# Supplementary material for: An atypical F-type ATPase is necessary for the function of the antibody cleavage system MIB-MIP in mycoplasmas
Source: PLoS Pathog. 2026 Mar 11;22(3):e1014043. doi: 10.1371/journal.ppat.1014043 (PMC12994834; doi:10.1371/journal.ppat.1014043)
Supplement: S1 Table — (XLSX) [file ppat.1014043.s016.xlsx]

## Sheet: Proteins
			Table S1: Mass Spectrometry anlaysis of the proteome of Mmc GM12
Checked	Master	Accession	Description	Coverage [%]	Contaminant	Marked as	# Peptides	# PSMs	# Unique Peptides	# AAs	MW [kDa]	calc. pI	Score Sequest HT: Sequest HT	# Peptides (by Search Engine): Sequest HT	Abundances (Normalized): F7: Sample, GM12_WT	Abundances (Normalized): F8: Sample, GM12_WT	Abundances (Normalized): F9: Sample, GM12_WT	# Protein Groups	Modifications
FALSE	Master Protein	MMCAP2_0803	MMCAP2_0803	85	FALSE	Mycoplasma	151	2411	151	1255	141	8.25	8230.21	151	9.98007e+08	7.85107e+08	6.81664e+08	1
	Checked	Confidence	Annotated Sequence	Modifications	Contaminant	Marked as	Qvality PEP	Qvality q-value	# Protein Groups	# Proteins	# PSMs	Master Protein Accessions	Positions in Master Proteins	Modifications in Master Proteins	# Missed Cleavages	Theo. MH+ [Da]	Abundances (Normalized): F7: Sample, GM12_WT	Abundances (Normalized): F8: Sample, GM12_WT	Abundances (Normalized): F9: Sample, GM12_WT	Quan Info	Confidence (by Search Engine): Sequest HT	Percolator q-Value (by Search Engine): Sequest HT	Percolator PEP (by Search Engine): Sequest HT	XCorr (by Search Engine): Sequest HT	Top Apex RT [min]	Sequence in Protein	Positions in Proteins	Quan Usage	Quan Ratio Usage
	FALSE	High	[K].AEKDGLFDER.[I]		FALSE	Mycoplasma	3.33941e-05	9.49347e-05	1	1	9	MMCAP2_0803	MMCAP2_0803 [41-50]		1	1179.56	9.57306e+07	7.29018e+07	4.08436e+07		High	3.786e-05	1.629e-05	2.26	21.58	K.AEKDGLFDER.I	[41-50]	Used	Used
	FALSE	High	[K].AKELEEVVYFVSHIVLEQGNQK.[H]		FALSE	Mycoplasma	6.30512e-16	5.59251e-05	1	1	37	MMCAP2_0803	MMCAP2_0803 [124-145]		1	2559.35	2.08022e+08	8.66009e+07	2.50799e+08		High	1.77e-05	6.305e-16	5.63	61.5	K.AKELEEVVYFVSHIVLEQGNQK.H	[124-145]	Used	Used
	FALSE	High	[K].AIKIELANPDTIR.[S]		FALSE	Mycoplasma	6.74902e-10	5.59251e-05	1	1	10	MMCAP2_0803	MMCAP2_0803 [9-21]		1	1453.84	9.13828e+07	1.14598e+08	6.719e+07		High	1.77e-05	1.61e-09	3.33	34.98	K.AIKIELANPDTIR.S	[9-21]	Used	Used
	FALSE	High	[R].ALMLGSSAILGPK.[D]		FALSE	Mycoplasma	1.56271e-08	5.59251e-05	1	1	6	MMCAP2_0803	MMCAP2_0803 [525-537]		0	1257.72	7.95298e+07	5.99504e+07	4.31661e+07		High	1.77e-05	2.349e-08	3.42	43.31	R.ALMLGSSAILGPK.D	[525-537]	Used	Used
	FALSE	High	[R].ALMLGSSAILGPK.[D]	1xOxidation [M3]	FALSE	Mycoplasma	8.74873e-09	5.59251e-05	1	1	24	MMCAP2_0803	MMCAP2_0803 [525-537]		0	1273.72	7.36686e+08	6.40855e+08	5.26036e+08		High	1.77e-05	1.43e-08	2.76	39.51	R.ALMLGSSAILGPK.D	[525-537]	Used	Used
	FALSE	High	[R].ALMLGSSAILGPKDGK.[A]		FALSE	Mycoplasma	2.90584e-09	5.59251e-05	1	1	1	MMCAP2_0803	MMCAP2_0803 [525-540]		1	1557.87	846989	996155	588710		High	1.77e-05	5.571e-09	3.86	37.74	R.ALMLGSSAILGPKDGK.A	[525-540]	Used	Used
	FALSE	High	[R].ALMLGSSAILGPKDGK.[A]	1xOxidation [M3]	FALSE	Mycoplasma	4.95309e-10	5.59251e-05	1	1	5	MMCAP2_0803	MMCAP2_0803 [525-540]		1	1573.86	1.45232e+07	1.66745e+07	9.71391e+06		High	1.77e-05	1.232e-09	4.82	34.39	R.ALMLGSSAILGPKDGK.A	[525-540]	Used	Used
	FALSE	High	[K].AIVTPGQDIILGNYYLTTEEK.[Y]		FALSE	Mycoplasma	3.00975e-13	5.59251e-05	1	1	33	MMCAP2_0803	MMCAP2_0803 [541-561]		0	2338.22	6.03329e+08	5.41496e+08	4.13154e+08		High	1.77e-05	2.221e-12	4.93	55.85	K.AIVTPGQDIILGNYYLTTEEK.Y	[541-561]	Used	Used
	FALSE	High	[K].APLESSSWLSSASFQDTAR.[V]		FALSE	Mycoplasma	6.30512e-16	5.59251e-05	1	1	32	MMCAP2_0803	MMCAP2_0803 [1186-1204]		0	2039.97	1.92425e+08	1.79765e+08	1.38777e+08		High	1.77e-05	6.305e-16	5.39	47.59	K.APLESSSWLSSASFQDTAR.V	[1186-1204]	Used	Used
	FALSE	High	[K].AQIFGIK.[K]		FALSE	Mycoplasma	0.00243474	0.000190555	1	1	20	MMCAP2_0803	MMCAP2_0803 [1178-1184]		0	776.466	2.72168e+08	2.20404e+08	1.77613e+08		High	7.333e-05	0.0006442	2.01	29.96	K.AQIFGIK.K	[1178-1184]	Used	Used
	FALSE	High	[K].AQIFGIKK.[A]		FALSE	Mycoplasma	0.0125693	0.000414659	1	1	2	MMCAP2_0803	MMCAP2_0803 [1178-1185]		1	904.561	1.19137e+08	9.74295e+07	83325120		High	0.0001462	0.002716	2.43	20.78	K.AQIFGIKK.A	[1178-1185]	Used	Used
	FALSE	High	[R].AVEYLLEK.[V]		FALSE	Mycoplasma	4.8214e-05	9.49347e-05	1	1	32	MMCAP2_0803	MMCAP2_0803 [226-233]		0	964.535	6.60866e+08	5.48737e+08	4.61903e+08		High	3.786e-05	2.222e-05	2.03	31.12	R.AVEYLLEK.V	[226-233]	Used	Used
	FALSE	High	[R].AVEYLLEKVDLK.[K]		FALSE	Mycoplasma	6.91591e-07	9.49347e-05	1	1	4	MMCAP2_0803	MMCAP2_0803 [226-237]		1	1419.81	1.24509e+06	2.9101e+06	871843		High	3.786e-05	5.953e-07	2.87	40.75	R.AVEYLLEKVDLK.K	[226-237]	Used	Used
	FALSE	High	[R].AVEYLLEKVDLKK.[E]		FALSE	Mycoplasma	2.83743e-06	9.49347e-05	1	1	5	MMCAP2_0803	MMCAP2_0803 [226-238]		2	1547.9	1.89222e+07	4.48277e+07	12443790		High	3.786e-05	1.979e-06	3.43	34.51	R.AVEYLLEKVDLKK.E	[226-238]	Used	Used
	FALSE	High	[K].CGVELTESIVR.[R]	1xCarbamidomethyl [C1]	FALSE	Mycoplasma	7.47208e-07	9.49347e-05	1	1	8	MMCAP2_0803	MMCAP2_0803 [80-90]		0	1262.64	1.22129e+08	1.01772e+08	7.75602e+07		High	3.786e-05	6.374e-07	3.39	35.78	K.CGVELTESIVR.R	[80-90]	Used	Used
	FALSE	High	[K].CGVELTESIVRR.[E]	1xCarbamidomethyl [C1]	FALSE	Mycoplasma	5.6921e-06	9.49347e-05	1	1	8	MMCAP2_0803	MMCAP2_0803 [80-91]		1	1418.74	3.81651e+07	5.32902e+07	3.39511e+07		High	3.786e-05	3.604e-06	2.72	30.16	K.CGVELTESIVRR.E	[80-91]	Used	Used
	FALSE	High	[K].CYGLNLATASVVNIGEPVGVIAAQSIGEPGTQLTMR.[N]	1xCarbamidomethyl [C1]	FALSE	Mycoplasma	3.38001e-13	5.59251e-05	1	1	3	MMCAP2_0803	MMCAP2_0803 [960-995]		0	3686.89	2.52233e+06	2.71472e+06	1.44553e+06		High	1.77e-05	2.462e-12	6.11	62.05	K.CYGLNLATASVVNIGEPVGVIAAQSIGEPGTQLTMR.N	[960-995]	Used	Used
	FALSE	High	[K].CYGLNLATASVVNIGEPVGVIAAQSIGEPGTQLTMR.[N]	1xCarbamidomethyl [C1]; 1xOxidation [M35]	FALSE	Mycoplasma	3.47415e-12	5.59251e-05	1	1	8	MMCAP2_0803	MMCAP2_0803 [960-995]		0	3702.88	8.57939e+07	8.04049e+07	6.22658e+07		High	1.77e-05	1.785e-11	7.46	61.27	K.CYGLNLATASVVNIGEPVGVIAAQSIGEPGTQLTMR.N	[960-995]	Used	Used
	FALSE	High	[K].DGKAIVTPGQDIILGNYYLTTEEK.[Y]		FALSE	Mycoplasma	1.98999e-08	5.59251e-05	1	1	3	MMCAP2_0803	MMCAP2_0803 [538-561]		1	2638.36	512157	431579	395785		High	1.77e-05	2.889e-08	4.06	52.18	K.DGKAIVTPGQDIILGNYYLTTEEK.Y	[538-561]	Used	Used
	FALSE	High	[K].DGLFDER.[I]		FALSE	Mycoplasma	0.000469011	9.49347e-05	1	1	10	MMCAP2_0803	MMCAP2_0803 [44-50]		0	851.389	1.76921e+08	1.69224e+08	140697026		High	3.786e-05	0.0001555	2.16	31.43	K.DGLFDER.I	[44-50]	Used	Used
	FALSE	High	[K].DKIQNELATVLR.[K]		FALSE	Mycoplasma	8.01965e-09	5.59251e-05	1	1	7	MMCAP2_0803	MMCAP2_0803 [765-776]		1	1399.79	5.42585e+07	3.626e+07	3.91081e+07		High	1.77e-05	1.331e-08	3.8	41.64	K.DKIQNELATVLR.K	[765-776]	Used	Used
	FALSE	High	[K].DKIQNELATVLRK.[D]		FALSE	Mycoplasma	1.73286e-06	9.49347e-05	1	1	2	MMCAP2_0803	MMCAP2_0803 [765-777]		2	1527.89	720899	495124	353943		High	3.786e-05	1.302e-06	2.68	35.9	K.DKIQNELATVLRK.D	[765-777]	Used	Used
	FALSE	High	[K].DLGFSFSTK.[S]		FALSE	Mycoplasma	2.64798e-05	9.49347e-05	1	1	19	MMCAP2_0803	MMCAP2_0803 [700-708]		0	1001.49	2.43833e+08	1.83831e+08	1.62542e+08		High	3.786e-05	1.339e-05	1.96	42.52	K.DLGFSFSTK.S	[700-708]	Used	Used
	FALSE	High	[K].DRPVLLNR.[A]		FALSE	Mycoplasma	0.00844957	0.000280377	1	1	13	MMCAP2_0803	MMCAP2_0803 [461-468]		0	982.579	6.172e+08	4.26088e+08	3.68003e+08		High	0.0001137	0.00191	2.3	20.45	K.DRPVLLNR.A	[461-468]	Used	Used
	FALSE	High	[K].DVKNPIFVMVDSGAR.[G]		FALSE	Mycoplasma	1.47238e-07	9.49347e-05	1	1	8	MMCAP2_0803	MMCAP2_0803 [778-792]		1	1647.85	1.25733e+07	1.60843e+07	9.51346e+06		High	3.185e-05	1.593e-07	3.58	46.47	K.DVKNPIFVMVDSGAR.G	[778-792]	Used	Used
	FALSE	High	[K].DVKNPIFVMVDSGAR.[G]	1xOxidation [M9]	FALSE	Mycoplasma	1.57789e-08	5.59251e-05	1	1	21	MMCAP2_0803	MMCAP2_0803 [778-792]		1	1663.85	1.15013e+08	1.23174e+08	8.42944e+07		High	1.77e-05	2.371e-08	4.03	36.95	K.DVKNPIFVMVDSGAR.G	[778-792]	Used	Used
	FALSE	High	[K].EAVKEFIYDFSQDIDK.[V]		FALSE	Mycoplasma	1.08505e-15	5.59251e-05	1	1	8	MMCAP2_0803	MMCAP2_0803 [644-659]		1	1946.94	2.03541e+07	2.16812e+07	2.2374e+07		High	1.77e-05	1.83e-14	5.66	52.45	K.EAVKEFIYDFSQDIDK.V	[644-659]	Used	Used
	FALSE	High	[K].EAVKEFIYDFSQDIDKVIENVQVQQPIK.[K]		FALSE	Mycoplasma	6.30512e-16	5.59251e-05	1	1	15	MMCAP2_0803	MMCAP2_0803 [644-671]		2	3322.72	3.72158e+07	3.2767e+07	2.11328e+07		High	1.77e-05	6.305e-16	9.6	63.42	K.EAVKEFIYDFSQDIDKVIENVQVQQPIK.K	[644-671]	Used	Used
	FALSE	High	[K].EFIYDFSQDIDK.[V]		FALSE	Mycoplasma	5.65366e-08	5.59251e-05	1	1	3	MMCAP2_0803	MMCAP2_0803 [648-659]		0	1519.7	1.86129e+07	1.52309e+07	20912232		High	1.77e-05	7.016e-08	2.9	50.09	K.EFIYDFSQDIDK.V	[648-659]	Used	Used
	FALSE	High	[K].EFIYDFSQDIDKVIENVQVQQPIK.[K]		FALSE	Mycoplasma	6.30512e-16	5.59251e-05	1	1	24	MMCAP2_0803	MMCAP2_0803 [648-671]		1	2895.48	7.93974e+07	5.91749e+07	5.03631e+07		High	1.77e-05	6.305e-16	7.22	62.33	K.EFIYDFSQDIDKVIENVQVQQPIK.K	[648-671]	Used	Used
	FALSE	High	[K].EFIYDFSQDIDKVIENVQVQQPIKK.[K]		FALSE	Mycoplasma	2.8128e-13	5.59251e-05	1	1	6	MMCAP2_0803	MMCAP2_0803 [648-672]		2	3023.57	6.8052e+07	1.96066e+07	1.96286e+07		High	1.77e-05	2.102e-12	8.01	59.59	K.EFIYDFSQDIDKVIENVQVQQPIKK.K	[648-672]	Used	Used
	FALSE	High	[R].EGLTVSEYFVSTHGAR.[K]		FALSE	Mycoplasma	8.23911e-14	5.59251e-05	1	1	62	MMCAP2_0803	MMCAP2_0803 [826-841]		0	1752.86	9.9027e+08	8.55403e+08	6.53152e+08		High	1.77e-05	7.355e-13	4.47	38.15	R.EGLTVSEYFVSTHGAR.K	[826-841]	Used (Top N)	Used
	FALSE	High	[R].EKLQLTILDVIDLINDPNHR.[D]		FALSE	Mycoplasma	6.30512e-16	5.59251e-05	1	1	9	MMCAP2_0803	MMCAP2_0803 [165-184]		1	2359.3	7.5785e+06	2.65367e+07	5.52036e+06		High	1.77e-05	6.305e-16	7.35	61.03	R.EKLQLTILDVIDLINDPNHR.D	[165-184]	Used	Used
	FALSE	High	[R].EKLQLTILDVIDLINDPNHRDTK.[K]		FALSE	Mycoplasma	3.4302e-10	5.59251e-05	1	1	8	MMCAP2_0803	MMCAP2_0803 [165-187]		2	2703.47	1.47857e+07	1.48246e+07	8.26017e+06		High	1.77e-05	9.043e-10	6.25	58.52	R.EKLQLTILDVIDLINDPNHRDTK.K	[165-187]	Used	Used
	FALSE	High	[K].EIEAIKVQLENSK.[K]		FALSE	Mycoplasma	3.14916e-11	5.59251e-05	1	1	6	MMCAP2_0803	MMCAP2_0803 [239-251]		1	1500.83	2.61802e+07	3.43067e+07	21071603		High	1.77e-05	1.178e-10	4.45	30.76	K.EIEAIKVQLENSK.K	[239-251]	Used	Used
	FALSE	High	[K].EIEAIKVQLENSKK.[T]		FALSE	Mycoplasma	1.31915e-11	5.59251e-05	1	1	8	MMCAP2_0803	MMCAP2_0803 [239-252]		2	1628.92	3.19211e+07	5.45863e+07	25291424		High	1.77e-05	5.569e-11	4.6	25.29	K.EIEAIKVQLENSKK.T	[239-252]	Used	Used
	FALSE	High	[K].ELEEVVYFVSHIVLEQGNQK.[H]		FALSE	Mycoplasma	6.30512e-16	5.59251e-05	1	1	34	MMCAP2_0803	MMCAP2_0803 [126-145]		0	2360.21	1.25919e+07	7.12063e+06	5.58024e+06		High	1.77e-05	6.305e-16	7.09	63.76	K.ELEEVVYFVSHIVLEQGNQK.H	[126-145]	Used	Used
	FALSE	High	[K].ELLDVTTPK.[G]		FALSE	Mycoplasma	3.64293e-05	9.49347e-05	1	1	4	MMCAP2_0803	MMCAP2_0803 [1017-1025]		0	1015.57	4.69501e+07	4.11906e+07	3.45143e+07		High	3.786e-05	1.757e-05	2.81	32.38	K.ELLDVTTPK.G	[1017-1025]	Used	Used
	FALSE	High	[K].ELSLIIER.[Y]		FALSE	Mycoplasma	2.52658e-06	9.49347e-05	1	1	57	MMCAP2_0803	MMCAP2_0803 [674-681]		0	972.572	2.00829e+07	4.02635e+07	2.26436e+07		High	3.786e-05	1.804e-06	1.75	39.21	K.ELSLIIER.Y	[674-681]	Used	Used
	FALSE	High	[R].EMAITLFKPFVIQWLQDHEYAENVK.[I]		FALSE	Mycoplasma	6.30512e-16	5.59251e-05	1	1	7	MMCAP2_0803	MMCAP2_0803 [414-438]		0	3049.55	1.51889e+07	1.40532e+07	1.46627e+06		High	1.77e-05	7.406e-16	6.54	61.17	R.EMAITLFKPFVIQWLQDHEYAENVK.I	[414-438]	Used	Used
	FALSE	High	[R].EMAITLFKPFVIQWLQDHEYAENVK.[I]	1xOxidation [M2]	FALSE	Mycoplasma	2.46425e-15	5.59251e-05	1	1	17	MMCAP2_0803	MMCAP2_0803 [414-438]		0	3065.54	1.78746e+08	2.23228e+08	1.27852e+08		High	1.77e-05	3.678e-14	6.93	59.74	R.EMAITLFKPFVIQWLQDHEYAENVK.I	[414-438]	Used	Used
	FALSE	High	[K].EMGAPSIIVNNEK.[R]		FALSE	Mycoplasma	2.45788e-07	9.49347e-05	1	1	3	MMCAP2_0803	MMCAP2_0803 [327-339]		0	1401.7	3.2214e+06	3.16377e+06	1.81366e+06		High	3.185e-05	2.464e-07	3.56	33.2	K.EMGAPSIIVNNEK.R	[327-339]	Used	Used
	FALSE	High	[K].EMGAPSIIVNNEK.[R]	1xOxidation [M2]	FALSE	Mycoplasma	2.74628e-10	5.59251e-05	1	1	11	MMCAP2_0803	MMCAP2_0803 [327-339]		0	1417.7	7.1705e+07	4.51643e+07	4.15928e+07		High	1.77e-05	7.464e-10	2.9	27.81	K.EMGAPSIIVNNEK.R	[327-339]	Used	Used
	FALSE	High	[K].EMGAPSIIVNNEKR.[M]		FALSE	Mycoplasma	1.75226e-07	9.49347e-05	1	1	6	MMCAP2_0803	MMCAP2_0803 [327-340]		1	1557.81	5.74037e+06	5.42629e+06	3.38055e+06		High	3.185e-05	1.84e-07	2.66	28.17	K.EMGAPSIIVNNEKR.M	[327-340]	Used	Used
	FALSE	High	[K].EMGAPSIIVNNEKR.[M]	1xOxidation [M2]	FALSE	Mycoplasma	6.01893e-11	5.59251e-05	1	1	17	MMCAP2_0803	MMCAP2_0803 [327-340]		1	1573.8	1.60574e+08	1.29251e+08	1.07414e+08		High	1.77e-05	2.037e-10	4.28	23.44	K.EMGAPSIIVNNEKR.M	[327-340]	Used	Used
	FALSE	High	[K].ENIMLGNLIPAGTGLTGTQEVELLAEQYHNNEY.[-]		FALSE	Mycoplasma	2.25996e-09	5.59251e-05	1	1	3	MMCAP2_0803	MMCAP2_0803 [1223-1255]		0	3631.76	2.48091e+06	1.57895e+06	1.13126e+06		High	1.77e-05	4.503e-09	5.49	62.85	K.ENIMLGNLIPAGTGLTGTQEVELLAEQYHNNEY.-	[1223-1255]	Used	Used
	FALSE	High	[K].ENIMLGNLIPAGTGLTGTQEVELLAEQYHNNEY.[-]	1xOxidation [M4]	FALSE	Mycoplasma	3.17002e-09	5.59251e-05	1	1	3	MMCAP2_0803	MMCAP2_0803 [1223-1255]		0	3647.75	2.25339e+07	1.55304e+07	13818460		High	1.77e-05	5.999e-09	6.13	61.9	K.ENIMLGNLIPAGTGLTGTQEVELLAEQYHNNEY.-	[1223-1255]	Used	Used
	FALSE	High	[R].ERMGHIELEEPVTHIWMLK.[V]	1xOxidation [M3]	FALSE	Mycoplasma	2.3938e-15	5.59251e-05	1	1	9	MMCAP2_0803	MMCAP2_0803 [92-110]		1	2364.18	1.29939e+07	1.29884e+07	8.82511e+06		High	1.77e-05	3.577e-14	6.33	41.43	R.ERMGHIELEEPVTHIWMLK.V	[92-110]	Used	Used
	FALSE	High	[R].ERMGHIELEEPVTHIWMLK.[V]	2xOxidation [M3; M17]	FALSE	Mycoplasma	6.16473e-14	5.59251e-05	1	1	13	MMCAP2_0803	MMCAP2_0803 [92-110]		1	2380.18	7.74595e+07	7.10932e+07	5.04976e+07		High	1.77e-05	5.762e-13	6.95	39.11	R.ERMGHIELEEPVTHIWMLK.V	[92-110]	Used	Used
	FALSE	High	[K].EVLDLGSSR.[I]		FALSE	Mycoplasma	3.37185e-05	9.49347e-05	1	1	12	MMCAP2_0803	MMCAP2_0803 [151-159]		0	975.511	3.46644e+08	2.7863e+08	2.61869e+08		High	3.786e-05	1.642e-05	2.38	28.11	K.EVLDLGSSR.I	[151-159]	Used	Used
	FALSE	High	[K].EVVQDCIVK.[S]	1xCarbamidomethyl [C6]	FALSE	Mycoplasma	5.01975e-06	9.49347e-05	1	1	11	MMCAP2_0803	MMCAP2_0803 [1161-1169]		0	1089.56	2.54277e+08	1.98761e+08	1.75309e+08		High	3.786e-05	3.227e-06	2.77	24.43	K.EVVQDCIVK.S	[1161-1169]	Used	Used
	FALSE	High	[K].EVVQDCIVKSIRPPLSK.[A]	1xCarbamidomethyl [C6]	FALSE	Mycoplasma	0.00771421	0.000280377	1	1	1	MMCAP2_0803	MMCAP2_0803 [1161-1177]		1	1968.09				No Quan Values	High	0.0001137	0.001768	2.61		K.EVVQDCIVKSIRPPLSK.A	[1161-1177]	Not Used	Not Used
	FALSE	High	[R].FTFEDIYDDNK.[N]		FALSE	Mycoplasma	6.58055e-06	9.49347e-05	1	1	5	MMCAP2_0803	MMCAP2_0803 [906-916]		0	1406.61	8.1453e+07	5.02949e+07	4.56474e+07		High	3.786e-05	4.069e-06	2.95	46.94	R.FTFEDIYDDNK.N	[906-916]	Used	Used
	FALSE	High	[R].FTFEDIYDDNKNLIVSANTLIDK.[N]		FALSE	Mycoplasma	6.30512e-16	5.59251e-05	1	1	26	MMCAP2_0803	MMCAP2_0803 [906-928]		1	2688.34	2.96674e+08	1.75246e+08	1.38172e+08		High	1.77e-05	1.235e-15	7.35	60.06	R.FTFEDIYDDNKNLIVSANTLIDK.N	[906-928]	Used	Used
	FALSE	High	[R].FTFEDIYDDNKNLIVSANTLIDKNIADK.[I]		FALSE	Mycoplasma	6.30512e-16	5.59251e-05	1	1	10	MMCAP2_0803	MMCAP2_0803 [906-933]		2	3229.63	1.13156e+08	4.18805e+07	3.15856e+07		High	1.77e-05	6.305e-16	7.86	60.09	R.FTFEDIYDDNKNLIVSANTLIDKNIADK.I	[906-933]	Used	Used
	FALSE	High	[R].FTTSEINDLYR.[R]		FALSE	Mycoplasma	1.04118e-08	5.59251e-05	1	1	36	MMCAP2_0803	MMCAP2_0803 [303-313]		0	1358.66	4.19886e+08	3.66147e+08	2.60688e+08		High	1.77e-05	1.661e-08	3.2	39.21	R.FTTSEINDLYR.R	[303-313]	Used	Used
	FALSE	High	[R].FTTSEINDLYRR.[I]		FALSE	Mycoplasma	4.34203e-06	9.49347e-05	1	1	18	MMCAP2_0803	MMCAP2_0803 [303-314]		1	1514.76	6.78788e+07	8.26041e+07	4.69566e+07		High	3.786e-05	2.863e-06	2.8	34.46	R.FTTSEINDLYRR.I	[303-314]	Used	Used
	FALSE	High	[K].GDIKEIPIK.[S]		FALSE	Mycoplasma	0.000422043	9.49347e-05	1	1	3	MMCAP2_0803	MMCAP2_0803 [813-821]		1	1012.6	5.54561e+07	5.42441e+07	39387968		High	3.786e-05	0.0001422	3.09	22.86	K.GDIKEIPIK.S	[813-821]	Used	Used
	FALSE	High	[K].GFEVSAIIDTK.[H]		FALSE	Mycoplasma	4.78947e-07	9.49347e-05	1	1	5	MMCAP2_0803	MMCAP2_0803 [880-890]		0	1179.63	4.38418e+07	2.11943e+07	2.70759e+07		High	3.786e-05	4.339e-07	2.89	42.87	K.GFEVSAIIDTK.H	[880-890]	Used	Used
	FALSE	High	[K].GFEVSAIIDTKHDNVIVPLKDR.[L]		FALSE	Mycoplasma	1.92627e-12	5.59251e-05	1	1	12	MMCAP2_0803	MMCAP2_0803 [880-901]		2	2466.34	4.1349e+07	3.30473e+07	2.97584e+07		High	1.77e-05	1.078e-11	5.77	42.25	K.GFEVSAIIDTKHDNVIVPLKDR.L	[880-901]	Used	Used
	FALSE	High	[R].GLMNDTKGDIK.[E]		FALSE	Mycoplasma	0.000126656	9.49347e-05	1	1	3	MMCAP2_0803	MMCAP2_0803 [806-816]		1	1191.6	3.16409e+06	4.09585e+06	2.47463e+06		High	3.786e-05	5.095e-05	3.04	19.1	R.GLMNDTKGDIK.E	[806-816]	Used	Used
	FALSE	High	[R].GLMNDTKGDIK.[E]	1xOxidation [M3]	FALSE	Mycoplasma	1.34967e-07	9.49347e-05	1	1	16	MMCAP2_0803	MMCAP2_0803 [806-816]		1	1207.6	2.02544e+06	3.12927e+06	1.04029e+07		High	3.185e-05	1.473e-07	2.01	10.01	R.GLMNDTKGDIK.E	[806-816]	Used	Used
	FALSE	High	[R].GLMNDTKGDIKEIPIK.[S]		FALSE	Mycoplasma	5.37867e-07	9.49347e-05	1	1	1	MMCAP2_0803	MMCAP2_0803 [806-821]		2	1771.96	999652	1.21757e+06	531803		High	3.786e-05	4.795e-07	3.74	31.73	R.GLMNDTKGDIKEIPIK.S	[806-821]	Used	Used
	FALSE	High	[R].GLMNDTKGDIKEIPIK.[S]	1xOxidation [M3]	FALSE	Mycoplasma	7.77844e-08	5.59251e-05	1	1	9	MMCAP2_0803	MMCAP2_0803 [806-821]		2	1787.96	3.69266e+07	6.0962e+07	2.75839e+07		High	1.77e-05	9.186e-08	4.58	26.7	R.GLMNDTKGDIKEIPIK.S	[806-821]	Used	Used
	FALSE	High	[K].GMADIALK.[T]		FALSE	Mycoplasma	0.00321796	0.000190555	1	1	3	MMCAP2_0803	MMCAP2_0803 [843-850]		0	818.444	5.10705e+06	4.48513e+06	2.66497e+06		High	8.162e-05	0.0008257	1.7	29.38	K.GMADIALK.T	[843-850]	Used	Used
	FALSE	High	[R].GNVSNFTQLVGMR.[G]		FALSE	Mycoplasma	5.61645e-10	5.59251e-05	1	1	7	MMCAP2_0803	MMCAP2_0803 [793-805]		0	1422.72	4.06856e+07	4.3381e+07	2.54927e+07		High	1.77e-05	1.377e-09	3.68	43.92	R.GNVSNFTQLVGMR.G	[793-805]	Used	Used
	FALSE	High	[R].GNVSNFTQLVGMR.[G]	1xOxidation [M12]	FALSE	Mycoplasma	7.95466e-10	5.59251e-05	1	1	28	MMCAP2_0803	MMCAP2_0803 [793-805]		0	1438.71	7.44528e+08	6.61726e+08	4.75987e+08		High	1.77e-05	1.847e-09	3.51	37.96	R.GNVSNFTQLVGMR.G	[793-805]	Used	Used
	FALSE	High	[K].GQGMIFSSLDEAFMAYK.[S]		FALSE	Mycoplasma	8.52471e-11	5.59251e-05	1	1	4	MMCAP2_0803	MMCAP2_0803 [565-581]		0	1894.87	2.11261e+07	1.29555e+07	9982356		High	1.77e-05	2.745e-10	5.05	59.78	K.GQGMIFSSLDEAFMAYK.S	[565-581]	Used	Used
	FALSE	High	[K].GQGMIFSSLDEAFMAYK.[S]	1xOxidation [M]	FALSE	Mycoplasma	1.08889e-12	5.59251e-05	1	1	13	MMCAP2_0803	MMCAP2_0803 [565-581]		0	1910.87	1.46759e+08	1.55976e+08	93537209		High	1.77e-05	6.665e-12	5.02	57.82	K.GQGMIFSSLDEAFMAYK.S	[565-581]	Used	Used
	FALSE	High	[K].GQGMIFSSLDEAFMAYK.[S]	2xOxidation [M4; M14]	FALSE	Mycoplasma	3.15399e-12	5.59251e-05	1	1	26	MMCAP2_0803	MMCAP2_0803 [565-581]		0	1926.86	1.74424e+08	1.44889e+08	1.29866e+08		High	1.77e-05	1.643e-11	3.88	56.01	K.GQGMIFSSLDEAFMAYK.S	[565-581]	Used	Used
	FALSE	High	[R].GVCQKCYGLNLATASVVNIGEPVGVIAAQSIGEPGTQLTMR.[N]	2xCarbamidomethyl [C3; C6]	FALSE	Mycoplasma	0.443332	0.00622459	1	1	2	MMCAP2_0803	MMCAP2_0803 [955-995]		1	4259.16	43510.2	64401.3	60927		High	0.00166	0.08595	0.54	67.85	R.GVCQKCYGLNLATASVVNIGEPVGVIAAQSIGEPGTQLTMR.N	[955-995]	Used	Used
	FALSE	High	[R].GVCQKCYGLNLATASVVNIGEPVGVIAAQSIGEPGTQLTMR.[N]	2xCarbamidomethyl [C3; C6]; 1xOxidation [M40]	FALSE	Mycoplasma	3.37685e-06	9.49347e-05	1	1	1	MMCAP2_0803	MMCAP2_0803 [955-995]		1	4275.16				No Quan Values	High	3.786e-05	2.308e-06	3.61		R.GVCQKCYGLNLATASVVNIGEPVGVIAAQSIGEPGTQLTMR.N	[955-995]	Not Used	Not Used
	FALSE	High	[K].HDNVIVPLK.[D]		FALSE	Mycoplasma	8.07299e-07	9.49347e-05	1	1	3	MMCAP2_0803	MMCAP2_0803 [891-899]		0	1034.6	2.82168e+07	1.39436e+07	15015804		High	3.786e-05	6.786e-07	3.24	23.61	K.HDNVIVPLK.D	[891-899]	Used	Used
	FALSE	High	[K].HDNVIVPLKDR.[L]		FALSE	Mycoplasma	1.22906e-09	5.59251e-05	1	1	13	MMCAP2_0803	MMCAP2_0803 [891-901]		1	1305.73	4.07974e+08	2.70526e+08	2.23269e+08		High	1.77e-05	2.683e-09	3.59	20.18	K.HDNVIVPLKDR.L	[891-901]	Used	Used
	FALSE	High	[K].HFIEKEVLDLGSSR.[I]		FALSE	Mycoplasma	1.18606e-11	5.59251e-05	1	1	46	MMCAP2_0803	MMCAP2_0803 [146-159]		1	1629.86	1.44374e+08	1.28521e+08	8.92318e+07		High	1.77e-05	5.123e-11	3.72	33.98	K.HFIEKEVLDLGSSR.I	[146-159]	Used	Used
	FALSE	High	[K].KAIKIELANPDTIR.[S]		FALSE	Mycoplasma	5.44753e-09	5.59251e-05	1	1	3	MMCAP2_0803	MMCAP2_0803 [8-21]		2	1581.93	1.34131e+06	2.48899e+06	1.43653e+06		High	1.77e-05	9.571e-09	3.58	28.85	K.KAIKIELANPDTIR.S	[8-21]	Used	Used
	FALSE	High	[K].KAPLESSSWLSSASFQDTAR.[V]		FALSE	Mycoplasma	6.30512e-16	5.59251e-05	1	1	25	MMCAP2_0803	MMCAP2_0803 [1185-1204]		1	2168.06	2.78957e+08	2.50888e+08	2.02183e+08		High	1.77e-05	6.305e-16	5.39	41.03	K.KAPLESSSWLSSASFQDTAR.V	[1185-1204]	Used	Used
	FALSE	High	[R].KDVKNPIFVMVDSGAR.[G]	1xOxidation [M10]	FALSE	Mycoplasma	1.7187e-07	9.49347e-05	1	1	6	MMCAP2_0803	MMCAP2_0803 [777-792]		2	1791.94	1.55719e+06	2.80389e+06	1.68181e+06		High	3.185e-05	1.815e-07	4.03	27.98	R.KDVKNPIFVMVDSGAR.G	[777-792]	Used	Used
	FALSE	High	[K].KELSLIIER.[Y]		FALSE	Mycoplasma	2.02573e-07	9.49347e-05	1	1	5	MMCAP2_0803	MMCAP2_0803 [673-681]		1	1100.67	1.91115e+07	1.60566e+07	1.24774e+07		High	3.185e-05	2.081e-07	3.18	29.52	K.KELSLIIER.Y	[673-681]	Used	Used
	FALSE	High	[R].KGMADIALK.[T]		FALSE	Mycoplasma	4.05787e-06	9.49347e-05	1	1	1	MMCAP2_0803	MMCAP2_0803 [842-850]		1	946.539	1.15258e+07	1.09971e+07	7518164		High	3.786e-05	2.696e-06	2.97	22.3	R.KGMADIALK.T	[842-850]	Used	Used
	FALSE	High	[R].KGMADIALK.[T]	1xOxidation [M3]	FALSE	Mycoplasma	2.50227e-06	9.49347e-05	1	1	9	MMCAP2_0803	MMCAP2_0803 [842-850]		1	962.534	4.45186e+06	4.49616e+06	2.63198e+06		High	3.786e-05	1.785e-06	3.03	17.32	R.KGMADIALK.T	[842-850]	Used	Used
	FALSE	High	[K].KKELSLIIER.[Y]		FALSE	Mycoplasma	4.94551e-09	5.59251e-05	1	1	6	MMCAP2_0803	MMCAP2_0803 [672-681]		2	1228.76	3.12079e+07	3.61231e+07	2.65112e+07		High	1.77e-05	8.762e-09	3.17	23.99	K.KKELSLIIER.Y	[672-681]	Used	Used
	FALSE	High	[R].KPKPVQGKNKRPLK.[S]		FALSE	Mycoplasma	6.13883e-05	9.49347e-05	1	1	1	MMCAP2_0803	MMCAP2_0803 [355-368]		2	1618.03	19374.4	20869	19278.9		High	3.786e-05	2.731e-05	2.14	9.71	R.KPKPVQGKNKRPLK.S	[355-368]	Used	Used
	FALSE	High	[K].KVKEMGAPSIIVNNEK.[R]	1xOxidation [M5]	FALSE	Mycoplasma	4.03059e-08	5.59251e-05	1	1	3	MMCAP2_0803	MMCAP2_0803 [324-339]		2	1772.96	1.44785e+06	1.5653e+06	1.20028e+06		High	1.77e-05	5.264e-08	4.48	19.27	K.KVKEMGAPSIIVNNEK.R	[324-339]	Used	Used
	FALSE	High	[R].IAAILDLK.[A]		FALSE	Mycoplasma	0.000159656	9.49347e-05	1	1	16	MMCAP2_0803	MMCAP2_0803 [116-123]		0	856.55	3.0215e+08	3.17697e+08	2.26646e+08		High	3.786e-05	6.211e-05	2.25	38.23	R.IAAILDLK.A	[116-123]	Used	Used
	FALSE	High	[K].LEGLKENIMLGNLIPAGTGLTGTQEVELLAEQYHNNEY.[-]	1xOxidation [M9]	FALSE	Mycoplasma	1.00168e-08	5.59251e-05	1	1	7	MMCAP2_0803	MMCAP2_0803 [1218-1255]		1	4188.08	1.01398e+07	7.02477e+06	1.00518e+07		High	1.77e-05	1.604e-08	6.1	60.25	K.LEGLKENIMLGNLIPAGTGLTGTQEVELLAEQYHNNEY.-	[1218-1255]	Used	Used
	FALSE	High	[K].IELANPDTIR.[S]		FALSE	Mycoplasma	6.1083e-08	5.59251e-05	1	1	16	MMCAP2_0803	MMCAP2_0803 [12-21]		0	1141.62	6.49351e+08	4.40867e+07	4.81095e+08		High	1.77e-05	7.535e-08	2.54	32.21	K.IELANPDTIR.S	[12-21]	Used	Used
	FALSE	High	[R].LGIQAFEPK.[L]		FALSE	Mycoplasma	5.80325e-06	9.49347e-05	1	1	19	MMCAP2_0803	MMCAP2_0803 [475-483]		0	1002.56	5.65383e+08	5.07904e+08	3.39349e+08		High	3.786e-05	3.65e-06	2.9	36.68	R.LGIQAFEPK.L	[475-483]	Used	Used
	FALSE	High	[R].LGIQAFEPKLVK.[G]		FALSE	Mycoplasma	0.00105543	9.49347e-05	1	1	2	MMCAP2_0803	MMCAP2_0803 [475-486]		1	1342.81	437539	282379			High	3.786e-05	0.0003129	1.98	39.28	R.LGIQAFEPKLVK.G	[475-486]	Used	Used
	FALSE	High	[R].LHPLVTTAFNADFDGDQMAVHVPITK.[E]		FALSE	Mycoplasma	3.03899e-13	5.59251e-05	1	1	7	MMCAP2_0803	MMCAP2_0803 [492-517]		0	2837.43	9.04873e+06	8.97984e+06	4.86812e+06		High	1.77e-05	2.24e-12	5.33	48.84	R.LHPLVTTAFNADFDGDQMAVHVPITK.E	[492-517]	Used	Used
	FALSE	High	[R].LHPLVTTAFNADFDGDQMAVHVPITK.[E]	1xOxidation [M18]	FALSE	Mycoplasma	6.30512e-16	5.59251e-05	1	1	60	MMCAP2_0803	MMCAP2_0803 [492-517]		0	2853.42	4.50723e+08	3.31481e+08	3.03238e+08		High	1.77e-05	6.305e-16	6.07	45.17	R.LHPLVTTAFNADFDGDQMAVHVPITK.E	[492-517]	Used	Used
	FALSE	High	[R].LHPLVTTAFNADFDGDQMAVHVPITKEAVAESR.[A]	1xOxidation [M18]	FALSE	Mycoplasma	1.03909e-13	5.59251e-05	1	1	1	MMCAP2_0803	MMCAP2_0803 [492-524]		1	3595.78	1.25739e+06	625161			High	1.77e-05	8.975e-13	6.02	43.73	R.LHPLVTTAFNADFDGDQMAVHVPITKEAVAESR.A	[492-524]	Used	Used
	FALSE	High	[R].IKELLDVTTPK.[G]		FALSE	Mycoplasma	1.47238e-07	9.49347e-05	1	1	31	MMCAP2_0803	MMCAP2_0803 [1015-1025]		1	1256.75	8.05677e+08	7.1409e+08	5.36948e+08		High	3.185e-05	1.593e-07	3.14	30.35	R.IKELLDVTTPK.G	[1015-1025]	Used	Used
	FALSE	High	[R].LLEELKNTAVPFSIDEATSLISK.[Y]		FALSE	Mycoplasma	6.30512e-16	5.59251e-05	1	1	42	MMCAP2_0803	MMCAP2_0803 [192-214]		1	2518.37	2.80145e+08	3.5491e+08	1.99415e+08		High	1.77e-05	6.305e-16	5.16	58.66	R.LLEELKNTAVPFSIDEATSLISK.Y	[192-214]	Used	Used
	FALSE	High	[R].IIEVWSDVK.[D]		FALSE	Mycoplasma	6.13883e-05	9.49347e-05	1	1	7	MMCAP2_0803	MMCAP2_0803 [756-764]		0	1088.6	7.33573e+07	6.4516e+07	6.69855e+07		High	3.786e-05	2.745e-05	2.67	39.01	R.IIEVWSDVK.D	[756-764]	Used	Used
	FALSE	High	[R].IIEVWSDVKDK.[I]		FALSE	Mycoplasma	1.38939e-07	9.49347e-05	1	1	7	MMCAP2_0803	MMCAP2_0803 [756-766]		1	1331.72	1.60295e+08	9.1041e+07	69380199		High	3.185e-05	1.507e-07	3.06	32.73	R.IIEVWSDVKDK.I	[756-766]	Used	Used
	FALSE	High	[R].IIEVWSDVKDKIQNELATVLR.[K]		FALSE	Mycoplasma	1.61117e-09	5.59251e-05	1	1	14	MMCAP2_0803	MMCAP2_0803 [756-776]		2	2469.37	7.68521e+07	6.06824e+07	2.14336e+07		High	1.77e-05	3.387e-09	6.52	60.07	R.IIEVWSDVKDKIQNELATVLR.K	[756-776]	Used	Used
	FALSE	High	[K].IIMAGISSVIIR.[S]		FALSE	Mycoplasma	5.83791e-10	5.59251e-05	1	1	8	MMCAP2_0803	MMCAP2_0803 [934-945]		0	1272.77	1.56493e+07	9.77127e+06	8.7433e+06		High	1.77e-05	1.425e-09	3.49	49.23	K.IIMAGISSVIIR.S	[934-945]	Used	Used
	FALSE	High	[K].IIMAGISSVIIR.[S]	1xOxidation [M3]	FALSE	Mycoplasma	1.08389e-09	5.59251e-05	1	1	16	MMCAP2_0803	MMCAP2_0803 [934-945]		0	1288.77	1.36289e+08	8.14251e+07	8.53164e+07		High	1.77e-05	2.398e-09	3	42.13	K.IIMAGISSVIIR.S	[934-945]	Used	Used
	FALSE	High	[R].LNSYLLTTVGK.[L]		FALSE	Mycoplasma	9.37568e-10	5.59251e-05	1	1	36	MMCAP2_0803	MMCAP2_0803 [610-620]		0	1208.69	9.24439e+08	8.34992e+08	5.43034e+08		High	1.77e-05	2.118e-09	1.79	38.01	R.LNSYLLTTVGK.L	[610-620]	Used	Used
	FALSE	High	[R].LQGIEISDK.[Y]		FALSE	Mycoplasma	0.000355046	9.49347e-05	1	1	3	MMCAP2_0803	MMCAP2_0803 [1117-1125]		0	1002.55	6.34585e+07	2.94689e+07	32390938		High	3.786e-05	0.0001226	2.78	27.81	R.LQGIEISDK.Y	[1117-1125]	Used	Used
	FALSE	High	[R].LQGIEISDKYIEIIIK.[Q]		FALSE	Mycoplasma	1.94796e-13	5.59251e-05	1	1	9	MMCAP2_0803	MMCAP2_0803 [1117-1132]		1	1875.08	7.16201e+06	6.65481e+06	4.57902e+06		High	1.77e-05	1.538e-12	6.45	54.44	R.LQGIEISDKYIEIIIK.Q	[1117-1132]	Used	Used
	FALSE	High	[R].LQGIEISDKYIEIIIKQMLNK.[V]	1xOxidation [M18]	FALSE	Mycoplasma	0.0311528	0.000901401	1	1	1	MMCAP2_0803	MMCAP2_0803 [1117-1137]		2	2505.4		174231	84454.9		High	0.0002855	0.006162	1.92	56.62	R.LQGIEISDKYIEIIIKQMLNK.V	[1117-1137]	Used	Used
	FALSE	High	[K].LQLTILDVIDLINDPNHR.[D]		FALSE	Mycoplasma	1.03067e-14	5.59251e-05	1	1	7	MMCAP2_0803	MMCAP2_0803 [167-184]		0	2102.16	2.75959e+06	5.18706e+06	3.78972e+06		High	1.77e-05	1.247e-13	4.88	63.76	K.LQLTILDVIDLINDPNHR.D	[167-184]	Used	Used
	FALSE	High	[K].LQLTILDVIDLINDPNHRDTK.[K]		FALSE	Mycoplasma	3.51328e-13	5.59251e-05	1	1	10	MMCAP2_0803	MMCAP2_0803 [167-187]		1	2446.33	5.86444e+06	7.98142e+06	3.01879e+06		High	1.77e-05	2.528e-12	6.14	60.74	K.LQLTILDVIDLINDPNHRDTK.K	[167-187]	Used	Used
	FALSE	High	[K].LQLTILDVIDLINDPNHRDTKK.[A]		FALSE	Mycoplasma	4.23022e-08	5.59251e-05	1	1	7	MMCAP2_0803	MMCAP2_0803 [167-188]		2	2574.42	9.59778e+06	4.50458e+06	678549		High	1.77e-05	5.475e-08	6.02	58.2	K.LQLTILDVIDLINDPNHRDTKK.A	[167-188]	Used	Used
	FALSE	High	[K].IQNELATVLR.[K]		FALSE	Mycoplasma	1.09855e-05	9.49347e-05	1	1	9	MMCAP2_0803	MMCAP2_0803 [767-776]		0	1156.67	2.0774e+08	1.17196e+08	1.23593e+08		High	3.786e-05	6.323e-06	3.12	37.34	K.IQNELATVLR.K	[767-776]	Used	Used
	FALSE	High	[K].IQNELATVLRK.[D]		FALSE	Mycoplasma	1.91743e-09	5.59251e-05	1	1	9	MMCAP2_0803	MMCAP2_0803 [767-777]		1	1284.76	1.1618e+08	1.01861e+08	9.11918e+07		High	1.77e-05	3.911e-09	4.13	30.18	K.IQNELATVLRK.D	[767-777]	Used	Used
	FALSE	High	[K].ITDSGDSDLLPGEVITIQNCK.[E]	1xCarbamidomethyl [C20]	FALSE	Mycoplasma	6.30512e-16	5.59251e-05	1	1	33	MMCAP2_0803	MMCAP2_0803 [1140-1160]		0	2275.11	1.54713e+08	1.28308e+08	1.09123e+08		High	1.77e-05	4.767e-15	5.79	47.9	K.ITDSGDSDLLPGEVITIQNCK.E	[1140-1160]	Used	Used
	FALSE	High	[K].ITDSGDSDLLPGEVITIQNCKEVVQDCIVK.[S]	2xCarbamidomethyl [C20; C27]	FALSE	Mycoplasma	2.42935e-12	5.59251e-05	1	1	4	MMCAP2_0803	MMCAP2_0803 [1140-1169]		1	3345.66	3.40141e+06	7.57941e+06	2.8212e+06		High	1.77e-05	1.316e-11	5.63	51.15	K.ITDSGDSDLLPGEVITIQNCKEVVQDCIVK.S	[1140-1169]	Used	Used
	FALSE	High	[K].LTEGAIDLHQLLEFGGIQDVQNYILK.[E]		FALSE	Mycoplasma	6.30512e-16	5.59251e-05	1	1	20	MMCAP2_0803	MMCAP2_0803 [1084-1109]		0	2927.55	7.73213e+07	6.22317e+07	3.24239e+07		High	1.77e-05	6.305e-16	9.81	62.99	K.LTEGAIDLHQLLEFGGIQDVQNYILK.E	[1084-1109]	Used	Used
	FALSE	High	[R].LVDVSQEIVVVNEDCEPTK.[G]	1xCarbamidomethyl [C15]	FALSE	Mycoplasma	6.30512e-16	5.59251e-05	1	1	16	MMCAP2_0803	MMCAP2_0803 [861-879]		0	2173.07	2.18819e+07	1.38577e+07	1.6005e+07		High	1.77e-05	5.131e-15	4.68	45.07	R.LVDVSQEIVVVNEDCEPTK.G	[861-879]	Used	Used
	FALSE	High	[R].LVDVSQEIVVVNEDCEPTKGFEVSAIIDTK.[H]	1xCarbamidomethyl [C15]	FALSE	Mycoplasma	3.63506e-10	5.59251e-05	1	1	3	MMCAP2_0803	MMCAP2_0803 [861-890]		1	3333.68		388197			High	1.77e-05	9.487e-10	4.61	56.51	R.LVDVSQEIVVVNEDCEPTKGFEVSAIIDTK.H	[861-890]	Used	Used
	FALSE	High	[K].LYFNQIFDDNFPWINSNNIWNAK.[E]		FALSE	Mycoplasma	3.07322e-14	5.59251e-05	1	1	13	MMCAP2_0803	MMCAP2_0803 [621-643]		0	2873.37	1.81846e+08	1.07199e+08	7.15353e+07		High	1.77e-05	3.182e-13	5.08	64.05	K.LYFNQIFDDNFPWINSNNIWNAK.E	[621-643]	Used	Used
	FALSE	High	[R].MGHIELEEPVTHIWMLK.[V]		FALSE	Mycoplasma	1.89228e-13	5.59251e-05	1	1	5	MMCAP2_0803	MMCAP2_0803 [94-110]		0	2063.05	1.86633e+06	3.11598e+06	2.13318e+06		High	1.77e-05	1.498e-12	5.48	47.01	R.MGHIELEEPVTHIWMLK.V	[94-110]	Used	Used
	FALSE	High	[R].MGHIELEEPVTHIWMLK.[V]	1xOxidation [M1]	FALSE	Mycoplasma	2.06431e-13	5.59251e-05	1	1	10	MMCAP2_0803	MMCAP2_0803 [94-110]		0	2079.04	7.84965e+07	7.46629e+07	49983931		High	1.77e-05	1.609e-12	6.89	44.62	R.MGHIELEEPVTHIWMLK.V	[94-110]	Used	Used
	FALSE	High	[R].MGHIELEEPVTHIWMLK.[V]	2xOxidation [M1; M15]	FALSE	Mycoplasma	2.41336e-14	5.59251e-05	1	1	36	MMCAP2_0803	MMCAP2_0803 [94-110]		0	2095.04	3.28638e+08	2.64224e+08	2.29329e+08		High	1.77e-05	2.581e-13	6.71	42.18	R.MGHIELEEPVTHIWMLK.V	[94-110]	Used	Used
	FALSE	High	[K].MKDLGFSFSTK.[S]		FALSE	Mycoplasma	0.000103418	9.49347e-05	1	1	4	MMCAP2_0803	MMCAP2_0803 [698-708]		1	1260.63	1.52415e+07	1.35901e+07	9161917		High	3.786e-05	4.296e-05	3.24	34.25	K.MKDLGFSFSTK.S	[698-708]	Used	Used
	FALSE	High	[K].MKDLGFSFSTK.[S]	1xOxidation [M1]	FALSE	Mycoplasma	1.10505e-09	5.59251e-05	1	1	12	MMCAP2_0803	MMCAP2_0803 [698-708]		1	1276.62	2.09739e+08	1.60645e+08	1.38741e+08		High	1.77e-05	2.442e-09	3.83	30.37	K.MKDLGFSFSTK.S	[698-708]	Used	Used
	FALSE	High	[K].MLLQNDPK.[V]		FALSE	Mycoplasma	0.000735264	9.49347e-05	1	1	3	MMCAP2_0803	MMCAP2_0803 [443-450]		0	958.503	1.81669e+07	1.75423e+07	13526471		High	3.786e-05	0.0002293	2.53	21.7	K.MLLQNDPK.V	[443-450]	Used	Used
	FALSE	High	[K].MLLQNDPK.[V]	1xOxidation [M1]	FALSE	Mycoplasma	1.49892e-06	9.49347e-05	1	1	12	MMCAP2_0803	MMCAP2_0803 [443-450]		0	974.498	2.68923e+07	1.10272e+08	2.18751e+07		High	3.786e-05	1.149e-06	3.38	17.45	K.MLLQNDPK.V	[443-450]	Used	Used
	FALSE	High	[R].MLQEAVDALFDNER.[K]		FALSE	Mycoplasma	6.21509e-13	5.59251e-05	1	1	12	MMCAP2_0803	MMCAP2_0803 [341-354]		0	1650.78	1.61847e+07	1.47504e+07	9.75419e+06		High	1.77e-05	4.137e-12	4.36	53.61	R.MLQEAVDALFDNER.K	[341-354]	Used	Used
	FALSE	High	[R].MLQEAVDALFDNER.[K]	1xOxidation [M1]	FALSE	Mycoplasma	1.80851e-15	5.59251e-05	1	1	105	MMCAP2_0803	MMCAP2_0803 [341-354]		0	1666.77	2.02307e+08	1.87859e+08	1.43731e+08		High	1.77e-05	2.834e-14	3.57	48.72	R.MLQEAVDALFDNER.K	[341-354]	Used	Used
	FALSE	High	[R].MLQEAVDALFDNERKPKPVQGK.[N]	1xOxidation [M1]	FALSE	Mycoplasma	9.60766e-07	9.49347e-05	1	1	2	MMCAP2_0803	MMCAP2_0803 [341-362]		1	2529.31	1.35503e+06	3.63302e+06	1.82799e+06		High	3.786e-05	7.851e-07	4.24	34.45	R.MLQEAVDALFDNERKPKPVQGK.N	[341-362]	Used	Used
	FALSE	High	[K].MYQAGLPR.[E]		FALSE	Mycoplasma	0.000889585	9.49347e-05	1	1	4	MMCAP2_0803	MMCAP2_0803 [406-413]		0	935.477	2.21452e+07	2.0361e+07	1.34725e+07		High	3.786e-05	0.0002697	2.18	24.69	K.MYQAGLPR.E	[406-413]	Used	Used
	FALSE	High	[K].MYQAGLPR.[E]	1xOxidation [M1]	FALSE	Mycoplasma	5.4142e-05	9.49347e-05	1	1	14	MMCAP2_0803	MMCAP2_0803 [406-413]		0	951.472	2.11548e+08	1.96235e+08	1.46782e+08		High	3.786e-05	2.458e-05	2.18	21.51	K.MYQAGLPR.E	[406-413]	Used	Used
	FALSE	High	[R].NFHTGGVAGNVDITQGLPR.[I]		FALSE	Mycoplasma	6.30512e-16	5.59251e-05	1	1	42	MMCAP2_0803	MMCAP2_0803 [996-1014]		0	1952.99	9.47618e+08	8.08202e+08	6.57502e+08		High	1.77e-05	6.305e-16	5.03	37.24	R.NFHTGGVAGNVDITQGLPR.I	[996-1014]	Used (Top N)	Used
	FALSE	High	[K].NIADKIIMAGISSVIIR.[S]		FALSE	Mycoplasma	2.44919e-11	5.59251e-05	1	1	7	MMCAP2_0803	MMCAP2_0803 [929-945]		1	1814.06	1.1336e+07	1.70522e+07	10315563		High	1.77e-05	9.508e-11	5.38	59.51	K.NIADKIIMAGISSVIIR.S	[929-945]	Used	Used
	FALSE	High	[K].NIADKIIMAGISSVIIR.[S]	1xOxidation [M8]	FALSE	Mycoplasma	5.67971e-11	5.59251e-05	1	1	12	MMCAP2_0803	MMCAP2_0803 [929-945]		1	1830.05	6.66153e+07	3.71492e+07	3.45352e+07		High	1.77e-05	1.949e-10	4.23	57.38	K.NIADKIIMAGISSVIIR.S	[929-945]	Used	Used
	FALSE	High	[K].NLIVSANTLIDK.[N]		FALSE	Mycoplasma	9.05393e-06	9.49347e-05	1	1	3	MMCAP2_0803	MMCAP2_0803 [917-928]		0	1300.75	3.41954e+07	1.7821e+07	19720798		High	3.786e-05	5.336e-06	3.14	41.47	K.NLIVSANTLIDK.N	[917-928]	Used	Used
	FALSE	High	[K].NLIVSANTLIDKNIADK.[I]		FALSE	Mycoplasma	7.12684e-14	5.59251e-05	1	1	6	MMCAP2_0803	MMCAP2_0803 [917-933]		1	1842.03	9.37646e+06	4.54841e+06	5.85593e+06		High	1.77e-05	6.489e-13	3.68	42.98	K.NLIVSANTLIDKNIADK.I	[917-933]	Used	Used
	FALSE	High	[K].NLIVSANTLIDKNIADKIIMAGISSVIIR.[S]		FALSE	Mycoplasma	3.06998e-07	9.49347e-05	1	1	2	MMCAP2_0803	MMCAP2_0803 [917-945]		2	3095.79			119396		High	3.185e-05	2.979e-07	2.95	62.66	K.NLIVSANTLIDKNIADKIIMAGISSVIIR.S	[917-945]	Used	Used
	FALSE	High	[K].NLIVSANTLIDKNIADKIIMAGISSVIIR.[S]	1xOxidation [M20]	FALSE	Mycoplasma	4.05158e-05	9.49347e-05	1	1	2	MMCAP2_0803	MMCAP2_0803 [917-945]		2	3111.78	2.1877e+06	776716	2852432		High	3.786e-05	1.928e-05	4.04	61.52	K.NLIVSANTLIDKNIADKIIMAGISSVIIR.S	[917-945]	Used	Used
	FALSE	High	[K].NPIFVMVDSGAR.[G]		FALSE	Mycoplasma	2.07947e-05	9.49347e-05	1	1	3	MMCAP2_0803	MMCAP2_0803 [781-792]		0	1305.66	3.71912e+07	3.45087e+07	24545126		High	3.786e-05	1.087e-05	3.61	42.83	K.NPIFVMVDSGAR.G	[781-792]	Used	Used
	FALSE	High	[K].NPIFVMVDSGAR.[G]	1xOxidation [M6]	FALSE	Mycoplasma	2.00058e-05	9.49347e-05	1	1	22	MMCAP2_0803	MMCAP2_0803 [781-792]		0	1321.66	4.85954e+08	3.9373e+08	3.06012e+08		High	3.786e-05	1.053e-05	3.48	34.91	K.NPIFVMVDSGAR.G	[781-792]	Used	Used
	FALSE	High	[K].NTAVPFSIDEATSLISK.[Y]		FALSE	Mycoplasma	1.40008e-12	5.59251e-05	1	1	16	MMCAP2_0803	MMCAP2_0803 [198-214]		0	1792.93	4.99648e+08	2.95175e+08	2.95241e+08		High	1.77e-05	8.243e-12	4.3	55.25	K.NTAVPFSIDEATSLISK.Y	[198-214]	Used	Used
	FALSE	High	[K].NTAVPFSIDEATSLISKYTGAK.[F]		FALSE	Mycoplasma	9.85514e-11	5.59251e-05	1	1	1	MMCAP2_0803	MMCAP2_0803 [198-219]		1	2313.2		1.22363e+06			High	1.77e-05	3.106e-10	4.9	58.79	K.NTAVPFSIDEATSLISKYTGAK.F	[198-219]	Used	Used
	FALSE	High	[K].NYECVCGR.[Y]	2xCarbamidomethyl [C4; C6]	FALSE	Mycoplasma	4.22377e-07	9.49347e-05	1	1	5	MMCAP2_0803	MMCAP2_0803 [57-64]		0	1057.42	4.34424e+07	3.19583e+07	2.37595e+07		High	3.786e-05	3.898e-07	1.84	17.18	K.NYECVCGR.Y	[57-64]	Used	Used
	FALSE	High	[K].QADQKVEQITDFYNMGMLTNSEK.[K]		FALSE	Mycoplasma	3.62222e-14	5.59251e-05	1	1	6	MMCAP2_0803	MMCAP2_0803 [730-752]		1	2690.24	7.22852e+06	7.63035e+06	5.14435e+06		High	1.77e-05	3.661e-13	6.69	49.26	K.QADQKVEQITDFYNMGMLTNSEK.K	[730-752]	Used	Used
	FALSE	High	[K].QADQKVEQITDFYNMGMLTNSEK.[K]	1xOxidation [M]	FALSE	Mycoplasma	2.52514e-12	5.59251e-05	1	1	13	MMCAP2_0803	MMCAP2_0803 [730-752]		1	2706.24	1.61215e+07	1.50873e+07	1.21176e+07		High	1.77e-05	1.365e-11	5.03	45.43	K.QADQKVEQITDFYNMGMLTNSEK.K	[730-752]	Used	Used
	FALSE	High	[K].QADQKVEQITDFYNMGMLTNSEK.[K]	2xOxidation [M15; M17]	FALSE	Mycoplasma	1.27496e-14	5.59251e-05	1	1	20	MMCAP2_0803	MMCAP2_0803 [730-752]		1	2722.23	1.42128e+08	1.42816e+08	1.27225e+08		High	1.77e-05	1.5e-13	5.91	39.85	K.QADQKVEQITDFYNMGMLTNSEK.K	[730-752]	Used	Used
	FALSE	High	[K].QADQKVEQITDFYNMGMLTNSEKK.[R]	1xOxidation [M17]	FALSE	Mycoplasma	1.25779e-05	9.49347e-05	1	1	3	MMCAP2_0803	MMCAP2_0803 [730-753]		2	2834.33	1.03021e+06	1.04833e+06	1.11782e+06		High	3.786e-05	7.092e-06	5.01	40.72	K.QADQKVEQITDFYNMGMLTNSEKK.R	[730-753]	Used	Used
	FALSE	High	[K].QADQKVEQITDFYNMGMLTNSEKK.[R]	2xOxidation [M15; M17]	FALSE	Mycoplasma	6.12706e-10	5.59251e-05	1	1	6	MMCAP2_0803	MMCAP2_0803 [730-753]		2	2850.33	5.7523e+06	5.14484e+06	4.44344e+06		High	1.77e-05	1.48e-09	5.02	35.46	K.QADQKVEQITDFYNMGMLTNSEKK.R	[730-753]	Used	Used
	FALSE	High	[K].RLETFDALK.[R]		FALSE	Mycoplasma	0.00111717	9.49347e-05	1	1	6	MMCAP2_0803	MMCAP2_0803 [263-271]		1	1092.6	9.62445e+07	7.92022e+07	6.31762e+07		High	3.786e-05	0.0003288	3.11	27.57	K.RLETFDALK.R	[263-271]	Used	Used
	FALSE	High	[K].RLETFDALKR.[S]		FALSE	Mycoplasma	9.27125e-09	5.59251e-05	1	1	21	MMCAP2_0803	MMCAP2_0803 [263-272]		2	1248.71	8.93626e+08	8.26778e+08	6.08241e+08		High	1.77e-05	1.508e-08	4.43	23.49	K.RLETFDALKR.S	[263-272]	Used	Used
	FALSE	High	[R].RIIEVWSDVK.[D]		FALSE	Mycoplasma	5.23285e-08	5.59251e-05	1	1	3	MMCAP2_0803	MMCAP2_0803 [755-764]		1	1244.7	1.08763e+07	1.02799e+07	11528010		High	1.77e-05	6.552e-08	3.66	33.08	R.RIIEVWSDVK.D	[755-764]	Used	Used
	FALSE	High	[R].RIIEVWSDVKDK.[I]		FALSE	Mycoplasma	3.93579e-05	9.49347e-05	1	1	3	MMCAP2_0803	MMCAP2_0803 [755-766]		2	1487.82				No Quan Values	High	3.786e-05	1.882e-05	2.92		R.RIIEVWSDVKDK.I	[755-766]	Not Used	Not Used
	FALSE	High	[R].RLVDVSQEIVVVNEDCEPTK.[G]	1xCarbamidomethyl [C16]	FALSE	Mycoplasma	6.30512e-16	5.59251e-05	1	1	9	MMCAP2_0803	MMCAP2_0803 [860-879]		1	2329.17	2.7544e+07	2.51554e+07	2.34038e+07		High	1.77e-05	1.147e-15	4.53	40.56	R.RLVDVSQEIVVVNEDCEPTK.G	[860-879]	Used	Used
	FALSE	High	[R].RLVDVSQEIVVVNEDCEPTKGFEVSAIIDTK.[H]	1xCarbamidomethyl [C16]	FALSE	Mycoplasma	2.09175e-09	5.59251e-05	1	1	3	MMCAP2_0803	MMCAP2_0803 [860-890]		2	3489.78	734282	725697	398773		High	1.77e-05	4.2e-09	5.3	52.74	R.RLVDVSQEIVVVNEDCEPTKGFEVSAIIDTK.H	[860-890]	Used	Used
	FALSE	High	[K].RMLQEAVDALFDNER.[K]		FALSE	Mycoplasma	3.77261e-09	5.59251e-05	1	1	2	MMCAP2_0803	MMCAP2_0803 [340-354]		1	1806.88	187569	284933	186688		High	1.77e-05	6.976e-09	4.18	49.31	K.RMLQEAVDALFDNER.K	[340-354]	Used	Used
	FALSE	High	[K].RMLQEAVDALFDNER.[K]	1xOxidation [M2]	FALSE	Mycoplasma	6.82504e-11	5.59251e-05	1	1	6	MMCAP2_0803	MMCAP2_0803 [340-354]		1	1822.88	1.32423e+07	1.05732e+07	8.26219e+06		High	1.77e-05	2.264e-10	4.81	42.98	K.RMLQEAVDALFDNER.K	[340-354]	Used	Used
	FALSE	High	[K].SGTTISAGDVVAFTHK.[Y]		FALSE	Mycoplasma	2.72402e-11	5.59251e-05	1	1	18	MMCAP2_0803	MMCAP2_0803 [709-724]		0	1590.81	4.16204e+08	2.92787e+08	2.47136e+08		High	1.77e-05	1.038e-10	3.91	35.1	K.SGTTISAGDVVAFTHK.Y	[709-724]	Used	Used
	FALSE	High	[K].SGTTISAGDVVAFTHKYDEFK.[Q]		FALSE	Mycoplasma	1.25246e-15	5.59251e-05	1	1	25	MMCAP2_0803	MMCAP2_0803 [709-729]		1	2273.11	3.57828e+08	3.51263e+08	2.89587e+08		High	1.77e-05	2.071e-14	5.12	44.4	K.SGTTISAGDVVAFTHKYDEFK.Q	[709-729]	Used	Used
	FALSE	High	[K].SGTTISAGDVVAFTHKYDEFKQADQK.[V]		FALSE	Mycoplasma	1.19942e-12	5.59251e-05	1	1	8	MMCAP2_0803	MMCAP2_0803 [709-734]		2	2843.38	1.67156e+07	2.05912e+07	1.32613e+07		High	1.77e-05	7.225e-12	7.57	41.36	K.SGTTISAGDVVAFTHKYDEFKQADQK.V	[709-734]	Used	Used
	FALSE	High	[K].SIRPPLSK.[A]		FALSE	Mycoplasma	0.000162765	9.49347e-05	1	1	9	MMCAP2_0803	MMCAP2_0803 [1170-1177]		0	897.552	3.82362e+07	3.12093e+07	22001188		High	3.786e-05	6.295e-05	2.98	16.3	K.SIRPPLSK.A	[1170-1177]	Used	Used
	FALSE	High	[K].SIRPPLSKAQIFGIK.[K]		FALSE	Mycoplasma	4.41052e-10	5.59251e-05	1	1	2	MMCAP2_0803	MMCAP2_0803 [1170-1184]		1	1655	833356	533558	241918		High	1.77e-05	1.117e-09	3.38	33.96	K.SIRPPLSKAQIFGIK.K	[1170-1184]	Used	Used
	FALSE	High	[K].SLTSVLKGK.[Q]		FALSE	Mycoplasma	0.271194	0.00414936	1	1	1	MMCAP2_0803	MMCAP2_0803 [369-377]		1	932.578				No Quan Values	High	0.001138	0.04985	1.2		K.SLTSVLKGK.Q	[369-377]	Not Used	Not Used
	FALSE	High	[K].SNQADLNSLIGIALSALPEQK.[F]		FALSE	Mycoplasma	6.30512e-16	5.59251e-05	1	1	32	MMCAP2_0803	MMCAP2_0803 [582-602]		0	2182.17	1.05613e+09	6.91715e+08	7.34339e+08		High	1.77e-05	1.112e-15	6	63.79	K.SNQADLNSLIGIALSALPEQK.F	[582-602]	Used (Top N)	Used
	FALSE	High	[R].SNQRPEWMVMR.[V]		FALSE	Mycoplasma	8.4436e-05	9.49347e-05	1	1	3	MMCAP2_0803	MMCAP2_0803 [273-283]		0	1433.68	1.35254e+06	1.17977e+06	820999		High	3.786e-05	3.602e-05	3.18	30.45	R.SNQRPEWMVMR.V	[273-283]	Used	Used
	FALSE	High	[R].SNQRPEWMVMR.[V]	1xOxidation [M]	FALSE	Mycoplasma	8.04554e-05	9.49347e-05	1	1	7	MMCAP2_0803	MMCAP2_0803 [273-283]		0	1449.67	1.85477e+07	1.7647e+07	10108011		High	3.786e-05	3.457e-05	3.04	24.58	R.SNQRPEWMVMR.V	[273-283]	Used	Used
	FALSE	High	[R].SNQRPEWMVMR.[V]	2xOxidation [M8; M10]	FALSE	Mycoplasma	1.73286e-06	9.49347e-05	1	1	19	MMCAP2_0803	MMCAP2_0803 [273-283]		0	1465.67	3.22533e+08	2.80444e+08	2.08965e+08		High	3.786e-05	1.304e-06	3.11	20.2	R.SNQRPEWMVMR.V	[273-283]	Used	Used
	FALSE	High	[K].SSFREGLTVSEYFVSTHGAR.[K]		FALSE	Mycoplasma	6.44038e-11	5.59251e-05	1	1	5	MMCAP2_0803	MMCAP2_0803 [822-841]		1	2230.09	4.94004e+06	1.27549e+07	3.9574e+06		High	1.77e-05	2.166e-10	5.81	40.02	K.SSFREGLTVSEYFVSTHGAR.K	[822-841]	Used	Used
	FALSE	High	[R].SVIAIGPDLK.[M]		FALSE	Mycoplasma	4.46982e-06	9.49347e-05	1	1	25	MMCAP2_0803	MMCAP2_0803 [396-405]		0	1012.6	6.93902e+08	5.6523e+08	4.5191e+08		High	3.786e-05	2.93e-06	2.73	36.55	R.SVIAIGPDLK.M	[396-405]	Used	Used
	FALSE	High	[R].SVIAIGPDLKMYQAGLPR.[E]	1xOxidation [M11]	FALSE	Mycoplasma	7.07245e-09	5.59251e-05	1	1	3	MMCAP2_0803	MMCAP2_0803 [396-413]		1	1945.06	2.15471e+06	6.27111e+06	3.60249e+06		High	1.77e-05	1.191e-08	5.11	44.02	R.SVIAIGPDLKMYQAGLPR.E	[396-413]	Used	Used
	FALSE	High	[R].SWSHGEVLKPETINYK.[T]		FALSE	Mycoplasma	6.30512e-16	5.59251e-05	1	1	27	MMCAP2_0803	MMCAP2_0803 [22-37]		0	1887.96	4.49799e+08	3.58083e+08	2.5316e+08		High	1.77e-05	3.9e-15	5.88	29.4	R.SWSHGEVLKPETINYK.T	[22-37]	Used	Used
	FALSE	High	[K].TADSGYLTR.[R]		FALSE	Mycoplasma	1.94339e-05	9.49347e-05	1	1	11	MMCAP2_0803	MMCAP2_0803 [851-859]		0	983.479	3.22942e+08	3.09641e+08	2.38534e+08		High	3.786e-05	1.023e-05	2.18	20.09	K.TADSGYLTR.R	[851-859]	Used	Used
	FALSE	High	[K].TADSGYLTRR.[L]		FALSE	Mycoplasma	0.0101294	0.000326584	1	1	2	MMCAP2_0803	MMCAP2_0803 [851-860]		1	1139.58	1.41195e+06	1.85561e+06	1.16468e+06		High	0.0001307	0.002235	1.97	16.5	K.TADSGYLTRR.L	[851-860]	Used	Used
	FALSE	High	[K].TAEMLDKMKDLGFSFSTK.[S]	1xOxidation [M]	FALSE	Mycoplasma	3.54411e-06	9.49347e-05	1	1	2	MMCAP2_0803	MMCAP2_0803 [691-708]		2	2065	402904	899441	229308		High	3.786e-05	2.404e-06	3.73	36.17	K.TAEMLDKMKDLGFSFSTK.S	[691-708]	Used	Used
	FALSE	High	[K].TAEMLDKMKDLGFSFSTK.[S]	2xOxidation [M4; M8]	FALSE	Mycoplasma	1.09275e-08	5.59251e-05	1	1	9	MMCAP2_0803	MMCAP2_0803 [691-708]		2	2080.99	2.9193e+07	3.47406e+07	1.85105e+07		High	1.77e-05	1.724e-08	2.76	32.52	K.TAEMLDKMKDLGFSFSTK.S	[691-708]	Used	Used
	FALSE	High	[K].TEFNSVLR.[V]		FALSE	Mycoplasma	0.00153963	0.000190555	1	1	6	MMCAP2_0803	MMCAP2_0803 [1064-1071]		0	965.505	1.6436e+08	1.34121e+08	1.01299e+08		High	6.475e-05	0.0004334	2.4	28.76	K.TEFNSVLR.V	[1064-1071]	Used	Used
	FALSE	High	[R].VEQGSSVVAGQK.[L]		FALSE	Mycoplasma	2.4417e-09	5.59251e-05	1	1	23	MMCAP2_0803	MMCAP2_0803 [1072-1083]		0	1188.62	1.0675e+08	1.64822e+08	6.57212e+07		High	1.77e-05	4.805e-09	2.83	14.15	R.VEQGSSVVAGQK.L	[1072-1083]	Used	Used
	FALSE	High	[K].VEQITDFYNMGMLTNSEK.[K]		FALSE	Mycoplasma	2.66242e-15	5.59251e-05	1	1	6	MMCAP2_0803	MMCAP2_0803 [735-752]		0	2119.97	234631	307640	256113		High	1.77e-05	3.923e-14	4.29	53.61	K.VEQITDFYNMGMLTNSEK.K	[735-752]	Used	Used
	FALSE	High	[K].VEQITDFYNMGMLTNSEK.[K]	1xOxidation [M]	FALSE	Mycoplasma	7.33658e-14	5.59251e-05	1	1	7	MMCAP2_0803	MMCAP2_0803 [735-752]		0	2135.96	4.47932e+06	3.93146e+06	3.42196e+06		High	1.77e-05	6.664e-13	4.65	49.16	K.VEQITDFYNMGMLTNSEK.K	[735-752]	Used	Used
	FALSE	High	[K].VEQITDFYNMGMLTNSEK.[K]	2xOxidation [M10; M12]	FALSE	Mycoplasma	6.30512e-16	5.59251e-05	1	1	13	MMCAP2_0803	MMCAP2_0803 [735-752]		0	2151.96	4.70217e+07	3.46354e+07	3.85343e+07		High	1.77e-05	8.914e-15	4.42	41.88	K.VEQITDFYNMGMLTNSEK.K	[735-752]	Used	Used
	FALSE	High	[K].VEQITDFYNMGMLTNSEKK.[R]	2xOxidation [M10; M12]	FALSE	Mycoplasma	4.68111e-11	5.59251e-05	1	1	4	MMCAP2_0803	MMCAP2_0803 [735-753]		1	2280.05	4.80244e+06	1.71151e+06	1.78696e+06		High	1.77e-05	1.649e-10	5.25	36.62	K.VEQITDFYNMGMLTNSEKK.R	[735-753]	Used	Used
	FALSE	High	[K].VKEMGAPSIIVNNEK.[R]		FALSE	Mycoplasma	9.701e-07	9.49347e-05	1	1	3	MMCAP2_0803	MMCAP2_0803 [325-339]		1	1628.87	1.56704e+06	1.37442e+06	790594		High	3.786e-05	7.931e-07	4.07	27.73	K.VKEMGAPSIIVNNEK.R	[325-339]	Used	Used
	FALSE	High	[K].VKEMGAPSIIVNNEK.[R]	1xOxidation [M4]	FALSE	Mycoplasma	8.41286e-15	5.59251e-05	1	1	14	MMCAP2_0803	MMCAP2_0803 [325-339]		1	1644.86	1.43346e+08	1.09992e+08	9.73545e+07		High	1.77e-05	1.054e-13	3.73	23.18	K.VKEMGAPSIIVNNEK.R	[325-339]	Used	Used
	FALSE	High	[K].VKEMGAPSIIVNNEKR.[M]	1xOxidation [M4]	FALSE	Mycoplasma	1.33197e-11	5.59251e-05	1	1	18	MMCAP2_0803	MMCAP2_0803 [325-340]		2	1800.96	3.3093e+08	3.40775e+08	2.46901e+08		High	1.77e-05	5.638e-11	4.34	20.09	K.VKEMGAPSIIVNNEKR.M	[325-340]	Used	Used
	FALSE	High	[K].VKITDSGDSDLLPGEVITIQNCK.[E]	1xCarbamidomethyl [C22]	FALSE	Mycoplasma	6.30512e-16	5.59251e-05	1	1	4	MMCAP2_0803	MMCAP2_0803 [1138-1160]		1	2502.28	1.92722e+07	1.85153e+07	14073054		High	1.77e-05	6.305e-16	6.91	44.62	K.VKITDSGDSDLLPGEVITIQNCK.E	[1138-1160]	Used	Used
	FALSE	High	[K].VIENVQVQQPIK.[K]		FALSE	Mycoplasma	1.81214e-10	5.59251e-05	1	1	6	MMCAP2_0803	MMCAP2_0803 [660-671]		0	1394.8	5.99474e+07	4.58542e+07	5.61467e+07		High	1.77e-05	5.243e-10	4.03	29.42	K.VIENVQVQQPIK.K	[660-671]	Used	Used
	FALSE	High	[K].VIENVQVQQPIKK.[K]		FALSE	Mycoplasma	2.85019e-09	5.59251e-05	1	1	6	MMCAP2_0803	MMCAP2_0803 [660-672]		1	1522.9	1.06878e+07	8.77207e+06	1.23867e+07		High	1.77e-05	5.506e-09	3.97	23.2	K.VIENVQVQQPIKK.K	[660-672]	Used	Used
	FALSE	High	[R].VIPVIPPDIRPIIQLDGGR.[F]		FALSE	Mycoplasma	1.66957e-07	9.49347e-05	1	1	69	MMCAP2_0803	MMCAP2_0803 [284-302]		0	2068.23	3.55759e+08	3.16308e+08	2.55196e+08		High	3.185e-05	1.771e-07	3.23	55.53	R.VIPVIPPDIRPIIQLDGGR.F	[284-302]	Used	Used
	FALSE	High	[K].VWEALEQVIK.[D]		FALSE	Mycoplasma	1.27556e-08	5.59251e-05	1	1	62	MMCAP2_0803	MMCAP2_0803 [451-460]		0	1214.68	3.40816e+08	3.03095e+08	2.67087e+08		High	1.77e-05	1.98e-08	2.55	48.38	K.VWEALEQVIK.D	[451-460]	Used	Used
	FALSE	High	[K].VWEALEQVIKDRPVLLNR.[A]		FALSE	Mycoplasma	1.08223e-08	5.59251e-05	1	1	14	MMCAP2_0803	MMCAP2_0803 [451-468]		1	2178.24	2.78467e+07	4.19878e+07	2.16054e+07		High	1.77e-05	1.715e-08	4.59	51.65	K.VWEALEQVIKDRPVLLNR.A	[451-468]	Used	Used
	FALSE	High	[K].YDEFKQADQK.[V]		FALSE	Mycoplasma	8.74873e-09	5.59251e-05	1	1	6	MMCAP2_0803	MMCAP2_0803 [725-734]		1	1271.59	5.7339e+06	5.01724e+06	4.40886e+06		High	1.77e-05	1.433e-08	3.73	16.1	K.YDEFKQADQK.V	[725-734]	Used	Used
	FALSE	High	[K].YDEFKQADQKVEQITDFYNMGMLTNSEK.[K]		FALSE	Mycoplasma	7.62948e-08	5.59251e-05	1	1	2	MMCAP2_0803	MMCAP2_0803 [725-752]		2	3372.54	1.25257e+06	1.11807e+06	562043		High	1.77e-05	9.062e-08	4.86	53.88	K.YDEFKQADQKVEQITDFYNMGMLTNSEK.K	[725-752]	Used	Used
	FALSE	High	[K].YDEFKQADQKVEQITDFYNMGMLTNSEK.[K]	1xOxidation [M]	FALSE	Mycoplasma	7.71542e-09	5.59251e-05	1	1	5	MMCAP2_0803	MMCAP2_0803 [725-752]		2	3388.53	2.99028e+06	2.78184e+06	1.26863e+06		High	1.77e-05	1.282e-08	6.15	50.9	K.YDEFKQADQKVEQITDFYNMGMLTNSEK.K	[725-752]	Used	Used
	FALSE	High	[K].YDEFKQADQKVEQITDFYNMGMLTNSEK.[K]	2xOxidation [M20; M22]	FALSE	Mycoplasma	1.00939e-13	5.59251e-05	1	1	7	MMCAP2_0803	MMCAP2_0803 [725-752]		2	3404.53	1.55107e+07	1.24868e+07	7674214		High	1.77e-05	8.735e-13	5.24	47.12	K.YDEFKQADQKVEQITDFYNMGMLTNSEK.K	[725-752]	Used	Used
	FALSE	High	[K].YKTEFNSVLR.[V]		FALSE	Mycoplasma	3.51001e-06	9.49347e-05	1	1	15	MMCAP2_0803	MMCAP2_0803 [1062-1071]		1	1256.66	4.76207e+08	4.21138e+08	3.34842e+08		High	3.786e-05	2.384e-06	2.77	27.36	K.YKTEFNSVLR.V	[1062-1071]	Used	Used
	FALSE	High	[K].YIEIIIK.[Q]		FALSE	Mycoplasma	0.00221801	0.000190555	1	1	3	MMCAP2_0803	MMCAP2_0803 [1126-1132]		0	891.555	8.98276e+06	5.02698e+06	5130635		High	6.475e-05	0.0005955	1.58	38.22	K.YIEIIIK.Q	[1126-1132]	Used	Used
FALSE	Master Protein	MMCAP2_0804	MMCAP2_0804	81	FALSE	Mycoplasma	123	2355	123	1291	144.8	5.07	7606.37	123	8.50457e+08	7.82177e+08	6.23707e+08	1
	Checked	Confidence	Annotated Sequence	Modifications	Contaminant	Marked as	Qvality PEP	Qvality q-value	# Protein Groups	# Proteins	# PSMs	Master Protein Accessions	Positions in Master Proteins	Modifications in Master Proteins	# Missed Cleavages	Theo. MH+ [Da]	Abundances (Normalized): F7: Sample, GM12_WT	Abundances (Normalized): F8: Sample, GM12_WT	Abundances (Normalized): F9: Sample, GM12_WT	Quan Info	Confidence (by Search Engine): Sequest HT	Percolator q-Value (by Search Engine): Sequest HT	Percolator PEP (by Search Engine): Sequest HT	XCorr (by Search Engine): Sequest HT	Top Apex RT [min]	Sequence in Protein	Positions in Proteins	Quan Usage	Quan Ratio Usage
	FALSE	High	[R].ALMGANMQR.[Q]	1xOxidation [M3]	FALSE	Mycoplasma	0.000135507	9.49347e-05	1	1	3	MMCAP2_0804	MMCAP2_0804 [717-725]		0	1007.48	3.81118e+06	4.06914e+06	2.12286e+06		High	3.786e-05	5.409e-05	1.56	15.97	R.ALMGANMQR.Q	[717-725]	Used	Used
	FALSE	High	[R].ALMGANMQR.[Q]	2xOxidation [M3; M7]	FALSE	Mycoplasma	7.47208e-07	9.49347e-05	1	1	12	MMCAP2_0804	MMCAP2_0804 [717-725]		0	1023.47	930547	1.28672e+06	358392		High	3.786e-05	6.356e-07	1.86	12.79	R.ALMGANMQR.Q	[717-725]	Used	Used
	FALSE	High	[K].DFDADNYEDDEILVK.[T]		FALSE	Mycoplasma	3.69295e-14	5.59251e-05	1	1	43	MMCAP2_0804	MMCAP2_0804 [1237-1251]		0	1800.78	4.66495e+08	3.73134e+08	3.60574e+08		High	1.77e-05	3.704e-13	3.87	47.72	K.DFDADNYEDDEILVK.T	[1237-1251]	Used	Used
	FALSE	High	[K].DNSLRVPNGGEGIVQSIK.[R]		FALSE	Mycoplasma	1.09946e-12	5.59251e-05	1	1	6	MMCAP2_0804	MMCAP2_0804 [945-962]		1	1883	3.94988e+07	3.32733e+07	2.55211e+07		High	1.77e-05	6.717e-12	6.75	37.93	K.DNSLRVPNGGEGIVQSIK.R	[945-962]	Used	Used
	FALSE	High	[K].DNSLRVPNGGEGIVQSIKR.[F]		FALSE	Mycoplasma	6.30512e-16	5.59251e-05	1	1	9	MMCAP2_0804	MMCAP2_0804 [945-963]		2	2039.1	5.47913e+07	7.58394e+07	5.29335e+07		High	1.77e-05	2.507e-15	5.81	33.82	K.DNSLRVPNGGEGIVQSIKR.F	[945-963]	Used	Used
	FALSE	High	[R].DSGEAIVAK.[E]		FALSE	Mycoplasma	8.12363e-05	9.49347e-05	1	1	1	MMCAP2_0804	MMCAP2_0804 [749-757]		0	889.463	2.50859e+07	2.47421e+07	24796466		High	3.786e-05	3.488e-05	2.65	17.57	R.DSGEAIVAK.E	[749-757]	Used	Used
	FALSE	High	[R].DSGEAIVAKEDAIVK.[Y]		FALSE	Mycoplasma	1.4318e-14	5.59251e-05	1	1	26	MMCAP2_0804	MMCAP2_0804 [749-763]		1	1544.82	7.95117e+08	7.03427e+08	4.21985e+08		High	1.77e-05	1.659e-13	5.26	30.85	R.DSGEAIVAKEDAIVK.Y	[749-763]	Used	Used
	FALSE	High	[R].DSGEAIVAKEDAIVKYVDSK.[T]		FALSE	Mycoplasma	4.74836e-14	5.59251e-05	1	1	3	MMCAP2_0804	MMCAP2_0804 [749-768]		2	2137.1	1.68158e+06	2.23018e+06	1.48426e+06		High	1.77e-05	4.614e-13	6.4	42.98	R.DSGEAIVAKEDAIVKYVDSK.T	[749-768]	Used	Used
	FALSE	High	[K].DTEVNKHNIK.[Q]		FALSE	Mycoplasma	0.0180718	0.000595635	1	1	2	MMCAP2_0804	MMCAP2_0804 [391-400]		1	1197.62				No Quan Values	High	0.0002052	0.003754	0.98		K.DTEVNKHNIK.Q	[391-400]	Not Used	Not Used
	FALSE	High	[R].DYTKVSMNLSLPNLIGIQTETFEWFK.[T]	1xOxidation [M7]	FALSE	Mycoplasma	7.57927e-10	5.59251e-05	1	1	2	MMCAP2_0804	MMCAP2_0804 [16-41]		1	3090.55	362164	402212			High	1.77e-05	1.776e-09	4.38	63.48	R.DYTKVSMNLSLPNLIGIQTETFEWFK.T	[16-41]	Used	Used
	FALSE	High	[R].EESKIYDAPIYANLK.[L]		FALSE	Mycoplasma	2.61143e-15	5.59251e-05	1	1	7	MMCAP2_0804	MMCAP2_0804 [83-97]		1	1753.9	7.72438e+07	1.0504e+08	42190941		High	1.77e-05	3.884e-14	6.17	36.68	R.EESKIYDAPIYANLK.L	[83-97]	Used	Used
	FALSE	High	[K].EFDGVALDDTLK.[I]		FALSE	Mycoplasma	2.58357e-08	5.59251e-05	1	1	15	MMCAP2_0804	MMCAP2_0804 [109-120]		0	1322.65	1.82444e+08	1.72413e+08	2.2353e+08		High	1.77e-05	3.6e-08	3.19	42.89	K.EFDGVALDDTLK.I	[109-120]	Used	Used
	FALSE	High	[K].EKLATSDLYK.[V]		FALSE	Mycoplasma	3.75011e-05	9.49347e-05	1	1	9	MMCAP2_0804	MMCAP2_0804 [514-523]		1	1167.63	8.95965e+07	8.22922e+07	6.79402e+07		High	3.786e-05	1.793e-05	2.64	21.68	K.EKLATSDLYK.V	[514-523]	Used	Used
	FALSE	High	[K].ELEEIMAEAGMTNYGK.[V]		FALSE	Mycoplasma	2.68417e-14	5.59251e-05	1	1	4	MMCAP2_0804	MMCAP2_0804 [1075-1090]		0	1785.8	508284	1.80971e+06	1.85477e+06		High	1.77e-05	2.823e-13	4.88	48.57	K.ELEEIMAEAGMTNYGK.V	[1075-1090]	Used	Used
	FALSE	High	[K].ELEEIMAEAGMTNYGK.[V]	1xOxidation [M]	FALSE	Mycoplasma	2.12832e-14	5.59251e-05	1	1	8	MMCAP2_0804	MMCAP2_0804 [1075-1090]		0	1801.8	2.27695e+06	5.64854e+06	8.30222e+06		High	1.77e-05	2.311e-13	4.92	42.66	K.ELEEIMAEAGMTNYGK.V	[1075-1090]	Used	Used
	FALSE	High	[K].ELEEIMAEAGMTNYGK.[V]	2xOxidation [M6; M11]	FALSE	Mycoplasma	5.11451e-12	5.59251e-05	1	1	15	MMCAP2_0804	MMCAP2_0804 [1075-1090]		0	1817.79	2.44074e+07	6.97382e+07	8.88027e+07		High	1.77e-05	2.483e-11	3.64	33.02	K.ELEEIMAEAGMTNYGK.V	[1075-1090]	Used	Used
	FALSE	High	[R].EILTIKSDDIK.[G]		FALSE	Mycoplasma	1.20004e-06	9.49347e-05	1	1	3	MMCAP2_0804	MMCAP2_0804 [1170-1180]		1	1274.72	1.19692e+06	2.73929e+06	1.24249e+06		High	3.786e-05	9.525e-07	3.47	28.87	R.EILTIKSDDIK.G	[1170-1180]	Used	Used
	FALSE	High	[K].EIMGLGFNMYMIDETGEK.[S]		FALSE	Mycoplasma	3.65181e-13	5.59251e-05	1	1	6	MMCAP2_0804	MMCAP2_0804 [1210-1227]		0	2077.93	2.57595e+06	2.20198e+06	1.56441e+06		High	1.77e-05	2.623e-12	4.71	46.03	K.EIMGLGFNMYMIDETGEK.S	[1210-1227]	Used	Used
	FALSE	High	[K].EIMGLGFNMYMIDETGEK.[S]	1xOxidation [M]	FALSE	Mycoplasma	1.49812e-12	5.59251e-05	1	1	4	MMCAP2_0804	MMCAP2_0804 [1210-1227]		0	2093.92	2.09377e+06	1.9627e+06	1.01282e+06		High	1.77e-05	8.774e-12	4.29	54.81	K.EIMGLGFNMYMIDETGEK.S	[1210-1227]	Used	Used
	FALSE	High	[K].EIMGLGFNMYMIDETGEK.[S]	2xOxidation [M9; M]	FALSE	Mycoplasma	4.98354e-14	5.59251e-05	1	1	24	MMCAP2_0804	MMCAP2_0804 [1210-1227]		0	2109.92	2.65158e+07	2.81122e+07	1.88157e+07		High	1.77e-05	4.797e-13	3.79	50.28	K.EIMGLGFNMYMIDETGEK.S	[1210-1227]	Used	Used
	FALSE	High	[K].EIMGLGFNMYMIDETGEK.[S]	3xOxidation [M3; M9; M11]	FALSE	Mycoplasma	2.45671e-13	5.59251e-05	1	1	34	MMCAP2_0804	MMCAP2_0804 [1210-1227]		0	2125.91	9.74565e+07	9.04807e+07	6.8358e+07		High	1.77e-05	1.873e-12	4.13	45.48	K.EIMGLGFNMYMIDETGEK.S	[1210-1227]	Used	Used
	FALSE	High	[R].EIPNMSEQAK.[R]		FALSE	Mycoplasma	0.000307368	9.49347e-05	1	1	4	MMCAP2_0804	MMCAP2_0804 [883-892]		0	1146.55	1.13826e+07	1.0161e+07	6.35179e+06		High	3.786e-05	0.0001083	2.06	21.97	R.EIPNMSEQAK.R	[883-892]	Used	Used
	FALSE	High	[R].EIPNMSEQAK.[R]	1xOxidation [M5]	FALSE	Mycoplasma	1.69968e-06	9.49347e-05	1	1	14	MMCAP2_0804	MMCAP2_0804 [883-892]		0	1162.54	5.54024e+06	6.15397e+06	3.98522e+06		High	3.786e-05	1.286e-06	1.71	13.13	R.EIPNMSEQAK.R	[883-892]	Used	Used
	FALSE	High	[R].EIPNMSEQAKR.[H]		FALSE	Mycoplasma	5.79307e-05	9.49347e-05	1	1	4	MMCAP2_0804	MMCAP2_0804 [883-893]		1	1302.65	4.69349e+06	7.08148e+06	3.25144e+06		High	3.786e-05	2.61e-05	2.29	18.35	R.EIPNMSEQAKR.H	[883-893]	Used	Used
	FALSE	High	[R].EIPNMSEQAKR.[H]	1xOxidation [M5]	FALSE	Mycoplasma	0.0363178	0.000988076	1	1	2	MMCAP2_0804	MMCAP2_0804 [883-893]		1	1318.64	1.90654e+06	2.00461e+06	656030		High	0.0003097	0.007093	2.04	9.87	R.EIPNMSEQAKR.H	[883-893]	Used	Used
	FALSE	High	[R].FGEMEVWALEAYGAAHTLR.[E]		FALSE	Mycoplasma	6.30512e-16	5.59251e-05	1	1	37	MMCAP2_0804	MMCAP2_0804 [1151-1169]		0	2151.03	1.05974e+08	1.15314e+08	8.33016e+07		High	1.77e-05	1.708e-15	4.06	58.63	R.FGEMEVWALEAYGAAHTLR.E	[1151-1169]	Used	Used
	FALSE	High	[R].FGEMEVWALEAYGAAHTLR.[E]	1xOxidation [M4]	FALSE	Mycoplasma	6.30512e-16	5.59251e-05	1	1	59	MMCAP2_0804	MMCAP2_0804 [1151-1169]		0	2167.03	4.04389e+08	3.36596e+08	2.55243e+08		High	1.77e-05	6.305e-16	5.61	53.98	R.FGEMEVWALEAYGAAHTLR.E	[1151-1169]	Used	Used
	FALSE	High	[K].FINSILFDK.[R]		FALSE	Mycoplasma	3.45292e-08	5.59251e-05	1	1	58	MMCAP2_0804	MMCAP2_0804 [339-347]		0	1096.6	2.178e+08	1.91802e+08	1.40843e+08		High	1.77e-05	4.62e-08	1.77	44.88	K.FINSILFDK.R	[339-347]	Used	Used
	FALSE	High	[K].FINSILFDKR.[K]		FALSE	Mycoplasma	1.18062e-08	5.59251e-05	1	1	75	MMCAP2_0804	MMCAP2_0804 [339-348]		1	1252.7	4.10267e+08	3.82277e+08	2.88972e+08		High	1.77e-05	1.852e-08	2.57	37.29	K.FINSILFDKR.K	[339-348]	Used	Used
	FALSE	High	[K].FINSILFDKRK.[Y]		FALSE	Mycoplasma	5.59076e-07	9.49347e-05	1	1	3	MMCAP2_0804	MMCAP2_0804 [339-349]		2	1380.8	5.20271e+06	1.0857e+07	4954978		High	3.786e-05	4.95e-07	3.94	30.36	K.FINSILFDKRK.Y	[339-349]	Used	Used
	FALSE	High	[R].FNGDDYMAK.[V]		FALSE	Mycoplasma	0.000140839	9.49347e-05	1	1	3	MMCAP2_0804	MMCAP2_0804 [676-684]		0	1060.44	1.59606e+07	1.77895e+07	13048932		High	3.786e-05	5.584e-05	2.8	24.72	R.FNGDDYMAK.V	[676-684]	Used	Used
	FALSE	High	[R].FNGDDYMAK.[V]	1xOxidation [M7]	FALSE	Mycoplasma	2.78308e-06	9.49347e-05	1	1	19	MMCAP2_0804	MMCAP2_0804 [676-684]		0	1076.44	1.05562e+08	1.05149e+08	8.98152e+07		High	3.786e-05	1.956e-06	1.86	18.75	R.FNGDDYMAK.V	[676-684]	Used	Used
	FALSE	High	[R].FNGDDYMAKVEEIDYIDVSPK.[Q]		FALSE	Mycoplasma	2.5575e-14	5.59251e-05	1	1	5	MMCAP2_0804	MMCAP2_0804 [676-696]		1	2448.13	9.00946e+06	4.11e+06	264058		High	1.77e-05	2.709e-13	3.97	51.87	R.FNGDDYMAKVEEIDYIDVSPK.Q	[676-696]	Used	Used
	FALSE	High	[R].FNGDDYMAKVEEIDYIDVSPK.[Q]	1xOxidation [M7]	FALSE	Mycoplasma	6.30512e-16	5.59251e-05	1	1	16	MMCAP2_0804	MMCAP2_0804 [676-696]		1	2464.12	3.70483e+07	1.27564e+07	1.46567e+06		High	1.77e-05	6.305e-16	5.44	45.41	R.FNGDDYMAKVEEIDYIDVSPK.Q	[676-696]	Used	Used
	FALSE	High	[R].FTSIHIDEYTLEVR.[N]		FALSE	Mycoplasma	1.91652e-15	5.59251e-05	1	1	20	MMCAP2_0804	MMCAP2_0804 [858-871]		0	1722.87	1.98988e+07	2.96136e+07	2.70103e+07		High	1.77e-05	2.959e-14	3.69	44.9	R.FTSIHIDEYTLEVR.N	[858-871]	Used	Used
	FALSE	High	[K].GQVQLSPEDK.[L]		FALSE	Mycoplasma	3.51001e-06	9.49347e-05	1	1	8	MMCAP2_0804	MMCAP2_0804 [921-930]		0	1100.56	1.25048e+08	8.28788e+07	1.04922e+08		High	3.786e-05	2.387e-06	2.62	19.4	K.GQVQLSPEDK.L	[921-930]	Used	Used
	FALSE	High	[K].GQVQLSPEDKLLHAIFGEK.[S]		FALSE	Mycoplasma	8.23911e-14	5.59251e-05	1	1	33	MMCAP2_0804	MMCAP2_0804 [921-939]		1	2109.13	1.75306e+08	1.98066e+08	1.13255e+08		High	1.77e-05	7.335e-13	5.16	51.41	K.GQVQLSPEDKLLHAIFGEK.S	[921-939]	Used	Used
	FALSE	High	[R].GTWLEYETDSK.[K]		FALSE	Mycoplasma	2.04245e-06	9.49347e-05	1	1	6	MMCAP2_0804	MMCAP2_0804 [241-251]		0	1328.6	8.06731e+07	6.87589e+07	56810252		High	3.786e-05	1.504e-06	2.63	36.3	R.GTWLEYETDSK.K	[241-251]	Used	Used
	FALSE	High	[R].GTWLEYETDSKK.[T]		FALSE	Mycoplasma	2.6596e-08	5.59251e-05	1	1	20	MMCAP2_0804	MMCAP2_0804 [241-252]		1	1456.7	3.85244e+08	4.07165e+08	3.05566e+08		High	1.77e-05	3.705e-08	2.75	29.04	R.GTWLEYETDSKK.T	[241-252]	Used	Used
	FALSE	High	[R].GTWLEYETDSKKTGADAINPLYVK.[I]		FALSE	Mycoplasma	1.09107e-07	9.49347e-05	1	1	2	MMCAP2_0804	MMCAP2_0804 [241-264]		2	2699.36		1.26468e+06	430994		High	3.185e-05	1.234e-07	4.13	43.04	R.GTWLEYETDSKKTGADAINPLYVK.I	[241-264]	Used	Used
	FALSE	High	[R].HLDAEGIVAIGTEVK.[V]		FALSE	Mycoplasma	6.30512e-16	5.59251e-05	1	1	90	MMCAP2_0804	MMCAP2_0804 [894-908]		0	1551.84	2.92942e+08	2.93482e+08	2.33492e+08		High	1.77e-05	6.305e-16	5.94	40.02	R.HLDAEGIVAIGTEVK.V	[894-908]	Used	Used
	FALSE	High	[K].KDFDADNYEDDEILVK.[T]		FALSE	Mycoplasma	6.30512e-16	5.59251e-05	1	1	6	MMCAP2_0804	MMCAP2_0804 [1236-1251]		1	1928.88	2.16516e+07	2.28084e+07	1.66834e+07		High	1.77e-05	6.305e-16	7.83	38.23	K.KDFDADNYEDDEILVK.T	[1236-1251]	Used	Used
	FALSE	High	[K].KGEIIADGPSMDQGELAIGQNVVVAFSTYNGYNFEDAIVMSER.[I]	1xOxidation [M40]	FALSE	Mycoplasma	3.65741e-14	5.59251e-05	1	1	4	MMCAP2_0804	MMCAP2_0804 [809-851]		1	4651.2	520901	680351	428761		High	1.77e-05	3.682e-13	5.28	62.67	K.KGEIIADGPSMDQGELAIGQNVVVAFSTYNGYNFEDAIVMSER.I	[809-851]	Used	Used
	FALSE	High	[K].KGEIIADGPSMDQGELAIGQNVVVAFSTYNGYNFEDAIVMSER.[I]	2xOxidation [M11; M40]	FALSE	Mycoplasma	3.78999e-12	5.59251e-05	1	1	6	MMCAP2_0804	MMCAP2_0804 [809-851]		1	4667.19	6.77659e+06	6.92319e+06	5012332		High	1.77e-05	1.925e-11	8.53	61.72	K.KGEIIADGPSMDQGELAIGQNVVVAFSTYNGYNFEDAIVMSER.I	[809-851]	Used	Used
	FALSE	High	[R].KIQEGDKMSGR.[H]	1xOxidation [M8]	FALSE	Mycoplasma	0.681765	0.0095155	1	1	2	MMCAP2_0804	MMCAP2_0804 [994-1004]		2	1264.63	34531	38978.1			High	0.002444	0.1506	1.04	9.68	R.KIQEGDKMSGR.H	[994-1004]	Used	Used
	FALSE	High	[K].KSDKPDLIQIDIIEDKK.[T]		FALSE	Mycoplasma	1.54931e-15	5.59251e-05	1	1	8	MMCAP2_0804	MMCAP2_0804 [153-169]		2	1998.11	3.17344e+07	2.85773e+07	2.16685e+07		High	1.77e-05	2.481e-14	4.86	33.21	K.KSDKPDLIQIDIIEDKK.T	[153-169]	Used	Used
	FALSE	High	[K].KTGADAINPLYVK.[I]		FALSE	Mycoplasma	1.77744e-10	5.59251e-05	1	1	9	MMCAP2_0804	MMCAP2_0804 [252-264]		1	1389.77	1.1549e+08	1.05864e+08	8.70069e+07		High	1.77e-05	5.164e-10	3.8	28.14	K.KTGADAINPLYVK.I	[252-264]	Used	Used
	FALSE	High	[R].KTGEMIYFADIIPSR.[G]		FALSE	Mycoplasma	6.30512e-16	5.59251e-05	1	1	9	MMCAP2_0804	MMCAP2_0804 [226-240]		1	1740.9	3.39604e+07	3.01079e+07	15708457		High	1.77e-05	6.305e-16	5.3	47.77	R.KTGEMIYFADIIPSR.G	[226-240]	Used	Used
	FALSE	High	[R].KTGEMIYFADIIPSR.[G]	1xOxidation [M5]	FALSE	Mycoplasma	6.30512e-16	5.59251e-05	1	1	20	MMCAP2_0804	MMCAP2_0804 [226-240]		1	1756.89	1.98176e+08	1.66977e+08	1.37047e+08		High	1.77e-05	2.675e-15	4.86	43.27	R.KTGEMIYFADIIPSR.G	[226-240]	Used	Used
	FALSE	High	[K].KTSLICNVSIYK.[S]	1xCarbamidomethyl [C6]	FALSE	Mycoplasma	1.83818e-13	5.59251e-05	1	1	6	MMCAP2_0804	MMCAP2_0804 [169-180]		1	1425.78	1.45205e+07	1.18567e+07	8.99589e+06		High	1.77e-05	1.454e-12	4.39	30.65	K.KTSLICNVSIYK.S	[169-180]	Used	Used
	FALSE	High	[R].KTTATSLLLAFGISK.[D]		FALSE	Mycoplasma	6.30512e-16	5.59251e-05	1	1	6	MMCAP2_0804	MMCAP2_0804 [270-284]		1	1550.92	1.02728e+07	6.96806e+06	7.22382e+06		High	1.77e-05	6.305e-16	5.98	48.05	R.KTTATSLLLAFGISK.D	[270-284]	Used	Used
	FALSE	High	[R].KVINGIIQNDQVEYLTADQEK.[N]		FALSE	Mycoplasma	6.30512e-16	5.59251e-05	1	1	11	MMCAP2_0804	MMCAP2_0804 [630-650]		1	2418.25	8.82009e+07	6.40148e+07	6.11509e+07		High	1.77e-05	6.305e-16	7.8	39.52	R.KVINGIIQNDQVEYLTADQEK.N	[630-650]	Used	Used
	FALSE	High	[R].KVINGIIQNDQVEYLTADQEKNFIIAQSNVNQDENGK.[I]		FALSE	Mycoplasma	1.18788e-12	5.59251e-05	1	1	5	MMCAP2_0804	MMCAP2_0804 [630-666]		2	4190.1	4.82205e+06	3.58292e+06	2.12605e+06		High	1.77e-05	7.156e-12	8.09	48.51	R.KVINGIIQNDQVEYLTADQEKNFIIAQSNVNQDENGK.I	[630-666]	Used	Used
	FALSE	High	[K].LATSDLYK.[V]		FALSE	Mycoplasma	0.000193612	9.49347e-05	1	1	19	MMCAP2_0804	MMCAP2_0804 [516-523]		0	910.488	5.33558e+08	4.94754e+08	3.56333e+08		High	3.786e-05	7.297e-05	2.22	25.52	K.LATSDLYK.V	[516-523]	Used	Used
	FALSE	High	[R].ICPIETPEGPNIGLINNLSTYAR.[V]	1xCarbamidomethyl [C2]	FALSE	Mycoplasma	6.30512e-16	5.59251e-05	1	1	32	MMCAP2_0804	MMCAP2_0804 [595-617]		0	2542.3	4.39198e+08	3.54319e+08	3.36753e+08		High	1.77e-05	1.012e-14	4.39	56.92	R.ICPIETPEGPNIGLINNLSTYAR.V	[595-617]	Used	Used
	FALSE	High	[K].IDWSNQVQEIYK.[K]		FALSE	Mycoplasma	1.18062e-08	5.59251e-05	1	1	3	MMCAP2_0804	MMCAP2_0804 [312-323]		0	1522.75	9.57734e+07	5.99916e+07	49530296		High	1.77e-05	1.849e-08	3.95	44.87	K.IDWSNQVQEIYK.K	[312-323]	Used	Used
	FALSE	High	[K].IDWSNQVQEIYKK.[I]		FALSE	Mycoplasma	1.83255e-11	5.59251e-05	1	1	14	MMCAP2_0804	MMCAP2_0804 [312-324]		1	1650.85	3.15714e+08	2.4043e+08	1.80893e+08		High	1.77e-05	7.429e-11	4.58	39.03	K.IDWSNQVQEIYKK.I	[312-324]	Used	Used
	FALSE	High	[K].IKVYKDSELK.[T]		FALSE	Mycoplasma	0.0333538	0.000945689	1	1	4	MMCAP2_0804	MMCAP2_0804 [430-439]		2	1222.7	462218	427389	228631		High	0.0002855	0.006548	1.18	16.22	K.IKVYKDSELK.T	[430-439]	Used	Used
	FALSE	High	[K].ILDEIIVSR.[F]		FALSE	Mycoplasma	2.95804e-08	5.59251e-05	1	1	59	MMCAP2_0804	MMCAP2_0804 [667-675]		0	1057.63	4.17427e+08	2.97419e+08	2.84454e+08		High	1.77e-05	4.042e-08	1.97	38.87	K.ILDEIIVSR.F	[667-675]	Used	Used
	FALSE	High	[K].LLHAIFGEK.[S]		FALSE	Mycoplasma	6.91591e-07	9.49347e-05	1	1	7	MMCAP2_0804	MMCAP2_0804 [931-939]		0	1027.59	4.14684e+07	2.68482e+07	3.03949e+07		High	3.786e-05	5.929e-07	2.77	28.81	K.LLHAIFGEK.S	[931-939]	Used	Used
	FALSE	High	[R].ILPIEDMPHLEDGTPVDIILNPQGVPSR.[M]		FALSE	Mycoplasma	4.05787e-06	9.49347e-05	1	1	7	MMCAP2_0804	MMCAP2_0804 [1014-1041]		0	3065.6		8.42105e+07	9.97296e+06		High	3.786e-05	2.692e-06	6.54	59.74	R.ILPIEDMPHLEDGTPVDIILNPQGVPSR.M	[1014-1041]	Used	Used
	FALSE	High	[R].ILPIEDMPHLEDGTPVDIILNPQGVPSR.[M]	1xOxidation [M7]	FALSE	Mycoplasma	2.70195e-12	5.59251e-05	1	1	71	MMCAP2_0804	MMCAP2_0804 [1014-1041]		0	3081.59	1.15721e+08	1.09796e+08	9.67275e+07		High	1.77e-05	1.449e-11	7.23	56.86	R.ILPIEDMPHLEDGTPVDIILNPQGVPSR.M	[1014-1041]	Used	Used
	FALSE	High	[K].ILTNWLEEK.[T]		FALSE	Mycoplasma	3.19592e-08	5.59251e-05	1	1	47	MMCAP2_0804	MMCAP2_0804 [121-129]		0	1145.62	5.34267e+08	4.26401e+08	3.23943e+08		High	1.77e-05	4.33e-08	1.9	41.64	K.ILTNWLEEK.T	[121-129]	Used	Used
	FALSE	High	[R].IPEPGIPESFNVLSK.[E]		FALSE	Mycoplasma	2.57839e-13	5.59251e-05	1	1	19	MMCAP2_0804	MMCAP2_0804 [1195-1209]		0	1626.87	4.06684e+08	4.02264e+08	3.21855e+08		High	1.77e-05	1.942e-12	4.23	49.5	R.IPEPGIPESFNVLSK.E	[1195-1209]	Used	Used
	FALSE	High	[K].LSHMVDDKIHAR.[N]		FALSE	Mycoplasma	3.02969e-11	5.59251e-05	1	1	4	MMCAP2_0804	MMCAP2_0804 [1116-1127]		1	1421.73	6.56775e+06	6.27145e+06	3.23068e+06		High	1.77e-05	1.137e-10	3.47	15.5	K.LSHMVDDKIHAR.N	[1116-1127]	Used	Used
	FALSE	High	[K].LSHMVDDKIHAR.[N]	1xOxidation [M4]	FALSE	Mycoplasma	1.16335e-11	5.59251e-05	1	1	24	MMCAP2_0804	MMCAP2_0804 [1116-1127]		1	1437.73	4.99175e+08	3.95767e+08	1.73194e+08		High	1.77e-05	5.037e-11	4.84	9.88	K.LSHMVDDKIHAR.N	[1116-1127]	Used	Used
	FALSE	High	[K].LSVNKTEEIQK.[E]		FALSE	Mycoplasma	1.28598e-07	9.49347e-05	1	1	14	MMCAP2_0804	MMCAP2_0804 [98-108]		1	1288.71	1.14263e+08	1.44373e+08	1.41005e+08		High	3.185e-05	1.422e-07	2.95	16.93	K.LSVNKTEEIQK.E	[98-108]	Used	Used
	FALSE	High	[K].LSVNKTEEIQKEFDGVALDDTLK.[I]		FALSE	Mycoplasma	6.30512e-16	5.59251e-05	1	1	26	MMCAP2_0804	MMCAP2_0804 [98-120]		2	2592.34	1.7748e+08	1.71409e+08	9.15811e+07		High	1.77e-05	6.305e-16	6.1	43.58	K.LSVNKTEEIQKEFDGVALDDTLK.I	[98-120]	Used	Used
	FALSE	High	[R].LTALGPGGLSR.[D]		FALSE	Mycoplasma	1.52818e-06	9.49347e-05	1	1	22	MMCAP2_0804	MMCAP2_0804 [567-577]		0	1041.61	8.45266e+08	7.92947e+08	6.37132e+08		High	3.786e-05	1.17e-06	2.81	30.19	R.LTALGPGGLSR.D	[567-577]	Used (Top N)	Used
	FALSE	High	[R].IVIDDRFTSIHIDEYTLEVR.[N]		FALSE	Mycoplasma	1.68579e-07	9.49347e-05	1	1	36	MMCAP2_0804	MMCAP2_0804 [852-871]		1	2434.26	1.83279e+07	1.35468e+07	5.53932e+06		High	3.185e-05	1.789e-07	3.5	51.06	R.IVIDDRFTSIHIDEYTLEVR.N	[852-871]	Used	Used
	FALSE	High	[K].IYDAPIYANLK.[L]		FALSE	Mycoplasma	3.52574e-09	5.59251e-05	1	1	49	MMCAP2_0804	MMCAP2_0804 [87-97]		0	1280.69	7.75342e+08	6.97235e+08	4.93172e+08		High	1.77e-05	6.607e-09	3.05	38.81	K.IYDAPIYANLK.L	[87-97]	Used	Used
	FALSE	High	[R].MNIGQILEIHLGMAAK.[K]	1xOxidation [M13]	FALSE	Mycoplasma	1.50112e-07	9.49347e-05	1	1	1	MMCAP2_0804	MMCAP2_0804 [1042-1057]		0	1754.93	5.00147e+06	4.47051e+06	2.54272e+06		High	3.185e-05	1.612e-07	4.21	50.75	R.MNIGQILEIHLGMAAK.K	[1042-1057]	Used	Used
	FALSE	High	[R].MNIGQILEIHLGMAAK.[K]	2xOxidation [M1; M13]	FALSE	Mycoplasma	6.30512e-16	5.59251e-05	1	1	23	MMCAP2_0804	MMCAP2_0804 [1042-1057]		0	1770.92	1.98754e+08	1.9314e+08	1.52158e+08		High	1.77e-05	2.083e-15	5.44	44.5	R.MNIGQILEIHLGMAAK.K	[1042-1057]	Used	Used
	FALSE	High	[R].MNIGQILEIHLGMAAKK.[L]	2xOxidation [M1; M13]	FALSE	Mycoplasma	8.08515e-08	5.59251e-05	1	1	6	MMCAP2_0804	MMCAP2_0804 [1042-1058]		1	1899.02	5.11896e+06	1.09878e+07	6.03529e+06		High	1.77e-05	9.537e-08	5.1	38.77	R.MNIGQILEIHLGMAAKK.L	[1042-1058]	Used	Used
	FALSE	High	[K].NFIIAQSNVNQDENGK.[I]		FALSE	Mycoplasma	1.66878e-13	5.59251e-05	1	1	13	MMCAP2_0804	MMCAP2_0804 [651-666]		0	1790.87	1.40043e+08	8.53707e+07	9.33217e+07		High	1.77e-05	1.348e-12	3.48	31.87	K.NFIIAQSNVNQDENGK.I	[651-666]	Used	Used
	FALSE	High	[K].NFIIAQSNVNQDENGKILDEIIVSR.[F]		FALSE	Mycoplasma	6.30512e-16	5.59251e-05	1	1	14	MMCAP2_0804	MMCAP2_0804 [651-675]		1	2829.47	9.17301e+07	8.96773e+07	6.49599e+07		High	1.77e-05	3.148e-15	5.22	53.09	K.NFIIAQSNVNQDENGKILDEIIVSR.F	[651-675]	Used	Used
	FALSE	High	[R].NVGPYSLITQQPLGGK.[A]		FALSE	Mycoplasma	8.2937e-12	5.59251e-05	1	1	34	MMCAP2_0804	MMCAP2_0804 [1128-1143]		0	1671.91	6.00461e+08	5.8981e+08	4.50363e+08		High	1.77e-05	3.766e-11	3.81	44.06	R.NVGPYSLITQQPLGGK.A	[1128-1143]	Used	Used
	FALSE	High	[R].NVGPYSLITQQPLGGKAQNGGQR.[F]		FALSE	Mycoplasma	2.69967e-05	9.49347e-05	1	1	3	MMCAP2_0804	MMCAP2_0804 [1128-1150]		1	2383.25				No Quan Values	High	3.786e-05	1.354e-05	2.52		R.NVGPYSLITQQPLGGKAQNGGQR.F	[1128-1150]	Not Used	Not Used
	FALSE	High	[R].NVKDNSLRVPNGGEGIVQSIK.[R]		FALSE	Mycoplasma	7.47208e-07	9.49347e-05	1	1	1	MMCAP2_0804	MMCAP2_0804 [942-962]		2	2224.2	828461	1.05243e+06	694204		High	3.786e-05	6.338e-07	4.41	32.35	R.NVKDNSLRVPNGGEGIVQSIK.R	[942-962]	Used	Used
	FALSE	High	[R].QAVPLIKPESPIVATGIEFEAAR.[D]		FALSE	Mycoplasma	8.91436e-16	5.59251e-05	1	1	36	MMCAP2_0804	MMCAP2_0804 [726-748]		0	2436.35	5.14503e+08	6.22721e+08	4.73376e+08		High	1.77e-05	1.534e-14	6.98	49.94	R.QAVPLIKPESPIVATGIEFEAAR.D	[726-748]	Used	Used
	FALSE	High	[R].QAVPLIKPESPIVATGIEFEAARDSGEAIVAK.[E]		FALSE	Mycoplasma	2.13259e-09	5.59251e-05	1	1	3	MMCAP2_0804	MMCAP2_0804 [726-757]		1	3306.79	585222	963214	681252		High	1.77e-05	4.301e-09	4.72	49.43	R.QAVPLIKPESPIVATGIEFEAARDSGEAIVAK.E	[726-757]	Used	Used
	FALSE	High	[K].QISEILDQDVMSVDLNYLSDILGTR.[K]	1xOxidation [M11]	FALSE	Mycoplasma	6.30512e-16	5.59251e-05	1	1	23	MMCAP2_0804	MMCAP2_0804 [401-425]		0	2853.42	8.88553e+07	1.00826e+08	9.83074e+07		High	1.77e-05	2.283e-15	6.47	63.95	K.QISEILDQDVMSVDLNYLSDILGTR.K	[401-425]	Used	Used
	FALSE	High	[K].QISEILDQDVMSVDLNYLSDILGTRK.[V]		FALSE	Mycoplasma	1.2834e-12	5.59251e-05	1	1	3	MMCAP2_0804	MMCAP2_0804 [401-426]		1	2965.52				No Quan Values	High	1.77e-05	7.671e-12	6.03		K.QISEILDQDVMSVDLNYLSDILGTRK.V	[401-426]	Not Used	Not Used
	FALSE	High	[K].QISEILDQDVMSVDLNYLSDILGTRK.[V]	1xOxidation [M11]	FALSE	Mycoplasma	6.30512e-16	5.59251e-05	1	1	11	MMCAP2_0804	MMCAP2_0804 [401-426]		1	2981.51	3.41971e+07	2.75217e+07	8.97872e+06		High	1.77e-05	3.535e-15	7.92	61.41	K.QISEILDQDVMSVDLNYLSDILGTRK.V	[401-426]	Used	Used
	FALSE	High	[K].QIVSVATSGIPFLENDDANR.[A]		FALSE	Mycoplasma	6.30512e-16	5.59251e-05	1	1	38	MMCAP2_0804	MMCAP2_0804 [697-716]		0	2146.08	2.38197e+08	2.15124e+08	1.60009e+08		High	1.77e-05	6.305e-16	5.65	53.95	K.QIVSVATSGIPFLENDDANR.A	[697-716]	Used	Used
	FALSE	High	[K].QIVSVATSGIPFLENDDANRALMGANMQR.[Q]	2xOxidation [M23; M27]	FALSE	Mycoplasma	0.0649643	0.00141631	1	1	2	MMCAP2_0804	MMCAP2_0804 [697-725]		1	3150.53		1.24715e+06	285932		High	0.0004123	0.01226	1.81	50.76	K.QIVSVATSGIPFLENDDANRALMGANMQR.Q	[697-725]	Used	Used
	FALSE	High	[K].QQSQNSYFFELTIK.[K]		FALSE	Mycoplasma	3.46883e-11	5.59251e-05	1	1	10	MMCAP2_0804	MMCAP2_0804 [139-152]		0	1732.85	2.36524e+07	2.28479e+07	1.41466e+07		High	1.77e-05	1.276e-10	3.63	49.72	K.QQSQNSYFFELTIK.K	[139-152]	Used	Used
	FALSE	High	[K].QQSQNSYFFELTIKK.[S]		FALSE	Mycoplasma	3.02969e-11	5.59251e-05	1	1	8	MMCAP2_0804	MMCAP2_0804 [139-153]		1	1860.95	3.78568e+07	3.77006e+07	2.50722e+07		High	1.77e-05	1.133e-10	5.11	40.68	K.QQSQNSYFFELTIKK.S	[139-153]	Used	Used
	FALSE	High	[K].RHLDAEGIVAIGTEVK.[V]		FALSE	Mycoplasma	3.44072e-12	5.59251e-05	1	1	11	MMCAP2_0804	MMCAP2_0804 [893-908]		1	1707.94	3.08911e+07	2.28318e+07	1.85627e+07		High	1.77e-05	1.783e-11	4.27	34.31	K.RHLDAEGIVAIGTEVK.V	[893-908]	Used	Used
	FALSE	High	[K].RIPEPGIPESFNVLSK.[E]		FALSE	Mycoplasma	1.80937e-09	5.59251e-05	1	1	30	MMCAP2_0804	MMCAP2_0804 [1194-1209]		1	1782.97	5.16553e+08	4.5813e+08	3.47525e+08		High	1.77e-05	3.714e-09	5.23	43.46	K.RIPEPGIPESFNVLSK.E	[1194-1209]	Used	Used
	FALSE	High	[R].RLTALGPGGLSR.[D]		FALSE	Mycoplasma	3.24874e-06	9.49347e-05	1	1	11	MMCAP2_0804	MMCAP2_0804 [566-577]		1	1197.71	1.36281e+08	1.21919e+08	8.98122e+07		High	3.786e-05	2.231e-06	3.23	25.66	R.RLTALGPGGLSR.D	[566-577]	Used	Used
	FALSE	High	[K].SALNPDGIELPADIIEVIK.[V]		FALSE	Mycoplasma	6.41763e-15	5.59251e-05	1	1	46	MMCAP2_0804	MMCAP2_0804 [968-986]		0	2007.1	7.22191e+08	6.08575e+08	4.81215e+08		High	1.77e-05	8.359e-14	5.05	61.24	K.SALNPDGIELPADIIEVIK.V	[968-986]	Used	Used
	FALSE	High	[K].SALNPDGIELPADIIEVIKVYVVQKR.[K]		FALSE	Mycoplasma	5.26503e-12	5.59251e-05	1	1	2	MMCAP2_0804	MMCAP2_0804 [968-993]		2	2879.62	140022	471912	493610		High	1.77e-05	2.558e-11	6.17	62.89	K.SALNPDGIELPADIIEVIKVYVVQKR.K	[968-993]	Used	Used
	FALSE	High	[K].SDKPDLIQIDIIEDK.[K]		FALSE	Mycoplasma	2.22815e-06	9.49347e-05	1	1	4	MMCAP2_0804	MMCAP2_0804 [154-168]		0	1741.92	2.65984e+06	2.72369e+06	1.75939e+06		High	3.786e-05	1.616e-06	2.54	44.42	K.SDKPDLIQIDIIEDK.K	[154-168]	Used	Used
	FALSE	High	[K].SDKPDLIQIDIIEDKK.[T]		FALSE	Mycoplasma	6.30512e-16	5.59251e-05	1	1	9	MMCAP2_0804	MMCAP2_0804 [154-169]		1	1870.02	4.93224e+07	3.7063e+07	26575368		High	1.77e-05	8.67e-15	4.53	38.11	K.SDKPDLIQIDIIEDKK.T	[154-169]	Used	Used
	FALSE	High	[R].SFESENDIDEEE.[-]		FALSE	Mycoplasma	0.0135	0.000414659	1	1	17	MMCAP2_0804	MMCAP2_0804 [1280-1291]		0	1442.54	1.3296e+08	1.28334e+08	1.0876e+08		High	0.0001462	0.002876	3.31	33	R.SFESENDIDEEE.-	[1280-1291]	Used	Used
	FALSE	High	[K].SGEVFLGDFPLMTEAGTFIINGSQK.[V]		FALSE	Mycoplasma	6.47998e-15	5.59251e-05	1	1	6	MMCAP2_0804	MMCAP2_0804 [181-205]		0	2658.31	3.77336e+07	3.2609e+07	26493062		High	1.77e-05	8.426e-14	6.44	63.79	K.SGEVFLGDFPLMTEAGTFIINGSQK.V	[181-205]	Used	Used
	FALSE	High	[K].SGEVFLGDFPLMTEAGTFIINGSQK.[V]	1xOxidation [M12]	FALSE	Mycoplasma	1.77116e-14	5.59251e-05	1	1	14	MMCAP2_0804	MMCAP2_0804 [181-205]		0	2674.31	1.46587e+08	1.03609e+08	1.09159e+08		High	1.77e-05	1.986e-13	6.43	60.5	K.SGEVFLGDFPLMTEAGTFIINGSQK.V	[181-205]	Used	Used
	FALSE	High	[K].SGEVFLGDFPLMTEAGTFIINGSQKVIVSQLVR.[S]		FALSE	Mycoplasma	2.25889e-15	5.59251e-05	1	1	3	MMCAP2_0804	MMCAP2_0804 [181-213]		1	3552.88		404156			High	1.77e-05	3.409e-14	5.02	64.33	K.SGEVFLGDFPLMTEAGTFIINGSQKVIVSQLVR.S	[181-213]	Used	Used
	FALSE	High	[K].SGEVFLGDFPLMTEAGTFIINGSQKVIVSQLVR.[S]	1xOxidation [M12]	FALSE	Mycoplasma	6.30512e-16	5.59251e-05	1	1	3	MMCAP2_0804	MMCAP2_0804 [181-213]		1	3568.87	1.2932e+06	1.74023e+06	1.07779e+06		High	1.77e-05	3.413e-15	7.9	62.21	K.SGEVFLGDFPLMTEAGTFIINGSQKVIVSQLVR.S	[181-213]	Used	Used
	FALSE	High	[K].SGEVFLGDFPLMTEAGTFIINGSQKVIVSQLVRSPGAYFNK.[E]	1xOxidation [M12]	FALSE	Mycoplasma	1.85421e-06	9.49347e-05	1	1	1	MMCAP2_0804	MMCAP2_0804 [181-221]		2	4433.28				No Quan Values	High	3.786e-05	1.385e-06	4.61		K.SGEVFLGDFPLMTEAGTFIINGSQKVIVSQLVRSPGAYFNK.E	[181-221]	Not Used	Not Used
	FALSE	High	[R].SKRIPEPGIPESFNVLSK.[E]		FALSE	Mycoplasma	0.493629	0.00684227	1	1	1	MMCAP2_0804	MMCAP2_0804 [1192-1209]		2	1998.1		241474	428951		High	0.001808	0.09795	2.91	37.43	R.SKRIPEPGIPESFNVLSK.E	[1192-1209]	Used	Used
	FALSE	High	[R].SKTYEAIVR.[S]		FALSE	Mycoplasma	0.00123967	9.49347e-05	1	1	12	MMCAP2_0804	MMCAP2_0804 [1183-1191]		1	1066.59	6.0403e+07	5.86077e+07	3.91386e+07		High	3.786e-05	0.0003608	2.36	17.61	R.SKTYEAIVR.S	[1183-1191]	Used	Used
	FALSE	High	[R].SNNGTSLTQSPIVK.[V]		FALSE	Mycoplasma	1.28144e-11	5.59251e-05	1	1	14	MMCAP2_0804	MMCAP2_0804 [789-802]		0	1445.76	2.45034e+08	1.77907e+08	1.59517e+08		High	1.77e-05	5.443e-11	3.14	26.09	R.SNNGTSLTQSPIVK.V	[789-802]	Used	Used
	FALSE	High	[R].SPGAYFNK.[E]		FALSE	Mycoplasma	8.36245e-05	9.49347e-05	1	1	10	MMCAP2_0804	MMCAP2_0804 [214-221]		0	883.431	3.22164e+08	1.79041e+08	132816624		High	3.786e-05	3.578e-05	2.67	20.48	R.SPGAYFNK.E	[214-221]	Used	Used
	FALSE	High	[R].SPGAYFNKELNR.[K]		FALSE	Mycoplasma	3.80926e-09	5.59251e-05	1	1	6	MMCAP2_0804	MMCAP2_0804 [214-225]		1	1395.7	4.76671e+06	1.2987e+07	5.43677e+06		High	1.77e-05	7.019e-09	3.56	25.72	R.SPGAYFNKELNR.K	[214-225]	Used	Used
	FALSE	High	[R].SPGAYFNKELNRK.[T]		FALSE	Mycoplasma	3.37185e-05	9.49347e-05	1	1	2	MMCAP2_0804	MMCAP2_0804 [214-226]		2	1523.8	1.643e+06	4.34755e+06	1.98591e+06		High	3.786e-05	1.641e-05	3.34	21.28	R.SPGAYFNKELNRK.T	[214-226]	Used	Used
	FALSE	High	[K].SVINAYDKK.[D]		FALSE	Mycoplasma	8.86132e-05	9.49347e-05	1	1	3	MMCAP2_0804	MMCAP2_0804 [1228-1236]		1	1037.56	2.16597e+07	2.5942e+07	17009856		High	3.786e-05	3.74e-05	2.35	15.58	K.SVINAYDKK.D	[1228-1236]	Used	Used
	FALSE	High	[K].SVINAYDKKDFDADNYEDDEILVK.[T]		FALSE	Mycoplasma	2.00222e-12	5.59251e-05	1	1	6	MMCAP2_0804	MMCAP2_0804 [1228-1251]		2	2819.33	2.02675e+07	8.2824e+06	863498		High	1.77e-05	1.123e-11	5.61	41.79	K.SVINAYDKKDFDADNYEDDEILVK.T	[1228-1251]	Used	Used
	FALSE	High	[K].TDTLYIDDEDVDAEFEDLTYVDENDILR.[S]		FALSE	Mycoplasma	2.13158e-15	5.59251e-05	1	1	3	MMCAP2_0804	MMCAP2_0804 [1252-1279]		0	3336.48	1.67927e+07	1.70376e+07	10880228		High	1.77e-05	3.25e-14	6.67	63.77	K.TDTLYIDDEDVDAEFEDLTYVDENDILR.S	[1252-1279]	Used	Used
	FALSE	High	[K].TEEIQKEFDGVALDDTLK.[I]		FALSE	Mycoplasma	6.30512e-16	5.59251e-05	1	1	23	MMCAP2_0804	MMCAP2_0804 [103-120]		1	2051.02	2.99913e+08	2.19318e+08	1.31577e+08		High	1.77e-05	7.255e-16	5.28	43.12	K.TEEIQKEFDGVALDDTLK.I	[103-120]	Used	Used
	FALSE	High	[K].TGADAINPLYVK.[I]		FALSE	Mycoplasma	1.00322e-09	5.59251e-05	1	1	26	MMCAP2_0804	MMCAP2_0804 [253-264]		0	1261.68	6.57204e+08	5.78056e+08	4.14673e+08		High	1.77e-05	2.249e-09	3.95	35.23	K.TGADAINPLYVK.I	[253-264]	Used	Used
	FALSE	High	[K].TGADAINPLYVKIDK.[S]		FALSE	Mycoplasma	2.20671e-06	9.49347e-05	1	1	1	MMCAP2_0804	MMCAP2_0804 [253-267]		1	1617.88				No Quan Values	High	3.786e-05	1.602e-06	2.78		K.TGADAINPLYVKIDK.S	[253-267]	Not Used	Not Used
	FALSE	High	[K].TGEMIYFADIIPSR.[G]		FALSE	Mycoplasma	1.72927e-11	5.59251e-05	1	1	13	MMCAP2_0804	MMCAP2_0804 [227-240]		0	1612.8	2.95691e+07	3.41798e+07	2.24992e+07		High	1.77e-05	7.044e-11	3.81	56.77	K.TGEMIYFADIIPSR.G	[227-240]	Used	Used
	FALSE	High	[K].TGEMIYFADIIPSR.[G]	1xOxidation [M4]	FALSE	Mycoplasma	8.281e-11	5.59251e-05	1	1	27	MMCAP2_0804	MMCAP2_0804 [227-240]		0	1628.8	2.46418e+08	2.0982e+08	1.72672e+08		High	1.77e-05	2.682e-10	4.28	51.63	K.TGEMIYFADIIPSR.G	[227-240]	Used	Used
	FALSE	High	[K].TIITDGESGIR.[T]		FALSE	Mycoplasma	3.76108e-07	9.49347e-05	1	1	24	MMCAP2_0804	MMCAP2_0804 [769-779]		0	1161.61	8.38205e+08	8.23172e+08	6.33919e+08		High	3.786e-05	3.539e-07	2.62	28.37	K.TIITDGESGIR.T	[769-779]	Used (Top N)	Used
	FALSE	High	[K].TIITDGESGIRTYILSDYER.[S]		FALSE	Mycoplasma	3.97401e-05	9.49347e-05	1	1	2	MMCAP2_0804	MMCAP2_0804 [769-788]		1	2302.16		2.27117e+06	1.51124e+06		High	3.786e-05	1.895e-05	3.32	50.86	K.TIITDGESGIRTYILSDYER.S	[769-788]	Used	Used
	FALSE	High	[K].TSLICNVSIYK.[S]	1xCarbamidomethyl [C5]	FALSE	Mycoplasma	5.98224e-07	9.49347e-05	1	1	9	MMCAP2_0804	MMCAP2_0804 [170-180]		0	1297.68	2.41818e+08	1.7862e+08	135311498		High	3.786e-05	5.238e-07	3.46	38.4	K.TSLICNVSIYK.S	[170-180]	Used	Used
	FALSE	High	[K].TSTIINAKPLTAIIGEFFNLSQLSQFMDQINPLSELTNK.[R]	1xOxidation [M27]	FALSE	Mycoplasma	1.71526e-12	5.59251e-05	1	1	10	MMCAP2_0804	MMCAP2_0804 [526-564]		0	4353.27	6.49749e+07	5.7098e+06	1.66964e+07		High	1.77e-05	9.834e-12	4.69	64.48	K.TSTIINAKPLTAIIGEFFNLSQLSQFMDQINPLSELTNK.R	[526-564]	Used	Used
	FALSE	High	[K].TSTIINAKPLTAIIGEFFNLSQLSQFMDQINPLSELTNKR.[R]	1xOxidation [M27]	FALSE	Mycoplasma	3.85808e-11	5.59251e-05	1	1	2	MMCAP2_0804	MMCAP2_0804 [526-565]		1	4509.37				No Quan Values	High	1.77e-05	1.399e-10	8.93		K.TSTIINAKPLTAIIGEFFNLSQLSQFMDQINPLSELTNKR.R	[526-565]	Not Used	Not Used
	FALSE	High	[K].TTATSLLLAFGISK.[D]		FALSE	Mycoplasma	1.241e-09	5.59251e-05	1	1	5	MMCAP2_0804	MMCAP2_0804 [271-284]		0	1422.82	6.29278e+06	4.25362e+06	3.80169e+06		High	1.77e-05	2.704e-09	4.23	57.49	K.TTATSLLLAFGISK.D	[271-284]	Used	Used
	FALSE	High	[R].TVGELLQNQFR.[M]		FALSE	Mycoplasma	2.23137e-07	9.49347e-05	1	1	46	MMCAP2_0804	MMCAP2_0804 [492-502]		0	1304.7	5.7222e+08	6.17478e+08	4.07093e+08		High	3.185e-05	2.273e-07	3.54	39.88	R.TVGELLQNQFR.M	[492-502]	Used	Used
	FALSE	High	[K].TYEAIVR.[S]		FALSE	Mycoplasma	0.0114914	0.000371785	1	1	7	MMCAP2_0804	MMCAP2_0804 [1185-1191]		0	851.462	1.65494e+08	1.32267e+08	105307627		High	0.0001387	0.002505	2.11	21.98	K.TYEAIVR.S	[1185-1191]	Used	Used
	FALSE	High	[R].TYILSDYER.[S]		FALSE	Mycoplasma	1.90618e-05	9.49347e-05	1	1	35	MMCAP2_0804	MMCAP2_0804 [780-788]		0	1159.56	5.51665e+08	4.96628e+08	374948657		High	3.786e-05	1.012e-05	2.57	34.07	R.TYILSDYER.S	[780-788]	Used	Used
	FALSE	High	[K].VEEIDYIDVSPK.[Q]		FALSE	Mycoplasma	6.937e-09	5.59251e-05	1	1	22	MMCAP2_0804	MMCAP2_0804 [685-696]		0	1406.7	5.46703e+08	5.66416e+08	5.10906e+08		High	1.77e-05	1.169e-08	4.14	39.74	K.VEEIDYIDVSPK.Q	[685-696]	Used	Used
	FALSE	High	[K].VGDVLVGK.[V]		FALSE	Mycoplasma	2.54754e-05	9.49347e-05	1	1	21	MMCAP2_0804	MMCAP2_0804 [909-916]		0	786.472	3.38912e+08	3.34312e+08	2.41012e+08		High	3.786e-05	1.292e-05	2.39	22.16	K.VGDVLVGK.V	[909-916]	Used	Used
	FALSE	High	[K].VGDVLVGKVTPK.[G]		FALSE	Mycoplasma	5.12484e-07	9.49347e-05	1	1	1	MMCAP2_0804	MMCAP2_0804 [909-920]		1	1211.74	2.0822e+06	3.53375e+06	1.63463e+06		High	3.786e-05	4.597e-07	3.08	25.36	K.VGDVLVGKVTPK.G	[909-920]	Used	Used
	FALSE	High	[R].VIAEDIVDANNNVLVAK.[D]		FALSE	Mycoplasma	6.30512e-16	5.59251e-05	1	1	57	MMCAP2_0804	MMCAP2_0804 [374-390]		0	1796.98	7.18636e+08	6.36145e+08	4.9354e+08		High	1.77e-05	2.931e-15	4.56	44.63	R.VIAEDIVDANNNVLVAK.D	[374-390]	Used	Used
	FALSE	High	[R].VIAEDIVDANNNVLVAKDTEVNK.[H]		FALSE	Mycoplasma	1.73192e-12	5.59251e-05	1	1	4	MMCAP2_0804	MMCAP2_0804 [374-396]		1	2483.3	7.44708e+06	1.29336e+07	5.45716e+06		High	1.77e-05	9.88e-12	5.72	41.47	R.VIAEDIVDANNNVLVAKDTEVNK.H	[374-396]	Used	Used
	FALSE	High	[R].VIAEDIVDANNNVLVAKDTEVNKHNIK.[Q]		FALSE	Mycoplasma	1.00939e-13	5.59251e-05	1	1	5	MMCAP2_0804	MMCAP2_0804 [374-400]		2	2975.58	4.9162e+06	1.45163e+07	5328428		High	1.77e-05	8.739e-13	7.6	35.5	R.VIAEDIVDANNNVLVAKDTEVNKHNIK.Q	[374-400]	Used	Used
	FALSE	High	[K].VINGIIQNDQVEYLTADQEK.[N]		FALSE	Mycoplasma	6.60719e-16	5.59251e-05	1	1	27	MMCAP2_0804	MMCAP2_0804 [631-650]		0	2290.16	2.70777e+08	1.64406e+08	1.52261e+08		High	1.77e-05	1.178e-14	4.3	45.83	K.VINGIIQNDQVEYLTADQEK.N	[631-650]	Used	Used
	FALSE	High	[K].VINGIIQNDQVEYLTADQEKNFIIAQSNVNQDENGK.[I]		FALSE	Mycoplasma	1.27496e-14	5.59251e-05	1	1	6	MMCAP2_0804	MMCAP2_0804 [631-666]		1	4062.01	1.51268e+07	1.33811e+07	7189890		High	1.77e-05	1.497e-13	6.28	53.43	K.VINGIIQNDQVEYLTADQEKNFIIAQSNVNQDENGK.I	[631-666]	Used	Used
	FALSE	High	[K].VITPVFEGLNEK.[E]		FALSE	Mycoplasma	3.15585e-06	9.49347e-05	1	1	15	MMCAP2_0804	MMCAP2_0804 [1063-1074]		0	1345.74	5.77913e+07	1.84272e+08	3.05514e+08		High	3.786e-05	2.175e-06	2.93	41.28	K.VITPVFEGLNEK.E	[1063-1074]	Used	Used
	FALSE	High	[K].VITPVFEGLNEKELEEIMAEAGMTNYGK.[V]		FALSE	Mycoplasma	3.15399e-12	5.59251e-05	1	1	3	MMCAP2_0804	MMCAP2_0804 [1063-1090]		1	3112.52	3.2307e+07	1.05868e+07	4.74116e+06		High	1.77e-05	1.649e-11	6.18	61.55	K.VITPVFEGLNEKELEEIMAEAGMTNYGK.V	[1063-1090]	Used	Used
	FALSE	High	[K].VITPVFEGLNEKELEEIMAEAGMTNYGK.[V]	1xOxidation [M]	FALSE	Mycoplasma	3.30007e-10	5.59251e-05	1	1	14	MMCAP2_0804	MMCAP2_0804 [1063-1090]		1	3128.52	9.83604e+07	8.1535e+07	3.03725e+07		High	1.77e-05	8.712e-10	5.13	60.04	K.VITPVFEGLNEKELEEIMAEAGMTNYGK.V	[1063-1090]	Used	Used
	FALSE	High	[K].VITPVFEGLNEKELEEIMAEAGMTNYGK.[V]	2xOxidation [M18; M23]	FALSE	Mycoplasma	3.16033e-07	9.49347e-05	1	1	36	MMCAP2_0804	MMCAP2_0804 [1063-1090]		1	3144.51	1.91271e+08	2.19975e+08	1.06507e+08		High	3.185e-05	3.061e-07	2.71	56.13	K.VITPVFEGLNEKELEEIMAEAGMTNYGK.V	[1063-1090]	Used	Used
	FALSE	High	[K].VIVSQLVR.[S]		FALSE	Mycoplasma	1.66487e-05	9.49347e-05	1	1	54	MMCAP2_0804	MMCAP2_0804 [206-213]		0	913.583	8.67899e+08	7.30413e+08	6.00069e+08		High	3.786e-05	9.015e-06	1.56	29.84	K.VIVSQLVR.S	[206-213]	Used (Top N)	Used
	FALSE	High	[R].VNEYGFITTPYR.[K]		FALSE	Mycoplasma	1.97386e-09	5.59251e-05	1	1	13	MMCAP2_0804	MMCAP2_0804 [618-629]		0	1459.72	3.66863e+08	3.3423e+08	2.50017e+08		High	1.77e-05	4.016e-09	3.43	41.84	R.VNEYGFITTPYR.K	[618-629]	Used	Used
	FALSE	High	[R].VNEYGFITTPYRK.[V]		FALSE	Mycoplasma	5.79061e-11	5.59251e-05	1	1	19	MMCAP2_0804	MMCAP2_0804 [618-630]		1	1587.82	5.30162e+08	4.80575e+08	3.55206e+08		High	1.77e-05	1.98e-10	3.84	33.73	R.VNEYGFITTPYRK.V	[618-630]	Used	Used
	FALSE	High	[R].VPNGGEGIVQSIK.[R]		FALSE	Mycoplasma	1.27752e-09	5.59251e-05	1	1	7	MMCAP2_0804	MMCAP2_0804 [950-962]		0	1297.71	1.04308e+08	5.8259e+07	4.97714e+07		High	1.77e-05	2.76e-09	3.38	30.11	R.VPNGGEGIVQSIK.R	[950-962]	Used	Used
	FALSE	High	[R].VPNGGEGIVQSIKR.[F]		FALSE	Mycoplasma	2.75471e-12	5.59251e-05	1	1	8	MMCAP2_0804	MMCAP2_0804 [950-963]		1	1453.81	2.08722e+08	1.68498e+08	161017777		High	1.77e-05	1.47e-11	4.21	25.9	R.VPNGGEGIVQSIKR.F	[950-963]	Used	Used
	FALSE	High	[K].VSMNLSLPNLIGIQTETFEWFK.[T]	1xOxidation [M3]	FALSE	Mycoplasma	1.23472e-12	5.59251e-05	1	1	6	MMCAP2_0804	MMCAP2_0804 [20-41]		0	2583.32	1.50349e+08	1.41978e+08	83176288		High	1.77e-05	7.399e-12	7.42	63.82	K.VSMNLSLPNLIGIQTETFEWFK.T	[20-41]	Used	Used
	FALSE	High	[K].VTLIDGQTGEPFDKPIAVGVMYMLK.[L]		FALSE	Mycoplasma	6.30512e-16	5.59251e-05	1	1	6	MMCAP2_0804	MMCAP2_0804 [1091-1115]		0	2722.42	2.68616e+07	2.75669e+07	1.68271e+07		High	1.77e-05	4.137e-15	6.34	59.16	K.VTLIDGQTGEPFDKPIAVGVMYMLK.L	[1091-1115]	Used	Used
	FALSE	High	[K].VTLIDGQTGEPFDKPIAVGVMYMLK.[L]	1xOxidation [M]	FALSE	Mycoplasma	1.95487e-09	5.59251e-05	1	1	17	MMCAP2_0804	MMCAP2_0804 [1091-1115]		0	2738.41	6.82717e+07	6.53046e+07	4.05548e+07		High	1.77e-05	3.983e-09	6.45	57.31	K.VTLIDGQTGEPFDKPIAVGVMYMLK.L	[1091-1115]	Used	Used
	FALSE	High	[K].VTLIDGQTGEPFDKPIAVGVMYMLK.[L]	2xOxidation [M21; M23]	FALSE	Mycoplasma	4.89792e-09	5.59251e-05	1	1	27	MMCAP2_0804	MMCAP2_0804 [1091-1115]		0	2754.41	1.99208e+08	1.86851e+08	1.47954e+08		High	1.77e-05	8.721e-09	5.02	50.34	K.VTLIDGQTGEPFDKPIAVGVMYMLK.L	[1091-1115]	Used	Used
	FALSE	High	[K].YNIGEIDDIDNLGNR.[R]		FALSE	Mycoplasma	1.46943e-12	5.59251e-05	1	1	21	MMCAP2_0804	MMCAP2_0804 [474-488]		0	1720.81	1.74439e+08	1.46915e+08	1.14526e+08		High	1.77e-05	8.619e-12	4.4	46.45	K.YNIGEIDDIDNLGNR.R	[474-488]	Used	Used
	FALSE	High	[K].YNIGEIDDIDNLGNRR.[V]		FALSE	Mycoplasma	5.3514e-10	5.59251e-05	1	1	30	MMCAP2_0804	MMCAP2_0804 [474-489]		1	1876.91	6.23632e+08	5.9107e+08	4.347e+08		High	1.77e-05	1.321e-09	3.13	40.75	K.YNIGEIDDIDNLGNRR.V	[474-489]	Used	Used
FALSE	Master Protein	MMCAP2_0228	MMCAP2_0228	86	FALSE	Mycoplasma	70	1847	68	629	67.8	5.66	7007.38	70	1.16147e+09	1.52587e+09	1.41785e+09	1
	Checked	Confidence	Annotated Sequence	Modifications	Contaminant	Marked as	Qvality PEP	Qvality q-value	# Protein Groups	# Proteins	# PSMs	Master Protein Accessions	Positions in Master Proteins	Modifications in Master Proteins	# Missed Cleavages	Theo. MH+ [Da]	Abundances (Normalized): F7: Sample, GM12_WT	Abundances (Normalized): F8: Sample, GM12_WT	Abundances (Normalized): F9: Sample, GM12_WT	Quan Info	Confidence (by Search Engine): Sequest HT	Percolator q-Value (by Search Engine): Sequest HT	Percolator PEP (by Search Engine): Sequest HT	XCorr (by Search Engine): Sequest HT	Top Apex RT [min]	Sequence in Protein	Positions in Proteins	Quan Usage	Quan Ratio Usage
	FALSE	High	[K].AKELGIVLQNTEK.[V]		FALSE	Mycoplasma	7.10503e-12	5.59251e-05	1	1	30	MMCAP2_0228	MMCAP2_0228 [226-238]		1	1442.82	7.84924e+08	8.79556e+08	8.99261e+08		High	1.77e-05	3.298e-11	3.53	27.08	K.AKELGIVLQNTEK.V	[226-238]	Used	Used
	FALSE	High	[K].AKELGIVLQNTEKVVIDWAQVLQR.[K]		FALSE	Mycoplasma	3.24184e-11	5.59251e-05	1	1	2	MMCAP2_0228	MMCAP2_0228 [226-249]		2	2750.56		1.22517e+06	730120		High	1.77e-05	1.2e-10	5.49	61.27	K.AKELGIVLQNTEKVVIDWAQVLQR.K	[226-249]	Used	Used
	FALSE	High	[K].ALADDDTSEFVK.[I]		FALSE	Mycoplasma	2.21329e-08	5.59251e-05	1	1	29	MMCAP2_0228	MMCAP2_0228 [549-560]		0	1310.61	1.21054e+09	1.48285e+09	1.4077e+09		High	1.77e-05	3.166e-08	3.48	31.53	K.ALADDDTSEFVK.I	[549-560]	Used (Top N)	Used
	FALSE	High	[K].AIVVNEYQETNLDGVYAIGDVVGK.[V]		FALSE	Mycoplasma	6.30512e-16	5.59251e-05	1	1	58	MMCAP2_0228	MMCAP2_0228 [449-472]		0	2566.3	7.44647e+07	6.66459e+07	7.26739e+07		High	1.77e-05	6.305e-16	4.98	55.55	K.AIVVNEYQETNLDGVYAIGDVVGK.V	[449-472]	Used	Used
	FALSE	High	[K].ANKDHAEDIVMDYDR.[I]		FALSE	Mycoplasma	1.33197e-11	5.59251e-05	1	1	4	MMCAP2_0228	MMCAP2_0228 [494-508]		1	1791.8	3.68316e+06	4.88582e+06	6634116		High	1.77e-05	5.639e-11	4.14	26.53	K.ANKDHAEDIVMDYDR.I	[494-508]	Used	Used
	FALSE	High	[K].ANKDHAEDIVMDYDR.[I]	1xOxidation [M11]	FALSE	Mycoplasma	1.68241e-12	5.59251e-05	1	1	9	MMCAP2_0228	MMCAP2_0228 [494-508]		1	1807.79	1.28439e+07	1.16729e+07	1.89809e+07		High	1.77e-05	9.667e-12	3.9	23.12	K.ANKDHAEDIVMDYDR.I	[494-508]	Used	Used
	FALSE	High	[K].ANKDHAEDIVMDYDRIPSCIYTHPEVSMIGK.[T]	1xCarbamidomethyl [C19]; 1xOxidation [M]	FALSE	Mycoplasma	4.15557e-09	5.59251e-05	1	1	6	MMCAP2_0228	MMCAP2_0228 [494-524]		2	3620.68	5.08012e+06	4.09902e+06	2.32849e+06		High	1.77e-05	7.575e-09	6.62	42.94	K.ANKDHAEDIVMDYDRIPSCIYTHPEVSMIGK.T	[494-524]	Used	Used
	FALSE	High	[K].ANKDHAEDIVMDYDRIPSCIYTHPEVSMIGK.[T]	1xCarbamidomethyl [C19]; 2xOxidation [M11; M28]	FALSE	Mycoplasma	1.95487e-09	5.59251e-05	1	1	13	MMCAP2_0228	MMCAP2_0228 [494-524]		2	3636.68	3.88686e+07	5.20257e+07	5.36269e+07		High	1.77e-05	3.979e-09	6.33	40.32	K.ANKDHAEDIVMDYDRIPSCIYTHPEVSMIGK.T	[494-524]	Used	Used
	FALSE	High	[R].ATEMISEIAAVIECEGTITEIANTIHPHPTMSEAIGEAAEALETGK.[A]	1xCarbamidomethyl [C14]	FALSE	Mycoplasma	1.98904e-14	5.59251e-05	1	1	2	MMCAP2_0228	MMCAP2_0228 [580-625]		0	4836.33	2.66646e+06	5.30756e+06	7.31187e+06		High	1.77e-05	2.186e-13	9.33	63.8	R.ATEMISEIAAVIECEGTITEIANTIHPHPTMSEAIGEAAEALETGK.A	[580-625]	Used	Used
	FALSE	High	[R].ATEMISEIAAVIECEGTITEIANTIHPHPTMSEAIGEAAEALETGK.[A]	1xCarbamidomethyl [C14]; 1xOxidation [M31]	FALSE	Mycoplasma	2.14242e-12	5.59251e-05	1	1	9	MMCAP2_0228	MMCAP2_0228 [580-625]		0	4852.32	4.36311e+07	5.12344e+07	5.27266e+07		High	1.77e-05	1.188e-11	8.05	62.78	R.ATEMISEIAAVIECEGTITEIANTIHPHPTMSEAIGEAAEALETGK.A	[580-625]	Used	Used
	FALSE	High	[R].ATEMISEIAAVIECEGTITEIANTIHPHPTMSEAIGEAAEALETGK.[A]	1xCarbamidomethyl [C14]; 2xOxidation [M4; M31]	FALSE	Mycoplasma	2.07064e-15	5.59251e-05	1	1	19	MMCAP2_0228	MMCAP2_0228 [580-625]		0	4868.32	3.04413e+08	4.07867e+08	4.5042e+08		High	1.77e-05	3.163e-14	10.29	60.77	R.ATEMISEIAAVIECEGTITEIANTIHPHPTMSEAIGEAAEALETGK.A	[580-625]	Used	Used
	FALSE	High	[K].DGIIIDSTR.[I]		FALSE	Mycoplasma	5.01975e-06	9.49347e-05	1	1	22	MMCAP2_0228	MMCAP2_0228 [319-327]		0	989.526	6.70944e+08	7.78361e+08	8.18353e+08		High	3.786e-05	3.222e-06	2.9	30.16	K.DGIIIDSTR.I	[319-327]	Used	Used
	FALSE	High	[K].DHAEDIVMDYDR.[I]		FALSE	Mycoplasma	2.69782e-11	5.59251e-05	1	1	2	MMCAP2_0228	MMCAP2_0228 [497-508]		0	1478.62	3.68489e+06	3.52451e+06	4636221		High	1.77e-05	1.033e-10	3.74	33.66	K.DHAEDIVMDYDR.I	[497-508]	Used	Used
	FALSE	High	[K].DHAEDIVMDYDR.[I]	1xOxidation [M8]	FALSE	Mycoplasma	3.46883e-11	5.59251e-05	1	1	9	MMCAP2_0228	MMCAP2_0228 [497-508]		0	1494.62	2.95662e+07	2.58834e+07	3.68376e+07		High	1.77e-05	1.278e-10	2.53	29.73	K.DHAEDIVMDYDR.I	[497-508]	Used	Used
	FALSE	High	[K].DHAEDIVMDYDRIPSCIYTHPEVSMIGK.[T]	1xCarbamidomethyl [C16]; 1xOxidation [M8]	FALSE	Mycoplasma	0.250665	0.00398319	1	1	1	MMCAP2_0228	MMCAP2_0228 [497-524]		1	3307.51	274070				High	0.001107	0.04606	1.61	47.74	K.DHAEDIVMDYDRIPSCIYTHPEVSMIGK.T	[497-524]	Used	Used
	FALSE	High	[K].DHAEDIVMDYDRIPSCIYTHPEVSMIGK.[T]	1xCarbamidomethyl [C16]; 2xOxidation [M8; M25]	FALSE	Mycoplasma	3.4024e-11	5.59251e-05	1	1	15	MMCAP2_0228	MMCAP2_0228 [497-524]		1	3323.5	3.43554e+07	4.2147e+07	4.64825e+07		High	1.77e-05	1.259e-10	6.54	44.89	K.DHAEDIVMDYDRIPSCIYTHPEVSMIGK.T	[497-524]	Used	Used
	FALSE	High	[K].DHAEDIVMDYDRIPSCIYTHPEVSMIGKTEQQLK.[Q]	1xCarbamidomethyl [C16]; 2xOxidation [M8; M25]	FALSE	Mycoplasma	0.000147799	9.49347e-05	1	1	1	MMCAP2_0228	MMCAP2_0228 [497-530]		2	4050.89				No Quan Values	High	3.786e-05	5.824e-05	4.54		K.DHAEDIVMDYDRIPSCIYTHPEVSMIGKTEQQLK.Q	[497-530]	Not Used	Not Used
	FALSE	High	[K].DQMIKGEYVLESVGR.[K]		FALSE	Mycoplasma	4.89792e-09	5.59251e-05	1	1	3	MMCAP2_0228	MMCAP2_0228 [416-430]		1	1723.87	863649	1.36064e+06	2.38636e+06		High	1.77e-05	8.7e-09	3.03	39.5	K.DQMIKGEYVLESVGR.K	[416-430]	Used	Used
	FALSE	High	[K].DQMIKGEYVLESVGR.[K]	1xOxidation [M3]	FALSE	Mycoplasma	1.70739e-09	5.59251e-05	1	1	4	MMCAP2_0228	MMCAP2_0228 [416-430]		1	1739.86	1.23158e+07	1.28937e+07	2.50507e+07		High	1.77e-05	3.545e-09	3.8	35.32	K.DQMIKGEYVLESVGR.K	[416-430]	Used	Used
	FALSE	High	[K].DQMIKGEYVLESVGRK.[T]	1xOxidation [M3]	FALSE	Mycoplasma	2.40398e-05	9.49347e-05	1	1	2	MMCAP2_0228	MMCAP2_0228 [416-431]		2	1867.96	3.9127e+06	4.68759e+06	7.26122e+06		High	3.786e-05	1.23e-05	4.76	29.77	K.DQMIKGEYVLESVGRK.T	[416-431]	Used	Used
	FALSE	High	[K].EFKNGSVVYEIDGKDQMIK.[G]	1xOxidation [M17]	FALSE	Mycoplasma	0.0230607	0.000727743	1	1	2	MMCAP2_0228	MMCAP2_0228 [402-420]		2	2216.09	510973	379699	396460		High	0.0002461	0.004676	2.7	35.47	K.EFKNGSVVYEIDGKDQMIK.G	[402-420]	Used	Used
	FALSE	High	[K].EGQPLYFVETDK.[V]		FALSE	Mycoplasma	1.06858e-06	9.49347e-05	1	1	7	MMCAP2_0228	MMCAP2_0228 [31-42]		0	1425.69	1.68536e+07	1.82327e+07	2.09517e+07		High	3.786e-05	8.631e-07	2.88	38.6	K.EGQPLYFVETDK.V	[31-42]	Used	Used
	FALSE	High	[K].EGQPLYFVETDKVNSEIPSPVAGK.[I]		FALSE	Mycoplasma	6.30512e-16	5.59251e-05	1	1	18	MMCAP2_0228	MMCAP2_0228 [31-54]		1	2604.32	1.71096e+08	2.20154e+08	2.13302e+08		High	1.77e-05	6.305e-16	6.26	45.98	K.EGQPLYFVETDKVNSEIPSPVAGK.I	[31-54]	Used	Used
	FALSE	High	[K].ELGIVLQNTEK.[V]		FALSE	Mycoplasma	2.29703e-07	9.49347e-05	1	1	20	MMCAP2_0228	MMCAP2_0228 [228-238]		0	1243.69	4.9118e+08	5.6103e+08	5.73569e+08		High	3.185e-05	2.324e-07	3.06	34.05	K.ELGIVLQNTEK.V	[228-238]	Used	Used
	FALSE	High	[K].EYYGGVCLNVGCIPTK.[T]	2xCarbamidomethyl [C7; C12]	FALSE	Mycoplasma	8.55087e-13	5.59251e-05	1	1	27	MMCAP2_0228	MMCAP2_0228 [195-210]		0	1829.86	1.24669e+08	1.28046e+08	1.82573e+08		High	1.77e-05	5.434e-12	3.85	45.06	K.EYYGGVCLNVGCIPTK.T	[195-210]	Used	Used
	FALSE	High	[K].FADIGEGLTEGTVAEVLVK.[V]		FALSE	Mycoplasma	6.30512e-16	5.59251e-05	2	2	170	MMCAP2_0228; MMCAP2_0227	MMCAP2_0228 [6-24]; MMCAP2_0227 [6-24]		0	1948.03	1.36432e+09	1.79625e+09	1.9618e+09	Shared	High	1.77e-05	6.305e-16	3.96	56.89	K.FADIGEGLTEGTVAEVLVK.V	[6-24]	Not Used	Not Used
	FALSE	High	[K].FPFSAIGK.[A]		FALSE	Mycoplasma	1.29481e-05	9.49347e-05	1	1	50	MMCAP2_0228	MMCAP2_0228 [541-548]		0	866.477	4.49731e+08	5.30662e+08	4.97207e+08		High	3.786e-05	7.252e-06	1.76	36.87	K.FPFSAIGK.A	[541-548]	Used	Used
	FALSE	High	[K].GEAVALDK.[N]		FALSE	Mycoplasma	0.00373232	0.000190555	1	1	1	MMCAP2_0228	MMCAP2_0228 [275-282]		0	802.431	145713	189699	451047		High	8.162e-05	0.0009372	1.57	15.95	K.GEAVALDK.N	[275-282]	Used	Used
	FALSE	High	[K].GEAVALDKNTISVNNK.[N]		FALSE	Mycoplasma	1.57956e-15	5.59251e-05	1	1	36	MMCAP2_0228	MMCAP2_0228 [275-290]		1	1672.89	3.74976e+08	4.22634e+08	3.97718e+08		High	1.77e-05	2.529e-14	6.18	25.74	K.GEAVALDKNTISVNNK.N	[275-290]	Used	Used
	FALSE	High	[K].GEAVALDKNTISVNNKNYR.[V]		FALSE	Mycoplasma	2.45671e-13	5.59251e-05	1	1	3	MMCAP2_0228	MMCAP2_0228 [275-293]		2	2106.09	1.21787e+06	3.35946e+06	2.02872e+06		High	1.77e-05	1.863e-12	6.5	25.49	K.GEAVALDKNTISVNNKNYR.V	[275-293]	Used	Used
	FALSE	High	[K].GEYVLESVGR.[K]		FALSE	Mycoplasma	2.07947e-05	9.49347e-05	1	1	14	MMCAP2_0228	MMCAP2_0228 [421-430]		0	1108.56	2.86038e+08	3.03369e+08	3.28664e+08		High	3.786e-05	1.083e-05	2.46	31.35	K.GEYVLESVGR.K	[421-430]	Used	Used
	FALSE	High	[K].GEYVLESVGRK.[T]		FALSE	Mycoplasma	5.74741e-06	9.49347e-05	1	1	15	MMCAP2_0228	MMCAP2_0228 [421-431]		1	1236.66	1.02531e+08	1.2667e+08	1.27184e+08		High	3.786e-05	3.612e-06	2.73	23.64	K.GEYVLESVGRK.T	[421-431]	Used	Used
	FALSE	High	[R].KAIVVNEYQETNLDGVYAIGDVVGK.[V]		FALSE	Mycoplasma	6.30512e-16	5.59251e-05	1	1	79	MMCAP2_0228	MMCAP2_0228 [448-472]		1	2694.4	3.20145e+08	3.95152e+08	3.32205e+08		High	1.77e-05	6.305e-16	6.65	48.45	R.KAIVVNEYQETNLDGVYAIGDVVGK.V	[448-472]	Used	Used
	FALSE	High	[K].KANKDHAEDIVMDYDR.[I]		FALSE	Mycoplasma	6.30512e-16	5.59251e-05	1	1	8	MMCAP2_0228	MMCAP2_0228 [493-508]		2	1919.89	4.44506e+06	6.61744e+06	5.90386e+06		High	1.77e-05	1.008e-15	4.11	22.69	K.KANKDHAEDIVMDYDR.I	[493-508]	Used	Used
	FALSE	High	[K].KANKDHAEDIVMDYDR.[I]	1xOxidation [M12]	FALSE	Mycoplasma	8.66455e-09	5.59251e-05	1	1	12	MMCAP2_0228	MMCAP2_0228 [493-508]		2	1935.89	2.54029e+07	2.66854e+07	3.391e+07		High	1.77e-05	1.415e-08	3.98	19.75	K.KANKDHAEDIVMDYDR.I	[493-508]	Used	Used
	FALSE	High	[R].KDGIIIDSTR.[I]		FALSE	Mycoplasma	5.38685e-08	5.59251e-05	1	1	10	MMCAP2_0228	MMCAP2_0228 [318-327]		1	1117.62	9.58463e+07	1.17604e+08	1.20015e+08		High	1.77e-05	6.718e-08	3.46	20.53	R.KDGIIIDSTR.I	[318-327]	Used	Used
	FALSE	High	[K].KTEQVEENASVVGATPVSNDVLPSR.[A]		FALSE	Mycoplasma	6.30512e-16	5.59251e-05	1	1	52	MMCAP2_0228	MMCAP2_0228 [121-145]		1	2626.33	1.13613e+09	1.44529e+09	1.27117e+09		High	1.77e-05	6.305e-16	5.53	35.51	K.KTEQVEENASVVGATPVSNDVLPSR.A	[121-145]	Used (Top N)	Used
	FALSE	High	[K].KTEQVEENASVVGATPVSNDVLPSRAPKPK.[A]		FALSE	Mycoplasma	3.84627e-09	5.59251e-05	1	1	2	MMCAP2_0228	MMCAP2_0228 [121-150]		2	3147.66	359057	556643	417973		High	1.77e-05	7.067e-09	3.82	29.37	K.KTEQVEENASVVGATPVSNDVLPSRAPKPK.A	[121-150]	Used	Used
	FALSE	High	[R].KTSITGFENIGLELTPR.[K]		FALSE	Mycoplasma	6.30512e-16	5.59251e-05	1	1	63	MMCAP2_0228	MMCAP2_0228 [431-447]		1	1876.02	2.67437e+08	3.02275e+08	2.60281e+08		High	1.77e-05	6.305e-16	6.21	46.29	R.KTSITGFENIGLELTPR.K	[431-447]	Used	Used
	FALSE	High	[R].KTSITGFENIGLELTPRK.[A]		FALSE	Mycoplasma	0.105673	0.00205334	1	1	1	MMCAP2_0228	MMCAP2_0228 [431-448]		2	2004.11	2.11921e+06	7.59823e+06	3513621		High	0.0005628	0.01944	2.83	40	R.KTSITGFENIGLELTPRK.A	[431-448]	Used	Used
	FALSE	High	[K].IAVINISTGQEIK.[V]		FALSE	Mycoplasma	5.83791e-10	5.59251e-05	1	1	50	MMCAP2_0228	MMCAP2_0228 [55-67]		0	1385.8	9.44196e+08	1.11369e+09	8.67072e+08		High	1.77e-05	1.425e-09	3.68	38.41	K.IAVINISTGQEIK.V	[55-67]	Used	Used
	FALSE	High	[R].IPSCIYTHPEVSMIGK.[T]	1xCarbamidomethyl [C4]	FALSE	Mycoplasma	1.0228e-09	5.59251e-05	1	1	3	MMCAP2_0228	MMCAP2_0228 [509-524]		0	1831.91	5.34515e+06	6.21745e+06	6863706		High	1.77e-05	2.298e-09	4.84	36.74	R.IPSCIYTHPEVSMIGK.T	[509-524]	Used	Used
	FALSE	High	[R].IPSCIYTHPEVSMIGK.[T]	1xCarbamidomethyl [C4]; 1xOxidation [M13]	FALSE	Mycoplasma	2.8823e-10	5.59251e-05	1	1	12	MMCAP2_0228	MMCAP2_0228 [509-524]		0	1847.9	8.69546e+07	8.92634e+07	1.18294e+08		High	1.77e-05	7.781e-10	6.03	32.39	R.IPSCIYTHPEVSMIGK.T	[509-524]	Used	Used
	FALSE	High	[R].IPSCIYTHPEVSMIGKTEQQLK.[Q]	1xCarbamidomethyl [C4]; 1xOxidation [M13]	FALSE	Mycoplasma	4.64318e-12	5.59251e-05	1	1	5	MMCAP2_0228	MMCAP2_0228 [509-530]		1	2575.29	5.99952e+06	8.27052e+06	9.14187e+06		High	1.77e-05	2.297e-11	5.44	33.1	R.IPSCIYTHPEVSMIGKTEQQLK.Q	[509-530]	Used	Used
	FALSE	High	[R].IPSCIYTHPEVSMIGKTEQQLKQENIEYK.[T]	1xCarbamidomethyl [C4]; 1xOxidation [M13]	FALSE	Mycoplasma	1.25305e-09	5.59251e-05	1	1	6	MMCAP2_0228	MMCAP2_0228 [509-537]		2	3479.72	6.38467e+06	1.13097e+07	1.14593e+07		High	1.77e-05	2.724e-09	6.97	36.94	R.IPSCIYTHPEVSMIGKTEQQLKQENIEYK.T	[509-537]	Used	Used
	FALSE	High	[K].NGSVVYEIDGK.[D]		FALSE	Mycoplasma	2.02884e-08	5.59251e-05	1	1	4	MMCAP2_0228	MMCAP2_0228 [405-415]		0	1180.58	947489	1.95352e+06	2.89791e+06		High	1.77e-05	2.94e-08	3.06	28.39	K.NGSVVYEIDGK.D	[405-415]	Used	Used
	FALSE	High	[K].NGSVVYEIDGKDQMIK.[G]		FALSE	Mycoplasma	2.52514e-12	5.59251e-05	1	1	5	MMCAP2_0228	MMCAP2_0228 [405-420]		1	1795.89	2.67816e+07	3.5875e+07	3.46464e+07		High	1.77e-05	1.369e-11	4.17	32.79	K.NGSVVYEIDGKDQMIK.G	[405-420]	Used	Used
	FALSE	High	[K].NGSVVYEIDGKDQMIK.[G]	1xOxidation [M14]	FALSE	Mycoplasma	2.74207e-09	5.59251e-05	1	1	18	MMCAP2_0228	MMCAP2_0228 [405-420]		1	1811.88	1.43344e+08	1.21024e+08	1.31114e+08		High	1.77e-05	5.321e-09	4.74	28.28	K.NGSVVYEIDGKDQMIK.G	[405-420]	Used	Used
	FALSE	High	[K].NGSVVYEIDGKDQMIKGEYVLESVGR.[K]		FALSE	Mycoplasma	8.08132e-14	5.59251e-05	1	1	8	MMCAP2_0228	MMCAP2_0228 [405-430]		2	2885.43	1.66391e+07	1.92082e+07	1.40335e+07		High	1.77e-05	7.209e-13	6.4	46.38	K.NGSVVYEIDGKDQMIKGEYVLESVGR.K	[405-430]	Used	Used
	FALSE	High	[K].NGSVVYEIDGKDQMIKGEYVLESVGR.[K]	1xOxidation [M14]	FALSE	Mycoplasma	6.71488e-13	5.59251e-05	1	1	32	MMCAP2_0228	MMCAP2_0228 [405-430]		2	2901.43	1.34145e+08	1.58551e+08	1.44314e+08		High	1.77e-05	4.389e-12	4.91	41.73	K.NGSVVYEIDGKDQMIKGEYVLESVGR.K	[405-430]	Used	Used
	FALSE	High	[K].NGVVKKLTGGVK.[Y]		FALSE	Mycoplasma	2.94507e-05	9.49347e-05	1	1	1	MMCAP2_0228	MMCAP2_0228 [251-262]		2	1199.75	117293	105321	404714		High	3.786e-05	1.464e-05	2.4	15.97	K.NGVVKKLTGGVK.Y	[251-262]	Used	Used
	FALSE	High	[K].NKVTQIKGEAVALDK.[N]		FALSE	Mycoplasma	3.45658e-15	5.59251e-05	1	1	5	MMCAP2_0228	MMCAP2_0228 [268-282]		2	1613.92	2.06343e+07	3.01521e+07	2.58191e+07		High	1.77e-05	4.903e-14	4.83	21.41	K.NKVTQIKGEAVALDK.N	[268-282]	Used	Used
	FALSE	High	[K].NRYNIEVITNASVK.[E]		FALSE	Mycoplasma	6.64009e-12	5.59251e-05	1	1	8	MMCAP2_0228	MMCAP2_0228 [388-401]		1	1620.87	831004	1.06863e+06	825108		High	1.77e-05	3.105e-11	5.1	31.48	K.NRYNIEVITNASVK.E	[388-401]	Used	Used
	FALSE	High	[K].NTISVNNKNYR.[V]		FALSE	Mycoplasma	4.836e-07	9.49347e-05	1	1	6	MMCAP2_0228	MMCAP2_0228 [283-293]		1	1322.68	704165	1.89963e+06	1.23029e+06		High	3.786e-05	4.382e-07	3.46	15.01	K.NTISVNNKNYR.V	[283-293]	Used	Used
	FALSE	High	[K].QENIEYK.[T]		FALSE	Mycoplasma	0.00743786	0.000280377	1	1	1	MMCAP2_0228	MMCAP2_0228 [531-537]		0	923.447		230253	901029		High	0.0001137	0.0017	2.11	15.69	K.QENIEYK.T	[531-537]	Used	Used
	FALSE	High	[K].TEQQLKQENIEYK.[T]		FALSE	Mycoplasma	4.43084e-13	5.59251e-05	1	1	41	MMCAP2_0228	MMCAP2_0228 [525-537]		1	1650.83	6.70284e+08	8.61724e+08	8.47791e+08		High	1.77e-05	3.086e-12	4.74	20.41	K.TEQQLKQENIEYK.T	[525-537]	Used	Used
	FALSE	High	[K].TEQVEENASVVGATPVSNDVLPSR.[A]		FALSE	Mycoplasma	6.30512e-16	5.59251e-05	1	1	18	MMCAP2_0228	MMCAP2_0228 [122-145]		0	2498.24	3.03028e+07	3.91296e+07	3.56312e+07		High	1.77e-05	6.305e-16	6.01	40.91	K.TEQVEENASVVGATPVSNDVLPSR.A	[122-145]	Used	Used
	FALSE	High	[K].TFKFPFSAIGK.[A]		FALSE	Mycoplasma	1.90878e-06	9.49347e-05	1	1	61	MMCAP2_0228	MMCAP2_0228 [538-548]		1	1242.69	2.38755e+08	3.5383e+08	3.17695e+08		High	3.786e-05	1.411e-06	2.98	42.4	K.TFKFPFSAIGK.A	[538-548]	Used	Used
	FALSE	High	[K].TILGAHIIGNR.[A]		FALSE	Mycoplasma	2.1709e-08	5.59251e-05	1	1	58	MMCAP2_0228	MMCAP2_0228 [569-579]		0	1164.68	8.75372e+08	1.14739e+09	1.04383e+09		High	1.77e-05	3.099e-08	3.13	28.2	K.TILGAHIIGNR.A	[569-579]	Used	Used
	FALSE	High	[K].TLIIEKEYYGGVCLNVGCIPTK.[T]	2xCarbamidomethyl [C13; C18]	FALSE	Mycoplasma	6.30512e-16	5.59251e-05	1	1	34	MMCAP2_0228	MMCAP2_0228 [189-210]		1	2527.29	1.44453e+07	3.31558e+07	1.39866e+07		High	1.77e-05	6.305e-16	6.12	48.04	K.TLIIEKEYYGGVCLNVGCIPTK.T	[189-210]	Used	Used
	FALSE	High	[K].TSHVYHDIMHK.[A]	1xOxidation [M9]	FALSE	Mycoplasma	0.000808809	9.49347e-05	1	1	3	MMCAP2_0228	MMCAP2_0228 [215-225]		0	1383.65	282951	1.37867e+06	2741088		High	3.786e-05	0.0002494	4.17	9.72	K.TSHVYHDIMHK.A	[215-225]	Used	Used
	FALSE	High	[K].TSITGFENIGLELTPR.[K]		FALSE	Mycoplasma	4.1536e-15	5.59251e-05	1	1	57	MMCAP2_0228	MMCAP2_0228 [432-447]		0	1747.92	1.75927e+08	2.04335e+08	1.97365e+08		High	1.77e-05	5.757e-14	3.59	54.67	K.TSITGFENIGLELTPR.K	[432-447]	Used	Used
	FALSE	High	[K].VDVQIEDTFDVCVVGAGIGGYVTAIK.[S]	1xCarbamidomethyl [C12]	FALSE	Mycoplasma	6.30512e-16	5.59251e-05	1	1	28	MMCAP2_0228	MMCAP2_0228 [156-181]		0	2725.38	8.35071e+06	7.97409e+06	5.96923e+06		High	1.77e-05	6.305e-16	5.93	63	K.VDVQIEDTFDVCVVGAGIGGYVTAIK.S	[156-181]	Used	Used
	FALSE	High	[K].VEVVEENASVVGATPVSNDVLPSR.[A]		FALSE	Mycoplasma	6.30512e-16	5.59251e-05	1	1	86	MMCAP2_0228	MMCAP2_0228 [88-111]		0	2467.27	4.52755e+08	5.28344e+08	5.76464e+08		High	1.77e-05	6.305e-16	5.33	44.79	K.VEVVEENASVVGATPVSNDVLPSR.A	[88-111]	Used	Used
	FALSE	High	[K].VGDVVKEGQPLYFVETDKVNSEIPSPVAGK.[I]		FALSE	Mycoplasma	1.31248e-14	5.59251e-05	1	1	3	MMCAP2_0228	MMCAP2_0228 [25-54]		2	3201.67	1.33466e+06	3.63533e+06	1.49461e+06		High	1.77e-05	1.538e-13	7.21	45.25	K.VGDVVKEGQPLYFVETDKVNSEIPSPVAGK.I	[25-54]	Used	Used
	FALSE	High	[K].VGDVVIEIDDGTSSSTTEPK.[V]		FALSE	Mycoplasma	6.30512e-16	5.59251e-05	1	1	78	MMCAP2_0228	MMCAP2_0228 [68-87]		0	2048.99	9.37859e+07	1.36901e+08	1.76521e+08		High	1.77e-05	9.993e-15	4.54	39.6	K.VGDVVIEIDDGTSSSTTEPK.V	[68-87]	Used	Used
	FALSE	High	[K].VGDVVIEIDDGTSSSTTEPKVEVVEENASVVGATPVSNDVLPSR.[A]		FALSE	Mycoplasma	1.12437e-14	5.59251e-05	1	1	30	MMCAP2_0228	MMCAP2_0228 [68-111]		1	4497.24	7.46078e+06	6.93438e+06	1.07031e+07		High	1.77e-05	1.345e-13	4.86	54.45	K.VGDVVIEIDDGTSSSTTEPKVEVVEENASVVGATPVSNDVLPSR.A	[68-111]	Used	Used
	FALSE	High	[K].VKFADIGEGLTEGTVAEVLVK.[V]		FALSE	Mycoplasma	6.30512e-16	5.59251e-05	2	2	7	MMCAP2_0228; MMCAP2_0227	MMCAP2_0228 [4-24]; MMCAP2_0227 [4-24]		1	2175.19	5.1348e+06	9.60082e+06	7.06292e+06	Shared	High	1.77e-05	6.305e-16	6.41	54.04	K.VKFADIGEGLTEGTVAEVLVK.V	[4-24]	Not Used	Not Used
	FALSE	High	[K].VMLAHTAVK.[G]		FALSE	Mycoplasma	2.2498e-06	9.49347e-05	1	1	6	MMCAP2_0228	MMCAP2_0228 [473-481]		0	969.555	8.01656e+06	9.75841e+06	9064509		High	3.786e-05	1.634e-06	2.58	15.74	K.VMLAHTAVK.G	[473-481]	Used	Used
	FALSE	High	[K].VMLAHTAVK.[G]	1xOxidation [M2]	FALSE	Mycoplasma	1.48668e-07	9.49347e-05	1	1	9	MMCAP2_0228	MMCAP2_0228 [473-481]		0	985.55	2.5894e+06	3.0784e+06	3.21212e+06		High	3.185e-05	1.598e-07	2.75	14.02	K.VMLAHTAVK.G	[473-481]	Used	Used
	FALSE	High	[R].VNNLIIASGSTPNHLPLPGFDQGR.[K]		FALSE	Mycoplasma	6.30512e-16	5.59251e-05	1	1	20	MMCAP2_0228	MMCAP2_0228 [294-317]		0	2517.32	3.10894e+08	3.5876e+08	402633866		High	1.77e-05	1.033e-15	6.21	49.09	R.VNNLIIASGSTPNHLPLPGFDQGR.K	[294-317]	Used	Used
	FALSE	High	[R].VNNLIIASGSTPNHLPLPGFDQGRK.[D]		FALSE	Mycoplasma	2.29595e-13	5.59251e-05	1	1	32	MMCAP2_0228	MMCAP2_0228 [294-318]		1	2645.42	5.31585e+08	8.23752e+08	7.06329e+08		High	1.77e-05	1.77e-12	6.27	43.27	R.VNNLIIASGSTPNHLPLPGFDQGRK.D	[294-318]	Used	Used
	FALSE	High	[K].VNSEIPSPVAGK.[I]		FALSE	Mycoplasma	2.21329e-08	5.59251e-05	1	1	6	MMCAP2_0228	MMCAP2_0228 [43-54]		0	1197.65	8.88979e+06	8.1228e+06	1.02062e+07		High	1.77e-05	3.156e-08	3.38	25.97	K.VNSEIPSPVAGK.I	[43-54]	Used	Used
	FALSE	High	[K].VTQIKGEAVALDK.[N]		FALSE	Mycoplasma	8.13487e-12	5.59251e-05	1	1	12	MMCAP2_0228	MMCAP2_0228 [270-282]		1	1371.78	2.02589e+08	2.41321e+08	2.65935e+08		High	1.77e-05	3.694e-11	4.5	22.01	K.VTQIKGEAVALDK.N	[270-282]	Used	Used
	FALSE	High	[K].VTQIKGEAVALDKNTISVNNK.[N]		FALSE	Mycoplasma	6.30512e-16	5.59251e-05	1	1	59	MMCAP2_0228	MMCAP2_0228 [270-290]		2	2242.24	1.20414e+08	1.7634e+08	1.45577e+08		High	1.77e-05	6.305e-16	5.93	27.84	K.VTQIKGEAVALDKNTISVNNK.N	[270-290]	Used	Used
	FALSE	High	[K].VTVLQGLPTILEMLDK.[D]		FALSE	Mycoplasma	7.49485e-09	5.59251e-05	1	1	1	MMCAP2_0228	MMCAP2_0228 [361-376]		0	1770.01				No Quan Values	High	1.77e-05	1.256e-08	3.29		K.VTVLQGLPTILEMLDK.D	[361-376]	Not Used	Not Used
	FALSE	High	[K].VTVLQGLPTILEMLDK.[D]	1xOxidation [M13]	FALSE	Mycoplasma	7.0044e-09	5.59251e-05	1	1	3	MMCAP2_0228	MMCAP2_0228 [361-376]		0	1786	1.62098e+06	1.93695e+06	7.40301e+06		High	1.77e-05	1.184e-08	4.05	61.68	K.VTVLQGLPTILEMLDK.D	[361-376]	Used	Used
	FALSE	High	[K].VTVLQGLPTILEMLDKDIIDAMTK.[E]		FALSE	Mycoplasma	1.69616e-11	5.59251e-05	1	1	1	MMCAP2_0228	MMCAP2_0228 [361-384]		1	2657.45	1.35845e+06	5.26087e+06	558039		High	1.77e-05	6.943e-11	4.06	64.49	K.VTVLQGLPTILEMLDKDIIDAMTK.E	[361-384]	Used	Used
	FALSE	High	[K].VTVLQGLPTILEMLDKDIIDAMTK.[E]	1xOxidation [M]	FALSE	Mycoplasma	5.63369e-12	5.59251e-05	1	1	22	MMCAP2_0228	MMCAP2_0228 [361-384]		1	2673.45	1.23687e+08	4.58226e+08	1.01763e+08		High	1.77e-05	2.697e-11	4.77	64.47	K.VTVLQGLPTILEMLDKDIIDAMTK.E	[361-384]	Used	Used
	FALSE	High	[K].VTVLQGLPTILEMLDKDIIDAMTK.[E]	2xOxidation [M13; M22]	FALSE	Mycoplasma	1.11922e-11	5.59251e-05	1	1	27	MMCAP2_0228	MMCAP2_0228 [361-384]		1	2689.44	9.69152e+07	4.02156e+08	3.22895e+08		High	1.77e-05	4.878e-11	5.01	64.22	K.VTVLQGLPTILEMLDKDIIDAMTK.E	[361-384]	Used	Used
	FALSE	High	[K].VVIDWAQVLQR.[K]		FALSE	Mycoplasma	7.60253e-12	5.59251e-05	1	1	68	MMCAP2_0228	MMCAP2_0228 [239-249]		0	1326.75	1.13775e+09	1.64947e+09	1.57468e+09		High	1.77e-05	3.488e-11	2.87	52.88	K.VVIDWAQVLQR.K	[239-249]	Used (Top N)	Used
	FALSE	High	[K].VVIDWAQVLQRK.[N]		FALSE	Mycoplasma	0.580289	0.00774998	1	1	1	MMCAP2_0228	MMCAP2_0228 [239-250]		1	1454.85	5.14651e+06	2.3551e+06	2.99992e+06		High	0.002048	0.1207	2.09	40.47	K.VVIDWAQVLQRK.N	[239-250]	Used	Used
	FALSE	High	[K].YKTILGAHIIGNR.[A]		FALSE	Mycoplasma	2.36826e-08	5.59251e-05	1	1	3	MMCAP2_0228	MMCAP2_0228 [567-579]		1	1455.84	5.57546e+06	8.86604e+06	5.68422e+06		High	1.77e-05	3.349e-08	4.81	27.42	K.YKTILGAHIIGNR.A	[567-579]	Used	Used
	FALSE	High	[K].YLLDKNKVTQIK.[G]		FALSE	Mycoplasma	9.52947e-08	9.49347e-05	1	1	4	MMCAP2_0228	MMCAP2_0228 [263-274]		2	1462.86	7.45617e+06	1.65786e+07	1.03331e+07		High	3.185e-05	1.096e-07	3.5	24.15	K.YLLDKNKVTQIK.G	[263-274]	Used	Used
	FALSE	High	[R].YNIEVITNASVK.[E]		FALSE	Mycoplasma	7.36259e-10	5.59251e-05	1	1	75	MMCAP2_0228	MMCAP2_0228 [390-401]		0	1350.73	3.73282e+08	3.94598e+08	4.61735e+08		High	1.77e-05	1.726e-09	3.48	37.49	R.YNIEVITNASVK.E	[390-401]	Used	Used
FALSE	Master Protein	MMCAP2_0223	MMCAP2_0223	97	FALSE	Mycoplasma	58	1740	58	454	50.1	6.57	6847.5	58	3.16798e+09	3.13531e+09	3.79576e+09	1
	Checked	Confidence	Annotated Sequence	Modifications	Contaminant	Marked as	Qvality PEP	Qvality q-value	# Protein Groups	# Proteins	# PSMs	Master Protein Accessions	Positions in Master Proteins	Modifications in Master Proteins	# Missed Cleavages	Theo. MH+ [Da]	Abundances (Normalized): F7: Sample, GM12_WT	Abundances (Normalized): F8: Sample, GM12_WT	Abundances (Normalized): F9: Sample, GM12_WT	Quan Info	Confidence (by Search Engine): Sequest HT	Percolator q-Value (by Search Engine): Sequest HT	Percolator PEP (by Search Engine): Sequest HT	XCorr (by Search Engine): Sequest HT	Top Apex RT [min]	Sequence in Protein	Positions in Proteins	Quan Usage	Quan Ratio Usage
	FALSE	High	[K].AGVKLSLGAK.[V]		FALSE	Mycoplasma	2.65173e-06	9.49347e-05	1	1	1	MMCAP2_0223	MMCAP2_0223 [204-213]		1	943.593	937210	665307	1.18305e+06		High	3.786e-05	1.873e-06	2.25	20.15	K.AGVKLSLGAK.V	[204-213]	Used	Used
	FALSE	High	[K].AIVTNDFMQTTNPDIYAIGDCAQVYNK.[A]	1xCarbamidomethyl [C21]	FALSE	Mycoplasma	4.46704e-12	5.59251e-05	1	1	17	MMCAP2_0223	MMCAP2_0223 [263-289]		0	3062.42	6.24663e+07	7.20272e+07	5.31741e+07		High	1.77e-05	2.228e-11	5.96	55.12	K.AIVTNDFMQTTNPDIYAIGDCAQVYNK.A	[263-289]	Used	Used
	FALSE	High	[K].AIVTNDFMQTTNPDIYAIGDCAQVYNK.[A]	1xCarbamidomethyl [C21]; 1xOxidation [M8]	FALSE	Mycoplasma	1.96087e-11	5.59251e-05	1	1	41	MMCAP2_0223	MMCAP2_0223 [263-289]		0	3078.42	3.28537e+08	3.17525e+08	2.17095e+08		High	1.77e-05	7.852e-11	4.29	50.61	K.AIVTNDFMQTTNPDIYAIGDCAQVYNK.A	[263-289]	Used	Used
	FALSE	High	[K].AIVTNDFMQTTNPDIYAIGDCAQVYNKAMNK.[N]	1xCarbamidomethyl [C21]; 2xOxidation [M8; M29]	FALSE	Mycoplasma	1.05938e-13	5.59251e-05	1	1	3	MMCAP2_0223	MMCAP2_0223 [263-293]		1	3538.63				No Quan Values	High	1.77e-05	9.142e-13	5.57		K.AIVTNDFMQTTNPDIYAIGDCAQVYNKAMNK.N	[263-293]	Not Used	Not Used
	FALSE	High	[K].AMNKNVPIQLATTAVR.[T]	1xOxidation [M2]	FALSE	Mycoplasma	3.92738e-10	5.59251e-05	1	1	7	MMCAP2_0223	MMCAP2_0223 [290-305]		1	1742.96	1.25798e+07	9.00599e+06	1.02381e+07		High	1.77e-05	1.012e-09	4.97	29.86	K.AMNKNVPIQLATTAVR.T	[290-305]	Used	Used
	FALSE	High	[K].DLDRPEFMSTANEVLFK.[V]		FALSE	Mycoplasma	4.92804e-13	5.59251e-05	1	1	16	MMCAP2_0223	MMCAP2_0223 [362-378]		0	2011.98	7.61107e+07	1.14784e+08	1.50299e+08		High	1.77e-05	3.395e-12	5.98	51.14	K.DLDRPEFMSTANEVLFK.V	[362-378]	Used	Used
	FALSE	High	[K].DLDRPEFMSTANEVLFK.[V]	1xOxidation [M8]	FALSE	Mycoplasma	5.5258e-12	5.59251e-05	1	1	63	MMCAP2_0223	MMCAP2_0223 [362-378]		0	2027.97	8.04208e+08	1.15376e+09	1.74624e+09		High	1.77e-05	2.653e-11	4.53	44.69	K.DLDRPEFMSTANEVLFK.V	[362-378]	Used	Used
	FALSE	High	[K].DLTIDELPLVDIFFLPHFNKPFNFISLAGLEVLGLNYFKK.[E]		FALSE	Mycoplasma	0.0847168	0.0017137	1	1	1	MMCAP2_0223	MMCAP2_0223 [413-452]		1	4637.51	32636.1		19110.4		High	0.0004752	0.01568	1.13	69	K.DLTIDELPLVDIFFLPHFNKPFNFISLAGLEVLGLNYFKK.E	[413-452]	Used	Used
	FALSE	High	[K].DPNMLFYATPEILR.[S]		FALSE	Mycoplasma	1.6747e-09	5.59251e-05	1	1	2	MMCAP2_0223	MMCAP2_0223 [54-67]		0	1679.85	1.1204e+07	1.9975e+07	21126492		High	1.77e-05	3.479e-09	4.6	59.53	K.DPNMLFYATPEILR.S	[54-67]	Used	Used
	FALSE	High	[K].DPNMLFYATPEILR.[S]	1xOxidation [M4]	FALSE	Mycoplasma	3.33724e-11	5.59251e-05	1	1	19	MMCAP2_0223	MMCAP2_0223 [54-67]		0	1695.84	6.24103e+07	7.33706e+07	9.80207e+07		High	1.77e-05	1.232e-10	4.22	55.71	K.DPNMLFYATPEILR.S	[54-67]	Used	Used
	FALSE	High	[K].DVTLIDVANR.[I]		FALSE	Mycoplasma	4.69123e-06	9.49347e-05	1	1	18	MMCAP2_0223	MMCAP2_0223 [174-183]		0	1115.61	5.53394e+08	7.35181e+08	9.49052e+08		High	3.786e-05	3.047e-06	2.61	39.49	K.DVTLIDVANR.I	[174-183]	Used	Used
	FALSE	High	[K].GENGKVTQVVTDK.[G]		FALSE	Mycoplasma	5.17463e-07	9.49347e-05	1	1	3	MMCAP2_0223	MMCAP2_0223 [219-231]		1	1374.72	1.86011e+06	1.26099e+06	1.59418e+06		High	3.786e-05	4.653e-07	2.82	15.33	K.GENGKVTQVVTDK.G	[219-231]	Used	Used
	FALSE	High	[K].GEVKDPNMLFYATPEILR.[S]		FALSE	Mycoplasma	3.80163e-14	5.59251e-05	1	1	18	MMCAP2_0223	MMCAP2_0223 [50-67]		1	2093.07	3.90721e+08	3.46015e+08	4.47008e+08		High	1.77e-05	3.81e-13	5.09	50.1	K.GEVKDPNMLFYATPEILR.S	[50-67]	Used	Used
	FALSE	High	[K].GEVKDPNMLFYATPEILR.[S]	1xOxidation [M8]	FALSE	Mycoplasma	1.01919e-13	5.59251e-05	1	1	68	MMCAP2_0223	MMCAP2_0223 [50-67]		1	2109.07	1.65633e+09	1.65638e+09	1.78493e+09		High	1.77e-05	8.799e-13	4.35	46.2	K.GEVKDPNMLFYATPEILR.S	[50-67]	Used	Used
	FALSE	High	[K].GNIDVDYVIFSVGVRPQSAILEGICDLDDR.[K]	1xCarbamidomethyl [C25]	FALSE	Mycoplasma	5.01656e-12	5.59251e-05	1	1	2	MMCAP2_0223	MMCAP2_0223 [232-261]		0	3335.66		9.08416e+06	3.56651e+06		High	1.77e-05	2.449e-11	6.69	62.55	K.GNIDVDYVIFSVGVRPQSAILEGICDLDDR.K	[232-261]	Used	Used
	FALSE	High	[K].GNIDVDYVIFSVGVRPQSAILEGICDLDDRK.[A]	1xCarbamidomethyl [C25]	FALSE	Mycoplasma	4.94316e-15	5.59251e-05	1	1	18	MMCAP2_0223	MMCAP2_0223 [232-262]		1	3463.75	1.02149e+08	8.64119e+07	8.7531e+07		High	1.77e-05	6.668e-14	8.04	60.3	K.GNIDVDYVIFSVGVRPQSAILEGICDLDDRK.A	[232-262]	Used	Used
	FALSE	High	[R].KAIVTNDFMQTTNPDIYAIGDCAQVYNK.[A]	1xCarbamidomethyl [C22]	FALSE	Mycoplasma	8.58679e-16	5.59251e-05	1	1	5	MMCAP2_0223	MMCAP2_0223 [262-289]		1	3190.52	4.7347e+06	5.94131e+06	5.43014e+06		High	1.77e-05	1.484e-14	6.95	48.44	R.KAIVTNDFMQTTNPDIYAIGDCAQVYNK.A	[262-289]	Used	Used
	FALSE	High	[R].KAIVTNDFMQTTNPDIYAIGDCAQVYNK.[A]	1xCarbamidomethyl [C22]; 1xOxidation [M9]	FALSE	Mycoplasma	6.30512e-16	5.59251e-05	1	1	16	MMCAP2_0223	MMCAP2_0223 [262-289]		1	3206.51	3.19829e+07	2.94227e+07	2.77241e+07		High	1.77e-05	1.88e-15	7.87	44.39	R.KAIVTNDFMQTTNPDIYAIGDCAQVYNK.A	[262-289]	Used	Used
	FALSE	High	[K].KIAVVGAGYIGVELVEAFNEYGK.[D]		FALSE	Mycoplasma	3.64064e-11	5.59251e-05	1	1	5	MMCAP2_0223	MMCAP2_0223 [151-173]		1	2426.3	3.59648e+06	1.81682e+06	6.11007e+06		High	1.77e-05	1.329e-10	5.98	61.69	K.KIAVVGAGYIGVELVEAFNEYGK.D	[151-173]	Used	Used
	FALSE	High	[K].KIAVVGAGYIGVELVEAFNEYGKDVTLIDVANR.[I]		FALSE	Mycoplasma	6.30512e-16	5.59251e-05	1	1	8	MMCAP2_0223	MMCAP2_0223 [151-183]		2	3522.88	2.89056e+07	1.5708e+07	8.73261e+06		High	1.77e-05	6.305e-16	10.35	63.19	K.KIAVVGAGYIGVELVEAFNEYGKDVTLIDVANR.I	[151-183]	Used	Used
	FALSE	High	[K].KILEHNLDK.[S]		FALSE	Mycoplasma	0.190683	0.00314654	1	1	1	MMCAP2_0223	MMCAP2_0223 [139-147]		1	1109.63	33832.7	39058.4	43533.8		High	0.0008791	0.03474	0.33	12.48	K.KILEHNLDK.S	[139-147]	Used	Used
	FALSE	High	[K].KILEHNLDKSYK.[K]		FALSE	Mycoplasma	6.9065e-06	9.49347e-05	1	1	5	MMCAP2_0223	MMCAP2_0223 [139-150]		2	1487.82	2.43842e+06	1.0281e+06	1.18551e+06		High	3.786e-05	4.231e-06	4.61	14.82	K.KILEHNLDKSYK.K	[139-150]	Used	Used
	FALSE	High	[R].KIIGAQVASEK.[N]		FALSE	Mycoplasma	2.63276e-14	5.59251e-05	1	1	20	MMCAP2_0223	MMCAP2_0223 [387-397]		1	1143.67	2.13748e+08	2.51935e+08	3.91164e+08		High	1.77e-05	2.77e-13	3.51	15.64	R.KIIGAQVASEK.N	[387-397]	Used	Used
	FALSE	High	[R].KIIGAQVASEKNHTEVMYMLALGIQK.[D]		FALSE	Mycoplasma	1.7187e-07	9.49347e-05	1	1	2	MMCAP2_0223	MMCAP2_0223 [387-412]		2	2872.54				No Quan Values	High	3.185e-05	1.808e-07	3.73		R.KIIGAQVASEKNHTEVMYMLALGIQK.D	[387-412]	Not Used	Not Used
	FALSE	High	[R].KIIGAQVASEKNHTEVMYMLALGIQK.[D]	1xOxidation [M19]	FALSE	Mycoplasma	5.48369e-07	9.49347e-05	1	1	1	MMCAP2_0223	MMCAP2_0223 [387-412]		2	2888.54	5.94516e+06	4.24225e+06	2818974		High	3.786e-05	4.875e-07	5.73	38.95	R.KIIGAQVASEKNHTEVMYMLALGIQK.D	[387-412]	Used	Used
	FALSE	High	[R].KIIGAQVASEKNHTEVMYMLALGIQK.[D]	2xOxidation [M17; M19]	FALSE	Mycoplasma	3.91536e-08	5.59251e-05	1	1	6	MMCAP2_0223	MMCAP2_0223 [387-412]		2	2904.53	1.02062e+07	6.87239e+06	1.90832e+06		High	1.77e-05	5.13e-08	5.13	33.95	R.KIIGAQVASEKNHTEVMYMLALGIQK.D	[387-412]	Used	Used
	FALSE	High	[K].IAVVGAGYIGVELVEAFNEYGK.[D]		FALSE	Mycoplasma	6.30512e-16	5.59251e-05	1	1	31	MMCAP2_0223	MMCAP2_0223 [152-173]		0	2298.2	8.72805e+07	9.94171e+07	7.62417e+07		High	1.77e-05	6.305e-16	5.39	64.09	K.IAVVGAGYIGVELVEAFNEYGK.D	[152-173]	Used	Used
	FALSE	High	[K].IAVVGAGYIGVELVEAFNEYGKDVTLIDVANR.[I]		FALSE	Mycoplasma	6.30512e-16	5.59251e-05	1	1	18	MMCAP2_0223	MMCAP2_0223 [152-183]		1	3394.79	3.58482e+08	2.24002e+08	8.94295e+07		High	1.77e-05	6.305e-16	8.46	64.43	K.IAVVGAGYIGVELVEAFNEYGKDVTLIDVANR.I	[152-183]	Used	Used
	FALSE	High	[R].LDPTCEVTTYDK.[N]	1xCarbamidomethyl [C5]	FALSE	Mycoplasma	9.25704e-08	5.59251e-05	1	1	8	MMCAP2_0223	MMCAP2_0223 [22-33]		0	1441.65	2.12733e+07	2.88373e+07	4.83476e+07		High	1.77e-05	1.066e-07	2.8	30.99	R.LDPTCEVTTYDK.N	[22-33]	Used	Used
	FALSE	High	[R].LDPTCEVTTYDKNDAISFLGCGIALWVK.[G]	2xCarbamidomethyl [C5; C21]	FALSE	Mycoplasma	5.92179e-13	5.59251e-05	1	1	12	MMCAP2_0223	MMCAP2_0223 [22-49]		1	3186.55	1.22254e+08	1.36955e+08	1.1694e+08		High	1.77e-05	3.943e-12	7.75	61.88	R.LDPTCEVTTYDKNDAISFLGCGIALWVK.G	[22-49]	Used	Used
	FALSE	High	[K].ILEHNLDK.[S]		FALSE	Mycoplasma	4.21127e-05	9.49347e-05	1	1	16	MMCAP2_0223	MMCAP2_0223 [140-147]		0	981.536	1.59313e+08	1.4781e+08	188582448		High	3.786e-05	1.981e-05	2.49	15.13	K.ILEHNLDK.S	[140-147]	Used	Used
	FALSE	High	[K].ILEHNLDKSYK.[K]		FALSE	Mycoplasma	0.000138148	9.49347e-05	1	1	3	MMCAP2_0223	MMCAP2_0223 [140-150]		1	1359.73	8.58433e+06	3.14669e+06	2837859		High	3.786e-05	5.496e-05	3.09	17.25	K.ILEHNLDKSYK.K	[140-150]	Used	Used
	FALSE	High	[K].ILEHNLDKSYKK.[I]		FALSE	Mycoplasma	5.7553e-07	9.49347e-05	1	1	7	MMCAP2_0223	MMCAP2_0223 [140-151]		2	1487.82	1.09215e+07	4.21174e+06	2.23906e+06		High	3.786e-05	5.084e-07	3.33	13.86	K.ILEHNLDKSYKK.I	[140-151]	Used	Used
	FALSE	High	[K].IIGAQVASEK.[N]		FALSE	Mycoplasma	2.00333e-06	9.49347e-05	1	1	22	MMCAP2_0223	MMCAP2_0223 [388-397]		0	1015.58	1.73031e+09	1.9952e+09	2.59717e+09		High	3.786e-05	1.478e-06	2.17	20.44	K.IIGAQVASEK.N	[388-397]	Used (Top N)	Used
	FALSE	High	[K].IIGAQVASEKNHTEVMYMLALGIQK.[D]	2xOxidation [M16; M18]	FALSE	Mycoplasma	3.7784e-10	5.59251e-05	1	1	10	MMCAP2_0223	MMCAP2_0223 [388-412]		1	2776.44	1.68377e+07	1.01594e+07	5006839		High	1.77e-05	9.78e-10	4.6	37.89	K.IIGAQVASEKNHTEVMYMLALGIQK.D	[388-412]	Used	Used
	FALSE	High	[K].LIVATGTWPLIPPIPGIDLEGVQICK.[N]	1xCarbamidomethyl [C25]	FALSE	Mycoplasma	4.97591e-13	5.59251e-05	1	1	23	MMCAP2_0223	MMCAP2_0223 [107-132]		0	2800.57	1.14826e+08	1.86223e+08	2.91404e+08		High	1.77e-05	3.4e-12	5.58	64.41	K.LIVATGTWPLIPPIPGIDLEGVQICK.N	[107-132]	Used	Used
	FALSE	High	[R].IMPVYYDQEFTDLMQEK.[M]		FALSE	Mycoplasma	6.39799e-13	5.59251e-05	1	1	14	MMCAP2_0223	MMCAP2_0223 [184-200]		0	2149.98	2.13081e+07	2.29023e+07	2.20006e+07		High	1.77e-05	4.229e-12	4.12	57.13	R.IMPVYYDQEFTDLMQEK.M	[184-200]	Used	Used
	FALSE	High	[R].IMPVYYDQEFTDLMQEK.[M]	1xOxidation [M]	FALSE	Mycoplasma	5.2731e-13	5.59251e-05	1	1	51	MMCAP2_0223	MMCAP2_0223 [184-200]		0	2165.98	6.04323e+08	6.36116e+08	679826174		High	1.77e-05	3.576e-12	3.97	49.91	R.IMPVYYDQEFTDLMQEK.M	[184-200]	Used	Used
	FALSE	High	[R].IMPVYYDQEFTDLMQEK.[M]	2xOxidation [M2; M14]	FALSE	Mycoplasma	1.69876e-12	5.59251e-05	1	1	72	MMCAP2_0223	MMCAP2_0223 [184-200]		0	2181.97	1.36799e+09	1.37604e+09	1.25441e+09		High	1.77e-05	9.712e-12	5.32	46.51	R.IMPVYYDQEFTDLMQEK.M	[184-200]	Used	Used
	FALSE	High	[R].IMPVYYDQEFTDLMQEKMTK.[A]	2xOxidation [M14; M18]	FALSE	Mycoplasma	5.24088e-09	5.59251e-05	1	1	2	MMCAP2_0223	MMCAP2_0223 [184-203]		1	2542.16	5.46529e+06				High	1.77e-05	9.223e-09	4.52	43.56	R.IMPVYYDQEFTDLMQEKMTK.A	[184-203]	Used	Used
	FALSE	High	[R].IMPVYYDQEFTDLMQEKMTK.[A]	3xOxidation [M2; M14; M18]	FALSE	Mycoplasma	3.11886e-11	5.59251e-05	1	1	6	MMCAP2_0223	MMCAP2_0223 [184-203]		1	2558.15	2.33404e+07	9.80817e+06	7.34648e+06		High	1.77e-05	1.163e-10	3.36	40.63	R.IMPVYYDQEFTDLMQEKMTK.A	[184-203]	Used	Used
	FALSE	High	[R].MGYDIDFINFK.[D]		FALSE	Mycoplasma	7.14116e-09	5.59251e-05	1	1	9	MMCAP2_0223	MMCAP2_0223 [351-361]		0	1362.64	4.78088e+07	6.00725e+07	8.4213e+07		High	1.77e-05	1.203e-08	3.78	54.47	R.MGYDIDFINFK.D	[351-361]	Used	Used
	FALSE	High	[R].MGYDIDFINFK.[D]	1xOxidation [M1]	FALSE	Mycoplasma	5.45589e-10	5.59251e-05	1	1	23	MMCAP2_0223	MMCAP2_0223 [351-361]		0	1378.63	6.89764e+08	9.21909e+08	1.33551e+09		High	1.77e-05	1.334e-09	4.28	51.61	R.MGYDIDFINFK.D	[351-361]	Used	Used
	FALSE	High	[R].MGYDIDFINFKDLDRPEFMSTANEVLFK.[V]		FALSE	Mycoplasma	4.88062e-13	5.59251e-05	1	1	6	MMCAP2_0223	MMCAP2_0223 [351-378]		1	3355.6	3.50517e+07	2.58676e+07	1.59022e+07		High	1.77e-05	3.354e-12	8.52	60.23	R.MGYDIDFINFKDLDRPEFMSTANEVLFK.V	[351-378]	Used	Used
	FALSE	High	[R].MGYDIDFINFKDLDRPEFMSTANEVLFK.[V]	1xOxidation [M]	FALSE	Mycoplasma	4.4602e-11	5.59251e-05	1	1	16	MMCAP2_0223	MMCAP2_0223 [351-378]		1	3371.6	3.44293e+08	5.35152e+08	190727530		High	1.77e-05	1.582e-10	7.97	59.65	R.MGYDIDFINFKDLDRPEFMSTANEVLFK.V	[351-378]	Used	Used
	FALSE	High	[R].MGYDIDFINFKDLDRPEFMSTANEVLFK.[V]	2xOxidation [M1; M19]	FALSE	Mycoplasma	2.64615e-11	5.59251e-05	1	1	18	MMCAP2_0223	MMCAP2_0223 [351-378]		1	3387.59	2.50827e+09	2.66532e+09	1.32121e+09		High	1.77e-05	1.012e-10	6.5	57.99	R.MGYDIDFINFKDLDRPEFMSTANEVLFK.V	[351-378]	Used	Used
	FALSE	High	[-].MKVIVLGTNHAGTTAVR.[T]		FALSE	Mycoplasma	6.42068e-09	5.59251e-05	1	1	1	MMCAP2_0223	MMCAP2_0223 [1-17]		1	1767.99	1.72467e+07	8.43951e+06	7634295		High	1.77e-05	1.101e-08	4.91	24.86	-.MKVIVLGTNHAGTTAVR.T	[1-17]	Used	Used
	FALSE	High	[-].MKVIVLGTNHAGTTAVR.[T]	1xOxidation [M1]	FALSE	Mycoplasma	3.80746e-15	5.59251e-05	1	1	47	MMCAP2_0223	MMCAP2_0223 [1-17]		1	1783.98	1.51441e+09	1.21519e+09	1.37458e+09		High	1.77e-05	5.319e-14	6.43	20.69	-.MKVIVLGTNHAGTTAVR.T	[1-17]	Used	Used
	FALSE	High	[K].NDAISFLGCGIALWVK.[G]	1xCarbamidomethyl [C9]	FALSE	Mycoplasma	1.8712e-12	5.59251e-05	1	1	9	MMCAP2_0223	MMCAP2_0223 [34-49]		0	1763.91	1.89666e+07	2.07392e+07	2.27889e+07		High	1.77e-05	1.055e-11	4.65	62.48	K.NDAISFLGCGIALWVK.G	[34-49]	Used	Used
	FALSE	High	[K].NHTEVMYMLALGIQK.[D]		FALSE	Mycoplasma	3.5583e-15	5.59251e-05	1	1	45	MMCAP2_0223	MMCAP2_0223 [398-412]		0	1747.89	5.02275e+07	7.43953e+07	7.78293e+07		High	1.77e-05	5.057e-14	6.48	47.29	K.NHTEVMYMLALGIQK.D	[398-412]	Used	Used
	FALSE	High	[K].NHTEVMYMLALGIQK.[D]	1xOxidation [M]	FALSE	Mycoplasma	1.061e-14	5.59251e-05	1	1	70	MMCAP2_0223	MMCAP2_0223 [398-412]		0	1763.88	7.54376e+07	9.32154e+07	9.4049e+07		High	1.77e-05	1.275e-13	5.56	41.55	K.NHTEVMYMLALGIQK.D	[398-412]	Used	Used
	FALSE	High	[K].NHTEVMYMLALGIQK.[D]	2xOxidation [M6; M8]	FALSE	Mycoplasma	1.22659e-14	5.59251e-05	1	1	69	MMCAP2_0223	MMCAP2_0223 [398-412]		0	1779.88	6.81861e+07	8.60138e+07	1.06315e+08		High	1.77e-05	1.45e-13	3.94	34.88	K.NHTEVMYMLALGIQK.D	[398-412]	Used	Used
	FALSE	High	[K].NVPIQLATTAVR.[T]		FALSE	Mycoplasma	2.15331e-09	5.59251e-05	1	1	128	MMCAP2_0223	MMCAP2_0223 [294-305]		0	1282.75	4.86071e+09	4.56738e+09	5.5814e+09		High	1.77e-05	4.312e-09	2.56	36.11	K.NVPIQLATTAVR.T	[294-305]	Used (Top N)	Used
	FALSE	High	[K].NVPIQLATTAVRTGVIAAFNVIK.[G]		FALSE	Mycoplasma	0.00534859	0.000280377	1	1	2	MMCAP2_0223	MMCAP2_0223 [294-316]		1	2396.4	2.64458e+06	2.47629e+06	1.69228e+06		High	0.0001137	0.001284	2.32	61.46	K.NVPIQLATTAVRTGVIAAFNVIK.G	[294-316]	Used	Used
	FALSE	High	[K].NVPIQLATTAVRTGVIAAFNVIKGNGLK.[S]		FALSE	Mycoplasma	1.31713e-10	5.59251e-05	1	1	9	MMCAP2_0223	MMCAP2_0223 [294-321]		2	2865.67	8.12838e+07	6.84708e+07	9.42854e+07		High	1.77e-05	3.987e-10	5.94	61.61	K.NVPIQLATTAVRTGVIAAFNVIKGNGLK.S	[294-321]	Used	Used
	FALSE	High	[K].RLDPTCEVTTYDK.[N]	1xCarbamidomethyl [C6]	FALSE	Mycoplasma	7.60253e-12	5.59251e-05	1	1	6	MMCAP2_0223	MMCAP2_0223 [21-33]		1	1597.75	2.49731e+07	2.89889e+07	4.70921e+07		High	1.77e-05	3.502e-11	4.68	26.51	K.RLDPTCEVTTYDK.N	[21-33]	Used	Used
	FALSE	High	[K].RLDPTCEVTTYDKNDAISFLGCGIALWVK.[G]	2xCarbamidomethyl [C6; C22]	FALSE	Mycoplasma	1.91066e-13	5.59251e-05	1	1	12	MMCAP2_0223	MMCAP2_0223 [21-49]		2	3342.65	2.54894e+08	2.83006e+08	2.14695e+08		High	1.77e-05	1.502e-12	7.8	59.26	K.RLDPTCEVTTYDKNDAISFLGCGIALWVK.G	[21-49]	Used	Used
	FALSE	High	[K].RMGYDIDFINFK.[D]		FALSE	Mycoplasma	6.38072e-05	9.49347e-05	1	1	4	MMCAP2_0223	MMCAP2_0223 [350-361]		1	1518.74	2.66172e+06	4.16973e+06	4.33243e+06		High	3.786e-05	2.825e-05	3.3	46.49	K.RMGYDIDFINFK.D	[350-361]	Used	Used
	FALSE	High	[K].RMGYDIDFINFK.[D]	1xOxidation [M2]	FALSE	Mycoplasma	2.25304e-07	9.49347e-05	1	1	15	MMCAP2_0223	MMCAP2_0223 [350-361]		1	1534.74	1.04797e+08	1.44299e+08	2.16331e+08		High	3.185e-05	2.279e-07	3.33	43.42	K.RMGYDIDFINFK.D	[350-361]	Used	Used
	FALSE	High	[K].RMGYDIDFINFKDLDRPEFMSTANEVLFK.[V]	1xOxidation [M]	FALSE	Mycoplasma	7.07245e-09	5.59251e-05	1	1	13	MMCAP2_0223	MMCAP2_0223 [350-378]		2	3527.7	5.52102e+07	4.16611e+07	2.15117e+07		High	1.77e-05	1.188e-08	6.99	57.44	K.RMGYDIDFINFKDLDRPEFMSTANEVLFK.V	[350-378]	Used	Used
	FALSE	High	[K].RMGYDIDFINFKDLDRPEFMSTANEVLFK.[V]	2xOxidation [M2; M20]	FALSE	Mycoplasma	1.78921e-08	5.59251e-05	1	1	14	MMCAP2_0223	MMCAP2_0223 [350-378]		2	3543.69	2.25635e+08	1.47726e+08	1.58814e+08		High	1.77e-05	2.633e-08	4.81	54.26	K.RMGYDIDFINFKDLDRPEFMSTANEVLFK.V	[350-378]	Used	Used
	FALSE	High	[R].SEGVNVFMNHEVLSVDDK.[A]		FALSE	Mycoplasma	6.30512e-16	5.59251e-05	1	1	15	MMCAP2_0223	MMCAP2_0223 [68-85]		0	2018.95	4.2495e+07	5.50616e+07	6.19623e+07		High	1.77e-05	6.305e-16	4.97	41.46	R.SEGVNVFMNHEVLSVDDK.A	[68-85]	Used	Used
	FALSE	High	[R].SEGVNVFMNHEVLSVDDK.[A]	1xOxidation [M8]	FALSE	Mycoplasma	6.30512e-16	5.59251e-05	1	1	53	MMCAP2_0223	MMCAP2_0223 [68-85]		0	2034.94	3.56072e+08	4.47588e+08	5.66465e+08		High	1.77e-05	1.086e-14	5.08	37.21	R.SEGVNVFMNHEVLSVDDK.A	[68-85]	Used	Used
	FALSE	High	[R].SEGVNVFMNHEVLSVDDKAK.[T]		FALSE	Mycoplasma	6.30512e-16	5.59251e-05	1	1	25	MMCAP2_0223	MMCAP2_0223 [68-87]		1	2218.08	3.56924e+08	3.13202e+08	3.31105e+08		High	1.77e-05	8.488e-15	7.56	36.52	R.SEGVNVFMNHEVLSVDDKAK.T	[68-87]	Used	Used
	FALSE	High	[R].SEGVNVFMNHEVLSVDDKAK.[T]	1xOxidation [M8]	FALSE	Mycoplasma	1.32726e-15	5.59251e-05	1	1	120	MMCAP2_0223	MMCAP2_0223 [68-87]		1	2234.08	2.97491e+09	2.5384e+09	2.41126e+09		High	1.77e-05	2.163e-14	6.28	32.51	R.SEGVNVFMNHEVLSVDDKAK.T	[68-87]	Used	Used
	FALSE	High	[K].SPGFTGANGISVFGLHMASVGISVEAAK.[R]		FALSE	Mycoplasma	6.30512e-16	5.59251e-05	1	1	8	MMCAP2_0223	MMCAP2_0223 [322-349]		0	2704.38	3.16088e+06	3.91676e+06	3.90577e+06		High	1.77e-05	1.09e-15	5.18	60.89	K.SPGFTGANGISVFGLHMASVGISVEAAK.R	[322-349]	Used	Used
	FALSE	High	[K].SPGFTGANGISVFGLHMASVGISVEAAK.[R]	1xOxidation [M17]	FALSE	Mycoplasma	6.30512e-16	5.59251e-05	1	1	19	MMCAP2_0223	MMCAP2_0223 [322-349]		0	2720.37	2.40172e+07	1.91628e+07	2.48005e+07		High	1.77e-05	6.305e-16	8.85	50.27	K.SPGFTGANGISVFGLHMASVGISVEAAK.R	[322-349]	Used	Used
	FALSE	High	[K].SPGFTGANGISVFGLHMASVGISVEAAKR.[M]		FALSE	Mycoplasma	6.30512e-16	5.59251e-05	1	1	18	MMCAP2_0223	MMCAP2_0223 [322-350]		1	2860.48	5.2913e+07	4.42002e+07	5.87324e+07		High	1.77e-05	6.305e-16	8.91	51.93	K.SPGFTGANGISVFGLHMASVGISVEAAKR.M	[322-350]	Used	Used
	FALSE	High	[K].SPGFTGANGISVFGLHMASVGISVEAAKR.[M]	1xOxidation [M17]	FALSE	Mycoplasma	6.30512e-16	5.59251e-05	1	1	25	MMCAP2_0223	MMCAP2_0223 [322-350]		1	2876.47	9.18218e+07	6.69913e+07	5.91784e+07		High	1.77e-05	6.305e-16	7.88	45.72	K.SPGFTGANGISVFGLHMASVGISVEAAKR.M	[322-350]	Used	Used
	FALSE	High	[K].TDNYDKLIVATGTWPLIPPIPGIDLEGVQICK.[N]	1xCarbamidomethyl [C31]	FALSE	Mycoplasma	2.10461e-13	5.59251e-05	1	1	29	MMCAP2_0223	MMCAP2_0223 [101-132]		1	3536.87	4.40517e+08	4.37988e+08	3.52518e+08		High	1.77e-05	1.635e-12	7.12	63.78	K.TDNYDKLIVATGTWPLIPPIPGIDLEGVQICK.N	[101-132]	Used	Used
	FALSE	High	[K].TDNYDKLIVATGTWPLIPPIPGIDLEGVQICKNYHHAK.[K]	1xCarbamidomethyl [C31]	FALSE	Mycoplasma	0.202521	0.00339653	1	1	2	MMCAP2_0223	MMCAP2_0223 [101-138]		2	4287.23	2.33642e+06	1.86644e+06	1.06314e+06		High	0.0009348	0.03681	2.43	57.72	K.TDNYDKLIVATGTWPLIPPIPGIDLEGVQICKNYHHAK.K	[101-138]	Used	Used
	FALSE	High	[K].TGEVKTDNYDKLIVATGTWPLIPPIPGIDLEGVQICK.[N]	1xCarbamidomethyl [C36]	FALSE	Mycoplasma	3.90752e-13	5.59251e-05	1	1	3	MMCAP2_0223	MMCAP2_0223 [96-132]		2	4051.15	2.63411e+07	7.78825e+06	2.37044e+06		High	1.77e-05	2.773e-12	8.02	61.67	K.TGEVKTDNYDKLIVATGTWPLIPPIPGIDLEGVQICK.N	[96-132]	Used	Used
	FALSE	High	[R].TGVIAAFNVIK.[G]		FALSE	Mycoplasma	2.43796e-08	5.59251e-05	1	1	129	MMCAP2_0223	MMCAP2_0223 [306-316]		0	1132.67	2.9129e+09	2.84335e+09	3.20871e+09		High	1.77e-05	3.415e-08	3.51	43.33	R.TGVIAAFNVIK.G	[306-316]	Used (Top N)	Used
	FALSE	High	[R].TGVIAAFNVIKGNGLK.[S]		FALSE	Mycoplasma	6.14586e-12	5.59251e-05	1	1	7	MMCAP2_0223	MMCAP2_0223 [306-321]		1	1601.94	8.89062e+06	9.6195e+06	1.73424e+07		High	1.77e-05	2.919e-11	4.64	41.19	R.TGVIAAFNVIKGNGLK.S	[306-321]	Used	Used
	FALSE	High	[K].VIEFKGENGK.[V]		FALSE	Mycoplasma	3.04044e-07	9.49347e-05	1	1	7	MMCAP2_0223	MMCAP2_0223 [214-223]		1	1120.6	9.93452e+07	7.97284e+07	6.33082e+07		High	3.185e-05	2.947e-07	2.86	16.62	K.VIEFKGENGK.V	[214-223]	Used	Used
	FALSE	High	[K].VIEFKGENGKVTQVVTDK.[G]		FALSE	Mycoplasma	2.85019e-09	5.59251e-05	1	1	4	MMCAP2_0223	MMCAP2_0223 [214-231]		2	1991.08	4.81956e+06	2.03337e+06	1.57627e+06		High	1.77e-05	5.504e-09	5.72	27.12	K.VIEFKGENGKVTQVVTDK.G	[214-231]	Used	Used
	FALSE	High	[K].VIVLGTNHAGTTAVR.[T]		FALSE	Mycoplasma	3.95153e-14	5.59251e-05	1	1	45	MMCAP2_0223	MMCAP2_0223 [3-17]		0	1508.85	1.91371e+09	2.03551e+09	2.30089e+09		High	1.77e-05	3.921e-13	3.77	23.78	K.VIVLGTNHAGTTAVR.T	[3-17]	Used	Used
	FALSE	High	[K].VTQVVTDKGNIDVDYVIFSVGVRPQSAILEGICDLDDR.[K]	1xCarbamidomethyl [C33]	FALSE	Mycoplasma	1.47168e-13	5.59251e-05	1	1	9	MMCAP2_0223	MMCAP2_0223 [224-261]		1	4206.14	2.34752e+07	2.73529e+07	1.43718e+07		High	1.77e-05	1.203e-12	7.02	60.48	K.VTQVVTDKGNIDVDYVIFSVGVRPQSAILEGICDLDDR.K	[224-261]	Used	Used
	FALSE	High	[K].VTQVVTDKGNIDVDYVIFSVGVRPQSAILEGICDLDDRK.[A]	1xCarbamidomethyl [C33]	FALSE	Mycoplasma	8.82954e-15	5.59251e-05	1	1	43	MMCAP2_0223	MMCAP2_0223 [224-262]		2	4334.23	8.76299e+08	6.41178e+08	3.48038e+08		High	1.77e-05	1.097e-13	8.87	58.72	K.VTQVVTDKGNIDVDYVIFSVGVRPQSAILEGICDLDDRK.A	[224-262]	Used	Used
	FALSE	High	[K].VVWDKK.[T]		FALSE	Mycoplasma	0.00279949	0.000190555	1	1	2	MMCAP2_0223	MMCAP2_0223 [379-384]		1	774.451	206564	208512	179859		High	7.333e-05	0.0007272	0.78	11.83	K.VVWDKK.T	[379-384]	Used	Used
FALSE	Master Protein	MMCAP2_0151	MMCAP2_0151	91	FALSE	Mycoplasma	41	1888	41	395	43.3	5.25	6537.28	41	4.64615e+09	4.6936e+09	5.45331e+09	1
	Checked	Confidence	Annotated Sequence	Modifications	Contaminant	Marked as	Qvality PEP	Qvality q-value	# Protein Groups	# Proteins	# PSMs	Master Protein Accessions	Positions in Master Proteins	Modifications in Master Proteins	# Missed Cleavages	Theo. MH+ [Da]	Abundances (Normalized): F7: Sample, GM12_WT	Abundances (Normalized): F8: Sample, GM12_WT	Abundances (Normalized): F9: Sample, GM12_WT	Quan Info	Confidence (by Search Engine): Sequest HT	Percolator q-Value (by Search Engine): Sequest HT	Percolator PEP (by Search Engine): Sequest HT	XCorr (by Search Engine): Sequest HT	Top Apex RT [min]	Sequence in Protein	Positions in Proteins	Quan Usage	Quan Ratio Usage
	FALSE	High	[K].ASVYALTQEEGGR.[H]		FALSE	Mycoplasma	6.493e-10	5.59251e-05	1	1	55	MMCAP2_0151	MMCAP2_0151 [308-320]		0	1380.68	4.53413e+09	4.05424e+09	4.41683e+09		High	1.77e-05	1.559e-09	3.77	29.27	K.ASVYALTQEEGGR.H	[308-320]	Used (Top N)	Used
	FALSE	High	[K].ASVYALTQEEGGRHKPFFNK.[Y]		FALSE	Mycoplasma	1.15624e-07	9.49347e-05	1	1	1	MMCAP2_0151	MMCAP2_0151 [308-327]		1	2279.16				No Quan Values	High	3.185e-05	1.294e-07	3.29		K.ASVYALTQEEGGRHKPFFNK.Y	[308-327]	Not Used	Not Used
	FALSE	High	[K].CDMVEDDEMIDLVEMEIR.[D]	1xCarbamidomethyl [C1]; 1xOxidation [M3]	FALSE	Mycoplasma	1.8066e-08	5.59251e-05	1	1	2	MMCAP2_0151	MMCAP2_0151 [138-155]		0	2257.93		1.18205e+06	1.26502e+06		High	1.77e-05	2.65e-08	4.66	61.35	K.CDMVEDDEMIDLVEMEIR.D	[138-155]	Used	Used
	FALSE	High	[K].CDMVEDDEMIDLVEMEIR.[D]	1xCarbamidomethyl [C1]; 2xOxidation [M9; M]	FALSE	Mycoplasma	1.70397e-14	5.59251e-05	1	1	12	MMCAP2_0151	MMCAP2_0151 [138-155]		0	2273.93	2.12798e+07	3.60565e+07	5.81641e+07		High	1.77e-05	1.922e-13	4.43	60.35	K.CDMVEDDEMIDLVEMEIR.D	[138-155]	Used	Used
	FALSE	High	[K].CDMVEDDEMIDLVEMEIR.[D]	1xCarbamidomethyl [C1]; 3xOxidation [M3; M9; M15]	FALSE	Mycoplasma	2.14899e-14	5.59251e-05	1	1	16	MMCAP2_0151	MMCAP2_0151 [138-155]		0	2289.92	1.15091e+07	2.0683e+07	3.68169e+07		High	1.77e-05	2.33e-13	3.91	49.7	K.CDMVEDDEMIDLVEMEIR.D	[138-155]	Used	Used
	FALSE	High	[K].CDMVEDDEMIDLVEMEIRDLLTEYDFDGEGAPVIR.[G]	1xCarbamidomethyl [C1]; 1xOxidation [M15]	FALSE	Mycoplasma	0.00279949	0.000190555	1	1	1	MMCAP2_0151	MMCAP2_0151 [138-172]		1	4148.83	1.17882e+06				High	7.333e-05	0.0007307	0.95	64.48	K.CDMVEDDEMIDLVEMEIRDLLTEYDFDGEGAPVIR.G	[138-172]	Used	Used
	FALSE	High	[K].CDMVEDDEMIDLVEMEIRDLLTEYDFDGEGAPVIR.[G]	1xCarbamidomethyl [C1]; 2xOxidation [M9; M]	FALSE	Mycoplasma	1.02437e-10	5.59251e-05	1	1	3	MMCAP2_0151	MMCAP2_0151 [138-172]		1	4164.83	1.00099e+07	1.18487e+07	1589889		High	1.77e-05	3.225e-10	6.13	64.48	K.CDMVEDDEMIDLVEMEIRDLLTEYDFDGEGAPVIR.G	[138-172]	Used	Used
	FALSE	High	[K].CDMVEDDEMIDLVEMEIRDLLTEYDFDGEGAPVIR.[G]	1xCarbamidomethyl [C1]; 3xOxidation [M3; M9; M15]	FALSE	Mycoplasma	1.32993e-10	5.59251e-05	1	1	3	MMCAP2_0151	MMCAP2_0151 [138-172]		1	4180.82	9.41894e+06	2.73495e+07	2678491		High	1.77e-05	4.011e-10	5.9	64.48	K.CDMVEDDEMIDLVEMEIRDLLTEYDFDGEGAPVIR.G	[138-172]	Used	Used
	FALSE	High	[R].DADKTFLMPVEDVFTITGR.[G]		FALSE	Mycoplasma	3.07322e-14	5.59251e-05	1	1	31	MMCAP2_0151	MMCAP2_0151 [206-224]		1	2155.07	9.35046e+08	1.12183e+09	7.77853e+08		High	1.77e-05	3.179e-13	5.45	59.88	R.DADKTFLMPVEDVFTITGR.G	[206-224]	Used	Used
	FALSE	High	[R].DADKTFLMPVEDVFTITGR.[G]	1xOxidation [M8]	FALSE	Mycoplasma	2.16323e-12	5.59251e-05	1	1	78	MMCAP2_0151	MMCAP2_0151 [206-224]		1	2171.07	3.98528e+09	3.66259e+09	3.45493e+09		High	1.77e-05	1.199e-11	4.3	57.81	R.DADKTFLMPVEDVFTITGR.G	[206-224]	Used	Used
	FALSE	High	[R].DLLTEYDFDGEGAPVIR.[G]		FALSE	Mycoplasma	1.31248e-14	5.59251e-05	1	1	49	MMCAP2_0151	MMCAP2_0151 [156-172]		0	1909.92	5.03763e+08	7.07047e+08	1.10279e+09		High	1.77e-05	1.528e-13	4.41	57.09	R.DLLTEYDFDGEGAPVIR.G	[156-172]	Used	Used
	FALSE	High	[K].DYANIDNAPEER.[E]		FALSE	Mycoplasma	3.55454e-08	5.59251e-05	1	1	12	MMCAP2_0151	MMCAP2_0151 [46-57]		0	1406.62	4.96362e+07	7.48625e+07	3.09217e+08		High	1.77e-05	4.721e-08	3.32	27.56	K.DYANIDNAPEER.E	[46-57]	Used	Used
	FALSE	High	[K].DYANIDNAPEERER.[G]		FALSE	Mycoplasma	6.59951e-08	5.59251e-05	1	1	9	MMCAP2_0151	MMCAP2_0151 [46-59]		1	1691.76	1.4244e+08	1.68815e+08			High	1.77e-05	8.035e-08	3.11	23.65	K.DYANIDNAPEERER.G	[46-59]	Used	Used
	FALSE	High	[R].EGGRTIGAGTVISIEK.[-]		FALSE	Mycoplasma	0.0587616	0.00128709	1	1	1	MMCAP2_0151	MMCAP2_0151 [380-395]		1	1587.87	367119		1.00672e+06		High	0.000372	0.01113	3.49	29.79	R.EGGRTIGAGTVISIEK.-	[380-395]	Used	Used
	FALSE	High	[R].EHILLSR.[Q]		FALSE	Mycoplasma	0.00144155	0.000190555	1	1	16	MMCAP2_0151	MMCAP2_0151 [118-124]		0	867.505	7.99074e+08	7.05059e+08	8.44261e+08		High	5.652e-05	0.0004088	2.31	18.59	R.EHILLSR.Q	[118-124]	Used	Used
	FALSE	High	[R].ERGITINTAHVEYK.[T]		FALSE	Mycoplasma	4.90544e-10	5.59251e-05	1	1	7	MMCAP2_0151	MMCAP2_0151 [58-71]		1	1630.85	6.43738e+07	5.50385e+07	6.93256e+07		High	1.77e-05	1.224e-09	6.59	23.59	R.ERGITINTAHVEYK.T	[58-71]	Used	Used
	FALSE	High	[R].GITINTAHVEYK.[T]		FALSE	Mycoplasma	1.83387e-05	9.49347e-05	1	1	41	MMCAP2_0151	MMCAP2_0151 [60-71]		0	1345.71	3.91078e+09	3.67823e+09	3.61099e+09		High	3.786e-05	9.773e-06	2.03	26.28	R.GITINTAHVEYK.T	[60-71]	Used	Used
	FALSE	High	[R].GITINTAHVEYKTANR.[H]		FALSE	Mycoplasma	3.24874e-06	9.49347e-05	1	1	2	MMCAP2_0151	MMCAP2_0151 [60-75]		1	1787.94	2.14161e+06	1.73796e+06	1672629		High	3.786e-05	2.236e-06	4.18	23.29	R.GITINTAHVEYKTANR.H	[60-75]	Used	Used
	FALSE	High	[R].GQVLAKPGTIKPHTVLK.[A]		FALSE	Mycoplasma	1.87694e-14	5.59251e-05	1	1	24	MMCAP2_0151	MMCAP2_0151 [291-307]		0	1787.09	2.57396e+09	2.28362e+09	2.37387e+09		High	1.77e-05	2.082e-13	4.95	19.71	R.GQVLAKPGTIKPHTVLK.A	[291-307]	Used	Used
	FALSE	High	[R].GSALGALNGDSK.[W]		FALSE	Mycoplasma	1.6535e-07	9.49347e-05	1	1	15	MMCAP2_0151	MMCAP2_0151 [173-184]		0	1089.55	6.8722e+08	6.45455e+08	8.14763e+08		High	3.185e-05	1.756e-07	2.93	22.76	R.GSALGALNGDSK.W	[173-184]	Used	Used
	FALSE	High	[R].GSALGALNGDSKWTGAINELMAAVDEYIPTPQR.[D]		FALSE	Mycoplasma	0.0717925	0.00150011	1	1	2	MMCAP2_0151	MMCAP2_0151 [173-205]		1	3445.71	8.33062e+07	1.40016e+08	144704048		High	0.0004355	0.01339	3.46	63.8	R.GSALGALNGDSKWTGAINELMAAVDEYIPTPQR.D	[173-205]	Used	Used
	FALSE	High	[R].GSALGALNGDSKWTGAINELMAAVDEYIPTPQR.[D]	1xOxidation [M21]	FALSE	Mycoplasma	1.33606e-13	5.59251e-05	1	1	5	MMCAP2_0151	MMCAP2_0151 [173-205]		1	3461.7	8.0456e+07	3.32925e+07	7.05098e+06		High	1.77e-05	1.114e-12	7.42	63.83	R.GSALGALNGDSKWTGAINELMAAVDEYIPTPQR.D	[173-205]	Used	Used
	FALSE	High	[R].GTVKVNEEVEIIGLKEEPTK.[T]		FALSE	Mycoplasma	0.00613818	0.000280377	1	1	1	MMCAP2_0151	MMCAP2_0151 [235-254]		2	2212.21				No Quan Values	High	0.0001137	0.001447	2.96		R.GTVKVNEEVEIIGLKEEPTK.T	[235-254]	Not Used	Not Used
	FALSE	High	[R].HYAHVDCPGHADYVK.[N]	1xCarbamidomethyl [C7]	FALSE	Mycoplasma	6.30512e-16	5.59251e-05	1	1	47	MMCAP2_0151	MMCAP2_0151 [76-90]		0	1768.79	1.73001e+09	1.69251e+09	2.48964e+09		High	1.77e-05	8.605e-15	5.71	16.23	R.HYAHVDCPGHADYVK.N	[76-90]	Used	Used
	FALSE	High	[R].HYAHVDCPGHADYVKNMITGAAQMDGAILVVAATDGPMPQTR.[E]	1xCarbamidomethyl [C7]; 3xOxidation [M17; M24; M38]	FALSE	Mycoplasma	1.57316e-06	9.49347e-05	1	1	4	MMCAP2_0151	MMCAP2_0151 [76-117]		1	4527.09	1.61568e+07	4.0417e+06	686621		High	3.786e-05	1.202e-06	5.87	42.6	R.HYAHVDCPGHADYVKNMITGAAQMDGAILVVAATDGPMPQTR.E	[76-117]	Used	Used
	FALSE	High	[R].KLLDFAVAGDNVGALLR.[G]		FALSE	Mycoplasma	6.30512e-16	5.59251e-05	1	1	28	MMCAP2_0151	MMCAP2_0151 [265-281]		1	1772.01	5.83975e+08	3.00256e+08	4.35198e+08		High	1.77e-05	6.305e-16	6.5	52.95	R.KLLDFAVAGDNVGALLR.G	[265-281]	Used	Used
	FALSE	High	[K].LLDFAVAGDNVGALLR.[G]		FALSE	Mycoplasma	3.62222e-14	5.59251e-05	1	1	112	MMCAP2_0151	MMCAP2_0151 [266-281]		0	1643.91	5.96727e+09	6.55026e+09	8.16364e+09		High	1.77e-05	3.651e-13	3.61	58.55	K.LLDFAVAGDNVGALLR.G	[266-281]	Used (Top N)	Used
	FALSE	High	[K].IVVFLNK.[C]		FALSE	Mycoplasma	3.21276e-05	9.49347e-05	1	1	96	MMCAP2_0151	MMCAP2_0151 [131-137]		0	832.529	1.96725e+09	2.05969e+09	2.10113e+09		High	3.786e-05	1.579e-05	1.03	32.8	K.IVVFLNK.C	[131-137]	Used	Used
	FALSE	High	[K].NMITGAAQMDGAILVVAATDGPMPQTR.[E]	1xOxidation [M23]	FALSE	Mycoplasma	1.62433e-08	5.59251e-05	1	1	2	MMCAP2_0151	MMCAP2_0151 [91-117]		0	2745.34		892380			High	1.77e-05	2.428e-08	4.5	58.6	K.NMITGAAQMDGAILVVAATDGPMPQTR.E	[91-117]	Used	Used
	FALSE	High	[K].NMITGAAQMDGAILVVAATDGPMPQTR.[E]	2xOxidation [M9; M]	FALSE	Mycoplasma	6.30512e-16	5.59251e-05	1	1	75	MMCAP2_0151	MMCAP2_0151 [91-117]		0	2761.33	7.48055e+07	7.85102e+07	9.17461e+07		High	1.77e-05	2.157e-15	5.63	52.63	K.NMITGAAQMDGAILVVAATDGPMPQTR.E	[91-117]	Used	Used
	FALSE	High	[K].NMITGAAQMDGAILVVAATDGPMPQTR.[E]	3xOxidation [M2; M9; M23]	FALSE	Mycoplasma	6.30512e-16	5.59251e-05	1	1	152	MMCAP2_0151	MMCAP2_0151 [91-117]		0	2777.33	3.108e+08	3.15902e+08	2.94323e+08		High	1.77e-05	9.253e-16	5.65	48.31	K.NMITGAAQMDGAILVVAATDGPMPQTR.E	[91-117]	Used	Used
	FALSE	High	[R].SLPHVNIGTIGHVDHGK.[T]		FALSE	Mycoplasma	6.30512e-16	5.59251e-05	1	1	47	MMCAP2_0151	MMCAP2_0151 [9-25]		0	1780.95	2.87543e+09	2.91126e+09	3.00661e+09		High	1.77e-05	7.819e-15	4.99	26.55	R.SLPHVNIGTIGHVDHGK.T	[9-25]	Used	Used
	FALSE	High	[R].SLPHVNIGTIGHVDHGKTTLTAAITK.[V]		FALSE	Mycoplasma	3.51328e-13	5.59251e-05	1	1	6	MMCAP2_0151	MMCAP2_0151 [9-34]		1	2681.47	3.54028e+07	7.35641e+06	7.62542e+06		High	1.77e-05	2.542e-12	6.2	33.89	R.SLPHVNIGTIGHVDHGKTTLTAAITK.V	[9-34]	Used	Used
	FALSE	High	[K].TFLMPVEDVFTITGR.[G]		FALSE	Mycoplasma	1.06151e-08	5.59251e-05	1	1	15	MMCAP2_0151	MMCAP2_0151 [210-224]		0	1725.89	8.08951e+07	9.16113e+07	1.26468e+08		High	1.77e-05	1.689e-08	3.34	60.69	K.TFLMPVEDVFTITGR.G	[210-224]	Used	Used
	FALSE	High	[K].TFLMPVEDVFTITGR.[G]	1xOxidation [M4]	FALSE	Mycoplasma	4.91296e-11	5.59251e-05	1	1	32	MMCAP2_0151	MMCAP2_0151 [210-224]		0	1741.88	3.92539e+08	4.59246e+08	6.12751e+08		High	1.77e-05	1.721e-10	3.36	58.54	K.TFLMPVEDVFTITGR.G	[210-224]	Used	Used
	FALSE	High	[R].TIGAGTVISIEK.[-]		FALSE	Mycoplasma	6.79373e-08	5.59251e-05	1	1	78	MMCAP2_0151	MMCAP2_0151 [384-395]		0	1188.68	1.90045e+09	1.72507e+09	1.95661e+09		High	1.77e-05	8.196e-08	2.45	34.44	R.TIGAGTVISIEK.-	[384-395]	Used	Used
	FALSE	High	[R].TTDVTGEVTLPEGTDMVMPGDNVEMEIQLIKPVAVEEGTK.[F]		FALSE	Mycoplasma	1.22906e-09	5.59251e-05	1	1	8	MMCAP2_0151	MMCAP2_0151 [336-375]		0	4273.08	4.7234e+07	3.62473e+07	32216647		High	1.77e-05	2.683e-09	6.41	59.78	R.TTDVTGEVTLPEGTDMVMPGDNVEMEIQLIKPVAVEEGTK.F	[336-375]	Used	Used
	FALSE	High	[R].TTDVTGEVTLPEGTDMVMPGDNVEMEIQLIKPVAVEEGTK.[F]	1xOxidation [M]	FALSE	Mycoplasma	5.24892e-10	5.59251e-05	1	1	11	MMCAP2_0151	MMCAP2_0151 [336-375]		0	4289.08	1.09084e+08	1.49077e+08	109484276		High	1.77e-05	1.3e-09	6.47	58.57	R.TTDVTGEVTLPEGTDMVMPGDNVEMEIQLIKPVAVEEGTK.F	[336-375]	Used	Used
	FALSE	High	[R].TTDVTGEVTLPEGTDMVMPGDNVEMEIQLIKPVAVEEGTK.[F]	2xOxidation [M16; M18]	FALSE	Mycoplasma	1.61611e-11	5.59251e-05	1	1	22	MMCAP2_0151	MMCAP2_0151 [336-375]		0	4305.07	5.6498e+08	5.37234e+08	4.92478e+08		High	1.77e-05	6.642e-11	6.68	57.09	R.TTDVTGEVTLPEGTDMVMPGDNVEMEIQLIKPVAVEEGTK.F	[336-375]	Used	Used
	FALSE	High	[R].TTDVTGEVTLPEGTDMVMPGDNVEMEIQLIKPVAVEEGTK.[F]	3xOxidation [M16; M18; M25]	FALSE	Mycoplasma	2.37918e-11	5.59251e-05	1	1	38	MMCAP2_0151	MMCAP2_0151 [336-375]		0	4321.07	5.86628e+08	5.61917e+08	6.36766e+08		High	1.77e-05	9.24e-11	5.28	55.38	R.TTDVTGEVTLPEGTDMVMPGDNVEMEIQLIKPVAVEEGTK.F	[336-375]	Used	Used
	FALSE	High	[K].TTLTAAITK.[V]		FALSE	Mycoplasma	7.0279e-05	9.49347e-05	1	1	36	MMCAP2_0151	MMCAP2_0151 [26-34]		0	919.546	2.50139e+09	2.38074e+09	2.93301e+09		High	3.786e-05	3.075e-05	2.43	23.81	K.TTLTAAITK.V	[26-34]	Used	Used
	FALSE	High	[K].TVVTGLEMFR.[K]		FALSE	Mycoplasma	6.3924e-06	9.49347e-05	1	1	8	MMCAP2_0151	MMCAP2_0151 [255-264]		0	1152.61	1.61687e+08	1.88549e+08	2.61163e+08		High	3.786e-05	3.958e-06	2.79	43.77	K.TVVTGLEMFR.K	[255-264]	Used	Used
	FALSE	High	[K].TVVTGLEMFR.[K]	1xOxidation [M8]	FALSE	Mycoplasma	5.90611e-05	9.49347e-05	1	1	13	MMCAP2_0151	MMCAP2_0151 [255-264]		0	1168.6	7.60696e+08	8.75796e+08	1.24161e+09		High	3.786e-05	2.64e-05	2.82	36.65	K.TVVTGLEMFR.K	[255-264]	Used	Used
	FALSE	High	[K].TVVTGLEMFRK.[L]		FALSE	Mycoplasma	1.91156e-07	9.49347e-05	1	1	21	MMCAP2_0151	MMCAP2_0151 [255-265]		1	1280.7	5.49742e+08	4.67621e+08	4.16164e+08		High	3.185e-05	1.992e-07	3.52	34.64	K.TVVTGLEMFRK.L	[255-265]	Used	Used
	FALSE	High	[K].TVVTGLEMFRK.[L]	1xOxidation [M8]	FALSE	Mycoplasma	5.31958e-06	9.49347e-05	1	1	69	MMCAP2_0151	MMCAP2_0151 [255-265]		1	1296.7	2.89078e+09	2.52287e+09	3.27829e+09		High	3.786e-05	3.396e-06	3.02	29.03	K.TVVTGLEMFRK.L	[255-265]	Used	Used
	FALSE	High	[K].VLSEQGNAEFK.[D]		FALSE	Mycoplasma	2.36123e-06	9.49347e-05	1	1	9	MMCAP2_0151	MMCAP2_0151 [35-45]		0	1221.61	1.95743e+08	2.58114e+08	467405324		High	3.786e-05	1.697e-06	2.75	22.5	K.VLSEQGNAEFK.D	[35-45]	Used	Used
	FALSE	High	[K].VLSEQGNAEFKDYANIDNAPEER.[E]		FALSE	Mycoplasma	6.30512e-16	5.59251e-05	1	1	161	MMCAP2_0151	MMCAP2_0151 [35-57]		1	2609.21	6.45015e+08	7.22343e+08	1.82943e+09		High	1.77e-05	6.305e-16	5.63	36.33	K.VLSEQGNAEFKDYANIDNAPEER.E	[35-57]	Used	Used
	FALSE	High	[K].VLSEQGNAEFKDYANIDNAPEERER.[G]		FALSE	Mycoplasma	9.34256e-14	5.59251e-05	1	1	101	MMCAP2_0151	MMCAP2_0151 [35-59]		2	2894.36	2.42357e+09	1.75223e+09	6.26436e+07		High	1.77e-05	8.165e-13	6.46	33.06	K.VLSEQGNAEFKDYANIDNAPEERER.G	[35-59]	Used	Used
	FALSE	High	[K].VNEEVEIIGLK.[E]		FALSE	Mycoplasma	3.44764e-07	9.49347e-05	1	1	8	MMCAP2_0151	MMCAP2_0151 [239-249]		0	1242.69	1.65444e+08	1.88308e+08	281113229		High	3.786e-05	3.284e-07	3.82	39.67	K.VNEEVEIIGLK.E	[239-249]	Used	Used
	FALSE	High	[K].VNEEVEIIGLKEEPTK.[T]		FALSE	Mycoplasma	6.30512e-16	5.59251e-05	1	1	71	MMCAP2_0151	MMCAP2_0151 [239-254]		1	1826.97	3.78324e+09	3.45746e+09	3.16278e+09		High	1.77e-05	2.478e-15	5.24	34.76	K.VNEEVEIIGLKEEPTK.T	[239-254]	Used	Used
	FALSE	High	[K].VNEEVEIIGLKEEPTKTVVTGLEMFR.[K]	1xOxidation [M24]	FALSE	Mycoplasma	0.000941804	9.49347e-05	1	1	1	MMCAP2_0151	MMCAP2_0151 [239-264]		2	2976.56				No Quan Values	High	3.786e-05	0.0002833	5.57		K.VNEEVEIIGLKEEPTKTVVTGLEMFR.K	[239-264]	Not Used	Not Used
	FALSE	High	[K].WTGAINELMAAVDEYIPTPQR.[D]		FALSE	Mycoplasma	6.30512e-16	5.59251e-05	1	1	48	MMCAP2_0151	MMCAP2_0151 [185-205]		0	2375.17	1.03163e+09	1.40368e+09	9.52408e+08		High	1.77e-05	6.305e-16	5.3	64.18	K.WTGAINELMAAVDEYIPTPQR.D	[185-205]	Used	Used
	FALSE	High	[K].WTGAINELMAAVDEYIPTPQR.[D]	1xOxidation [M9]	FALSE	Mycoplasma	6.30512e-16	5.59251e-05	1	1	72	MMCAP2_0151	MMCAP2_0151 [185-205]		0	2391.16	1.10561e+09	1.42653e+09	9.41712e+08		High	1.77e-05	5.822e-15	5.84	61.78	K.WTGAINELMAAVDEYIPTPQR.D	[185-205]	Used	Used
	FALSE	High	[K].WTGAINELMAAVDEYIPTPQRDADK.[T]		FALSE	Mycoplasma	7.15211e-10	5.59251e-05	1	1	2	MMCAP2_0151	MMCAP2_0151 [185-209]		1	2804.36				No Quan Values	High	1.77e-05	1.691e-09	5.9		K.WTGAINELMAAVDEYIPTPQRDADK.T	[185-209]	Not Used	Not Used
	FALSE	High	[K].WTGAINELMAAVDEYIPTPQRDADK.[T]	1xOxidation [M9]	FALSE	Mycoplasma	2.71569e-09	5.59251e-05	1	1	2	MMCAP2_0151	MMCAP2_0151 [185-209]		1	2820.35	960848	3.19769e+06	2.66416e+06		High	1.77e-05	5.28e-09	6.86	59.55	K.WTGAINELMAAVDEYIPTPQRDADK.T	[185-209]	Used	Used
	FALSE	High	[K].WTGAINELMAAVDEYIPTPQRDADKTFLMPVEDVFTITGR.[G]	2xOxidation [M9; M29]	FALSE	Mycoplasma	0.282941	0.00427405	1	1	1	MMCAP2_0151	MMCAP2_0151 [185-224]		2	4543.22	841518	1.46693e+06			High	0.001185	0.05228	4.07	63.79	K.WTGAINELMAAVDEYIPTPQRDADKTFLMPVEDVFTITGR.G	[185-224]	Used	Used
	FALSE	High	[K].YRPQFYFR.[T]		FALSE	Mycoplasma	0.000365429	9.49347e-05	1	1	106	MMCAP2_0151	MMCAP2_0151 [328-335]		0	1176.59	3.43707e+09	3.4763e+09	3.77946e+09		High	3.786e-05	0.0001257	1.96	30.55	K.YRPQFYFR.T	[328-335]	Used (Top N)	Used
FALSE	Master Protein	MMCAP2_0227	MMCAP2_0227	85	FALSE	Mycoplasma	48	1571	45	441	46.9	6.9	6143.16	48	1.4669e+09	1.34918e+09	1.9509e+09	1
	Checked	Confidence	Annotated Sequence	Modifications	Contaminant	Marked as	Qvality PEP	Qvality q-value	# Protein Groups	# Proteins	# PSMs	Master Protein Accessions	Positions in Master Proteins	Modifications in Master Proteins	# Missed Cleavages	Theo. MH+ [Da]	Abundances (Normalized): F7: Sample, GM12_WT	Abundances (Normalized): F8: Sample, GM12_WT	Abundances (Normalized): F9: Sample, GM12_WT	Quan Info	Confidence (by Search Engine): Sequest HT	Percolator q-Value (by Search Engine): Sequest HT	Percolator PEP (by Search Engine): Sequest HT	XCorr (by Search Engine): Sequest HT	Top Apex RT [min]	Sequence in Protein	Positions in Proteins	Quan Usage	Quan Ratio Usage
	FALSE	High	[K].AEAKQEAKVEVVEENASVVGATPVSNDLIVR.[K]		FALSE	Mycoplasma	6.30512e-16	5.59251e-05	1	1	4	MMCAP2_0227	MMCAP2_0227 [89-119]		2	3251.71	5.9351e+06	1.18435e+07			High	1.77e-05	1.455e-15	7	40.89	K.AEAKQEAKVEVVEENASVVGATPVSNDLIVR.K	[89-119]	Used	Used
	FALSE	High	[K].AGQEIKVGDVVMEIDEGSGASVASEPK.[A]	1xOxidation [M12]	FALSE	Mycoplasma	3.20573e-10	5.59251e-05	1	1	1	MMCAP2_0227	MMCAP2_0227 [62-88]		1	2718.31	188630	459354			High	1.77e-05	8.54e-10	5.66	43.81	K.AGQEIKVGDVVMEIDEGSGASVASEPK.A	[62-88]	Used	Used
	FALSE	High	[K].AMTKSHTEIAAFTGMK.[N]	2xOxidation [M2; M15]	FALSE	Mycoplasma	1.01967e-07	9.49347e-05	1	1	3	MMCAP2_0227	MMCAP2_0227 [228-243]		1	1755.84	1.33845e+06	1.46415e+06	1.69811e+06		High	3.185e-05	1.165e-07	4.94	18.65	K.AMTKSHTEIAAFTGMK.N	[228-243]	Used	Used
	FALSE	High	[K].DHAAASGIKLTYLAFIIK.[A]		FALSE	Mycoplasma	0.00012544	9.49347e-05	1	1	1	MMCAP2_0227	MMCAP2_0227 [259-276]		1	1932.1			151389		High	3.786e-05	5.031e-05	3.07	51.6	K.DHAAASGIKLTYLAFIIK.A	[259-276]	Used	Used
	FALSE	High	[K].DHAAASGIKLTYLAFIIKAVAK.[S]		FALSE	Mycoplasma	6.3882e-12	5.59251e-05	1	1	1	MMCAP2_0227	MMCAP2_0227 [259-280]		2	2301.33				No Quan Values	High	1.77e-05	3.011e-11	4.59		K.DHAAASGIKLTYLAFIIKAVAK.S	[259-280]	Not Used	Not Used
	FALSE	High	[R].DMPNINVR.[G]		FALSE	Mycoplasma	0.0780008	0.0015423	1	1	5	MMCAP2_0227	MMCAP2_0227 [284-291]		0	958.477	1.41512e+08	1.8799e+08	1.77769e+08		High	0.0004433	0.01458	1.55	30.43	R.DMPNINVR.G	[284-291]	Used	Used
	FALSE	High	[R].DMPNINVR.[G]	1xOxidation [M2]	FALSE	Mycoplasma	0.0200698	0.00068516	1	1	17	MMCAP2_0227	MMCAP2_0227 [284-291]		0	974.472	6.52271e+08	7.01053e+08	8.55151e+08		High	0.0002301	0.004127	1.77	22.16	R.DMPNINVR.G	[284-291]	Used	Used
	FALSE	High	[K].EGQSLYFVETDK.[V]		FALSE	Mycoplasma	2.00333e-06	9.49347e-05	1	1	2	MMCAP2_0227	MMCAP2_0227 [31-42]		0	1415.67	7.96251e+06	5.32913e+06	7184294		High	3.786e-05	1.473e-06	2.83	36.29	K.EGQSLYFVETDK.V	[31-42]	Used	Used
	FALSE	High	[K].EGQSLYFVETDKVNSEIPAPVAGK.[I]		FALSE	Mycoplasma	6.30512e-16	5.59251e-05	1	1	29	MMCAP2_0227	MMCAP2_0227 [31-54]		1	2578.3	1.13211e+08	1.29932e+08	1.35112e+08		High	1.77e-05	6.305e-16	5.99	44.46	K.EGQSLYFVETDKVNSEIPAPVAGK.I	[31-54]	Used	Used
	FALSE	High	[K].FADIGEGLTEGTVAEVLVK.[V]		FALSE	Mycoplasma	6.30512e-16	5.59251e-05	2	2	170	MMCAP2_0228; MMCAP2_0227	MMCAP2_0228 [6-24]; MMCAP2_0227 [6-24]		0	1948.03	1.36432e+09	1.79625e+09	1.9618e+09	Shared	High	1.77e-05	6.305e-16	3.96	56.89	K.FADIGEGLTEGTVAEVLVK.V	[6-24]	Not Used	Not Used
	FALSE	High	[R].FIMPLSMTCDHR.[I]	1xCarbamidomethyl [C9]	FALSE	Mycoplasma	1.01815e-06	9.49347e-05	1	1	3	MMCAP2_0227	MMCAP2_0227 [404-415]		0	1507.69	1.05766e+07	1.60145e+07	16757681		High	3.786e-05	8.293e-07	3.7	39.7	R.FIMPLSMTCDHR.I	[404-415]	Used	Used
	FALSE	High	[R].FIMPLSMTCDHR.[I]	1xCarbamidomethyl [C9]; 1xOxidation [M]	FALSE	Mycoplasma	2.15001e-08	5.59251e-05	1	1	11	MMCAP2_0227	MMCAP2_0227 [404-415]		0	1523.68	5.94879e+07	8.91661e+07	9.03184e+07		High	1.77e-05	3.075e-08	2.33	33.18	R.FIMPLSMTCDHR.I	[404-415]	Used	Used
	FALSE	High	[R].FIMPLSMTCDHR.[I]	1xCarbamidomethyl [C9]; 2xOxidation [M3; M7]	FALSE	Mycoplasma	3.16517e-08	5.59251e-05	1	1	44	MMCAP2_0227	MMCAP2_0227 [404-415]		0	1539.68	3.08659e+08	3.79352e+08	3.77272e+08		High	1.77e-05	4.286e-08	4.08	27.18	R.FIMPLSMTCDHR.I	[404-415]	Used	Used
	FALSE	High	[K].GADHLSVFEIAIK.[I]		FALSE	Mycoplasma	1.17465e-11	5.59251e-05	1	1	97	MMCAP2_0227	MMCAP2_0227 [324-336]		0	1399.76	1.13543e+09	1.66546e+09	1.78488e+09		High	1.77e-05	5.084e-11	5.01	43.52	K.GADHLSVFEIAIK.I	[324-336]	Used (Top N)	Used
	FALSE	High	[K].GADHLSVFEIAIKISELANK.[A]		FALSE	Mycoplasma	1.14633e-14	5.59251e-05	1	1	5	MMCAP2_0227	MMCAP2_0227 [324-343]		1	2155.18	6.73246e+06	8.89635e+06	6.24561e+06		High	1.77e-05	1.367e-13	7.03	59.3	K.GADHLSVFEIAIKISELANK.A	[324-343]	Used	Used
	FALSE	High	[K].GADHLSVFEIAIKISELANKAK.[D]		FALSE	Mycoplasma	2.22008e-10	5.59251e-05	1	1	6	MMCAP2_0227	MMCAP2_0227 [324-345]		2	2354.31	1.07522e+06	1.91766e+06	4.13612e+06		High	1.77e-05	6.204e-10	6.95	57.23	K.GADHLSVFEIAIKISELANKAK.D	[324-345]	Used	Used
	FALSE	High	[R].GDFANNKIQFMHNINIGIAVDTPNGLMVPVIK.[G]	2xOxidation [M11; M27]	FALSE	Mycoplasma	4.48975e-09	5.59251e-05	1	1	6	MMCAP2_0227	MMCAP2_0227 [292-323]		1	3512.8	4.68992e+06	5.72545e+06	3.59338e+06		High	1.77e-05	8.093e-09	5.48	52.53	R.GDFANNKIQFMHNINIGIAVDTPNGLMVPVIK.G	[292-323]	Used	Used
	FALSE	High	[R].KVAADLNIDLSLVTPTGPNQR.[I]		FALSE	Mycoplasma	6.30512e-16	5.59251e-05	1	1	79	MMCAP2_0227	MMCAP2_0227 [139-159]		1	2222.21	9.29224e+07	1.21029e+08	1.12475e+08		High	1.77e-05	6.305e-16	6.35	46.61	R.KVAADLNIDLSLVTPTGPNQR.I	[139-159]	Used	Used
	FALSE	High	[K].IAVINIK.[A]		FALSE	Mycoplasma	0.00837307	0.000280377	1	1	7	MMCAP2_0227	MMCAP2_0227 [55-61]		0	770.513	1.1503e+07	2.12133e+07	6.023e+07		High	0.0001137	0.001896	2.37	29.11	K.IAVINIK.A	[55-61]	Used	Used
	FALSE	High	[K].IAVINIKAGQEIK.[V]		FALSE	Mycoplasma	6.9065e-06	9.49347e-05	1	1	4	MMCAP2_0227	MMCAP2_0227 [55-67]		1	1396.85	700246	1.03364e+06	1.96712e+06		High	3.786e-05	4.235e-06	3.67	30.59	K.IAVINIKAGQEIK.V	[55-67]	Used	Used
	FALSE	High	[R].IIDGADAGR.[F]		FALSE	Mycoplasma	0.000179242	9.49347e-05	1	1	12	MMCAP2_0227	MMCAP2_0227 [416-424]		0	887.458	5.66127e+08	7.68565e+08	8.81412e+08		High	3.786e-05	6.854e-05	1.63	16.61	R.IIDGADAGR.F	[416-424]	Used	Used
	FALSE	High	[R].ILVADIK.[N]		FALSE	Mycoplasma	0.0111856	0.000371785	1	1	14	MMCAP2_0227	MMCAP2_0227 [160-166]		0	771.497	1.74113e+07	6.27244e+07	1.6708e+08		High	0.0001387	0.002442	1.99	28.17	R.ILVADIK.N	[160-166]	Used	Used
	FALSE	High	[R].ILVADIKNYHSSSAQPASQPAPTPTLVASQPAPAPTPAITPAIK.[V]		FALSE	Mycoplasma	1.03591e-11	5.59251e-05	1	1	13	MMCAP2_0227	MMCAP2_0227 [160-203]		1	4417.38	7.85752e+07	2.24095e+08	1.19226e+08		High	1.77e-05	4.558e-11	6.79	44.94	R.ILVADIKNYHSSSAQPASQPAPTPTLVASQPAPAPTPAITPAIK.V	[160-203]	Used	Used
	FALSE	High	[K].IQFMHNINIGIAVDTPNGLMVPVIK.[G]	1xOxidation [M]	FALSE	Mycoplasma	2.36714e-14	5.59251e-05	1	1	5	MMCAP2_0227	MMCAP2_0227 [299-323]		0	2750.47	3.91241e+06	6.1147e+06	2959560		High	1.77e-05	2.537e-13	7.22	57.44	K.IQFMHNINIGIAVDTPNGLMVPVIK.G	[299-323]	Used	Used
	FALSE	High	[K].IQFMHNINIGIAVDTPNGLMVPVIK.[G]	2xOxidation [M4; M20]	FALSE	Mycoplasma	6.30512e-16	5.59251e-05	1	1	25	MMCAP2_0227	MMCAP2_0227 [299-323]		0	2766.47	1.86449e+07	3.35937e+07	2.96983e+07		High	1.77e-05	1.794e-15	6.61	54.24	K.IQFMHNINIGIAVDTPNGLMVPVIK.G	[299-323]	Used	Used
	FALSE	High	[K].ISELANK.[IA]		FALSE	Mycoplasma	1.54095e-05	9.49347e-05	2	2	5	MMCAP2_0033; MMCAP2_0227	MMCAP2_0033 [739-745]; MMCAP2_0227 [337-343]		0	774.436	795995	365109	1.51601e+06	Shared	High	3.786e-05	8.403e-06	1.54	12.82	K.ISELANK.A	[337-343]	Not Used	Not Used
	FALSE	High	[K].LTYLAFIIK.[A]		FALSE	Mycoplasma	9.18205e-09	5.59251e-05	1	1	78	MMCAP2_0227	MMCAP2_0227 [268-276]		0	1081.67	6.88615e+08	6.7907e+08	7.11877e+08		High	1.77e-05	1.494e-08	1.95	53.61	K.LTYLAFIIK.A	[268-276]	Used	Used
	FALSE	High	[K].LTYLAFIIKAVAK.[S]		FALSE	Mycoplasma	7.79038e-09	5.59251e-05	1	1	4	MMCAP2_0227	MMCAP2_0227 [268-280]		1	1450.9		1.34946e+06	1.84583e+06		High	1.77e-05	1.291e-08	3.58	56.7	K.LTYLAFIIKAVAK.S	[268-280]	Used	Used
	FALSE	High	[K].LTYLAFIIKAVAKSLR.[D]		FALSE	Mycoplasma	1.26717e-10	5.59251e-05	1	1	2	MMCAP2_0227	MMCAP2_0227 [268-283]		2	1807.12			3.54652e+06		High	1.77e-05	3.847e-10	4.94	60.07	K.LTYLAFIIKAVAKSLR.D	[268-283]	Used	Used
	FALSE	High	[K].MRTELKDHAAASGIK.[L]		FALSE	Mycoplasma	3.59458e-09	5.59251e-05	1	1	3	MMCAP2_0227	MMCAP2_0227 [253-267]		2	1627.86	595828	851257	858486		High	1.77e-05	6.666e-09	4.07	14.76	K.MRTELKDHAAASGIK.L	[253-267]	Used	Used
	FALSE	High	[K].MRTELKDHAAASGIK.[L]	1xOxidation [M1]	FALSE	Mycoplasma	1.53984e-11	5.59251e-05	1	1	37	MMCAP2_0227	MMCAP2_0227 [253-267]		2	1643.85	2.11844e+08	2.39678e+08	5.705e+08		High	1.77e-05	6.386e-11	4.34	9.87	K.MRTELKDHAAASGIK.L	[253-267]	Used	Used
	FALSE	High	[K].NTDITETHK.[M]		FALSE	Mycoplasma	4.03059e-08	5.59251e-05	1	1	1	MMCAP2_0227	MMCAP2_0227 [244-252]		0	1058.51				No Quan Values	High	1.77e-05	5.265e-08	2.01		K.NTDITETHK.M	[244-252]	Not Used	Not Used
	FALSE	High	[K].NYHSSSAQPASQPAPTPTLVASQPAPAPTPAITPAIK.[V]		FALSE	Mycoplasma	9.63225e-15	5.59251e-05	1	1	71	MMCAP2_0227	MMCAP2_0227 [167-203]		0	3664.9	1.47634e+09	1.14704e+09	1.684e+09		High	1.77e-05	1.174e-13	7.02	40.65	K.NYHSSSAQPASQPAPTPTLVASQPAPAPTPAITPAIK.V	[167-203]	Used	Used
	FALSE	High	[K].QASTVTKSSTIKATPLAR.[K]		FALSE	Mycoplasma	1.55592e-05	9.49347e-05	1	1	1	MMCAP2_0227	MMCAP2_0227 [121-138]		2	1860.05				No Quan Values	High	3.786e-05	8.453e-06	3.61		K.QASTVTKSSTIKATPLAR.K	[121-138]	Not Used	Not Used
	FALSE	High	[K].QEAKVEVVEENASVVGATPVSNDLIVR.[K]		FALSE	Mycoplasma	6.30512e-16	5.59251e-05	1	1	69	MMCAP2_0227	MMCAP2_0227 [93-119]		1	2852.5	1.31251e+08	1.58072e+08	1.57895e+08		High	1.77e-05	6.305e-16	7.48	44.38	K.QEAKVEVVEENASVVGATPVSNDLIVR.K	[93-119]	Used	Used
	FALSE	High	[K].QEAKVEVVEENASVVGATPVSNDLIVRK.[Q]		FALSE	Mycoplasma	6.30512e-16	5.59251e-05	1	1	9	MMCAP2_0227	MMCAP2_0227 [93-120]		2	2980.59	4.17253e+07	7.02708e+07	5.08788e+07		High	1.77e-05	7.272e-16	7.15	39.26	K.QEAKVEVVEENASVVGATPVSNDLIVRK.Q	[93-120]	Used	Used
	FALSE	High	[K].RFIMPLSMTCDHR.[I]	1xCarbamidomethyl [C10]	FALSE	Mycoplasma	1.8066e-08	5.59251e-05	1	1	2	MMCAP2_0227	MMCAP2_0227 [403-415]		1	1663.79	1.97179e+06	2.67341e+06	2.19764e+06		High	1.77e-05	2.664e-08	4.53	33.27	K.RFIMPLSMTCDHR.I	[403-415]	Used	Used
	FALSE	High	[K].RFIMPLSMTCDHR.[I]	1xCarbamidomethyl [C10]; 1xOxidation [M8]	FALSE	Mycoplasma	6.94764e-10	5.59251e-05	1	1	1	MMCAP2_0227	MMCAP2_0227 [403-415]		1	1679.78	6.8522e+06	9.7328e+06	8740848		High	1.77e-05	1.645e-09	3.88	27.14	K.RFIMPLSMTCDHR.I	[403-415]	Used	Used
	FALSE	High	[K].RFIMPLSMTCDHR.[I]	1xCarbamidomethyl [C10]; 2xOxidation [M4; M8]	FALSE	Mycoplasma	2.4145e-08	5.59251e-05	1	1	11	MMCAP2_0227	MMCAP2_0227 [403-415]		1	1695.78	3.71555e+07	3.94248e+07	3.77333e+07		High	1.77e-05	3.398e-08	3.63	22.08	K.RFIMPLSMTCDHR.I	[403-415]	Used	Used
	FALSE	High	[K].SHTEIAAFTGMK.[N]		FALSE	Mycoplasma	3.20082e-09	5.59251e-05	1	1	5	MMCAP2_0227	MMCAP2_0227 [232-243]		0	1292.63	4.06096e+07	5.48982e+07	43492673		High	1.77e-05	6.057e-09	4.18	27.85	K.SHTEIAAFTGMK.N	[232-243]	Used	Used
	FALSE	High	[K].SHTEIAAFTGMK.[N]	1xOxidation [M11]	FALSE	Mycoplasma	1.66113e-10	5.59251e-05	1	1	39	MMCAP2_0227	MMCAP2_0227 [232-243]		0	1308.63	1.56025e+09	1.84535e+09	1913955520		High	1.77e-05	4.853e-10	3.19	22.39	K.SHTEIAAFTGMK.N	[232-243]	Used (Top N)	Used
	FALSE	High	[K].SHTEIAAFTGMKNTDITETHK.[M]	1xOxidation [M11]	FALSE	Mycoplasma	2.0124e-09	5.59251e-05	1	1	3	MMCAP2_0227	MMCAP2_0227 [232-252]		1	2348.12	1.97194e+06	2.47053e+06	3.51835e+06		High	1.77e-05	4.076e-09	4.57	23.25	K.SHTEIAAFTGMKNTDITETHK.M	[232-252]	Used	Used
	FALSE	High	[K].SLRDMPNINVR.[G]		FALSE	Mycoplasma	3.86044e-05	9.49347e-05	1	1	3	MMCAP2_0227	MMCAP2_0227 [281-291]		1	1314.69	2.22158e+06	6.65275e+06	3.37053e+06		High	3.786e-05	1.84e-05	3.47	29.52	K.SLRDMPNINVR.G	[281-291]	Used	Used
	FALSE	High	[K].SLRDMPNINVR.[G]	1xOxidation [M5]	FALSE	Mycoplasma	8.77616e-05	9.49347e-05	1	1	20	MMCAP2_0227	MMCAP2_0227 [281-291]		1	1330.69	9.44314e+08	1.4914e+09	1.34477e+09		High	3.786e-05	3.704e-05	2.93	21.86	K.SLRDMPNINVR.G	[281-291]	Used	Used
	FALSE	High	[R].TELKDHAAASGIK.[L]		FALSE	Mycoplasma	6.51293e-12	5.59251e-05	1	1	63	MMCAP2_0227	MMCAP2_0227 [255-267]		1	1340.72	1.70503e+09	5.3672e+08	2.15388e+09		High	1.77e-05	3.07e-11	4.16	9.95	R.TELKDHAAASGIK.L	[255-267]	Used (Top N)	Used
	FALSE	High	[K].VAADLNIDLSLVTPTGPNQR.[I]		FALSE	Mycoplasma	1.4318e-14	5.59251e-05	1	1	34	MMCAP2_0227	MMCAP2_0227 [140-159]		0	2094.12	1.97315e+07	2.11462e+07	2.15389e+07		High	1.77e-05	1.647e-13	4.76	53.66	K.VAADLNIDLSLVTPTGPNQR.I	[140-159]	Used	Used
	FALSE	High	[K].VEVVEENASVVGATPVSNDLIVR.[K]		FALSE	Mycoplasma	6.30512e-16	5.59251e-05	1	1	113	MMCAP2_0227	MMCAP2_0227 [97-119]		0	2396.27	4.58238e+08	5.23776e+08	6.32475e+08		High	1.77e-05	6.305e-16	6.08	48.09	K.VEVVEENASVVGATPVSNDLIVR.K	[97-119]	Used	Used
	FALSE	High	[K].VEVVEENASVVGATPVSNDLIVRK.[Q]		FALSE	Mycoplasma	6.30512e-16	5.59251e-05	1	1	31	MMCAP2_0227	MMCAP2_0227 [97-120]		1	2524.36	1.84617e+08	2.8571e+08	2.86949e+08		High	1.77e-05	1.726e-15	7.76	41.43	K.VEVVEENASVVGATPVSNDLIVRK.Q	[97-120]	Used	Used
	FALSE	High	[K].VEVVEENASVVGATPVSNDLIVRKQASTVTK.[S]		FALSE	Mycoplasma	4.10929e-08	5.59251e-05	1	1	1	MMCAP2_0227	MMCAP2_0227 [97-127]		2	3239.75				No Quan Values	High	1.77e-05	5.371e-08	3.57		K.VEVVEENASVVGATPVSNDLIVRKQASTVTK.S	[97-127]	Not Used	Not Used
	FALSE	High	[K].VGDVVKEGQSLYFVETDKVNSEIPAPVAGK.[I]		FALSE	Mycoplasma	8.66455e-09	5.59251e-05	1	1	1	MMCAP2_0227	MMCAP2_0227 [25-54]		2	3175.65	1.23222e+06	2.22703e+06	463295		High	1.77e-05	1.421e-08	5.55	46.1	K.VGDVVKEGQSLYFVETDKVNSEIPAPVAGK.I	[25-54]	Used	Used
	FALSE	High	[K].VGDVVMEIDEGSGASVASEPK.[A]		FALSE	Mycoplasma	6.30512e-16	5.59251e-05	1	1	156	MMCAP2_0227	MMCAP2_0227 [68-88]		0	2075.98	2.18019e+08	3.01594e+08	3.40627e+08		High	1.77e-05	7.193e-16	4.81	41.31	K.VGDVVMEIDEGSGASVASEPK.A	[68-88]	Used	Used
	FALSE	High	[K].VGDVVMEIDEGSGASVASEPK.[A]	1xOxidation [M6]	FALSE	Mycoplasma	6.30512e-16	5.59251e-05	1	1	94	MMCAP2_0227	MMCAP2_0227 [68-88]		0	2091.98	4.25286e+08	5.03794e+08	5.90947e+08		High	1.77e-05	6.305e-16	4.54	38.1	K.VGDVVMEIDEGSGASVASEPK.A	[68-88]	Used	Used
	FALSE	High	[K].VGDVVMEIDEGSGASVASEPKAEAK.[Q]		FALSE	Mycoplasma	9.72583e-15	5.59251e-05	1	1	3	MMCAP2_0227	MMCAP2_0227 [68-92]		1	2475.19	1.46364e+06	3.62711e+06	1.56035e+06		High	1.77e-05	1.188e-13	6.25	36.19	K.VGDVVMEIDEGSGASVASEPKAEAK.Q	[68-92]	Used	Used
	FALSE	High	[K].VGDVVMEIDEGSGASVASEPKAEAK.[Q]	1xOxidation [M6]	FALSE	Mycoplasma	6.30512e-16	5.59251e-05	1	1	3	MMCAP2_0227	MMCAP2_0227 [68-92]		1	2491.19	1.18336e+06	3.71255e+06	2.49655e+06		High	1.77e-05	6.305e-16	6.6	33.49	K.VGDVVMEIDEGSGASVASEPKAEAK.Q	[68-92]	Used	Used
	FALSE	High	[K].VKFADIGEGLTEGTVAEVLVK.[V]		FALSE	Mycoplasma	6.30512e-16	5.59251e-05	2	2	7	MMCAP2_0228; MMCAP2_0227	MMCAP2_0228 [4-24]; MMCAP2_0227 [4-24]		1	2175.19	5.1348e+06	9.60082e+06	7.06292e+06	Shared	High	1.77e-05	6.305e-16	6.41	54.04	K.VKFADIGEGLTEGTVAEVLVK.V	[4-24]	Not Used	Not Used
	FALSE	High	[K].VNSEIPAPVAGK.[I]		FALSE	Mycoplasma	5.94278e-09	5.59251e-05	1	1	4	MMCAP2_0227	MMCAP2_0227 [43-54]		0	1181.65	5.1645e+06	4.81648e+06	5647956		High	1.77e-05	1.03e-08	3.31	25.38	K.VNSEIPAPVAGK.I	[43-54]	Used	Used
	FALSE	High	[K].VQDYLSKPVLLFM.[-]		FALSE	Mycoplasma	4.60777e-07	9.49347e-05	1	1	12	MMCAP2_0227	MMCAP2_0227 [429-441]		0	1552.84	1.36802e+07	1.28978e+07	1.44971e+07		High	3.786e-05	4.207e-07	4.72	59.29	K.VQDYLSKPVLLFM.-	[429-441]	Used	Used
	FALSE	High	[K].VQDYLSKPVLLFM.[-]	1xOxidation [M13]	FALSE	Mycoplasma	1.8177e-12	5.59251e-05	1	1	86	MMCAP2_0227	MMCAP2_0227 [429-441]		0	1568.84	1.1259e+09	1.47791e+09	1.34627e+09		High	1.77e-05	1.031e-11	3.86	53.7	K.VQDYLSKPVLLFM.-	[429-441]	Used	Used
	FALSE	High	[K].VVEPSAPLSWDEVPMNGVR.[K]		FALSE	Mycoplasma	2.47299e-11	5.59251e-05	1	1	5	MMCAP2_0227	MMCAP2_0227 [204-222]		0	2082.03	1.69235e+07	2.42678e+07	1.5133e+07		High	1.77e-05	9.577e-11	4.86	51	K.VVEPSAPLSWDEVPMNGVR.K	[204-222]	Used	Used
	FALSE	High	[K].VVEPSAPLSWDEVPMNGVR.[K]	1xOxidation [M15]	FALSE	Mycoplasma	1.00476e-10	5.59251e-05	1	1	27	MMCAP2_0227	MMCAP2_0227 [204-222]		0	2098.03	1.62114e+08	2.11244e+08	2.54096e+08		High	1.77e-05	3.174e-10	3.93	45.99	K.VVEPSAPLSWDEVPMNGVR.K	[204-222]	Used	Used
	FALSE	High	[K].VVEPSAPLSWDEVPMNGVRK.[A]	1xOxidation [M15]	FALSE	Mycoplasma	1.88071e-09	5.59251e-05	1	1	3	MMCAP2_0227	MMCAP2_0227 [204-223]		1	2226.12	1.44748e+07	1.94946e+07	1.83058e+07		High	1.77e-05	3.837e-09	4.73	39.48	K.VVEPSAPLSWDEVPMNGVRK.A	[204-223]	Used	Used
FALSE	Master Protein	MMCAP2_0150	MMCAP2_0150	90	FALSE	Mycoplasma	70	1541	70	689	76.1	5.41	5706.45	70	1.03147e+09	1.39978e+09	1.47764e+09	1
	Checked	Confidence	Annotated Sequence	Modifications	Contaminant	Marked as	Qvality PEP	Qvality q-value	# Protein Groups	# Proteins	# PSMs	Master Protein Accessions	Positions in Master Proteins	Modifications in Master Proteins	# Missed Cleavages	Theo. MH+ [Da]	Abundances (Normalized): F7: Sample, GM12_WT	Abundances (Normalized): F8: Sample, GM12_WT	Abundances (Normalized): F9: Sample, GM12_WT	Quan Info	Confidence (by Search Engine): Sequest HT	Percolator q-Value (by Search Engine): Sequest HT	Percolator PEP (by Search Engine): Sequest HT	XCorr (by Search Engine): Sequest HT	Top Apex RT [min]	Sequence in Protein	Positions in Proteins	Quan Usage	Quan Ratio Usage
	FALSE	High	[K].AAPIQLPIGAEENFTGIIDLVEMK.[A]		FALSE	Mycoplasma	6.30512e-16	5.59251e-05	1	1	24	MMCAP2_0150	MMCAP2_0150 [159-182]		0	2569.36	4.07854e+08	4.20173e+08	2.66886e+08		High	1.77e-05	1.077e-14	4.74	63.99	K.AAPIQLPIGAEENFTGIIDLVEMK.A	[159-182]	Used	Used
	FALSE	High	[K].AAPIQLPIGAEENFTGIIDLVEMK.[A]	1xOxidation [M23]	FALSE	Mycoplasma	9.52497e-14	5.59251e-05	1	1	33	MMCAP2_0150	MMCAP2_0150 [159-182]		0	2585.35	5.51052e+08	5.72118e+08	7.48132e+08		High	1.77e-05	8.315e-13	6.19	63.75	K.AAPIQLPIGAEENFTGIIDLVEMK.A	[159-182]	Used	Used
	FALSE	High	[K].AAPIQLPIGAEENFTGIIDLVEMKAYEFDGKPEENYK.[E]	1xOxidation [M23]	FALSE	Mycoplasma	5.74369e-12	5.59251e-05	1	1	2	MMCAP2_0150	MMCAP2_0150 [159-195]		1	4156.05	787946	1.75092e+06	1.68186e+06		High	1.77e-05	2.759e-11	6.16	62.69	K.AAPIQLPIGAEENFTGIIDLVEMKAYEFDGKPEENYK.E	[159-195]	Used	Used
	FALSE	High	[R].AHLVEVAVEYDEELLMK.[F]		FALSE	Mycoplasma	6.30512e-16	5.59251e-05	1	1	32	MMCAP2_0150	MMCAP2_0150 [212-228]		0	1988	1.52318e+07	2.24198e+07	1.46689e+07		High	1.77e-05	6.305e-16	5.32	56.73	R.AHLVEVAVEYDEELLMK.F	[212-228]	Used	Used
	FALSE	High	[R].AHLVEVAVEYDEELLMK.[F]	1xOxidation [M16]	FALSE	Mycoplasma	6.30512e-16	5.59251e-05	1	1	52	MMCAP2_0150	MMCAP2_0150 [212-228]		0	2004	7.27487e+07	9.22823e+07	7.43985e+07		High	1.77e-05	1.627e-15	4.6	50.46	R.AHLVEVAVEYDEELLMK.F	[212-228]	Used	Used
	FALSE	High	[R].AHLVEVAVEYDEELLMKFLDGGEISISELK.[S]	1xOxidation [M16]	FALSE	Mycoplasma	6.30512e-16	5.59251e-05	1	1	3	MMCAP2_0150	MMCAP2_0150 [212-241]		1	3392.72	347608	2.65708e+06	751799		High	1.77e-05	6.305e-16	8.07	64.12	R.AHLVEVAVEYDEELLMKFLDGGEISISELK.S	[212-241]	Used	Used
	FALSE	High	[K].AIADEIIK.[K]		FALSE	Mycoplasma	0.00394537	0.000190555	1	1	8	MMCAP2_0150	MMCAP2_0150 [678-685]		0	872.509	1.60973e+08	1.80998e+08	211603686		High	9.026e-05	0.0009843	1.7	30.16	K.AIADEIIK.K	[678-685]	Used	Used
	FALSE	High	[K].AIADEIIKK.[S]		FALSE	Mycoplasma	5.06008e-05	9.49347e-05	1	1	12	MMCAP2_0150	MMCAP2_0150 [678-686]		1	1000.6	2.96073e+08	3.62054e+08	367385813		High	3.786e-05	2.324e-05	2.28	23.52	K.AIADEIIKK.S	[678-686]	Used	Used
	FALSE	High	[K].ATIVDGSMHEVDSNEMAYK.[I]		FALSE	Mycoplasma	6.30512e-16	5.59251e-05	1	1	6	MMCAP2_0150	MMCAP2_0150 [561-579]		0	2096.93	7.39158e+06	1.26909e+07	8.62835e+06		High	1.77e-05	6.305e-16	6.57	34.04	K.ATIVDGSMHEVDSNEMAYK.I	[561-579]	Used	Used
	FALSE	High	[K].ATIVDGSMHEVDSNEMAYK.[I]	1xOxidation [M]	FALSE	Mycoplasma	6.867e-15	5.59251e-05	1	1	17	MMCAP2_0150	MMCAP2_0150 [561-579]		0	2112.92	8.26122e+07	1.18671e+08	9.71812e+07		High	1.77e-05	8.824e-14	6.71	28.86	K.ATIVDGSMHEVDSNEMAYK.I	[561-579]	Used	Used
	FALSE	High	[K].ATIVDGSMHEVDSNEMAYK.[I]	2xOxidation [M8; M16]	FALSE	Mycoplasma	4.06159e-13	5.59251e-05	1	1	49	MMCAP2_0150	MMCAP2_0150 [561-579]		0	2128.92	5.83655e+08	6.60267e+08	6.59704e+08		High	1.77e-05	2.871e-12	5.53	25.28	K.ATIVDGSMHEVDSNEMAYK.I	[561-579]	Used	Used
	FALSE	High	[K].AYEFDGKPEENYK.[E]		FALSE	Mycoplasma	1.63181e-11	5.59251e-05	1	1	13	MMCAP2_0150	MMCAP2_0150 [183-195]		0	1589.71	7.31169e+07	8.02097e+07	1.60774e+08		High	1.77e-05	6.694e-11	3.94	24.8	K.AYEFDGKPEENYK.E	[183-195]	Used	Used
	FALSE	High	[K].AYEFDGKPEENYKEIEIPTNLLEQAK.[E]		FALSE	Mycoplasma	3.91351e-14	5.59251e-05	1	1	33	MMCAP2_0150	MMCAP2_0150 [183-208]		1	3068.51	9.04995e+08	1.1756e+09	1.03908e+09		High	1.77e-05	3.906e-13	8.23	47.9	K.AYEFDGKPEENYKEIEIPTNLLEQAK.E	[183-208]	Used	Used
	FALSE	High	[K].DKGFEWVDK.[I]		FALSE	Mycoplasma	1.16417e-05	9.49347e-05	1	1	3	MMCAP2_0150	MMCAP2_0150 [516-524]		1	1123.54	2.05339e+07	1.75959e+07	22232686		High	3.786e-05	6.607e-06	3.19	29.37	K.DKGFEWVDK.I	[516-524]	Used	Used
	FALSE	High	[K].DKGFEWVDKITGGR.[V]		FALSE	Mycoplasma	2.99595e-10	5.59251e-05	1	1	6	MMCAP2_0150	MMCAP2_0150 [516-529]		2	1607.82	1.58463e+07	2.36683e+07	1.58682e+07		High	1.77e-05	8.031e-10	3.95	40.3	K.DKGFEWVDKITGGR.V	[516-529]	Used	Used
	FALSE	High	[R].EFNVATNVGAPQVSYR.[E]		FALSE	Mycoplasma	8.39998e-14	5.59251e-05	1	1	25	MMCAP2_0150	MMCAP2_0150 [466-481]		0	1751.87	8.0982e+08	1.02735e+09	984990044		High	1.77e-05	7.476e-13	5.02	39.42	R.EFNVATNVGAPQVSYR.E	[466-481]	Used	Used
	FALSE	High	[K].EIEIPTNLLEQAK.[E]		FALSE	Mycoplasma	2.39127e-08	5.59251e-05	1	1	10	MMCAP2_0150	MMCAP2_0150 [196-208]		0	1497.82	6.76561e+07	7.17512e+07	147874032		High	1.77e-05	3.362e-08	3.76	49.3	K.EIEIPTNLLEQAK.E	[196-208]	Used	Used
	FALSE	High	[R].ETIKLPGK.[A]		FALSE	Mycoplasma	0.000579033	9.49347e-05	1	1	6	MMCAP2_0150	MMCAP2_0150 [482-489]		1	885.54	2.24277e+08	2.64175e+08	2.70966e+08		High	3.786e-05	0.0001865	2.99	19.68	R.ETIKLPGK.A	[482-489]	Used	Used
	FALSE	High	[R].ETIKLPGKAEGK.[Y]		FALSE	Mycoplasma	8.34865e-10	5.59251e-05	1	1	16	MMCAP2_0150	MMCAP2_0150 [482-493]		2	1270.74	1.8084e+08	2.93787e+08	2.79312e+08		High	1.77e-05	1.933e-09	4.08	16.49	R.ETIKLPGKAEGK.Y	[482-493]	Used	Used
	FALSE	High	[K].EYINSAR.[V]		FALSE	Mycoplasma	0.000131641	9.49347e-05	1	1	3	MMCAP2_0150	MMCAP2_0150 [533-539]		0	852.421	433003	729804	1196323		High	3.786e-05	5.254e-05	1.55	14.42	K.EYINSAR.V	[533-539]	Used	Used
	FALSE	High	[R].EYSLLNTR.[N]		FALSE	Mycoplasma	0.000595892	9.49347e-05	1	1	12	MMCAP2_0150	MMCAP2_0150 [4-11]		0	995.516	3.44062e+08	3.69791e+08	357704996		High	3.786e-05	0.000192	2.29	30.4	R.EYSLLNTR.N	[4-11]	Used	Used
	FALSE	High	[K].FLDGGEISISELK.[S]		FALSE	Mycoplasma	6.84599e-13	5.59251e-05	1	1	55	MMCAP2_0150	MMCAP2_0150 [229-241]		0	1407.74	4.56798e+08	5.11403e+08	4.81563e+08		High	1.77e-05	4.486e-12	3.57	47.59	K.FLDGGEISISELK.S	[229-241]	Used	Used
	FALSE	High	[R].FNIIDTPGHVDFTVEVER.[S]		FALSE	Mycoplasma	3.07322e-14	5.59251e-05	1	1	71	MMCAP2_0150	MMCAP2_0150 [77-94]		0	2088.04	1.47356e+08	2.20906e+08	1.61748e+08		High	1.77e-05	3.172e-13	5.43	49.17	R.FNIIDTPGHVDFTVEVER.S	[77-94]	Used	Used
	FALSE	High	[K].GEIILESMVFPEPVIQLALEPK.[T]		FALSE	Mycoplasma	9.87025e-12	5.59251e-05	1	1	2	MMCAP2_0150	MMCAP2_0150 [392-413]		0	2452.34			3.1885e+06		High	1.77e-05	4.373e-11	5.46	64.26	K.GEIILESMVFPEPVIQLALEPK.T	[392-413]	Used	Used
	FALSE	High	[K].GEIILESMVFPEPVIQLALEPK.[T]	1xOxidation [M8]	FALSE	Mycoplasma	6.02816e-12	5.59251e-05	1	1	2	MMCAP2_0150	MMCAP2_0150 [392-413]		0	2468.34			2.78213e+06		High	1.77e-05	2.86e-11	5.43	62.72	K.GEIILESMVFPEPVIQLALEPK.T	[392-413]	Used	Used
	FALSE	High	[K].GFEWVDK.[I]		FALSE	Mycoplasma	0.103126	0.00201137	1	1	6	MMCAP2_0150	MMCAP2_0150 [518-524]		0	880.42	6.83232e+07	6.3626e+07	8.07723e+07		High	0.0005551	0.01904	1.86	33.33	K.GFEWVDK.I	[518-524]	Used	Used
	FALSE	High	[K].GFEWVDKITGGR.[V]		FALSE	Mycoplasma	3.65915e-08	5.59251e-05	1	1	16	MMCAP2_0150	MMCAP2_0150 [518-529]		1	1364.7	6.41775e+07	8.67533e+07	86557119		High	1.77e-05	4.837e-08	3.5	42.91	K.GFEWVDKITGGR.V	[518-529]	Used	Used
	FALSE	High	[R].GIIEGSEQR.[G]		FALSE	Mycoplasma	0.000398422	9.49347e-05	1	1	12	MMCAP2_0150	MMCAP2_0150 [625-633]		0	988.506	2.0461e+08	2.44718e+08	2.62811e+08		High	3.786e-05	0.000136	2.52	17.81	R.GIIEGSEQR.G	[625-633]	Used	Used
	FALSE	High	[K].GILPTGEEVER.[H]		FALSE	Mycoplasma	1.09855e-05	9.49347e-05	1	1	17	MMCAP2_0150	MMCAP2_0150 [289-299]		0	1199.63	9.37295e+08	1.10997e+09	1.10987e+09		High	3.786e-05	6.286e-06	2.57	31.58	K.GILPTGEEVER.H	[289-299]	Used (Top N)	Used
	FALSE	High	[K].GILPTGEEVERHADDTEPFSALAFK.[V]		FALSE	Mycoplasma	2.29703e-07	9.49347e-05	1	1	3	MMCAP2_0150	MMCAP2_0150 [289-313]		1	2729.34	1.51235e+07	2.30016e+07	6.53251e+06		High	3.185e-05	2.318e-07	4.78	48.74	K.GILPTGEEVERHADDTEPFSALAFK.V	[289-313]	Used	Used
	FALSE	High	[R].GITITSAATTAFWK.[N]		FALSE	Mycoplasma	5.04207e-09	5.59251e-05	1	1	26	MMCAP2_0150	MMCAP2_0150 [60-73]		0	1467.78	3.46465e+08	4.48715e+08	3.92983e+08		High	1.77e-05	8.91e-09	4.29	48.47	R.GITITSAATTAFWK.N	[60-73]	Used	Used
	FALSE	High	[R].GNAQTIKSKVPLTEMFGYATELR.[S]	1xOxidation [M15]	FALSE	Mycoplasma	2.05946e-05	9.49347e-05	1	1	1	MMCAP2_0150	MMCAP2_0150 [634-656]		2	2570.33				No Quan Values	High	3.786e-05	1.076e-05	2.93		R.GNAQTIKSKVPLTEMFGYATELR.S	[634-656]	Not Used	Not Used
	FALSE	High	[R].GNYTMIFSHYAEAPK.[A]		FALSE	Mycoplasma	1.24671e-12	5.59251e-05	1	1	22	MMCAP2_0150	MMCAP2_0150 [663-677]		0	1728.81	1.81283e+08	2.37789e+08	2.06782e+08		High	1.77e-05	7.46e-12	4.06	38.49	R.GNYTMIFSHYAEAPK.A	[663-677]	Used	Used
	FALSE	High	[R].GNYTMIFSHYAEAPK.[A]	1xOxidation [M5]	FALSE	Mycoplasma	1.22284e-12	5.59251e-05	1	1	28	MMCAP2_0150	MMCAP2_0150 [663-677]		0	1744.8	5.55711e+08	7.35399e+08	7.30405e+08		High	1.77e-05	7.35e-12	4.15	36.12	R.GNYTMIFSHYAEAPK.A	[663-677]	Used	Used
	FALSE	High	[R].GSYGHVVIEFEPNK.[D]		FALSE	Mycoplasma	9.55874e-10	5.59251e-05	1	1	3	MMCAP2_0150	MMCAP2_0150 [502-515]		0	1575.78	4.22285e+07	4.45761e+07	45894238		High	1.77e-05	2.157e-09	4.5	33.3	R.GSYGHVVIEFEPNK.D	[502-515]	Used	Used
	FALSE	High	[R].GSYGHVVIEFEPNKDK.[G]		FALSE	Mycoplasma	1.83536e-12	5.59251e-05	1	1	22	MMCAP2_0150	MMCAP2_0150 [502-517]		1	1818.9	2.41807e+08	2.94303e+08	3.38996e+08		High	1.77e-05	1.035e-11	5.14	28.86	R.GSYGHVVIEFEPNKDK.G	[502-517]	Used	Used
	FALSE	High	[R].GSYGHVVIEFEPNKDKGFEWVDK.[I]		FALSE	Mycoplasma	2.75893e-13	5.59251e-05	1	1	22	MMCAP2_0150	MMCAP2_0150 [502-524]		2	2680.3	2.25209e+08	3.2397e+08	2.8479e+08		High	1.77e-05	2.068e-12	7.62	40.87	R.GSYGHVVIEFEPNKDKGFEWVDK.I	[502-524]	Used	Used
	FALSE	High	[K].GSYVLNSTK.[Q]		FALSE	Mycoplasma	0.000232507	9.49347e-05	1	1	10	MMCAP2_0150	MMCAP2_0150 [336-344]		0	968.505	1.85357e+08	2.50927e+08	2.24076e+08		High	3.786e-05	8.58e-05	1.79	18.76	K.GSYVLNSTK.Q	[336-344]	Used	Used
	FALSE	High	[K].GVINADFFPVLAGSAFK.[N]		FALSE	Mycoplasma	1.26076e-13	5.59251e-05	1	1	23	MMCAP2_0150	MMCAP2_0150 [247-263]		0	1752.93	3.13063e+08	4.99699e+08	4.1787e+08		High	1.77e-05	1.057e-12	4.52	60.62	K.GVINADFFPVLAGSAFK.N	[247-263]	Used	Used
	FALSE	High	[R].HADDTEPFSALAFK.[V]		FALSE	Mycoplasma	6.30512e-16	5.59251e-05	1	1	57	MMCAP2_0150	MMCAP2_0150 [300-313]		0	1548.73	5.82755e+08	7.20516e+08	6.58545e+08		High	1.77e-05	5.311e-15	5.7	40.75	R.HADDTEPFSALAFK.V	[300-313]	Used	Used
	FALSE	High	[R].KGVINADFFPVLAGSAFK.[N]		FALSE	Mycoplasma	6.30512e-16	5.59251e-05	1	1	29	MMCAP2_0150	MMCAP2_0150 [246-263]		1	1881.03	3.90166e+08	5.5042e+08	5.42197e+08		High	1.77e-05	6.305e-16	7.29	54.27	R.KGVINADFFPVLAGSAFK.N	[246-263]	Used	Used
	FALSE	High	[K].KMNPVVLEPIMNVEVTVPDEYYGDVMGNISSK.[R]	1xOxidation [M2]	FALSE	Mycoplasma	1.96991e-14	5.59251e-05	1	1	1	MMCAP2_0150	MMCAP2_0150 [592-623]		1	3583.74				No Quan Values	High	1.77e-05	2.172e-13	7.81		K.KMNPVVLEPIMNVEVTVPDEYYGDVMGNISSK.R	[592-623]	Not Used	Not Used
	FALSE	High	[K].KMNPVVLEPIMNVEVTVPDEYYGDVMGNISSK.[R]	2xOxidation [M11; M]	FALSE	Mycoplasma	8.17235e-15	5.59251e-05	1	1	5	MMCAP2_0150	MMCAP2_0150 [592-623]		1	3599.73	1.20604e+07	1.7523e+07	15203259		High	1.77e-05	1.027e-13	7.09	55.38	K.KMNPVVLEPIMNVEVTVPDEYYGDVMGNISSK.R	[592-623]	Used	Used
	FALSE	High	[K].KMNPVVLEPIMNVEVTVPDEYYGDVMGNISSK.[R]	3xOxidation [M2; M11; M26]	FALSE	Mycoplasma	6.30512e-16	5.59251e-05	1	1	18	MMCAP2_0150	MMCAP2_0150 [592-623]		1	3615.73	3.67215e+07	3.68111e+07	4.51008e+07		High	1.77e-05	8.029e-16	8.39	51.55	K.KMNPVVLEPIMNVEVTVPDEYYGDVMGNISSK.R	[592-623]	Used	Used
	FALSE	High	[K].KMNPVVLEPIMNVEVTVPDEYYGDVMGNISSKR.[G]	2xOxidation [M11; M26]	FALSE	Mycoplasma	0.0276338	0.000858791	1	1	1	MMCAP2_0150	MMCAP2_0150 [592-624]		2	3755.83				No Quan Values	High	0.0002697	0.005531	2.94		K.KMNPVVLEPIMNVEVTVPDEYYGDVMGNISSKR.G	[592-624]	Not Used	Not Used
	FALSE	High	[K].KMNPVVLEPIMNVEVTVPDEYYGDVMGNISSKR.[G]	3xOxidation [M2; M11; M26]	FALSE	Mycoplasma	1.23851e-14	5.59251e-05	1	1	6	MMCAP2_0150	MMCAP2_0150 [592-624]		2	3771.83	1.21663e+07	1.90992e+07	1.8475e+07		High	1.77e-05	1.462e-13	6.91	47.67	K.KMNPVVLEPIMNVEVTVPDEYYGDVMGNISSKR.G	[592-624]	Used	Used
	FALSE	High	[K].IAASMALK.[E]		FALSE	Mycoplasma	0.00642588	0.000280377	1	1	2	MMCAP2_0150	MMCAP2_0150 [580-587]		0	804.465	5.91346e+07	7.8984e+07	75447280		High	0.0001137	0.001504	2.36	22.88	K.IAASMALK.E	[580-587]	Used	Used
	FALSE	High	[K].IAASMALK.[E]	1xOxidation [M5]	FALSE	Mycoplasma	0.000241639	9.49347e-05	1	1	21	MMCAP2_0150	MMCAP2_0150 [580-587]		0	820.46	2.00405e+08	3.49843e+08	2.32795e+08		High	3.786e-05	8.878e-05	1.75	16.7	K.IAASMALK.E	[580-587]	Used	Used
	FALSE	High	[K].IAASMALKEASKK.[M]	1xOxidation [M5]	FALSE	Mycoplasma	0.0671682	0.00145851	1	1	2	MMCAP2_0150	MMCAP2_0150 [580-592]		2	1363.76	221411	357887	220360		High	0.0004199	0.01265	1.58	15.18	K.IAASMALKEASKK.M	[580-592]	Used	Used
	FALSE	High	[K].LAEEDPTFR.[T]		FALSE	Mycoplasma	1.52818e-06	9.49347e-05	1	1	17	MMCAP2_0150	MMCAP2_0150 [428-436]		0	1077.52	8.43521e+08	9.24917e+08	8.8164e+08		High	3.786e-05	1.172e-06	2.82	25.28	K.LAEEDPTFR.T	[428-436]	Used	Used
	FALSE	High	[K].IGETHEGASQMDWMAQEQER.[G]		FALSE	Mycoplasma	6.30512e-16	5.59251e-05	1	1	6	MMCAP2_0150	MMCAP2_0150 [40-59]		0	2332.99	1.17571e+07	1.79179e+07	1.7958e+07		High	1.77e-05	6.305e-16	5.36	33.86	K.IGETHEGASQMDWMAQEQER.G	[40-59]	Used	Used
	FALSE	High	[K].IGETHEGASQMDWMAQEQER.[G]	1xOxidation [M]	FALSE	Mycoplasma	2.01145e-15	5.59251e-05	1	1	19	MMCAP2_0150	MMCAP2_0150 [40-59]		0	2348.99	5.18326e+07	6.74233e+07	6.52736e+07		High	1.77e-05	3.09e-14	4.75	28.49	K.IGETHEGASQMDWMAQEQER.G	[40-59]	Used	Used
	FALSE	High	[K].IGETHEGASQMDWMAQEQER.[G]	2xOxidation [M11; M14]	FALSE	Mycoplasma	1.34904e-13	5.59251e-05	1	1	41	MMCAP2_0150	MMCAP2_0150 [40-59]		0	2364.98	3.32565e+08	4.1443e+08	4.3382e+08		High	1.77e-05	1.118e-12	5.61	23.97	K.IGETHEGASQMDWMAQEQER.G	[40-59]	Used	Used
	FALSE	High	[R].ILFHTGK.[I]		FALSE	Mycoplasma	0.00228095	0.000190555	1	1	4	MMCAP2_0150	MMCAP2_0150 [30-36]		0	815.477	1.76895e+07	1.17945e+07	9.37877e+06		High	6.475e-05	0.0006101	1.63	17.61	R.ILFHTGK.I	[30-36]	Used	Used
	FALSE	High	[K].LLLDAVVDYLPSPLDIPSIK.[G]		FALSE	Mycoplasma	6.98885e-16	5.59251e-05	1	1	44	MMCAP2_0150	MMCAP2_0150 [269-288]		0	2181.24	1.09488e+09	1.69265e+09	1.97055e+09		High	1.77e-05	1.235e-14	5.05	64.43	K.LLLDAVVDYLPSPLDIPSIK.G	[269-288]	Used (Top N)	Used
	FALSE	High	[R].ILQMHANNRTEIEEVYSGDIAAAVGLK.[N]	1xOxidation [M4]	FALSE	Mycoplasma	6.30512e-16	5.59251e-05	1	1	35	MMCAP2_0150	MMCAP2_0150 [353-379]		1	2958.5	1.37034e+08	1.72002e+08	1.46074e+08		High	1.77e-05	2.076e-15	8.67	46.71	R.ILQMHANNRTEIEEVYSGDIAAAVGLK.N	[353-379]	Used	Used
	FALSE	High	[R].IVFVNKMDK.[T]	1xOxidation [M7]	FALSE	Mycoplasma	8.94731e-05	9.49347e-05	1	1	10	MMCAP2_0150	MMCAP2_0150 [131-139]		1	1109.6	3.10375e+07	3.96956e+07	4.33014e+07		High	3.786e-05	3.792e-05	1.9	17.76	R.IVFVNKMDK.T	[131-139]	Used	Used
	FALSE	High	[R].IVFVNKMDKTGADFIYSVK.[T]	1xOxidation [M7]	FALSE	Mycoplasma	1.12e-05	9.49347e-05	1	1	1	MMCAP2_0150	MMCAP2_0150 [131-149]		2	2191.15	569936	938397	630449		High	3.786e-05	6.415e-06	3.75	37.56	R.IVFVNKMDKTGADFIYSVK.T	[131-149]	Used	Used
	FALSE	High	[K].MDKTGADFIYSVK.[T]		FALSE	Mycoplasma	7.91442e-13	5.59251e-05	1	1	6	MMCAP2_0150	MMCAP2_0150 [137-149]		1	1474.72	1.12541e+07	1.66401e+07	1.37378e+07		High	1.77e-05	5.051e-12	4.07	33.73	K.MDKTGADFIYSVK.T	[137-149]	Used	Used
	FALSE	High	[K].MDKTGADFIYSVK.[T]	1xOxidation [M1]	FALSE	Mycoplasma	2.67595e-12	5.59251e-05	1	1	6	MMCAP2_0150	MMCAP2_0150 [137-149]		1	1490.72	7.65307e+07	1.09615e+08	9.25141e+07		High	1.77e-05	1.433e-11	4.46	31.5	K.MDKTGADFIYSVK.T	[137-149]	Used	Used
	FALSE	High	[K].MNPVVLEPIMNVEVTVPDEYYGDVMGNISSK.[R]	1xOxidation [M]	FALSE	Mycoplasma	1.23851e-14	5.59251e-05	1	1	3	MMCAP2_0150	MMCAP2_0150 [593-623]		0	3455.64	2.92811e+06	3.11759e+06	3.11468e+06		High	1.77e-05	1.461e-13	7.6	61.71	K.MNPVVLEPIMNVEVTVPDEYYGDVMGNISSK.R	[593-623]	Used	Used
	FALSE	High	[K].MNPVVLEPIMNVEVTVPDEYYGDVMGNISSK.[R]	2xOxidation [M10; M]	FALSE	Mycoplasma	1.35382e-09	5.59251e-05	1	1	6	MMCAP2_0150	MMCAP2_0150 [593-623]		0	3471.64	1.75426e+07	2.65136e+07	23621804		High	1.77e-05	2.9e-09	6.12	59.76	K.MNPVVLEPIMNVEVTVPDEYYGDVMGNISSK.R	[593-623]	Used	Used
	FALSE	High	[K].MNPVVLEPIMNVEVTVPDEYYGDVMGNISSK.[R]	3xOxidation [M1; M10; M25]	FALSE	Mycoplasma	2.23031e-13	5.59251e-05	1	1	17	MMCAP2_0150	MMCAP2_0150 [593-623]		0	3487.63	6.57126e+07	7.67835e+07	8.3124e+07		High	1.77e-05	1.715e-12	7.46	57.4	K.MNPVVLEPIMNVEVTVPDEYYGDVMGNISSK.R	[593-623]	Used	Used
	FALSE	High	[K].MNPVVLEPIMNVEVTVPDEYYGDVMGNISSKR.[G]	1xOxidation [M1]	FALSE	Mycoplasma	3.05444e-10	5.59251e-05	1	1	1	MMCAP2_0150	MMCAP2_0150 [593-624]		1	3611.74				No Quan Values	High	1.77e-05	8.173e-10	7.14		K.MNPVVLEPIMNVEVTVPDEYYGDVMGNISSKR.G	[593-624]	Not Used	Not Used
	FALSE	High	[K].MNPVVLEPIMNVEVTVPDEYYGDVMGNISSKR.[G]	2xOxidation [M10; M25]	FALSE	Mycoplasma	3.22697e-08	5.59251e-05	1	1	4	MMCAP2_0150	MMCAP2_0150 [593-624]		1	3627.74	6.63597e+06	1.0282e+07	8427199		High	1.77e-05	4.362e-08	5.17	56.7	K.MNPVVLEPIMNVEVTVPDEYYGDVMGNISSKR.G	[593-624]	Used	Used
	FALSE	High	[K].MNPVVLEPIMNVEVTVPDEYYGDVMGNISSKR.[G]	3xOxidation [M1; M10; M25]	FALSE	Mycoplasma	5.2684e-06	9.49347e-05	1	1	13	MMCAP2_0150	MMCAP2_0150 [593-624]		1	3643.73	2.06137e+07	3.63793e+07	3.91054e+07		High	3.786e-05	3.362e-06	3.36	52.85	K.MNPVVLEPIMNVEVTVPDEYYGDVMGNISSKR.G	[593-624]	Used	Used
	FALSE	High	[K].MSIALSK.[L]	1xOxidation [M1]	FALSE	Mycoplasma	0.107403	0.00205334	1	1	1	MMCAP2_0150	MMCAP2_0150 [421-427]		0	765.418	194816	105045	116579		High	0.0005628	0.01974	1.99	17.65	K.MSIALSK.L	[421-427]	Used	Used
	FALSE	High	[R].NGVIAGYPMIDVK.[A]		FALSE	Mycoplasma	3.16517e-08	5.59251e-05	1	1	3	MMCAP2_0150	MMCAP2_0150 [548-560]		0	1376.72	3.19978e+07	5.01825e+07	44923800		High	1.77e-05	4.272e-08	3.41	43.35	R.NGVIAGYPMIDVK.A	[548-560]	Used	Used
	FALSE	High	[R].NGVIAGYPMIDVK.[A]	1xOxidation [M9]	FALSE	Mycoplasma	2.32291e-08	5.59251e-05	1	1	15	MMCAP2_0150	MMCAP2_0150 [548-560]		0	1392.72	2.33352e+08	3.13491e+08	3.03695e+08		High	1.77e-05	3.279e-08	3.2	39.07	R.NGVIAGYPMIDVK.A	[548-560]	Used	Used
	FALSE	High	[R].NIGIMAHIDAGK.[T]		FALSE	Mycoplasma	1.39153e-08	5.59251e-05	1	1	14	MMCAP2_0150	MMCAP2_0150 [12-23]		0	1239.65	3.48324e+07	4.63466e+07	3.93364e+07		High	1.77e-05	2.116e-08	3.62	29.95	R.NIGIMAHIDAGK.T	[12-23]	Used	Used
	FALSE	High	[R].NIGIMAHIDAGK.[T]	1xOxidation [M5]	FALSE	Mycoplasma	2.04855e-08	5.59251e-05	1	1	50	MMCAP2_0150	MMCAP2_0150 [12-23]		0	1255.65	3.06826e+08	3.44927e+08	3.07372e+08		High	1.77e-05	2.945e-08	3.27	23.92	R.NIGIMAHIDAGK.T	[12-23]	Used	Used
	FALSE	High	[K].NTRFNIIDTPGHVDFTVEVER.[S]		FALSE	Mycoplasma	0.662444	0.00906449	1	1	1	MMCAP2_0150	MMCAP2_0150 [74-94]		1	2459.23	1.31625e+06	1.04976e+06			High	0.002335	0.1443	1.83	34.02	K.NTRFNIIDTPGHVDFTVEVER.S	[74-94]	Used	Used
	FALSE	High	[K].NTTTGDTLCDEK.[G]	1xCarbamidomethyl [C9]	FALSE	Mycoplasma	1.56751e-10	5.59251e-05	1	1	4	MMCAP2_0150	MMCAP2_0150 [380-391]		0	1354.58	1.58078e+06	2.21366e+06	1.1173e+07		High	1.77e-05	4.615e-10	2.85	16.5	K.NTTTGDTLCDEK.G	[380-391]	Used	Used
	FALSE	High	[K].NTTTGDTLCDEKGEIILESMVFPEPVIQLALEPK.[T]	1xCarbamidomethyl [C9]	FALSE	Mycoplasma	5.41168e-11	5.59251e-05	1	1	2	MMCAP2_0150	MMCAP2_0150 [380-413]		1	3787.9	4.29125e+07	3.69987e+07	26434428		High	1.77e-05	1.866e-10	7.87	63.77	K.NTTTGDTLCDEKGEIILESMVFPEPVIQLALEPK.T	[380-413]	Used	Used
	FALSE	High	[K].NTTTGDTLCDEKGEIILESMVFPEPVIQLALEPK.[T]	1xCarbamidomethyl [C9]; 1xOxidation [M20]	FALSE	Mycoplasma	3.78999e-12	5.59251e-05	1	1	10	MMCAP2_0150	MMCAP2_0150 [380-413]		1	3803.9	3.76552e+07	5.47456e+07	37756422		High	1.77e-05	1.922e-11	7.91	61.1	K.NTTTGDTLCDEKGEIILESMVFPEPVIQLALEPK.T	[380-413]	Used	Used
	FALSE	High	[K].REFNVATNVGAPQVSYR.[E]		FALSE	Mycoplasma	6.30512e-16	5.59251e-05	1	1	6	MMCAP2_0150	MMCAP2_0150 [465-481]		1	1907.97	1.37767e+07	1.92639e+07	1.79233e+07		High	1.77e-05	7.443e-16	5.64	32.98	K.REFNVATNVGAPQVSYR.E	[465-481]	Used	Used
	FALSE	High	[K].SKVPLTEMFGYATELR.[S]		FALSE	Mycoplasma	2.54967e-12	5.59251e-05	1	1	19	MMCAP2_0150	MMCAP2_0150 [641-656]		1	1841.95	5.69202e+07	8.29147e+07	6.26587e+07		High	1.77e-05	1.38e-11	5.46	48.9	K.SKVPLTEMFGYATELR.S	[641-656]	Used	Used
	FALSE	High	[K].SKVPLTEMFGYATELR.[S]	1xOxidation [M8]	FALSE	Mycoplasma	1.05938e-13	5.59251e-05	1	1	29	MMCAP2_0150	MMCAP2_0150 [641-656]		1	1857.94	5.04799e+08	6.3299e+08	6.36691e+08		High	1.77e-05	9.136e-13	6.03	38.97	K.SKVPLTEMFGYATELR.S	[641-656]	Used	Used
	FALSE	High	[R].TEIEEVYSGDIAAAVGLK.[N]		FALSE	Mycoplasma	5.3843e-14	5.59251e-05	1	1	54	MMCAP2_0150	MMCAP2_0150 [362-379]		0	1864.95	6.1232e+07	7.28597e+07	9.38498e+07		High	1.77e-05	5.099e-13	5.29	55.77	R.TEIEEVYSGDIAAAVGLK.N	[362-379]	Used	Used
	FALSE	High	[K].TGADFIYSVK.[T]		FALSE	Mycoplasma	7.76673e-07	9.49347e-05	1	1	19	MMCAP2_0150	MMCAP2_0150 [140-149]		0	1100.56	6.86693e+08	9.18223e+08	8.64603e+08		High	3.786e-05	6.561e-07	3.71	35.73	K.TGADFIYSVK.T	[140-149]	Used	Used
	FALSE	High	[K].TKADQEKMSIALSK.[L]	1xOxidation [M8]	FALSE	Mycoplasma	1.82135e-07	9.49347e-05	1	1	13	MMCAP2_0150	MMCAP2_0150 [414-427]		2	1565.82	7.30565e+06	1.17749e+07	6.27583e+06		High	3.185e-05	1.907e-07	3.94	13.42	K.TKADQEKMSIALSK.L	[414-427]	Used	Used
	FALSE	High	[R].TYTDDETGQTIIAGMGELHLDIIVDR.[M]		FALSE	Mycoplasma	2.7144e-15	5.59251e-05	1	1	7	MMCAP2_0150	MMCAP2_0150 [437-462]		0	2876.4	722391	622510	2.08375e+06		High	1.77e-05	4.006e-14	6	61.05	R.TYTDDETGQTIIAGMGELHLDIIVDR.M	[437-462]	Used	Used
	FALSE	High	[R].TYTDDETGQTIIAGMGELHLDIIVDR.[M]	1xOxidation [M15]	FALSE	Mycoplasma	6.30512e-16	5.59251e-05	1	1	43	MMCAP2_0150	MMCAP2_0150 [437-462]		0	2892.39	3.74064e+07	3.00956e+07	2.59983e+07		High	1.77e-05	1.052e-14	7.48	58.71	R.TYTDDETGQTIIAGMGELHLDIIVDR.M	[437-462]	Used	Used
	FALSE	High	[R].VGLENALR.[N]		FALSE	Mycoplasma	0.000117245	9.49347e-05	1	1	25	MMCAP2_0150	MMCAP2_0150 [540-547]		0	871.5	1.06225e+09	1.39673e+09	1.35251e+09		High	3.786e-05	4.775e-05	1.53	27.5	R.VGLENALR.N	[540-547]	Used (Top N)	Used
	FALSE	High	[R].VLDGAVAVLDGQSGVEPQTETVWR.[Q]		FALSE	Mycoplasma	6.30512e-16	5.59251e-05	1	1	77	MMCAP2_0150	MMCAP2_0150 [98-121]		0	2526.28	4.70228e+08	5.89958e+08	5.53884e+08		High	1.77e-05	6.305e-16	6.05	54.42	R.VLDGAVAVLDGQSGVEPQTETVWR.Q	[98-121]	Used	Used
	FALSE	High	[K].VMTDPFVGK.[L]	1xOxidation [M2]	FALSE	Mycoplasma	1.71619e-06	9.49347e-05	1	1	17	MMCAP2_0150	MMCAP2_0150 [314-322]		0	1009.5	3.43123e+08	4.20232e+08	3.98048e+08		High	3.786e-05	1.292e-06	3.22	25.81	K.VMTDPFVGK.L	[314-322]	Used	Used
	FALSE	High	[K].VMTDPFVGKLTFFR.[V]	1xOxidation [M2]	FALSE	Mycoplasma	2.66368e-09	5.59251e-05	1	1	2	MMCAP2_0150	MMCAP2_0150 [314-327]		1	1673.87	1.38695e+06	1.73578e+06	2.75642e+06		High	1.77e-05	5.179e-09	3.49	47.97	K.VMTDPFVGKLTFFR.V	[314-327]	Used	Used
	FALSE	High	[K].VMTDPFVGKLTFFRVYSGILTK.[G]	1xOxidation [M2]	FALSE	Mycoplasma	6.9831e-07	9.49347e-05	1	1	1	MMCAP2_0150	MMCAP2_0150 [314-335]		2	2535.37	155689	113056	578675		High	3.786e-05	6.018e-07	4.71	55.57	K.VMTDPFVGKLTFFRVYSGILTK.G	[314-335]	Used	Used
	FALSE	High	[K].VPLTEMFGYATELR.[S]		FALSE	Mycoplasma	1.19758e-11	5.59251e-05	1	1	9	MMCAP2_0150	MMCAP2_0150 [643-656]		0	1626.82	2.1236e+07	3.02272e+07	2.54253e+07		High	1.77e-05	5.137e-11	3.95	56.28	K.VPLTEMFGYATELR.S	[643-656]	Used	Used
	FALSE	High	[K].VPLTEMFGYATELR.[S]	1xOxidation [M6]	FALSE	Mycoplasma	2.06115e-12	5.59251e-05	1	1	10	MMCAP2_0150	MMCAP2_0150 [643-656]		0	1642.81	1.45309e+08	1.80815e+08	1.915e+08		High	1.77e-05	1.145e-11	4.44	45.53	K.VPLTEMFGYATELR.S	[643-656]	Used	Used
	FALSE	High	[K].VPLTEMFGYATELRSFTQGRGNYTMIFSHYAEAPK.[A]	2xOxidation [M6; M25]	FALSE	Mycoplasma	0.00111717	9.49347e-05	1	1	1	MMCAP2_0150	MMCAP2_0150 [643-677]		2	4044.93	1.1414e+06	1.9666e+06			High	3.786e-05	0.0003302	4.47	52.43	K.VPLTEMFGYATELRSFTQGRGNYTMIFSHYAEAPK.A	[643-677]	Used	Used
	FALSE	High	[R].VSKEYINSAR.[V]		FALSE	Mycoplasma	0.000906667	9.49347e-05	1	1	1	MMCAP2_0150	MMCAP2_0150 [530-539]		1	1166.62		10994.5			High	3.786e-05	0.0002751	1.21	10.29	R.VSKEYINSAR.V	[530-539]	Used	Used
	FALSE	High	[R].VYSGILTK.[G]		FALSE	Mycoplasma	0.000410063	9.49347e-05	1	1	27	MMCAP2_0150	MMCAP2_0150 [328-335]		0	880.514	6.67631e+08	8.26232e+08	7.8384e+08		High	3.786e-05	0.0001387	1.73	25.04	R.VYSGILTK.G	[328-335]	Used	Used
FALSE	Master Protein	MMCAP2_0059	MMCAP2_0059	97	FALSE	Mycoplasma	48	1625	48	372	40.6	8.48	5356.57	48	2.58623e+09	2.50466e+09	2.94548e+09	1
	Checked	Confidence	Annotated Sequence	Modifications	Contaminant	Marked as	Qvality PEP	Qvality q-value	# Protein Groups	# Proteins	# PSMs	Master Protein Accessions	Positions in Master Proteins	Modifications in Master Proteins	# Missed Cleavages	Theo. MH+ [Da]	Abundances (Normalized): F7: Sample, GM12_WT	Abundances (Normalized): F8: Sample, GM12_WT	Abundances (Normalized): F9: Sample, GM12_WT	Quan Info	Confidence (by Search Engine): Sequest HT	Percolator q-Value (by Search Engine): Sequest HT	Percolator PEP (by Search Engine): Sequest HT	XCorr (by Search Engine): Sequest HT	Top Apex RT [min]	Sequence in Protein	Positions in Proteins	Quan Usage	Quan Ratio Usage
	FALSE	High	[K].ALPLLRPMSEVAGR.[M]		FALSE	Mycoplasma	1.90618e-05	9.49347e-05	1	1	12	MMCAP2_0059	MMCAP2_0059 [125-138]		0	1509.86	1.41827e+08	1.50559e+08	200596216		High	3.786e-05	1.007e-05	2.04	38.92	K.ALPLLRPMSEVAGR.M	[125-138]	Used	Used
	FALSE	High	[K].ALPLLRPMSEVAGR.[M]	1xOxidation [M8]	FALSE	Mycoplasma	2.57229e-05	9.49347e-05	1	1	52	MMCAP2_0059	MMCAP2_0059 [125-138]		0	1525.85	1.74908e+09	1.78102e+09	1.90774e+09		High	3.786e-05	1.305e-05	1.97	30.89	K.ALPLLRPMSEVAGR.M	[125-138]	Used (Top N)	Used
	FALSE	High	[K].AIQDNSALK.[L]		FALSE	Mycoplasma	0.000117245	9.49347e-05	1	1	10	MMCAP2_0059	MMCAP2_0059 [334-342]		0	959.516	6.00835e+08	7.00984e+08	800282348		High	3.786e-05	4.754e-05	2.41	16.88	K.AIQDNSALK.L	[334-342]	Used	Used
	FALSE	High	[K].AIQDNSALKLGVQTVNGK.[L]		FALSE	Mycoplasma	1.3511e-14	5.59251e-05	1	1	1	MMCAP2_0059	MMCAP2_0059 [334-351]		1	1856.02				No Quan Values	High	1.77e-05	1.576e-13	5.35		K.AIQDNSALKLGVQTVNGK.L	[334-351]	Not Used	Not Used
	FALSE	High	[K].ANILKSNYANIAK.[A]		FALSE	Mycoplasma	2.18547e-06	9.49347e-05	1	1	3	MMCAP2_0059	MMCAP2_0059 [216-228]		1	1419.8	2.54072e+06	2.26696e+06	3.65917e+06		High	3.786e-05	1.593e-06	3.8	26.48	K.ANILKSNYANIAK.A	[216-228]	Used	Used
	FALSE	High	[K].ANITIIGGGVAGTSALR.[L]		FALSE	Mycoplasma	2.53289e-14	5.59251e-05	1	1	146	MMCAP2_0059	MMCAP2_0059 [170-186]		0	1570.89	1.28366e+09	1.3066e+09	1.48828e+09		High	1.77e-05	2.686e-13	4.25	41.43	K.ANITIIGGGVAGTSALR.L	[170-186]	Used	Used
	FALSE	High	[K].AVKESDVVISTVLIPGK.[L]		FALSE	Mycoplasma	2.03099e-15	5.59251e-05	1	1	11	MMCAP2_0059	MMCAP2_0059 [229-245]		1	1755.03	5.16795e+08	3.08258e+08	2.2484e+08		High	1.77e-05	3.127e-14	6.16	40.48	K.AVKESDVVISTVLIPGK.L	[229-245]	Used	Used
	FALSE	High	[K].AVKESDVVISTVLIPGKLAPK.[L]		FALSE	Mycoplasma	1.54303e-06	9.49347e-05	1	1	1	MMCAP2_0059	MMCAP2_0059 [229-249]		2	2164.3	5.6498e+06	2.54873e+06	2.04478e+06		High	3.786e-05	1.184e-06	4.22	42.17	K.AVKESDVVISTVLIPGKLAPK.L	[229-249]	Used	Used
	FALSE	High	[K].DALGVLVSGTPGTPK.[A]		FALSE	Mycoplasma	3.55454e-08	5.59251e-05	1	1	3	MMCAP2_0059	MMCAP2_0059 [155-169]		0	1411.78	1.24717e+07	1.4014e+07	24802292		High	1.77e-05	4.738e-08	4	43.57	K.DALGVLVSGTPGTPK.A	[155-169]	Used	Used
	FALSE	High	[K].DLTEELIK.[N]		FALSE	Mycoplasma	0.00117131	9.49347e-05	1	1	15	MMCAP2_0059	MMCAP2_0059 [101-108]		0	960.525	1.93274e+08	3.5252e+08	5.37349e+08		High	3.786e-05	0.0003433	2.07	39.47	K.DLTEELIK.N	[101-108]	Used	Used
	FALSE	High	[K].DLTEELIKNK.[V]		FALSE	Mycoplasma	0.166166	0.00285305	1	1	2	MMCAP2_0059	MMCAP2_0059 [101-110]		1	1202.66	4.50962e+06	3.73388e+06	2.99417e+06		High	0.0007682	0.03026	1.77	32.53	K.DLTEELIKNK.V	[101-110]	Used	Used
	FALSE	High	[K].ESDVVISTVLIPGK.[L]		FALSE	Mycoplasma	6.28509e-14	5.59251e-05	1	1	90	MMCAP2_0059	MMCAP2_0059 [232-245]		0	1456.83	1.43335e+09	1.51789e+09	1.50119e+09		High	1.77e-05	5.825e-13	5.29	46.37	K.ESDVVISTVLIPGK.L	[232-245]	Used	Used
	FALSE	High	[K].ESDVVISTVLIPGKLAPK.[L]		FALSE	Mycoplasma	1.8177e-12	5.59251e-05	1	1	7	MMCAP2_0059	MMCAP2_0059 [232-249]		1	1866.09	6.3803e+06	4.56843e+06	7.91778e+06		High	1.77e-05	1.027e-11	5.24	45.94	K.ESDVVISTVLIPGKLAPK.L	[232-249]	Used	Used
	FALSE	High	[R].HNVIHYSVPNIPGAVPR.[T]		FALSE	Mycoplasma	6.30512e-16	5.59251e-05	1	1	126	MMCAP2_0059	MMCAP2_0059 [293-309]		0	1870.01	2.37746e+09	2.04752e+09	2.42291e+09		High	1.77e-05	9.987e-16	5.47	36.26	R.HNVIHYSVPNIPGAVPR.T	[293-309]	Used (Top N)	Used
	FALSE	High	[K].KAIQDNSALK.[L]		FALSE	Mycoplasma	0.103126	0.00201137	1	1	1	MMCAP2_0059	MMCAP2_0059 [333-342]		1	1087.61				No Quan Values	High	0.0005551	0.01892	1.01		K.KAIQDNSALK.L	[333-342]	Not Used	Not Used
	FALSE	High	[R].LAIAMEANVTIIEFNENR.[I]		FALSE	Mycoplasma	3.07794e-15	5.59251e-05	1	1	38	MMCAP2_0059	MMCAP2_0059 [187-204]		0	2048.05	2.37114e+07	3.56527e+07	1.81427e+07		High	1.77e-05	4.46e-14	4.52	62.55	R.LAIAMEANVTIIEFNENR.I	[187-204]	Used	Used
	FALSE	High	[R].LAIAMEANVTIIEFNENR.[I]	1xOxidation [M5]	FALSE	Mycoplasma	6.30512e-16	5.59251e-05	1	1	87	MMCAP2_0059	MMCAP2_0059 [187-204]		0	2064.04	1.17217e+08	1.57345e+08	1.43973e+08		High	1.77e-05	1.58e-15	5.34	54.2	R.LAIAMEANVTIIEFNENR.I	[187-204]	Used	Used
	FALSE	High	[R].LAIAMEANVTIIEFNENRIR.[Q]		FALSE	Mycoplasma	0.0154233	0.000414659	1	1	1	MMCAP2_0059	MMCAP2_0059 [187-206]		1	2317.23	1.48193e+06	553581			High	0.0001546	0.003238	2.97	60.68	R.LAIAMEANVTIIEFNENRIR.Q	[187-206]	Used	Used
	FALSE	High	[R].LAIAMEANVTIIEFNENRIR.[Q]	1xOxidation [M5]	FALSE	Mycoplasma	8.00736e-08	5.59251e-05	1	1	16	MMCAP2_0059	MMCAP2_0059 [187-206]		1	2333.23	3.34431e+07	1.20578e+07	1.50141e+06		High	1.77e-05	9.458e-08	4.2	48.79	R.LAIAMEANVTIIEFNENRIR.Q	[187-206]	Used	Used
	FALSE	High	[K].LGVQTVNGK.[L]		FALSE	Mycoplasma	7.165e-05	9.49347e-05	1	1	12	MMCAP2_0059	MMCAP2_0059 [343-351]		0	915.526	6.51431e+08	6.23738e+08	801284533		High	3.786e-05	3.123e-05	2.25	17.8	K.LGVQTVNGK.L	[343-351]	Used	Used
	FALSE	High	[K].LGVQTVNGKLVYKNVADSLNIQYTEIDNVI.[-]		FALSE	Mycoplasma	0.0671682	0.00145851	1	1	1	MMCAP2_0059	MMCAP2_0059 [343-372]		2	3320.77				No Quan Values	High	0.0004199	0.01263	4.72		K.LGVQTVNGKLVYKNVADSLNIQYTEIDNVI.-	[343-372]	Not Used	Not Used
	FALSE	High	[R].IRQLYETYGHK.[A]		FALSE	Mycoplasma	1.95188e-08	5.59251e-05	1	1	6	MMCAP2_0059	MMCAP2_0059 [205-215]		1	1407.74	6.55572e+06	5.47038e+06	7.13752e+06		High	1.77e-05	2.831e-08	3.86	18.29	R.IRQLYETYGHK.A	[205-215]	Used	Used
	FALSE	High	[K].LVTTEMVQTMKPNSVIIDVAIDQGGSVETVDHISSHADPTFIR.[H]		FALSE	Mycoplasma	4.87315e-12	5.59251e-05	1	1	5	MMCAP2_0059	MMCAP2_0059 [250-292]		0	4651.34	1.34964e+07	7.51739e+06	2.97677e+06		High	1.77e-05	2.388e-11	7.45	54.73	K.LVTTEMVQTMKPNSVIIDVAIDQGGSVETVDHISSHADPTFIR.H	[250-292]	Used	Used
	FALSE	High	[K].LVTTEMVQTMKPNSVIIDVAIDQGGSVETVDHISSHADPTFIR.[H]	1xOxidation [M]	FALSE	Mycoplasma	1.59003e-13	5.59251e-05	1	1	19	MMCAP2_0059	MMCAP2_0059 [250-292]		0	4667.33	1.14123e+08	1.17795e+08	1.22353e+08		High	1.77e-05	1.289e-12	7.66	51.16	K.LVTTEMVQTMKPNSVIIDVAIDQGGSVETVDHISSHADPTFIR.H	[250-292]	Used	Used
	FALSE	High	[K].LVTTEMVQTMKPNSVIIDVAIDQGGSVETVDHISSHADPTFIR.[H]	2xOxidation [M6; M10]	FALSE	Mycoplasma	4.56124e-13	5.59251e-05	1	1	46	MMCAP2_0059	MMCAP2_0059 [250-292]		0	4683.33	3.08487e+08	3.41603e+08	2.25856e+08		High	1.77e-05	3.162e-12	9.69	49.07	K.LVTTEMVQTMKPNSVIIDVAIDQGGSVETVDHISSHADPTFIR.H	[250-292]	Used	Used
	FALSE	High	[K].LVYKNVADSLNIQYTEIDNVI.[-]		FALSE	Mycoplasma	0.0480262	0.00115693	1	1	3	MMCAP2_0059	MMCAP2_0059 [352-372]		1	2424.27	4.02041e+06	2.55376e+06	1.44255e+06		High	0.0003477	0.009225	4.51	58.65	K.LVYKNVADSLNIQYTEIDNVI.-	[352-372]	Used	Used
	FALSE	High	[R].MAVIIASNLLLK.[N]		FALSE	Mycoplasma	1.0961e-10	5.59251e-05	1	1	50	MMCAP2_0059	MMCAP2_0059 [139-150]		0	1285.79	1.03491e+08	9.8401e+07	1.14029e+08		High	1.77e-05	3.404e-10	3.58	52.17	R.MAVIIASNLLLK.N	[139-150]	Used	Used
	FALSE	High	[R].MAVIIASNLLLK.[N]	1xOxidation [M1]	FALSE	Mycoplasma	1.46269e-09	5.59251e-05	1	1	71	MMCAP2_0059	MMCAP2_0059 [139-150]		0	1301.79	8.89789e+08	1.09828e+09	1.04255e+09		High	1.77e-05	3.119e-09	3.46	46.75	R.MAVIIASNLLLK.N	[139-150]	Used	Used
	FALSE	High	[R].MAVIIASNLLLKNTDKDALGVLVSGTPGTPK.[A]	1xOxidation [M1]	FALSE	Mycoplasma	1.14511e-07	9.49347e-05	1	1	2	MMCAP2_0059	MMCAP2_0059 [139-169]		2	3152.76		1.31599e+06	2.28816e+06		High	3.185e-05	1.279e-07	4.27	52.35	R.MAVIIASNLLLKNTDKDALGVLVSGTPGTPK.A	[139-169]	Used	Used
	FALSE	High	[-].MKIGLPK.[E]	1xOxidation [M1]	FALSE	Mycoplasma	0.00428751	0.000237904	1	1	8	MMCAP2_0059	MMCAP2_0059 [1-7]		1	802.486	9.03138e+07	5.87322e+07	2.23733e+07		High	9.918e-05	0.001057	1.63	16.41	-.MKIGLPK.E	[1-7]	Used	Used
	FALSE	High	[K].NKVIAIAYETVQTPDK.[A]		FALSE	Mycoplasma	1.15569e-13	5.59251e-05	1	1	11	MMCAP2_0059	MMCAP2_0059 [109-124]		1	1789.97	8.5582e+07	4.96256e+07	2.62299e+07		High	1.77e-05	9.826e-13	4.95	34.39	K.NKVIAIAYETVQTPDK.A	[109-124]	Used	Used
	FALSE	High	[R].NNHEVLVESGAGLGSGFSDLEYEK.[A]		FALSE	Mycoplasma	6.30512e-16	5.59251e-05	1	1	143	MMCAP2_0059	MMCAP2_0059 [29-52]		0	2551.19	1.70873e+09	1.59399e+09	1.61933e+09		High	1.77e-05	6.305e-16	7.06	43.53	R.NNHEVLVESGAGLGSGFSDLEYEK.A	[29-52]	Used	Used
	FALSE	High	[R].NNHEVLVESGAGLGSGFSDLEYEKAGAK.[I]		FALSE	Mycoplasma	1.12265e-13	5.59251e-05	1	1	3	MMCAP2_0059	MMCAP2_0059 [29-56]		1	2878.39	1.01606e+07	3.97393e+06	1.91847e+06		High	1.77e-05	9.599e-13	7.12	39.31	R.NNHEVLVESGAGLGSGFSDLEYEKAGAK.I	[29-56]	Used	Used
	FALSE	High	[K].NTDKDALGVLVSGTPGTPK.[A]		FALSE	Mycoplasma	6.30512e-16	5.59251e-05	1	1	76	MMCAP2_0059	MMCAP2_0059 [151-169]		1	1869.99	9.3984e+08	8.8032e+08	1.01324e+09		High	1.77e-05	6.305e-16	6.04	36.26	K.NTDKDALGVLVSGTPGTPK.A	[151-169]	Used	Used
	FALSE	High	[K].NVADSLNIQYTEIDNVI.[-]		FALSE	Mycoplasma	0.00250373	0.000190555	1	1	45	MMCAP2_0059	MMCAP2_0059 [356-372]		0	1920.95	2.53093e+08	2.70172e+08	2.58648e+08		High	7.333e-05	0.0006645	2.5	61.36	K.NVADSLNIQYTEIDNVI.-	[356-372]	Used	Used
	FALSE	High	[K].NVEDVWK.[Q]		FALSE	Mycoplasma	0.0464326	0.00115693	1	1	7	MMCAP2_0059	MMCAP2_0059 [60-66]		0	889.441	2.01321e+08	2.59907e+08	3.63456e+08		High	0.0003409	0.008952	1.84	28.23	K.NVEDVWK.Q	[60-66]	Used	Used
	FALSE	High	[K].NVEDVWKQEMIVK.[V]		FALSE	Mycoplasma	9.58808e-12	5.59251e-05	1	1	36	MMCAP2_0059	MMCAP2_0059 [60-72]		1	1617.83	5.93915e+08	4.81422e+08	3.74053e+08		High	1.77e-05	4.269e-11	4.39	41.15	K.NVEDVWKQEMIVK.V	[60-72]	Used	Used
	FALSE	High	[K].NVEDVWKQEMIVK.[V]	1xOxidation [M10]	FALSE	Mycoplasma	1.53984e-11	5.59251e-05	1	1	35	MMCAP2_0059	MMCAP2_0059 [60-72]		1	1633.83	1.19941e+09	1.00281e+09	1.05466e+09		High	1.77e-05	6.383e-11	2.99	36.33	K.NVEDVWKQEMIVK.V	[60-72]	Used	Used
	FALSE	High	[R].QLYETYGHK.[A]		FALSE	Mycoplasma	2.53021e-07	9.49347e-05	1	1	21	MMCAP2_0059	MMCAP2_0059 [207-215]		0	1138.55	3.48776e+08	3.50814e+08	4.06878e+08		High	3.185e-05	2.527e-07	2.19	17.11	R.QLYETYGHK.A	[207-215]	Used	Used
	FALSE	High	[R].QLYETYGHKANILK.[S]		FALSE	Mycoplasma	1.40289e-07	9.49347e-05	1	1	1	MMCAP2_0059	MMCAP2_0059 [207-220]		1	1677.9				No Quan Values	High	3.185e-05	1.526e-07	2.4		R.QLYETYGHKANILK.S	[207-220]	Not Used	Not Used
	FALSE	High	[K].SEYKYFYENQIIFTYFHLAGLK.[D]		FALSE	Mycoplasma	6.0321e-06	9.49347e-05	1	1	2	MMCAP2_0059	MMCAP2_0059 [79-100]		1	2774.39	6.09103e+06	1.03806e+07			High	3.786e-05	3.793e-06	4.25	59.51	K.SEYKYFYENQIIFTYFHLAGLK.D	[79-100]	Used	Used
	FALSE	High	[K].SEYKYFYENQIIFTYFHLAGLKDLTEELIK.[N]		FALSE	Mycoplasma	1.62107e-13	5.59251e-05	1	1	4	MMCAP2_0059	MMCAP2_0059 [79-108]		2	3715.89	2.69274e+07	1.3364e+07	1.00608e+06		High	1.77e-05	1.315e-12	8.36	62.12	K.SEYKYFYENQIIFTYFHLAGLKDLTEELIK.N	[79-108]	Used	Used
	FALSE	High	[K].SNYANIAK.[A]		FALSE	Mycoplasma	0.000201221	9.49347e-05	1	1	7	MMCAP2_0059	MMCAP2_0059 [221-228]		0	880.452	1.04216e+07	1.48931e+07	1.11187e+07		High	3.786e-05	7.549e-05	1.95	16.75	K.SNYANIAK.A	[221-228]	Used	Used
	FALSE	High	[K].SNYANIAKAVKESDVVISTVLIPGK.[L]		FALSE	Mycoplasma	1.10923e-05	9.49347e-05	1	1	3	MMCAP2_0059	MMCAP2_0059 [221-245]		2	2616.46	687651	850816	946525		High	3.786e-05	6.344e-06	3.93	52.68	K.SNYANIAKAVKESDVVISTVLIPGK.L	[221-245]	Used	Used
	FALSE	High	[R].TSTIALTNATLTYVVEIASK.[G]		FALSE	Mycoplasma	6.30512e-16	5.59251e-05	1	1	76	MMCAP2_0059	MMCAP2_0059 [310-329]		0	2096.15	5.02436e+08	4.28479e+08	3.90714e+08		High	1.77e-05	1.063e-15	4.07	62	R.TSTIALTNATLTYVVEIASK.G	[310-329]	Used	Used
	FALSE	High	[R].TSTIALTNATLTYVVEIASKGWK.[K]		FALSE	Mycoplasma	2.3147e-12	5.59251e-05	1	1	5	MMCAP2_0059	MMCAP2_0059 [310-332]		1	2467.34	1.79855e+07	1.27284e+07	1.25286e+07		High	1.77e-05	1.263e-11	5.9	62.63	R.TSTIALTNATLTYVVEIASKGWK.K	[310-332]	Used	Used
	FALSE	High	[R].TSTIALTNATLTYVVEIASKGWKK.[A]		FALSE	Mycoplasma	6.13645e-11	5.59251e-05	1	1	4	MMCAP2_0059	MMCAP2_0059 [310-333]		2	2595.44	3.23295e+07	2.24888e+07	16288591		High	1.77e-05	2.071e-10	7.56	59.83	R.TSTIALTNATLTYVVEIASKGWKK.A	[310-333]	Used	Used
	FALSE	High	[R].VGITPMGVVELIR.[N]		FALSE	Mycoplasma	7.59089e-11	5.59251e-05	1	1	10	MMCAP2_0059	MMCAP2_0059 [16-28]		0	1383.8	2.75516e+08	2.6848e+08	2.94527e+08		High	1.77e-05	2.487e-10	3.52	56.72	R.VGITPMGVVELIR.N	[16-28]	Used	Used
	FALSE	High	[R].VGITPMGVVELIR.[N]	1xOxidation [M6]	FALSE	Mycoplasma	2.05484e-10	5.59251e-05	1	1	110	MMCAP2_0059	MMCAP2_0059 [16-28]		0	1399.8	3.63216e+09	3.68543e+09	4.50581e+09		High	1.77e-05	5.844e-10	4.14	50.92	R.VGITPMGVVELIR.N	[16-28]	Used (Top N)	Used
	FALSE	High	[R].VGITPMGVVELIRNNHEVLVESGAGLGSGFSDLEYEK.[A]	1xOxidation [M6]	FALSE	Mycoplasma	1.57789e-08	5.59251e-05	1	1	3	MMCAP2_0059	MMCAP2_0059 [16-52]		1	3931.97	1.12344e+07	9.64468e+06	7.44455e+06		High	1.77e-05	2.368e-08	5.96	58.98	R.VGITPMGVVELIRNNHEVLVESGAGLGSGFSDLEYEK.A	[16-52]	Used	Used
	FALSE	High	[K].VKEPLKSEYK.[Y]		FALSE	Mycoplasma	3.93579e-05	9.49347e-05	1	1	9	MMCAP2_0059	MMCAP2_0059 [73-82]		2	1220.69	1.72072e+06	2.08208e+06	1.40376e+06		High	3.786e-05	1.873e-05	2.06	14.49	K.VKEPLKSEYK.Y	[73-82]	Used	Used
	FALSE	High	[K].VIAIAYETVQTPDK.[A]		FALSE	Mycoplasma	1.49582e-11	5.59251e-05	1	1	126	MMCAP2_0059	MMCAP2_0059 [111-124]		0	1547.83	1.1586e+09	1.11593e+09	1.03397e+09		High	1.77e-05	6.207e-11	2.63	37.75	K.VIAIAYETVQTPDK.A	[111-124]	Used	Used
	FALSE	High	[K].VIAIAYETVQTPDKALPLLRPMSEVAGR.[M]	1xOxidation [M22]	FALSE	Mycoplasma	7.46195e-06	9.49347e-05	1	1	1	MMCAP2_0059	MMCAP2_0059 [111-138]		1	3054.67	6.24129e+06	2.46267e+06	890656		High	3.786e-05	4.534e-06	4.1	47.32	K.VIAIAYETVQTPDKALPLLRPMSEVAGR.M	[111-138]	Used	Used
	FALSE	High	[K].YFYENQIIFTYFHLAGLK.[D]		FALSE	Mycoplasma	9.87025e-12	5.59251e-05	1	1	21	MMCAP2_0059	MMCAP2_0059 [83-100]		0	2267.15	1.1835e+08	1.87225e+08	8.76444e+07		High	1.77e-05	4.368e-11	5.53	61.41	K.YFYENQIIFTYFHLAGLK.D	[83-100]	Used	Used
	FALSE	High	[K].YFYENQIIFTYFHLAGLKDLTEELIK.[N]		FALSE	Mycoplasma	1.36423e-14	5.59251e-05	1	1	19	MMCAP2_0059	MMCAP2_0059 [83-108]		1	3208.66	1.97414e+08	1.36921e+08	3.12089e+07		High	1.77e-05	1.591e-13	9.13	63.61	K.YFYENQIIFTYFHLAGLKDLTEELIK.N	[83-108]	Used	Used
	FALSE	High	[K].YFYENQIIFTYFHLAGLKDLTEELIKNK.[V]		FALSE	Mycoplasma	5.79949e-12	5.59251e-05	1	1	2	MMCAP2_0059	MMCAP2_0059 [83-110]		2	3450.8	8.64995e+06	3.1663e+06			High	1.77e-05	2.777e-11	7.15	61.81	K.YFYENQIIFTYFHLAGLKDLTEELIKNK.V	[83-110]	Used	Used
FALSE	Master Protein	MMCAP2_0213	MMCAP2_0213	90	FALSE	Mycoplasma	48	1413	48	451	49.5	5.45	5204.53	48	3.33547e+09	2.09991e+09	3.19772e+09	1
	Checked	Confidence	Annotated Sequence	Modifications	Contaminant	Marked as	Qvality PEP	Qvality q-value	# Protein Groups	# Proteins	# PSMs	Master Protein Accessions	Positions in Master Proteins	Modifications in Master Proteins	# Missed Cleavages	Theo. MH+ [Da]	Abundances (Normalized): F7: Sample, GM12_WT	Abundances (Normalized): F8: Sample, GM12_WT	Abundances (Normalized): F9: Sample, GM12_WT	Quan Info	Confidence (by Search Engine): Sequest HT	Percolator q-Value (by Search Engine): Sequest HT	Percolator PEP (by Search Engine): Sequest HT	XCorr (by Search Engine): Sequest HT	Top Apex RT [min]	Sequence in Protein	Positions in Proteins	Quan Usage	Quan Ratio Usage
	FALSE	High	[K].AAASELDIPLYK.[Y]		FALSE	Mycoplasma	2.97167e-11	5.59251e-05	1	1	75	MMCAP2_0213	MMCAP2_0213 [121-132]		0	1290.69	2.83776e+09	2.56183e+09	2.86746e+09		High	1.77e-05	1.116e-10	2.29	41.3	K.AAASELDIPLYK.Y	[121-132]	Used (Top N)	Used
	FALSE	High	[K].AANSTLIK.[L]		FALSE	Mycoplasma	5.57344e-05	9.49347e-05	1	1	4	MMCAP2_0213	MMCAP2_0213 [353-360]		0	817.478	995027	1.18072e+06	1.72999e+06		High	3.786e-05	2.533e-05	1.66	14.65	K.AANSTLIK.L	[353-360]	Used	Used
	FALSE	High	[K].AGWTAVVSHR.[S]		FALSE	Mycoplasma	1.54767e-08	5.59251e-05	1	1	11	MMCAP2_0213	MMCAP2_0213 [380-389]		0	1083.57	4.04556e+08	3.97223e+08	4.29576e+08		High	1.77e-05	2.334e-08	3.38	23.14	K.AGWTAVVSHR.S	[380-389]	Used	Used
	FALSE	High	[K].AGYKPGKDGIMIAMDCASSELYLEDKK.[Y]	1xCarbamidomethyl [C16]	FALSE	Mycoplasma	0.000112805	9.49347e-05	1	1	1	MMCAP2_0213	MMCAP2_0213 [244-270]		2	2990.43	1.90752e+06				High	3.786e-05	4.595e-05	3.68	42.95	K.AGYKPGKDGIMIAMDCASSELYLEDKK.Y	[244-270]	Used	Used
	FALSE	High	[K].AGYKPGKDGIMIAMDCASSELYLEDKK.[Y]	1xCarbamidomethyl [C16]; 1xOxidation [M11]	FALSE	Mycoplasma	2.35628e-11	5.59251e-05	1	1	3	MMCAP2_0213	MMCAP2_0213 [244-270]		2	3006.43	7.38585e+06	5.85088e+06	1.62281e+06		High	1.77e-05	9.171e-11	6.51	40.66	K.AGYKPGKDGIMIAMDCASSELYLEDKK.Y	[244-270]	Used	Used
	FALSE	High	[K].AGYKPGKDGIMIAMDCASSELYLEDKK.[Y]	1xCarbamidomethyl [C16]; 2xOxidation [M11; M14]	FALSE	Mycoplasma	1.9019e-10	5.59251e-05	1	1	2	MMCAP2_0213	MMCAP2_0213 [244-270]		2	3022.42	4.92788e+06	3.28914e+06			High	1.77e-05	5.46e-10	6.83	34.87	K.AGYKPGKDGIMIAMDCASSELYLEDKK.Y	[244-270]	Used	Used
	FALSE	High	[K].AKTPAEIALDLLVEAIK.[K]		FALSE	Mycoplasma	1.79111e-15	5.59251e-05	1	1	12	MMCAP2_0213	MMCAP2_0213 [226-242]		1	1795.06	5.70478e+07	6.9778e+07	7.22767e+07		High	1.77e-05	2.809e-14	6.05	64.2	K.AKTPAEIALDLLVEAIK.K	[226-242]	Used	Used
	FALSE	High	[K].AKTPAEIALDLLVEAIKK.[A]		FALSE	Mycoplasma	7.18787e-16	5.59251e-05	1	1	31	MMCAP2_0213	MMCAP2_0213 [226-243]		2	1923.15	1.06325e+09	1.37048e+09	1.48068e+09		High	1.77e-05	1.274e-14	7.25	61.72	K.AKTPAEIALDLLVEAIKK.A	[226-243]	Used	Used
	FALSE	High	[K].APSGASTGVNEALELR.[D]		FALSE	Mycoplasma	6.30512e-16	5.59251e-05	1	1	29	MMCAP2_0213	MMCAP2_0213 [37-52]		0	1571.8	1.21819e+09	1.40486e+09	1839591205		High	1.77e-05	6.305e-16	5.58	34.32	K.APSGASTGVNEALELR.D	[37-52]	Used	Used
	FALSE	High	[K].APSGASTGVNEALELRDGDK.[A]		FALSE	Mycoplasma	6.30512e-16	5.59251e-05	1	1	27	MMCAP2_0213	MMCAP2_0213 [37-56]		1	1986.97	7.3596e+08	6.21782e+08	4.20202e+08		High	1.77e-05	6.305e-16	5.92	30.23	K.APSGASTGVNEALELRDGDK.A	[37-56]	Used	Used
	FALSE	High	[K].APSGASTGVNEALELRDGDKAR.[Y]		FALSE	Mycoplasma	1.45084e-10	5.59251e-05	1	1	12	MMCAP2_0213	MMCAP2_0213 [37-58]		2	2214.11	1.96239e+08	9.45393e+07	5.52962e+07		High	1.77e-05	4.334e-10	4.64	27.21	K.APSGASTGVNEALELRDGDKAR.Y	[37-58]	Used	Used
	FALSE	High	[K].AVKNVNEIIAPK.[L]		FALSE	Mycoplasma	1.8012e-06	9.49347e-05	1	1	4	MMCAP2_0213	MMCAP2_0213 [67-78]		1	1295.77	1.95432e+06	2.36993e+06	2.65761e+06		High	3.786e-05	1.347e-06	3.15	22.77	K.AVKNVNEIIAPK.L	[67-78]	Used	Used
	FALSE	High	[K].DGIMIAMDCASSELYLEDK.[K]	1xCarbamidomethyl [C9]; 1xOxidation [M4]	FALSE	Mycoplasma	1.35797e-11	5.59251e-05	1	1	2	MMCAP2_0213	MMCAP2_0213 [251-269]		0	2176.94				No Quan Values	High	1.77e-05	5.741e-11	4.07		K.DGIMIAMDCASSELYLEDK.K	[251-269]	Not Used	Not Used
	FALSE	High	[K].DGIMIAMDCASSELYLEDK.[K]	1xCarbamidomethyl [C9]; 2xOxidation [M4; M7]	FALSE	Mycoplasma	2.43681e-14	5.59251e-05	1	1	8	MMCAP2_0213	MMCAP2_0213 [251-269]		0	2192.94	1.21157e+06	2.02883e+06	3.34918e+06		High	1.77e-05	2.596e-13	4.31	48.19	K.DGIMIAMDCASSELYLEDK.K	[251-269]	Used	Used
	FALSE	High	[K].DGIMIAMDCASSELYLEDKK.[Y]	1xCarbamidomethyl [C9]	FALSE	Mycoplasma	5.09886e-10	5.59251e-05	1	1	5	MMCAP2_0213	MMCAP2_0213 [251-270]		1	2289.04	2.76884e+06	5.40852e+06	3.45035e+06		High	1.77e-05	1.26e-09	5.31	51.61	K.DGIMIAMDCASSELYLEDKK.Y	[251-270]	Used	Used
	FALSE	High	[K].DGIMIAMDCASSELYLEDKK.[Y]	1xCarbamidomethyl [C9]; 1xOxidation [M]	FALSE	Mycoplasma	1.28734e-14	5.59251e-05	1	1	20	MMCAP2_0213	MMCAP2_0213 [251-270]		1	2305.04	2.49383e+07	3.64632e+07	3.57071e+07		High	1.77e-05	1.507e-13	6.41	48.76	K.DGIMIAMDCASSELYLEDKK.Y	[251-270]	Used	Used
	FALSE	High	[K].DGIMIAMDCASSELYLEDKK.[Y]	1xCarbamidomethyl [C9]; 2xOxidation [M4; M7]	FALSE	Mycoplasma	5.81729e-14	5.59251e-05	1	1	7	MMCAP2_0213	MMCAP2_0213 [251-270]		1	2321.03	7.75973e+07	1.02501e+08	1.24673e+08		High	1.77e-05	5.445e-13	6.76	41.67	K.DGIMIAMDCASSELYLEDKK.Y	[251-270]	Used	Used
	FALSE	High	[K].DGIMIAMDCASSELYLEDKKYHFK.[K]	1xCarbamidomethyl [C9]	FALSE	Mycoplasma	8.71783e-13	5.59251e-05	1	1	5	MMCAP2_0213	MMCAP2_0213 [251-274]		2	2864.33	2.55939e+07	1.92011e+07	1.15832e+07		High	1.77e-05	5.498e-12	6.91	48.59	K.DGIMIAMDCASSELYLEDKKYHFK.K	[251-274]	Used	Used
	FALSE	High	[K].DGIMIAMDCASSELYLEDKKYHFK.[K]	1xCarbamidomethyl [C9]; 1xOxidation [M]	FALSE	Mycoplasma	5.93087e-14	5.59251e-05	1	1	14	MMCAP2_0213	MMCAP2_0213 [251-274]		2	2880.33	8.69725e+07	7.31677e+07	4.73442e+07		High	1.77e-05	5.563e-13	7.51	46.74	K.DGIMIAMDCASSELYLEDKKYHFK.K	[251-274]	Used	Used
	FALSE	High	[K].DGIMIAMDCASSELYLEDKKYHFK.[K]	1xCarbamidomethyl [C9]; 2xOxidation [M4; M7]	FALSE	Mycoplasma	1.42523e-11	5.59251e-05	1	1	9	MMCAP2_0213	MMCAP2_0213 [251-274]		2	2896.32	7.05573e+07	4.87745e+07	3.59677e+07		High	1.77e-05	5.952e-11	6	40.37	K.DGIMIAMDCASSELYLEDKKYHFK.K	[251-274]	Used	Used
	FALSE	High	[K].DITAVGDEGGFAPNFEWAYEK.[H]		FALSE	Mycoplasma	4.8485e-15	5.59251e-05	1	1	24	MMCAP2_0213	MMCAP2_0213 [198-218]		0	2316.05	2.84334e+08	3.06852e+08	3.73652e+08		High	1.77e-05	6.582e-14	5.37	58.91	K.DITAVGDEGGFAPNFEWAYEK.H	[198-218]	Used	Used
	FALSE	High	[K].DITAVGDEGGFAPNFEWAYEKHDLK.[S]		FALSE	Mycoplasma	4.68829e-12	5.59251e-05	1	1	20	MMCAP2_0213	MMCAP2_0213 [198-222]		1	2809.31	1.34563e+09	1.06424e+09	7.30742e+08		High	1.77e-05	2.318e-11	5.69	49.72	K.DITAVGDEGGFAPNFEWAYEKHDLK.S	[198-222]	Used	Used
	FALSE	High	[K].DITAVGDEGGFAPNFEWAYEKHDLKSFK.[A]		FALSE	Mycoplasma	3.12093e-05	9.49347e-05	1	1	1	MMCAP2_0213	MMCAP2_0213 [198-225]		2	3171.51				No Quan Values	High	3.786e-05	1.543e-05	3.78		K.DITAVGDEGGFAPNFEWAYEKHDLKSFK.A	[198-225]	Not Used	Not Used
	FALSE	High	[R].GTPTVEVEVWTEFGGYGCAK.[A]	1xCarbamidomethyl [C18]	FALSE	Mycoplasma	1.32726e-15	5.59251e-05	1	1	21	MMCAP2_0213	MMCAP2_0213 [17-36]		0	2187.01	1.55853e+07	1.40448e+07	1.68419e+07		High	1.77e-05	2.179e-14	5.16	58.3	R.GTPTVEVEVWTEFGGYGCAK.A	[17-36]	Used	Used
	FALSE	High	[K].KAANSTLIK.[L]		FALSE	Mycoplasma	5.96345e-05	9.49347e-05	1	1	3	MMCAP2_0213	MMCAP2_0213 [352-360]		1	945.573				No Quan Values	High	3.786e-05	2.675e-05	2.41		K.KAANSTLIK.L	[352-360]	Not Used	Not Used
	FALSE	High	[K].KDITAVGDEGGFAPNFEWAYEK.[H]		FALSE	Mycoplasma	6.30512e-16	5.59251e-05	1	1	13	MMCAP2_0213	MMCAP2_0213 [197-218]		1	2444.14	6.99581e+07	8.62421e+07	1.02615e+08		High	1.77e-05	6.305e-16	8.09	49.73	K.KDITAVGDEGGFAPNFEWAYEK.H	[197-218]	Used	Used
	FALSE	High	[K].KDITAVGDEGGFAPNFEWAYEKHDLK.[S]		FALSE	Mycoplasma	6.30512e-16	5.59251e-05	1	1	10	MMCAP2_0213	MMCAP2_0213 [197-222]		2	2937.41	1.46165e+08	1.01491e+08	9.23661e+07		High	1.77e-05	6.305e-16	8.27	43.01	K.KDITAVGDEGGFAPNFEWAYEKHDLK.S	[197-222]	Used	Used
	FALSE	High	[K].KLPVPMLNVINGGEHADSAIDFQEFMIMPVGAK.[S]		FALSE	Mycoplasma	1.66367e-11	5.59251e-05	1	1	5	MMCAP2_0213	MMCAP2_0213 [141-173]		1	3568.8	2.42664e+07	2.1407e+07	10585155		High	1.77e-05	6.794e-11	6.76	59.96	K.KLPVPMLNVINGGEHADSAIDFQEFMIMPVGAK.S	[141-173]	Used	Used
	FALSE	High	[K].KLPVPMLNVINGGEHADSAIDFQEFMIMPVGAK.[S]	1xOxidation [M]	FALSE	Mycoplasma	6.30512e-16	5.59251e-05	1	1	16	MMCAP2_0213	MMCAP2_0213 [141-173]		1	3584.79	2.01326e+08	1.60761e+08	1.46012e+08		High	1.77e-05	9.926e-15	9.45	58.46	K.KLPVPMLNVINGGEHADSAIDFQEFMIMPVGAK.S	[141-173]	Used	Used
	FALSE	High	[K].KLPVPMLNVINGGEHADSAIDFQEFMIMPVGAK.[S]	2xOxidation [M6; M26]	FALSE	Mycoplasma	3.25179e-13	5.59251e-05	1	1	11	MMCAP2_0213	MMCAP2_0213 [141-173]		1	3600.79	1.92599e+08	1.25721e+08	1.2257e+08		High	1.77e-05	2.378e-12	6.78	56.86	K.KLPVPMLNVINGGEHADSAIDFQEFMIMPVGAK.S	[141-173]	Used	Used
	FALSE	High	[K].KLPVPMLNVINGGEHADSAIDFQEFMIMPVGAK.[S]	3xOxidation [M6; M26; M28]	FALSE	Mycoplasma	8.76215e-10	5.59251e-05	1	1	22	MMCAP2_0213	MMCAP2_0213 [141-173]		1	3616.78	2.83376e+08	2.05278e+08	2.34356e+08		High	1.77e-05	2.011e-09	6.16	53.65	K.KLPVPMLNVINGGEHADSAIDFQEFMIMPVGAK.S	[141-173]	Used	Used
	FALSE	High	[K].KYHFKK.[I]		FALSE	Mycoplasma	0.0484329	0.00115693	1	1	1	MMCAP2_0213	MMCAP2_0213 [270-275]		2	850.493	11089.6		28896.4		High	0.0003477	0.00925	0.8	9.69	K.KYHFKK.I	[270-275]	Used	Used
	FALSE	High	[K].IEKVTNQEWSLTTDEMISYLEK.[L]		FALSE	Mycoplasma	1.16926e-08	5.59251e-05	1	1	1	MMCAP2_0213	MMCAP2_0213 [276-297]		1	2657.3	1.38729e+06				High	1.77e-05	1.832e-08	5.61	56.57	K.IEKVTNQEWSLTTDEMISYLEK.L	[276-297]	Used	Used
	FALSE	High	[K].LGANGILAVSLAVAK.[A]		FALSE	Mycoplasma	6.09606e-13	5.59251e-05	1	1	34	MMCAP2_0213	MMCAP2_0213 [106-120]		0	1396.85	1.3504e+08	1.20812e+08	1.37054e+08		High	1.77e-05	4.043e-12	4.65	50.9	K.LGANGILAVSLAVAK.A	[106-120]	Used	Used
	FALSE	High	[K].LGANGILAVSLAVAKAAASELDIPLYK.[Y]		FALSE	Mycoplasma	2.98221e-07	9.49347e-05	1	1	2	MMCAP2_0213	MMCAP2_0213 [106-132]		1	2668.53				No Quan Values	High	3.185e-05	2.906e-07	4.1		K.LGANGILAVSLAVAKAAASELDIPLYK.Y	[106-132]	Not Used	Not Used
	FALSE	High	[K].IGDKVQIVGDDLFTTNPK.[F]		FALSE	Mycoplasma	6.30512e-16	5.59251e-05	1	1	91	MMCAP2_0213	MMCAP2_0213 [326-343]		1	1960.04	1.34531e+09	1.12912e+09	1.1764e+09		High	1.77e-05	1.185e-15	4.98	41.52	K.IGDKVQIVGDDLFTTNPK.F	[326-343]	Used	Used
	FALSE	High	[K].LIGIDALDQLTVDR.[I]		FALSE	Mycoplasma	1.03909e-13	5.59251e-05	1	1	74	MMCAP2_0213	MMCAP2_0213 [79-92]		0	1541.85	1.72428e+09	1.34312e+09	1.98786e+09		High	1.77e-05	8.937e-13	3.04	56.87	K.LIGIDALDQLTVDR.I	[79-92]	Used (Top N)	Used
	FALSE	High	[K].LIGIDALDQLTVDRIMLDLDGTEFK.[T]		FALSE	Mycoplasma	1.96991e-14	5.59251e-05	1	1	2	MMCAP2_0213	MMCAP2_0213 [79-103]		1	2804.48	6.43445e+06	1.03018e+06			High	1.77e-05	2.174e-13	6.48	64.02	K.LIGIDALDQLTVDRIMLDLDGTEFK.T	[79-103]	Used	Used
	FALSE	High	[K].LIGIDALDQLTVDRIMLDLDGTEFK.[T]	1xOxidation [M16]	FALSE	Mycoplasma	8.60753e-11	5.59251e-05	1	1	30	MMCAP2_0213	MMCAP2_0213 [79-103]		1	2820.47	7.21492e+08	4.40721e+08	2.58787e+08		High	1.77e-05	2.77e-10	5.17	62.64	K.LIGIDALDQLTVDRIMLDLDGTEFK.T	[79-103]	Used	Used
	FALSE	High	[K].LIGIDALDQLTVDRIMLDLDGTEFKTK.[L]		FALSE	Mycoplasma	1.73192e-12	5.59251e-05	1	1	1	MMCAP2_0213	MMCAP2_0213 [79-105]		2	3033.62	3.72328e+06				High	1.77e-05	9.859e-12	6.45	62.21	K.LIGIDALDQLTVDRIMLDLDGTEFKTK.L	[79-105]	Used	Used
	FALSE	High	[K].LIGIDALDQLTVDRIMLDLDGTEFKTK.[L]	1xOxidation [M16]	FALSE	Mycoplasma	1.67726e-10	5.59251e-05	1	1	6	MMCAP2_0213	MMCAP2_0213 [79-105]		2	3049.61	1.4673e+08	3.77511e+07	6.04504e+06		High	1.77e-05	4.913e-10	6.96	60.1	K.LIGIDALDQLTVDRIMLDLDGTEFKTK.L	[79-105]	Used	Used
	FALSE	High	[R].LLQIESELEK.[N]		FALSE	Mycoplasma	2.46165e-08	5.59251e-05	1	1	95	MMCAP2_0213	MMCAP2_0213 [427-436]		0	1201.67	1.14711e+09	1.29803e+09	1.61128e+09		High	1.77e-05	3.457e-08	2.13	37.75	R.LLQIESELEK.N	[427-436]	Used	Used
	FALSE	High	[R].LLQIESELEKNAVYDGLEAFYNLNK.[-]		FALSE	Mycoplasma	2.13158e-15	5.59251e-05	1	1	28	MMCAP2_0213	MMCAP2_0213 [427-451]		1	2913.49	1.15745e+08	5.69669e+07	2.44131e+07		High	1.77e-05	3.264e-14	7.87	62.05	R.LLQIESELEKNAVYDGLEAFYNLNK.-	[427-451]	Used	Used
	FALSE	High	[R].IMLDLDGTEFK.[T]		FALSE	Mycoplasma	1.03803e-06	9.49347e-05	1	1	15	MMCAP2_0213	MMCAP2_0213 [93-103]		0	1281.64	1.98464e+08	2.38084e+08	2.64171e+08		High	3.786e-05	8.439e-07	2.3	47.51	R.IMLDLDGTEFK.T	[93-103]	Used	Used
	FALSE	High	[R].IMLDLDGTEFK.[T]	1xOxidation [M2]	FALSE	Mycoplasma	3.04044e-07	9.49347e-05	1	1	19	MMCAP2_0213	MMCAP2_0213 [93-103]		0	1297.63	4.07218e+08	6.88039e+08	1.11193e+09		High	3.185e-05	2.953e-07	3.3	44.6	R.IMLDLDGTEFK.T	[93-103]	Used	Used
	FALSE	High	[R].IMLDLDGTEFKTK.[L]		FALSE	Mycoplasma	4.79677e-08	5.59251e-05	1	1	6	MMCAP2_0213	MMCAP2_0213 [93-105]		1	1510.78	8.43181e+07	4.32529e+07	28140153		High	1.77e-05	6.085e-08	4.31	40.98	R.IMLDLDGTEFKTK.L	[93-105]	Used	Used
	FALSE	High	[R].IMLDLDGTEFKTK.[L]	1xOxidation [M2]	FALSE	Mycoplasma	4.71935e-10	5.59251e-05	1	1	8	MMCAP2_0213	MMCAP2_0213 [93-105]		1	1526.78	1.04375e+08	6.54537e+07	4.42956e+07		High	1.77e-05	1.186e-09	4.22	38.74	R.IMLDLDGTEFKTK.L	[93-105]	Used	Used
	FALSE	High	[K].LNQIGTLSETVEAITMTQK.[A]		FALSE	Mycoplasma	3.16367e-14	5.59251e-05	1	1	30	MMCAP2_0213	MMCAP2_0213 [361-379]		0	2077.08	6.60502e+08	4.05882e+08	6.01154e+08		High	1.77e-05	3.263e-13	3.58	56.24	K.LNQIGTLSETVEAITMTQK.A	[361-379]	Used	Used
	FALSE	High	[K].LNQIGTLSETVEAITMTQK.[A]	1xOxidation [M16]	FALSE	Mycoplasma	1.12437e-14	5.59251e-05	1	1	34	MMCAP2_0213	MMCAP2_0213 [361-379]		0	2093.08	1.15338e+09	7.23833e+08	1.46793e+09		High	1.77e-05	1.349e-13	4.71	54.37	K.LNQIGTLSETVEAITMTQK.A	[361-379]	Used	Used
	FALSE	High	[K].LPVPMLNVINGGEHADSAIDFQEFMIMPVGAK.[S]	1xOxidation [M5]	FALSE	Mycoplasma	1.07494e-15	5.59251e-05	1	1	3	MMCAP2_0213	MMCAP2_0213 [142-173]		0	3456.7	1.17389e+07	1.06283e+07	9025595		High	1.77e-05	1.806e-14	7.95	60.94	K.LPVPMLNVINGGEHADSAIDFQEFMIMPVGAK.S	[142-173]	Used	Used
	FALSE	High	[K].LPVPMLNVINGGEHADSAIDFQEFMIMPVGAK.[S]	2xOxidation [M5; M25]	FALSE	Mycoplasma	1.34768e-06	9.49347e-05	1	1	3	MMCAP2_0213	MMCAP2_0213 [142-173]		0	3472.69	7.2122e+06	7.93547e+06	6548461		High	3.786e-05	1.053e-06	6.32	59.59	K.LPVPMLNVINGGEHADSAIDFQEFMIMPVGAK.S	[142-173]	Used	Used
	FALSE	High	[K].LPVPMLNVINGGEHADSAIDFQEFMIMPVGAK.[S]	3xOxidation [M5; M25; M27]	FALSE	Mycoplasma	3.27333e-11	5.59251e-05	1	1	4	MMCAP2_0213	MMCAP2_0213 [142-173]		0	3488.69	2.96905e+07	2.62711e+07	2.1569e+07		High	1.77e-05	1.219e-10	7.96	57.82	K.LPVPMLNVINGGEHADSAIDFQEFMIMPVGAK.S	[142-173]	Used	Used
	FALSE	High	[K].LVDNYPIISIEDGLAETDWEGFTK.[L]		FALSE	Mycoplasma	9.51795e-16	5.59251e-05	1	1	72	MMCAP2_0213	MMCAP2_0213 [298-321]		0	2725.32	1.33406e+09	1.20368e+09	1.10634e+09		High	1.77e-05	1.626e-14	4.69	63.19	K.LVDNYPIISIEDGLAETDWEGFTK.L	[298-321]	Used	Used
	FALSE	High	[K].NAVYDGLEAFYNLNK.[-]		FALSE	Mycoplasma	5.74369e-12	5.59251e-05	1	1	53	MMCAP2_0213	MMCAP2_0213 [437-451]		0	1730.84	1.56689e+09	1.69238e+09	1.9803e+09		High	1.77e-05	2.739e-11	4.32	56.77	K.NAVYDGLEAFYNLNK.-	[437-451]	Used	Used
	FALSE	High	[K].NVNEIIAPK.[L]		FALSE	Mycoplasma	7.32898e-07	9.49347e-05	1	1	40	MMCAP2_0213	MMCAP2_0213 [70-78]		0	997.568	1.60218e+09	1.50765e+09	1.78014e+09		High	3.786e-05	6.236e-07	1.51	24.74	K.NVNEIIAPK.L	[70-78]	Used	Used
	FALSE	High	[K].SFSEALR.[W]		FALSE	Mycoplasma	0.00560005	0.000280377	1	1	19	MMCAP2_0213	MMCAP2_0213 [174-180]		0	809.415	7.58328e+08	7.53165e+08	1.11891e+09		High	0.0001137	0.001335	1.74	22.59	K.SFSEALR.W	[174-180]	Used	Used
	FALSE	High	[R].SGETEDTTIADLAVAFNTGQIK.[T]		FALSE	Mycoplasma	6.30512e-16	5.59251e-05	1	1	71	MMCAP2_0213	MMCAP2_0213 [390-411]		0	2281.12	8.81694e+08	1.0073e+09	9.39019e+08		High	1.77e-05	6.305e-16	6.56	58.59	R.SGETEDTTIADLAVAFNTGQIK.T	[390-411]	Used	Used
	FALSE	High	[R].SGETEDTTIADLAVAFNTGQIKTGSMSR.[S]	1xOxidation [M26]	FALSE	Mycoplasma	9.02002e-10	5.59251e-05	1	1	1	MMCAP2_0213	MMCAP2_0213 [390-417]		1	2916.39				No Quan Values	High	1.77e-05	2.062e-09	5.78		R.SGETEDTTIADLAVAFNTGQIKTGSMSR.S	[390-417]	Not Used	Not Used
	FALSE	High	[K].TPAEIALDLLVEAIK.[K]		FALSE	Mycoplasma	8.82954e-15	5.59251e-05	1	1	8	MMCAP2_0213	MMCAP2_0213 [228-242]		0	1595.93	6.19097e+07	5.58952e+07	2.1382e+08		High	1.77e-05	1.091e-13	5.94	64.47	K.TPAEIALDLLVEAIK.K	[228-242]	Used	Used
	FALSE	High	[K].TPAEIALDLLVEAIKK.[A]		FALSE	Mycoplasma	6.30512e-16	5.59251e-05	1	1	62	MMCAP2_0213	MMCAP2_0213 [228-243]		1	1724.02	5.44438e+09	2.39479e+09	4.73783e+09		High	1.77e-05	6.305e-16	6.89	62.59	K.TPAEIALDLLVEAIKK.A	[228-243]	Used (Top N)	Used
	FALSE	High	[K].VQIVGDDLFTTNPK.[F]		FALSE	Mycoplasma	2.90584e-09	5.59251e-05	1	1	15	MMCAP2_0213	MMCAP2_0213 [330-343]		0	1546.81	4.3709e+08	5.43283e+08	7.19052e+08		High	1.77e-05	5.565e-09	3.39	43.51	K.VQIVGDDLFTTNPK.F	[330-343]	Used	Used
	FALSE	High	[K].VTNQEWSLTTDEMISYLEK.[L]		FALSE	Mycoplasma	3.91351e-14	5.59251e-05	1	1	23	MMCAP2_0213	MMCAP2_0213 [279-297]		0	2287.08	4.9934e+08	6.62578e+08	4.71006e+08		High	1.77e-05	3.892e-13	5.31	59.86	K.VTNQEWSLTTDEMISYLEK.L	[279-297]	Used	Used
	FALSE	High	[K].VTNQEWSLTTDEMISYLEK.[L]	1xOxidation [M13]	FALSE	Mycoplasma	1.01919e-13	5.59251e-05	1	1	84	MMCAP2_0213	MMCAP2_0213 [279-297]		0	2303.07	1.24727e+08	1.2472e+08	1.27416e+08		High	1.77e-05	8.788e-13	4.4	49.49	K.VTNQEWSLTTDEMISYLEK.L	[279-297]	Used	Used
	FALSE	High	[R].WSSETFQALK.[S]		FALSE	Mycoplasma	3.53881e-05	9.49347e-05	1	1	31	MMCAP2_0213	MMCAP2_0213 [181-190]		0	1196.59	1.90654e+09	1.62518e+09	1.66542e+09		High	3.786e-05	1.717e-05	2.73	36.08	R.WSSETFQALK.S	[181-190]	Used	Used
	FALSE	High	[R].WSSETFQALKSLLK.[S]		FALSE	Mycoplasma	8.23062e-07	9.49347e-05	1	1	3	MMCAP2_0213	MMCAP2_0213 [181-194]		1	1637.89	1.46549e+06	1.68868e+06	1.42423e+06		High	3.786e-05	6.91e-07	3.39	52.15	R.WSSETFQALKSLLK.S	[181-194]	Used	Used
	FALSE	High	[K].YLGGVQAK.[K]		FALSE	Mycoplasma	0.000234757	9.49347e-05	1	1	17	MMCAP2_0213	MMCAP2_0213 [133-140]		0	835.467	6.0067e+08	6.13616e+08	6.49707e+08		High	3.786e-05	8.634e-05	1.66	17.98	K.YLGGVQAK.K	[133-140]	Used	Used
FALSE	Master Protein	MMCAP2_0771	MMCAP2_0771	88	FALSE	Mycoplasma	87	1390	87	720	81.6	6.39	5045.73	87	8.13305e+08	9.95297e+08	1.0251e+09	1
	Checked	Confidence	Annotated Sequence	Modifications	Contaminant	Marked as	Qvality PEP	Qvality q-value	# Protein Groups	# Proteins	# PSMs	Master Protein Accessions	Positions in Master Proteins	Modifications in Master Proteins	# Missed Cleavages	Theo. MH+ [Da]	Abundances (Normalized): F7: Sample, GM12_WT	Abundances (Normalized): F8: Sample, GM12_WT	Abundances (Normalized): F9: Sample, GM12_WT	Quan Info	Confidence (by Search Engine): Sequest HT	Percolator q-Value (by Search Engine): Sequest HT	Percolator PEP (by Search Engine): Sequest HT	XCorr (by Search Engine): Sequest HT	Top Apex RT [min]	Sequence in Protein	Positions in Proteins	Quan Usage	Quan Ratio Usage
	FALSE	High	[K].AAELYLK.[N]		FALSE	Mycoplasma	0.00156883	0.000190555	1	1	18	MMCAP2_0771	MMCAP2_0771 [40-46]		0	807.461	2.98623e+08	4.28193e+08	3.98391e+08		High	6.475e-05	0.0004421	1.55	24.37	K.AAELYLK.N	[40-46]	Used	Used
	FALSE	High	[K].AAELYLKNYIEPR.[M]		FALSE	Mycoplasma	2.98678e-08	5.59251e-05	1	1	1	MMCAP2_0771	MMCAP2_0771 [40-52]		1	1579.85	802744	970519	2804851		High	1.77e-05	4.067e-08	5.13	37.45	K.AAELYLKNYIEPR.M	[40-52]	Used	Used
	FALSE	High	[K].AKNLLKDMMLGR.[F]	2xOxidation [M8; M9]	FALSE	Mycoplasma	0.00228095	0.000190555	1	1	5	MMCAP2_0771	MMCAP2_0771 [145-156]		2	1421.76	6.24417e+06	1.33006e+07	1.14985e+07		High	6.475e-05	0.0006124	2.16	17.94	K.AKNLLKDMMLGR.F	[145-156]	Used	Used
	FALSE	High	[K].ASNKLAQEFEK.[F]		FALSE	Mycoplasma	2.39127e-08	5.59251e-05	1	1	3	MMCAP2_0771	MMCAP2_0771 [511-521]		1	1264.65	670585	1.5672e+06	1.25233e+06		High	1.77e-05	3.366e-08	3.34	20.63	K.ASNKLAQEFEK.F	[511-521]	Used	Used
	FALSE	High	[R].AYVNAFK.[Q]		FALSE	Mycoplasma	0.0105019	0.000371785	1	1	11	MMCAP2_0771	MMCAP2_0771 [685-691]		0	812.43	2.16004e+08	2.57499e+08	2.44596e+08		High	0.0001387	0.002317	1.7	23.17	R.AYVNAFK.Q	[685-691]	Used	Used
	FALSE	High	[R].AYVNAFKQGCSSIYYVR.[I]	1xCarbamidomethyl [C10]	FALSE	Mycoplasma	3.19103e-07	9.49347e-05	1	1	1	MMCAP2_0771	MMCAP2_0771 [685-701]		1	2025.99		888962	2.47432e+06		High	3.185e-05	3.078e-07	5.1	36.08	R.AYVNAFKQGCSSIYYVR.I	[685-701]	Used	Used
	FALSE	High	[K].CEFDKWTPQTNR.[V]	1xCarbamidomethyl [C1]	FALSE	Mycoplasma	2.54577e-11	5.59251e-05	1	1	14	MMCAP2_0771	MMCAP2_0771 [542-553]		1	1581.71	9.77311e+07	1.17878e+08	1.29137e+08		High	1.77e-05	9.83e-11	3.89	28.62	K.CEFDKWTPQTNR.V	[542-553]	Used	Used
	FALSE	High	[K].DMALFSPYDVQK.[V]		FALSE	Mycoplasma	1.07896e-06	9.49347e-05	1	1	1	MMCAP2_0771	MMCAP2_0771 [305-316]		0	1413.67	6.0988e+06	7.26441e+06	8371183		High	3.786e-05	8.732e-07	3.26	48.29	K.DMALFSPYDVQK.V	[305-316]	Used	Used
	FALSE	High	[K].DMALFSPYDVQK.[V]	1xOxidation [M2]	FALSE	Mycoplasma	8.47285e-07	9.49347e-05	1	1	3	MMCAP2_0771	MMCAP2_0771 [305-316]		0	1429.67	1.37313e+07	1.43735e+07	18779472		High	3.786e-05	7.093e-07	3.51	41.67	K.DMALFSPYDVQK.V	[305-316]	Used	Used
	FALSE	High	[R].DNKDMALFSPYDVQK.[V]		FALSE	Mycoplasma	8.63395e-13	5.59251e-05	1	1	10	MMCAP2_0771	MMCAP2_0771 [302-316]		1	1770.84	4.39423e+07	6.65878e+07	5.47911e+07		High	1.77e-05	5.457e-12	5.6	40.91	R.DNKDMALFSPYDVQK.V	[302-316]	Used	Used
	FALSE	High	[R].DNKDMALFSPYDVQK.[V]	1xOxidation [M5]	FALSE	Mycoplasma	1.23661e-13	5.59251e-05	1	1	27	MMCAP2_0771	MMCAP2_0771 [302-316]		1	1786.83	5.54613e+08	7.13548e+08	7.50844e+08		High	1.77e-05	1.042e-12	4.44	36.06	R.DNKDMALFSPYDVQK.V	[302-316]	Used	Used
	FALSE	High	[K].DQDNFQLDVK.[A]		FALSE	Mycoplasma	5.01975e-06	9.49347e-05	1	1	12	MMCAP2_0771	MMCAP2_0771 [30-39]		0	1221.57	3.47236e+08	3.6885e+08	3.96161e+08		High	3.786e-05	3.232e-06	3.26	34.76	K.DQDNFQLDVK.A	[30-39]	Used	Used
	FALSE	High	[K].DYDVQIPSQTDWIQLVEEIK.[K]		FALSE	Mycoplasma	3.33213e-10	5.59251e-05	1	1	6	MMCAP2_0771	MMCAP2_0771 [560-579]		0	2419.2	4.92583e+06	2.18526e+06	1.94376e+06		High	1.77e-05	8.802e-10	4.62	64.1	K.DYDVQIPSQTDWIQLVEEIK.K	[560-579]	Used	Used
	FALSE	High	[K].DYDVQIPSQTDWIQLVEEIKK.[T]		FALSE	Mycoplasma	8.70448e-12	5.59251e-05	1	1	25	MMCAP2_0771	MMCAP2_0771 [560-580]		1	2547.3	4.34511e+08	4.08742e+08	4.26856e+08		High	1.77e-05	3.928e-11	5.37	60.79	K.DYDVQIPSQTDWIQLVEEIKK.T	[560-580]	Used	Used
	FALSE	High	[K].EFSDSIYNAISALDIVSR.[N]		FALSE	Mycoplasma	6.30512e-16	5.59251e-05	1	1	33	MMCAP2_0771	MMCAP2_0771 [433-450]		0	2000	2.29112e+08	2.04684e+08	2.73799e+08		High	1.77e-05	9.106e-16	4.5	63.03	K.EFSDSIYNAISALDIVSR.N	[433-450]	Used	Used
	FALSE	High	[K].EFSDSIYNAISALDIVSRNSDLSAAPSIQK.[G]		FALSE	Mycoplasma	6.24669e-10	5.59251e-05	1	1	1	MMCAP2_0771	MMCAP2_0771 [433-462]		1	3211.61	1.43199e+06	4.17299e+06			High	1.77e-05	1.503e-09	3.57	61.25	K.EFSDSIYNAISALDIVSRNSDLSAAPSIQK.G	[433-462]	Used	Used
	FALSE	High	[K].ELFKDYDVQIPSQTDWIQLVEEIK.[K]		FALSE	Mycoplasma	6.64009e-12	5.59251e-05	1	1	2	MMCAP2_0771	MMCAP2_0771 [556-579]		1	2936.49	4.078e+06	4.91334e+06	3000517		High	1.77e-05	3.114e-11	7.14	62.52	K.ELFKDYDVQIPSQTDWIQLVEEIK.K	[556-579]	Used	Used
	FALSE	High	[K].ELFKDYDVQIPSQTDWIQLVEEIKK.[T]		FALSE	Mycoplasma	1.34697e-12	5.59251e-05	1	1	17	MMCAP2_0771	MMCAP2_0771 [556-580]		2	3064.59	3.58287e+08	5.22716e+08	3.08484e+08		High	1.77e-05	7.98e-12	7.87	59.66	K.ELFKDYDVQIPSQTDWIQLVEEIKK.T	[556-580]	Used	Used
	FALSE	High	[K].ERLDYLLENK.[Y]		FALSE	Mycoplasma	3.51496e-07	9.49347e-05	1	1	11	MMCAP2_0771	MMCAP2_0771 [61-70]		1	1292.68	1.23597e+08	1.54408e+08	170704378		High	3.786e-05	3.327e-07	3.8	33.15	K.ERLDYLLENK.Y	[61-70]	Used	Used
	FALSE	High	[K].ERLDYLLENKYYDSEILNK.[Y]		FALSE	Mycoplasma	1.79111e-15	5.59251e-05	1	1	13	MMCAP2_0771	MMCAP2_0771 [61-79]		2	2418.22	5.6142e+07	1.02117e+08	8.15617e+07		High	1.77e-05	2.795e-14	8.17	45.58	K.ERLDYLLENKYYDSEILNK.Y	[61-79]	Used	Used
	FALSE	High	[R].ETGSPIKNISGLSSGPIPVMK.[I]		FALSE	Mycoplasma	3.64293e-05	9.49347e-05	1	1	1	MMCAP2_0771	MMCAP2_0771 [216-236]		1	2112.14	785578	1.92034e+06	1268185		High	3.786e-05	1.752e-05	4.82	42.57	R.ETGSPIKNISGLSSGPIPVMK.I	[216-236]	Used	Used
	FALSE	High	[R].ETGSPIKNISGLSSGPIPVMK.[I]	1xOxidation [M20]	FALSE	Mycoplasma	1.33401e-12	5.59251e-05	1	1	4	MMCAP2_0771	MMCAP2_0771 [216-236]		1	2128.13	4.25919e+06	6.79683e+06	6923337		High	1.77e-05	7.927e-12	6.4	37.93	R.ETGSPIKNISGLSSGPIPVMK.I	[216-236]	Used	Used
	FALSE	High	[R].FADGSWFDK.[Y]		FALSE	Mycoplasma	8.71044e-06	9.49347e-05	1	1	3	MMCAP2_0771	MMCAP2_0771 [530-538]		0	1072.47	5.44712e+07	5.1057e+07	58859736		High	3.786e-05	5.179e-06	2.87	39.26	R.FADGSWFDK.Y	[530-538]	Used	Used
	FALSE	High	[R].FADGSWFDKYTK.[C]		FALSE	Mycoplasma	4.53337e-09	5.59251e-05	1	1	37	MMCAP2_0771	MMCAP2_0771 [530-541]		1	1464.68	2.72007e+08	3.44998e+08	3.19641e+08		High	1.77e-05	8.151e-09	4.37	39.25	R.FADGSWFDKYTK.C	[530-541]	Used	Used
	FALSE	High	[K].FASFDESR.[F]		FALSE	Mycoplasma	0.000159656	9.49347e-05	1	1	18	MMCAP2_0771	MMCAP2_0771 [522-529]		0	958.426	4.58925e+08	5.37084e+08	565031201		High	3.786e-05	6.214e-05	2.33	24.76	K.FASFDESR.F	[522-529]	Used	Used
	FALSE	High	[K].FFLTVAELHFESGYPYILFEDTVNR.[R]		FALSE	Mycoplasma	4.69548e-13	5.59251e-05	1	1	2	MMCAP2_0771	MMCAP2_0771 [350-374]		0	3007.49	2.16373e+06	730719	533523		High	1.77e-05	3.24e-12	5.59	62.96	K.FFLTVAELHFESGYPYILFEDTVNR.R	[350-374]	Used	Used
	FALSE	High	[K].FFLTVAELHFESGYPYILFEDTVNRR.[N]		FALSE	Mycoplasma	8.62073e-12	5.59251e-05	1	1	5	MMCAP2_0771	MMCAP2_0771 [350-375]		1	3163.59	4.60337e+06	1.3329e+07	342867		High	1.77e-05	3.88e-11	6.64	60.99	K.FFLTVAELHFESGYPYILFEDTVNRR.N	[350-375]	Used	Used
	FALSE	High	[K].FFNAYGLK.[T]		FALSE	Mycoplasma	2.02884e-08	5.59251e-05	1	1	67	MMCAP2_0771	MMCAP2_0771 [108-115]		0	959.499	5.63839e+08	6.74342e+08	5.69284e+08		High	1.77e-05	2.922e-08	1.71	35.93	K.FFNAYGLK.T	[108-115]	Used	Used
	FALSE	High	[R].FQPATPTFLNAAK.[K]		FALSE	Mycoplasma	1.41443e-06	9.49347e-05	1	1	22	MMCAP2_0771	MMCAP2_0771 [157-169]		0	1405.75	8.36597e+08	1.03692e+09	9.83492e+08		High	3.786e-05	1.1e-06	2.94	39.54	R.FQPATPTFLNAAK.K	[157-169]	Used (Top N)	Used
	FALSE	High	[R].FQPATPTFLNAAKK.[H]		FALSE	Mycoplasma	1.41652e-07	9.49347e-05	1	1	4	MMCAP2_0771	MMCAP2_0771 [157-170]		1	1533.84	9.9824e+06	2.27222e+07	1.64028e+07		High	3.185e-05	1.534e-07	2.63	32.64	R.FQPATPTFLNAAKK.H	[157-170]	Used	Used
	FALSE	High	[R].GEYVSCYLLR.[T]	1xCarbamidomethyl [C6]	FALSE	Mycoplasma	1.60171e-05	9.49347e-05	1	1	5	MMCAP2_0771	MMCAP2_0771 [173-182]		0	1259.61	2.11155e+08	2.17593e+08	202682080		High	3.786e-05	8.68e-06	2.65	39.37	R.GEYVSCYLLR.T	[173-182]	Used	Used
	FALSE	High	[R].GGGVAICLTNLR.[E]	1xCarbamidomethyl [C7]	FALSE	Mycoplasma	1.24736e-06	9.49347e-05	1	1	14	MMCAP2_0771	MMCAP2_0771 [204-215]		0	1230.66	1.55174e+08	2.1051e+08	2.14974e+08		High	3.786e-05	9.852e-07	3.06	38.87	R.GGGVAICLTNLR.E	[204-215]	Used	Used
	FALSE	High	[K].GNAQNHAVGLGAMNLHGFLATNK.[I]		FALSE	Mycoplasma	6.30512e-16	5.59251e-05	1	1	9	MMCAP2_0771	MMCAP2_0771 [463-485]		0	2335.17	6.99225e+07	1.0298e+08	1.02972e+08		High	1.77e-05	6.305e-16	8.92	38.01	K.GNAQNHAVGLGAMNLHGFLATNK.I	[463-485]	Used	Used
	FALSE	High	[K].GNAQNHAVGLGAMNLHGFLATNK.[I]	1xOxidation [M13]	FALSE	Mycoplasma	6.30512e-16	5.59251e-05	1	1	29	MMCAP2_0771	MMCAP2_0771 [463-485]		0	2351.17	4.92895e+08	6.88539e+08	6.34494e+08		High	1.77e-05	6.305e-16	5.54	32.31	K.GNAQNHAVGLGAMNLHGFLATNK.I	[463-485]	Used	Used
	FALSE	High	[K].HRGEYVSCYLLR.[T]	1xCarbamidomethyl [C8]	FALSE	Mycoplasma	3.17002e-09	5.59251e-05	1	1	8	MMCAP2_0771	MMCAP2_0771 [171-182]		1	1552.77	1.04341e+08	1.40298e+08	1.16288e+08		High	1.77e-05	5.997e-09	5.16	28.14	K.HRGEYVSCYLLR.T	[171-182]	Used	Used
	FALSE	High	[R].KFFLTVAELHFESGYPYILFEDTVNR.[R]		FALSE	Mycoplasma	6.30512e-16	5.59251e-05	1	1	5	MMCAP2_0771	MMCAP2_0771 [349-374]		1	3135.58	1.82879e+07	1.1333e+07	946596		High	1.77e-05	6.305e-16	8.72	60.44	R.KFFLTVAELHFESGYPYILFEDTVNR.R	[349-374]	Used	Used
	FALSE	High	[R].KFFLTVAELHFESGYPYILFEDTVNRR.[N]		FALSE	Mycoplasma	9.78899e-16	5.59251e-05	1	1	18	MMCAP2_0771	MMCAP2_0771 [349-375]		2	3291.68	9.40891e+07	1.02892e+08	2.45282e+07		High	1.77e-05	1.673e-14	9.58	58.53	R.KFFLTVAELHFESGYPYILFEDTVNRR.N	[349-375]	Used	Used
	FALSE	High	[K].KHRGEYVSCYLLR.[T]	1xCarbamidomethyl [C9]	FALSE	Mycoplasma	1.01141e-08	5.59251e-05	1	1	6	MMCAP2_0771	MMCAP2_0771 [170-182]		2	1680.86	6.0271e+06	4.36352e+07	3.17094e+07		High	1.77e-05	1.617e-08	5.45	24.26	K.KHRGEYVSCYLLR.T	[170-182]	Used	Used
	FALSE	High	[K].LAQEFEK.[F]		FALSE	Mycoplasma	0.00648498	0.000280377	1	1	7	MMCAP2_0771	MMCAP2_0771 [515-521]		0	864.446	5.87485e+08	3.84342e+08	7.19394e+08		High	0.0001137	0.001513	1.97	18.52	K.LAQEFEK.F	[515-521]	Used	Used
	FALSE	High	[K].LAQEFEKFASFDESR.[F]		FALSE	Mycoplasma	3.25832e-08	5.59251e-05	1	1	2	MMCAP2_0771	MMCAP2_0771 [515-529]		1	1803.85	1.00351e+06	2.20575e+06			High	1.77e-05	4.393e-08	4.56	41.37	K.LAQEFEKFASFDESR.F	[515-529]	Used	Used
	FALSE	High	[R].LDYLLENK.[Y]		FALSE	Mycoplasma	0.00047353	9.49347e-05	1	1	13	MMCAP2_0771	MMCAP2_0771 [63-70]		0	1007.54	2.98764e+08	2.7417e+08	3.27455e+08		High	3.786e-05	0.0001571	2.84	33.42	R.LDYLLENK.Y	[63-70]	Used	Used
	FALSE	High	[R].LDYLLENKYYDSEILNK.[Y]		FALSE	Mycoplasma	1.06493e-15	5.59251e-05	1	1	19	MMCAP2_0771	MMCAP2_0771 [63-79]		1	2133.08	2.97293e+07	4.76463e+07	3.88502e+07		High	1.77e-05	1.799e-14	6.42	46.03	R.LDYLLENKYYDSEILNK.Y	[63-79]	Used	Used
	FALSE	High	[K].IFSKDQDNFQLDVK.[A]		FALSE	Mycoplasma	9.06158e-13	5.59251e-05	1	1	51	MMCAP2_0771	MMCAP2_0771 [26-39]		1	1696.85	3.31356e+08	5.23947e+08	4.37831e+08		High	1.77e-05	5.691e-12	5.76	34.52	K.IFSKDQDNFQLDVK.A	[26-39]	Used	Used
	FALSE	High	[R].IKSLSLGLVIPDITFELAR.[D]		FALSE	Mycoplasma	1.66957e-07	9.49347e-05	1	1	3	MMCAP2_0771	MMCAP2_0771 [283-301]		1	2085.23	1.0172e+06		617427		High	3.185e-05	1.775e-07	3.01	60.44	R.IKSLSLGLVIPDITFELAR.D	[283-301]	Used	Used
	FALSE	High	[K].ILEDSFTYADQLGQR.[Q]		FALSE	Mycoplasma	6.72518e-14	5.59251e-05	1	1	69	MMCAP2_0771	MMCAP2_0771 [237-251]		0	1755.85	7.19829e+08	9.68029e+08	9.62299e+08		High	1.77e-05	6.19e-13	3.16	44.86	K.ILEDSFTYADQLGQR.Q	[237-251]	Used	Used
	FALSE	High	[R].IIMSNLCSEIVQVSTASEYSSDLSFVK.[T]	1xCarbamidomethyl [C7]	FALSE	Mycoplasma	8.48158e-14	5.59251e-05	1	1	9	MMCAP2_0771	MMCAP2_0771 [384-410]		0	3007.46	2.9657e+07	4.08742e+07	2.58749e+07		High	1.77e-05	7.568e-13	7.78	61.04	R.IIMSNLCSEIVQVSTASEYSSDLSFVK.T	[384-410]	Used	Used
	FALSE	High	[R].IIMSNLCSEIVQVSTASEYSSDLSFVK.[T]	1xCarbamidomethyl [C7]; 1xOxidation [M3]	FALSE	Mycoplasma	6.30512e-16	5.59251e-05	1	1	27	MMCAP2_0771	MMCAP2_0771 [384-410]		0	3023.46	1.55071e+08	1.45824e+08	1.38871e+08		High	1.77e-05	3.695e-15	7.95	59.11	R.IIMSNLCSEIVQVSTASEYSSDLSFVK.T	[384-410]	Used	Used
	FALSE	High	[K].IMYDSPEAVDFTNMFFYTVAYNAFK.[A]		FALSE	Mycoplasma	2.48556e-08	5.59251e-05	1	1	3	MMCAP2_0771	MMCAP2_0771 [486-510]		0	2984.35	1.03981e+06	1.97928e+06			High	1.77e-05	3.497e-08	3.02	64.5	K.IMYDSPEAVDFTNMFFYTVAYNAFK.A	[486-510]	Used	Used
	FALSE	High	[K].IMYDSPEAVDFTNMFFYTVAYNAFK.[A]	1xOxidation [M2]	FALSE	Mycoplasma	2.14242e-12	5.59251e-05	1	1	2	MMCAP2_0771	MMCAP2_0771 [486-510]		0	3000.35	3.05859e+07	3.52328e+07			High	1.77e-05	1.19e-11	7.59	64.45	K.IMYDSPEAVDFTNMFFYTVAYNAFK.A	[486-510]	Used	Used
	FALSE	High	[K].IMYDSPEAVDFTNMFFYTVAYNAFK.[A]	2xOxidation [M2; M14]	FALSE	Mycoplasma	2.67186e-11	5.59251e-05	1	1	15	MMCAP2_0771	MMCAP2_0771 [486-510]		0	3016.34	1.20908e+08	1.19071e+08	5.00069e+07		High	1.77e-05	1.023e-10	4.74	64.21	K.IMYDSPEAVDFTNMFFYTVAYNAFK.A	[486-510]	Used	Used
	FALSE	High	[K].IMYDSPEAVDFTNMFFYTVAYNAFKASNK.[L]	2xOxidation [M2; M14]	FALSE	Mycoplasma	0.000808809	9.49347e-05	1	1	1	MMCAP2_0771	MMCAP2_0771 [486-514]		1	3416.55	343641	405848	249392		High	3.786e-05	0.0002482	2.01	62.67	K.IMYDSPEAVDFTNMFFYTVAYNAFKASNK.L	[486-514]	Used	Used
	FALSE	High	[R].IRQDVLENSENYECDACK.[I]	2xCarbamidomethyl [C14; C17]	FALSE	Mycoplasma	6.30512e-16	5.59251e-05	1	1	9	MMCAP2_0771	MMCAP2_0771 [702-719]		1	2242.97	3.1881e+07	3.27912e+07	5.09205e+07		High	1.77e-05	6.305e-16	6.4	28.96	R.IRQDVLENSENYECDACK.I	[702-719]	Used	Used
	FALSE	High	[R].IRQDVLENSENYECDACKI.[-]	2xCarbamidomethyl [C14; C17]	FALSE	Mycoplasma	6.30512e-16	5.59251e-05	1	1	19	MMCAP2_0771	MMCAP2_0771 [702-720]		2	2356.05	2.82473e+08	3.85951e+08	3.23508e+08		High	1.77e-05	5.293e-15	5.82	35.91	R.IRQDVLENSENYECDACKI.-	[702-720]	Used	Used
	FALSE	High	[-].MKENKNTIVLDDVDDEYIK.[L]	1xOxidation [M1]	FALSE	Mycoplasma	5.13264e-08	5.59251e-05	1	1	4	MMCAP2_0771	MMCAP2_0771 [1-19]		2	2298.12	1.25545e+06	1.7295e+06	1.53879e+06		High	1.77e-05	6.483e-08	4.09	33.35	-.MKENKNTIVLDDVDDEYIK.L	[1-19]	Used	Used
	FALSE	High	[K].NLLKDMMLGR.[F]		FALSE	Mycoplasma	3.18185e-05	9.49347e-05	1	1	3	MMCAP2_0771	MMCAP2_0771 [147-156]		1	1190.64	956676	2.78476e+06	1711938		High	3.786e-05	1.559e-05	2.78	40.87	K.NLLKDMMLGR.F	[147-156]	Used	Used
	FALSE	High	[K].NLLKDMMLGR.[F]	1xOxidation [M]	FALSE	Mycoplasma	0.00126331	9.49347e-05	1	1	6	MMCAP2_0771	MMCAP2_0771 [147-156]		1	1206.63	1.11065e+07	1.93106e+07	15019138		High	3.786e-05	0.0003655	2.08	28.63	K.NLLKDMMLGR.F	[147-156]	Used	Used
	FALSE	High	[K].NLLKDMMLGR.[F]	2xOxidation [M6; M7]	FALSE	Mycoplasma	0.004019	0.000190555	1	1	18	MMCAP2_0771	MMCAP2_0771 [147-156]		1	1222.63	1.35116e+08	1.82638e+08	1.91631e+08		High	9.026e-05	0.000998	1.52	22.87	K.NLLKDMMLGR.F	[147-156]	Used	Used
	FALSE	High	[K].NISGLSSGPIPVMK.[I]		FALSE	Mycoplasma	1.66367e-11	5.59251e-05	1	1	9	MMCAP2_0771	MMCAP2_0771 [223-236]		0	1399.76	1.15901e+08	1.61552e+08	1.36702e+08		High	1.77e-05	6.843e-11	4.21	40.37	K.NISGLSSGPIPVMK.I	[223-236]	Used	Used
	FALSE	High	[K].NISGLSSGPIPVMK.[I]	1xOxidation [M13]	FALSE	Mycoplasma	4.50353e-11	5.59251e-05	1	1	30	MMCAP2_0771	MMCAP2_0771 [223-236]		0	1415.76	7.17909e+08	8.64997e+08	8.54349e+08		High	1.77e-05	1.593e-10	3.31	34.12	K.NISGLSSGPIPVMK.I	[223-236]	Used	Used
	FALSE	High	[K].NISGLSSGPIPVMKILEDSFTYADQLGQR.[Q]	1xOxidation [M13]	FALSE	Mycoplasma	8.34865e-10	5.59251e-05	1	1	1	MMCAP2_0771	MMCAP2_0771 [223-251]		1	3152.59		428685	679100		High	1.77e-05	1.919e-09	4.62	60.92	K.NISGLSSGPIPVMKILEDSFTYADQLGQR.Q	[223-251]	Used	Used
	FALSE	High	[R].NSDLSAAPSIQK.[G]		FALSE	Mycoplasma	9.29971e-11	5.59251e-05	1	1	16	MMCAP2_0771	MMCAP2_0771 [451-462]		0	1230.63	8.00298e+08	1.01259e+09	1.08893e+09		High	1.77e-05	2.953e-10	3.77	23.61	R.NSDLSAAPSIQK.G	[451-462]	Used (Top N)	Used
	FALSE	High	[R].NSDLSAAPSIQKGNAQNHAVGLGAMNLHGFLATNK.[I]	1xOxidation [M25]	FALSE	Mycoplasma	8.06207e-06	9.49347e-05	1	1	1	MMCAP2_0771	MMCAP2_0771 [451-485]		1	3562.78				No Quan Values	High	3.786e-05	4.845e-06	3.16		R.NSDLSAAPSIQKGNAQNHAVGLGAMNLHGFLATNK.I	[451-485]	Not Used	Not Used
	FALSE	High	[K].NTIVLDDVDDEYIK.[L]		FALSE	Mycoplasma	5.04207e-09	5.59251e-05	1	1	19	MMCAP2_0771	MMCAP2_0771 [6-19]		0	1651.81	4.21558e+08	4.06831e+08	4.44005e+08		High	1.77e-05	8.943e-09	4.16	44.16	K.NTIVLDDVDDEYIK.L	[6-19]	Used	Used
	FALSE	High	[K].NTIVLDDVDDEYIKLNAR.[S]		FALSE	Mycoplasma	2.63276e-14	5.59251e-05	1	1	31	MMCAP2_0771	MMCAP2_0771 [6-23]		1	2106.07	8.858e+07	1.3878e+08	1.23252e+08		High	1.77e-05	2.788e-13	5.26	46.2	K.NTIVLDDVDDEYIKLNAR.S	[6-23]	Used	Used
	FALSE	High	[K].NYIEPR.[M]		FALSE	Mycoplasma	0.00660479	0.000280377	1	1	7	MMCAP2_0771	MMCAP2_0771 [47-52]		0	791.405	9.40225e+07	1.06301e+08	1.16368e+08		High	0.0001137	0.001537	1.72	17.68	K.NYIEPR.M	[47-52]	Used	Used
	FALSE	High	[R].QDVLENSENYECDACK.[I]	2xCarbamidomethyl [C12; C15]	FALSE	Mycoplasma	6.30512e-16	5.59251e-05	1	1	2	MMCAP2_0771	MMCAP2_0771 [704-719]		0	1973.79	667568	601918	1.28185e+06		High	1.77e-05	7.562e-15	4.82	30.72	R.QDVLENSENYECDACK.I	[704-719]	Used	Used
	FALSE	High	[R].QDVLENSENYECDACKI.[-]	2xCarbamidomethyl [C12; C15]	FALSE	Mycoplasma	1.54694e-14	5.59251e-05	1	1	3	MMCAP2_0771	MMCAP2_0771 [704-720]		1	2086.87	3.74309e+06	3.44168e+06	7.00324e+06		High	1.77e-05	1.765e-13	5.86	38.86	R.QDVLENSENYECDACKI.-	[704-720]	Used	Used
	FALSE	High	[R].QGAGAVYISAHHPDIISVLDTK.[R]		FALSE	Mycoplasma	3.99604e-15	5.59251e-05	1	1	9	MMCAP2_0771	MMCAP2_0771 [252-273]		0	2292.2	4.80426e+07	5.24698e+07	7.67797e+07		High	1.77e-05	5.563e-14	7.09	41.36	R.QGAGAVYISAHHPDIISVLDTK.R	[252-273]	Used	Used
	FALSE	High	[R].QGAGAVYISAHHPDIISVLDTKR.[E]		FALSE	Mycoplasma	3.12364e-12	5.59251e-05	1	1	20	MMCAP2_0771	MMCAP2_0771 [252-274]		1	2448.3	3.02093e+08	3.57012e+08	5.36606e+08		High	1.77e-05	1.633e-11	5.8	37.78	R.QGAGAVYISAHHPDIISVLDTKR.E	[252-274]	Used	Used
	FALSE	High	[R].QGAGAVYISAHHPDIISVLDTKRENADEK.[I]		FALSE	Mycoplasma	5.77289e-09	5.59251e-05	1	1	4	MMCAP2_0771	MMCAP2_0771 [252-280]		2	3134.59	3.45315e+06	7.76017e+06	6196792		High	1.77e-05	1.001e-08	5.9	35.34	R.QGAGAVYISAHHPDIISVLDTKRENADEK.I	[252-280]	Used	Used
	FALSE	High	[K].QGCSSIYYVR.[I]	1xCarbamidomethyl [C3]	FALSE	Mycoplasma	3.12548e-06	9.49347e-05	1	2	7	MMCAP2_0771	MMCAP2_0771 [692-701]		0	1232.57	1.50245e+08	1.75064e+08	2.3765e+08		High	3.786e-05	2.158e-06	3.44	26.35	K.QGCSSIYYVR.I	[692-701]	Used	Used
	FALSE	High	[K].RGGGVAICLTNLR.[E]	1xCarbamidomethyl [C8]	FALSE	Mycoplasma	1.50573e-09	5.59251e-05	1	1	20	MMCAP2_0771	MMCAP2_0771 [203-215]		1	1386.76	3.26689e+08	3.93115e+08	3.24593e+08		High	1.77e-05	3.187e-09	4.01	31.7	K.RGGGVAICLTNLR.E	[203-215]	Used	Used
	FALSE	High	[K].RGGGVAICLTNLRETGSPIK.[N]	1xCarbamidomethyl [C8]	FALSE	Mycoplasma	0.122203	0.00209113	1	1	1	MMCAP2_0771	MMCAP2_0771 [203-222]		2	2099.14	560911	2.36317e+06	834008		High	0.0005854	0.02245	3.4	34.24	K.RGGGVAICLTNLRETGSPIK.N	[203-222]	Used	Used
	FALSE	High	[K].SGKEFSDSIYNAISALDIVSR.[N]		FALSE	Mycoplasma	6.30512e-16	5.59251e-05	1	1	22	MMCAP2_0771	MMCAP2_0771 [430-450]		1	2272.15	4.33807e+08	7.87324e+08	8.37945e+08		High	1.77e-05	6.305e-16	6.76	58.94	K.SGKEFSDSIYNAISALDIVSR.N	[430-450]	Used	Used
	FALSE	High	[K].SGKEFSDSIYNAISALDIVSRNSDLSAAPSIQK.[G]		FALSE	Mycoplasma	9.18205e-09	5.59251e-05	1	1	1	MMCAP2_0771	MMCAP2_0771 [430-462]		2	3483.76				No Quan Values	High	1.77e-05	1.489e-08	5.11		K.SGKEFSDSIYNAISALDIVSRNSDLSAAPSIQK.G	[430-462]	Not Used	Not Used
	FALSE	High	[R].SKIFSKDQDNFQLDVK.[A]		FALSE	Mycoplasma	6.30512e-16	5.59251e-05	1	1	10	MMCAP2_0771	MMCAP2_0771 [24-39]		2	1911.98	5.89072e+06	1.63657e+07	1.15669e+07		High	1.77e-05	6.305e-16	5.32	30.81	R.SKIFSKDQDNFQLDVK.A	[24-39]	Used	Used
	FALSE	High	[K].SLSLGLVIPDITFELAR.[D]		FALSE	Mycoplasma	2.03819e-11	5.59251e-05	1	1	11	MMCAP2_0771	MMCAP2_0771 [285-301]		0	1844.05	6.80439e+07	9.34214e+07	4.04549e+07		High	1.77e-05	8.103e-11	4.64	63.82	K.SLSLGLVIPDITFELAR.D	[285-301]	Used	Used
	FALSE	High	[R].TEDNMESICR.[T]	1xCarbamidomethyl [C9]	FALSE	Mycoplasma	7.86606e-09	5.59251e-05	1	1	11	MMCAP2_0771	MMCAP2_0771 [183-192]		0	1254.51	5.10643e+07	7.09383e+07	7.21993e+07		High	1.77e-05	1.308e-08	2.88	22.05	R.TEDNMESICR.T	[183-192]	Used	Used
	FALSE	High	[R].TEDNMESICR.[T]	1xCarbamidomethyl [C9]; 1xOxidation [M5]	FALSE	Mycoplasma	1.79196e-09	5.59251e-05	1	1	26	MMCAP2_0771	MMCAP2_0771 [183-192]		0	1270.5	7.0142e+07	8.73866e+07	1.23971e+08		High	1.77e-05	3.692e-09	2.78	15.31	R.TEDNMESICR.T	[183-192]	Used	Used
	FALSE	High	[K].TFDTTMYLETYTDR.[V]		FALSE	Mycoplasma	1.08722e-11	5.59251e-05	1	1	23	MMCAP2_0771	MMCAP2_0771 [116-129]		0	1756.77	6.33232e+07	7.59724e+07	6.29901e+07		High	1.77e-05	4.733e-11	3.47	48.5	K.TFDTTMYLETYTDR.V	[116-129]	Used	Used
	FALSE	High	[K].TFDTTMYLETYTDR.[V]	1xOxidation [M6]	FALSE	Mycoplasma	9.85514e-11	5.59251e-05	1	1	47	MMCAP2_0771	MMCAP2_0771 [116-129]		0	1772.77	2.28819e+08	2.43793e+08	1.59892e+08		High	1.77e-05	3.105e-10	3.42	45.56	K.TFDTTMYLETYTDR.V	[116-129]	Used	Used
	FALSE	High	[K].TFDTTMYLETYTDRVLMNALFLGNGNFTK.[A]		FALSE	Mycoplasma	3.45822e-09	5.59251e-05	1	1	1	MMCAP2_0771	MMCAP2_0771 [116-144]		1	3376.62		1.03101e+06			High	1.77e-05	6.481e-09	4.62	64.31	K.TFDTTMYLETYTDRVLMNALFLGNGNFTK.A	[116-144]	Used	Used
	FALSE	High	[K].TFDTTMYLETYTDRVLMNALFLGNGNFTK.[A]	1xOxidation [M6]	FALSE	Mycoplasma	1.40505e-08	5.59251e-05	1	1	1	MMCAP2_0771	MMCAP2_0771 [116-144]		1	3392.62	676601	2.6911e+06			High	1.77e-05	2.139e-08	6.26	63.82	K.TFDTTMYLETYTDRVLMNALFLGNGNFTK.A	[116-144]	Used	Used
	FALSE	High	[K].TFDTTMYLETYTDRVLMNALFLGNGNFTK.[A]	2xOxidation [M6; M17]	FALSE	Mycoplasma	5.08325e-08	5.59251e-05	1	1	3	MMCAP2_0771	MMCAP2_0771 [116-144]		1	3408.61		1.10091e+07	7.94148e+06		High	1.77e-05	6.419e-08	4.87	63.77	K.TFDTTMYLETYTDRVLMNALFLGNGNFTK.A	[116-144]	Used	Used
	FALSE	High	[K].TGEDICCNLGSLNIDK.[M]	2xCarbamidomethyl [C6; C7]	FALSE	Mycoplasma	6.30512e-16	5.59251e-05	1	1	17	MMCAP2_0771	MMCAP2_0771 [411-426]		0	1808.82	2.05298e+08	2.21796e+08	2.42737e+08		High	1.77e-05	3.192e-15	5.98	41.24	K.TGEDICCNLGSLNIDK.M	[411-426]	Used	Used
	FALSE	High	[K].TGEDICCNLGSLNIDKMMK.[S]	2xCarbamidomethyl [C6; C7]; 2xOxidation [M17; M18]	FALSE	Mycoplasma	3.54741e-13	5.59251e-05	1	1	12	MMCAP2_0771	MMCAP2_0771 [411-429]		1	2230.98	8.47424e+07	1.04701e+08	9.86091e+07		High	1.77e-05	2.553e-12	4.41	35.43	K.TGEDICCNLGSLNIDKMMK.S	[411-429]	Used	Used
	FALSE	High	[K].TGLANSHLMAVAPTGSISYLSSCTPSLQPVVSTVEVR.[K]	1xCarbamidomethyl [C23]	FALSE	Mycoplasma	6.30512e-16	5.59251e-05	1	1	5	MMCAP2_0771	MMCAP2_0771 [581-617]		0	3829.95	8.62174e+06	1.04283e+07	1.2348e+07		High	1.77e-05	6.305e-16	8.41	55.99	K.TGLANSHLMAVAPTGSISYLSSCTPSLQPVVSTVEVR.K	[581-617]	Used	Used
	FALSE	High	[K].TGLANSHLMAVAPTGSISYLSSCTPSLQPVVSTVEVR.[K]	1xCarbamidomethyl [C23]; 1xOxidation [M9]	FALSE	Mycoplasma	6.30512e-16	5.59251e-05	1	1	23	MMCAP2_0771	MMCAP2_0771 [581-617]		0	3845.94	9.93696e+07	1.30889e+08	1.5864e+08		High	1.77e-05	9.049e-15	6.27	53.28	K.TGLANSHLMAVAPTGSISYLSSCTPSLQPVVSTVEVR.K	[581-617]	Used	Used
	FALSE	High	[K].TGLANSHLMAVAPTGSISYLSSCTPSLQPVVSTVEVRK.[E]	1xCarbamidomethyl [C23]	FALSE	Mycoplasma	1.31248e-14	5.59251e-05	1	1	3	MMCAP2_0771	MMCAP2_0771 [581-618]		1	3958.04	4.3421e+06	7.2514e+06	5.21313e+06		High	1.77e-05	1.532e-13	8.28	51.44	K.TGLANSHLMAVAPTGSISYLSSCTPSLQPVVSTVEVRK.E	[581-618]	Used	Used
	FALSE	High	[K].TGLANSHLMAVAPTGSISYLSSCTPSLQPVVSTVEVRK.[E]	1xCarbamidomethyl [C23]; 1xOxidation [M9]	FALSE	Mycoplasma	6.30512e-16	5.59251e-05	1	1	15	MMCAP2_0771	MMCAP2_0771 [581-618]		1	3974.04	6.15806e+07	1.23274e+08	9.05581e+07		High	1.77e-05	6.305e-16	8.72	48.9	K.TGLANSHLMAVAPTGSISYLSSCTPSLQPVVSTVEVRK.E	[581-618]	Used	Used
	FALSE	High	[R].TISTSLQLSK.[R]		FALSE	Mycoplasma	2.59728e-05	9.49347e-05	1	1	21	MMCAP2_0771	MMCAP2_0771 [193-202]		0	1077.62	5.5111e+08	6.14312e+08	585118118		High	3.786e-05	1.317e-05	2.35	28.32	R.TISTSLQLSK.R	[193-202]	Used	Used
	FALSE	High	[R].TISTSLQLSKR.[G]		FALSE	Mycoplasma	3.71403e-05	9.49347e-05	1	1	4	MMCAP2_0771	MMCAP2_0771 [193-203]		1	1233.72	2.03593e+07	3.55738e+07	29491337		High	3.786e-05	1.79e-05	2.66	22.41	R.TISTSLQLSKR.G	[193-203]	Used	Used
	FALSE	High	[R].VKELFKDYDVQIPSQTDWIQLVEEIK.[K]		FALSE	Mycoplasma	1.14511e-07	9.49347e-05	1	1	1	MMCAP2_0771	MMCAP2_0771 [554-579]		2	3163.66	1.88084e+06	2.75982e+06	1.87679e+06		High	3.185e-05	1.28e-07	6.34	59.82	R.VKELFKDYDVQIPSQTDWIQLVEEIK.K	[554-579]	Used	Used
	FALSE	High	[R].VLMNALFLGNGNFTK.[A]		FALSE	Mycoplasma	5.91272e-12	5.59251e-05	1	1	16	MMCAP2_0771	MMCAP2_0771 [130-144]		0	1638.87	5.78235e+07	8.34174e+07	6.51476e+07		High	1.77e-05	2.809e-11	3.18	53.08	R.VLMNALFLGNGNFTK.A	[130-144]	Used	Used
	FALSE	High	[R].VLMNALFLGNGNFTK.[A]	1xOxidation [M3]	FALSE	Mycoplasma	1.07511e-10	5.59251e-05	1	1	12	MMCAP2_0771	MMCAP2_0771 [130-144]		0	1654.86	9.29178e+07	1.15731e+08	1.259e+08		High	1.77e-05	3.336e-10	4.4	46.2	R.VLMNALFLGNGNFTK.A	[130-144]	Used	Used
	FALSE	High	[K].VYNKPLSDISITEK.[Y]		FALSE	Mycoplasma	2.60743e-14	5.59251e-05	1	1	35	MMCAP2_0771	MMCAP2_0771 [317-330]		0	1606.87	8.03022e+08	9.36379e+08	1.00288e+09		High	1.77e-05	2.767e-13	4.58	30.29	K.VYNKPLSDISITEK.Y	[317-330]	Used (Top N)	Used
	FALSE	High	[K].VYNKPLSDISITEKYYEMLENPNIK.[K]		FALSE	Mycoplasma	6.30512e-16	5.59251e-05	1	1	6	MMCAP2_0771	MMCAP2_0771 [317-341]		1	3001.52	1.75509e+07	4.2399e+07	24918909		High	1.77e-05	2.914e-15	6.84	50.66	K.VYNKPLSDISITEKYYEMLENPNIK.K	[317-341]	Used	Used
	FALSE	High	[K].VYNKPLSDISITEKYYEMLENPNIK.[K]	1xOxidation [M18]	FALSE	Mycoplasma	6.30512e-16	5.59251e-05	1	1	9	MMCAP2_0771	MMCAP2_0771 [317-341]		1	3017.52	3.49662e+07	6.78259e+07	4.7753e+07		High	1.77e-05	2.185e-15	8.42	46.99	K.VYNKPLSDISITEKYYEMLENPNIK.K	[317-341]	Used	Used
	FALSE	High	[K].VYNKPLSDISITEKYYEMLENPNIKK.[T]		FALSE	Mycoplasma	6.30512e-16	5.59251e-05	1	1	4	MMCAP2_0771	MMCAP2_0771 [317-342]		2	3129.62	5.13178e+06	1.39543e+07	6.26881e+06		High	1.77e-05	1.123e-14	6.08	46.29	K.VYNKPLSDISITEKYYEMLENPNIKK.T	[317-342]	Used	Used
	FALSE	High	[K].VYNKPLSDISITEKYYEMLENPNIKK.[T]	1xOxidation [M18]	FALSE	Mycoplasma	1.36632e-15	5.59251e-05	1	1	9	MMCAP2_0771	MMCAP2_0771 [317-342]		2	3145.61	2.2857e+07	5.04844e+07	3.35186e+07		High	1.77e-05	2.222e-14	7.57	42.98	K.VYNKPLSDISITEKYYEMLENPNIKK.T	[317-342]	Used	Used
	FALSE	High	[K].WTPQTNR.[V]		FALSE	Mycoplasma	0.00525113	0.000280377	1	1	3	MMCAP2_0771	MMCAP2_0771 [547-553]		0	902.448	8.26569e+06	5.95031e+06	8523181		High	0.0001137	0.001259	1.85	16.98	K.WTPQTNR.V	[547-553]	Used	Used
	FALSE	High	[K].YSFDQISQLNDYAYSFNHHFPSFMGALK.[F]		FALSE	Mycoplasma	1.75143e-13	5.59251e-05	1	1	7	MMCAP2_0771	MMCAP2_0771 [80-107]		0	3327.52	6.43619e+07	1.02426e+08	92683234		High	1.77e-05	1.398e-12	7.36	58.56	K.YSFDQISQLNDYAYSFNHHFPSFMGALK.F	[80-107]	Used	Used
	FALSE	High	[K].YSFDQISQLNDYAYSFNHHFPSFMGALK.[F]	1xOxidation [M24]	FALSE	Mycoplasma	4.34599e-13	5.59251e-05	1	1	29	MMCAP2_0771	MMCAP2_0771 [80-107]		0	3343.52	6.13847e+08	7.76473e+08	6.69644e+08		High	1.77e-05	3.048e-12	6.42	56.7	K.YSFDQISQLNDYAYSFNHHFPSFMGALK.F	[80-107]	Used	Used
	FALSE	High	[K].YYDSEILNK.[Y]		FALSE	Mycoplasma	6.63212e-05	9.49347e-05	1	1	16	MMCAP2_0771	MMCAP2_0771 [71-79]		0	1144.55	3.81253e+08	3.10507e+08	3.90949e+08		High	3.786e-05	2.926e-05	2.2	29.39	K.YYDSEILNK.Y	[71-79]	Used	Used
	FALSE	High	[K].YYDSEILNKYSFDQISQLNDYAYSFNHHFPSFMGALK.[F]		FALSE	Mycoplasma	5.23285e-08	5.59251e-05	1	1	1	MMCAP2_0771	MMCAP2_0771 [71-107]		1	4453.05	824794	5.33239e+06			High	1.77e-05	6.572e-08	6.19	59.74	K.YYDSEILNKYSFDQISQLNDYAYSFNHHFPSFMGALK.F	[71-107]	Used	Used
	FALSE	High	[K].YYDSEILNKYSFDQISQLNDYAYSFNHHFPSFMGALK.[F]	1xOxidation [M33]	FALSE	Mycoplasma	6.91591e-07	9.49347e-05	1	1	5	MMCAP2_0771	MMCAP2_0771 [71-107]		1	4469.05	2.49688e+07	4.27159e+07	22403733		High	3.786e-05	5.959e-07	6.95	58.34	K.YYDSEILNKYSFDQISQLNDYAYSFNHHFPSFMGALK.F	[71-107]	Used	Used
	FALSE	High	[K].YYEMLENPNIK.[K]		FALSE	Mycoplasma	1.55802e-06	9.49347e-05	1	1	3	MMCAP2_0771	MMCAP2_0771 [331-341]		0	1413.67	5.60251e+07	5.99071e+07	69153216		High	3.786e-05	1.191e-06	3.13	37	K.YYEMLENPNIK.K	[331-341]	Used	Used
	FALSE	High	[K].YYEMLENPNIK.[K]	1xOxidation [M4]	FALSE	Mycoplasma	3.73059e-08	5.59251e-05	1	1	22	MMCAP2_0771	MMCAP2_0771 [331-341]		0	1429.67	1.43178e+08	1.47497e+08	1.76184e+08		High	1.77e-05	4.908e-08	3.53	30.82	K.YYEMLENPNIK.K	[331-341]	Used	Used
	FALSE	High	[K].YYEMLENPNIKK.[T]		FALSE	Mycoplasma	2.30056e-08	5.59251e-05	1	1	7	MMCAP2_0771	MMCAP2_0771 [331-342]		1	1541.77	3.37902e+07	4.8699e+07	47916394		High	1.77e-05	3.25e-08	3.44	29.69	K.YYEMLENPNIKK.T	[331-342]	Used	Used
	FALSE	High	[K].YYEMLENPNIKK.[T]	1xOxidation [M4]	FALSE	Mycoplasma	1.68838e-08	5.59251e-05	1	1	18	MMCAP2_0771	MMCAP2_0771 [331-342]		1	1557.76	1.24015e+08	1.58908e+08	1.83931e+08		High	1.77e-05	2.507e-08	3.95	24.52	K.YYEMLENPNIKK.T	[331-342]	Used	Used
FALSE	Master Protein	MMCAP2_0440	MMCAP2_0440	91	FALSE	Mycoplasma	118	1391	118	978	108.3	8.66	4869.98	118	5.67856e+08	5.29163e+08	3.75133e+08	1
	Checked	Confidence	Annotated Sequence	Modifications	Contaminant	Marked as	Qvality PEP	Qvality q-value	# Protein Groups	# Proteins	# PSMs	Master Protein Accessions	Positions in Master Proteins	Modifications in Master Proteins	# Missed Cleavages	Theo. MH+ [Da]	Abundances (Normalized): F7: Sample, GM12_WT	Abundances (Normalized): F8: Sample, GM12_WT	Abundances (Normalized): F9: Sample, GM12_WT	Quan Info	Confidence (by Search Engine): Sequest HT	Percolator q-Value (by Search Engine): Sequest HT	Percolator PEP (by Search Engine): Sequest HT	XCorr (by Search Engine): Sequest HT	Top Apex RT [min]	Sequence in Protein	Positions in Proteins	Quan Usage	Quan Ratio Usage
	FALSE	High	[K].AAFEKAESNWNDAK.[I]		FALSE	Mycoplasma	2.41336e-14	5.59251e-05	1	1	5	MMCAP2_0440	MMCAP2_0440 [235-248]		1	1580.73	1.0085e+07	1.71063e+07	4.57507e+06		High	1.77e-05	2.585e-13	3.98	23.85	K.AAFEKAESNWNDAK.I	[235-248]	Used	Used
	FALSE	High	[K].AEFKDWTEWDTK.[N]		FALSE	Mycoplasma	9.24317e-07	9.49347e-05	1	1	11	MMCAP2_0440	MMCAP2_0440 [495-506]		1	1555.71	6.39202e+07	4.66322e+07	3.86181e+07		High	3.786e-05	7.597e-07	4.03	39.58	K.AEFKDWTEWDTK.N	[495-506]	Used	Used
	FALSE	High	[K].AEFKDWTEWDTKNDNHK.[I]		FALSE	Mycoplasma	6.92374e-16	5.59251e-05	1	1	14	MMCAP2_0440	MMCAP2_0440 [495-511]		2	2163.97	1.22528e+08	9.81434e+07	6.66652e+07		High	1.77e-05	1.231e-14	4.86	29.94	K.AEFKDWTEWDTKNDNHK.I	[495-511]	Used	Used
	FALSE	High	[K].ALIPTDSSGQDLTTK.[L]		FALSE	Mycoplasma	3.80926e-09	5.59251e-05	1	1	22	MMCAP2_0440	MMCAP2_0440 [426-440]		0	1546.8	6.0878e+08	5.81953e+08	4.39597e+08		High	1.77e-05	7.036e-09	3.25	33.13	K.ALIPTDSSGQDLTTK.L	[426-440]	Used (Top N)	Used
	FALSE	High	[K].ALIPTDSSGQDLTTKLIER.[F]		FALSE	Mycoplasma	1.78016e-11	5.59251e-05	1	1	3	MMCAP2_0440	MMCAP2_0440 [426-444]		1	2058.11	961945	2.29761e+06	1.63899e+06		High	1.77e-05	7.206e-11	4.75	43.56	K.ALIPTDSSGQDLTTKLIER.F	[426-444]	Used	Used
	FALSE	High	[K].ALTDGGLSSDEATK.[V]		FALSE	Mycoplasma	1.7434e-10	5.59251e-05	1	1	12	MMCAP2_0440	MMCAP2_0440 [568-581]		0	1364.65	1.12596e+08	1.35267e+08	163091881		High	1.77e-05	5.043e-10	3.92	24.89	K.ALTDGGLSSDEATK.V	[568-581]	Used	Used
	FALSE	High	[K].ALTDGGLSSDEATKVDSAIEQNINNDSAK.[D]		FALSE	Mycoplasma	6.30512e-16	5.59251e-05	1	1	32	MMCAP2_0440	MMCAP2_0440 [568-596]		1	2963.41	2.74831e+08	2.25697e+08	1.16598e+08		High	1.77e-05	6.305e-16	6.38	45.46	K.ALTDGGLSSDEATKVDSAIEQNINNDSAK.D	[568-596]	Used	Used
	FALSE	High	[K].ALTDGGLSSDEATKVDSAIEQNINNDSAKDSAR.[L]		FALSE	Mycoplasma	6.30512e-16	5.59251e-05	1	1	4	MMCAP2_0440	MMCAP2_0440 [568-600]		2	3392.6	4.20083e+06	6.83197e+06	1.85985e+06		High	1.77e-05	6.305e-16	9.52	42.55	K.ALTDGGLSSDEATKVDSAIEQNINNDSAKDSAR.L	[568-600]	Used	Used
	FALSE	High	[K].ANTSINNKAEFK.[D]		FALSE	Mycoplasma	9.57301e-05	9.49347e-05	1	1	1	MMCAP2_0440	MMCAP2_0440 [487-498]		1	1336.69	1.42904e+06	2.20039e+06	1707430		High	3.786e-05	4.021e-05	3.61	15.22	K.ANTSINNKAEFK.D	[487-498]	Used	Used
	FALSE	High	[K].ANTSINNKAEFKDWTEWDTK.[N]		FALSE	Mycoplasma	6.34916e-08	5.59251e-05	1	1	4	MMCAP2_0440	MMCAP2_0440 [487-506]		2	2398.13		1.35508e+06	122890		High	1.77e-05	7.752e-08	4.65	36.87	K.ANTSINNKAEFKDWTEWDTK.N	[487-506]	Used	Used
	FALSE	High	[K].AQGNTTSNLGSGSGANGGER.[R]		FALSE	Mycoplasma	1.5344e-15	5.59251e-05	1	1	15	MMCAP2_0440	MMCAP2_0440 [955-974]		0	1834.83	1.04325e+07	7.49728e+06	5.92364e+06		High	1.77e-05	2.45e-14	4.44	14.64	K.AQGNTTSNLGSGSGANGGER.R	[955-974]	Used	Used
	FALSE	High	[K].DGWDPSVNSQIK.[N]		FALSE	Mycoplasma	1.21723e-09	5.59251e-05	1	1	6	MMCAP2_0440	MMCAP2_0440 [96-107]		0	1345.64	1.74322e+08	1.38269e+08	1.09162e+08		High	1.77e-05	2.662e-09	3.15	35.12	K.DGWDPSVNSQIK.N	[96-107]	Used	Used
	FALSE	High	[K].DLEYATSIK.[H]		FALSE	Mycoplasma	0.000478091	9.49347e-05	1	1	3	MMCAP2_0440	MMCAP2_0440 [769-777]		0	1039.53	4.45411e+07	3.15073e+07	31034652		High	3.786e-05	0.0001593	2.25	31.23	K.DLEYATSIK.H	[769-777]	Used	Used
	FALSE	High	[R].DNKLQLPSDTK.[D]		FALSE	Mycoplasma	3.76108e-07	9.49347e-05	1	1	6	MMCAP2_0440	MMCAP2_0440 [85-95]		1	1258.66	7.12237e+07	6.23546e+07	5.44432e+07		High	3.786e-05	3.543e-07	3.21	23.61	R.DNKLQLPSDTK.D	[85-95]	Used	Used
	FALSE	High	[R].DNKLQLPSDTKDGWDPSVNSQIK.[N]		FALSE	Mycoplasma	1.00677e-15	5.59251e-05	1	1	10	MMCAP2_0440	MMCAP2_0440 [85-107]		2	2585.28	3.53277e+07	3.27033e+07	1.13328e+07		High	1.77e-05	1.706e-14	5.71	38.54	R.DNKLQLPSDTKDGWDPSVNSQIK.N	[85-107]	Used	Used
	FALSE	High	[K].DNNDEIEKIFLYQAK.[N]		FALSE	Mycoplasma	2.29947e-14	5.59251e-05	1	1	6	MMCAP2_0440	MMCAP2_0440 [869-883]		1	1839.91	2.74246e+07	3.30478e+07	1.62066e+07		High	1.77e-05	2.483e-13	6.67	49.79	K.DNNDEIEKIFLYQAK.N	[869-883]	Used	Used
	FALSE	High	[K].DNSTSGSSGSSGGSSSSGSSSNTSTTSNGVNNNK.[N]		FALSE	Mycoplasma	2.92371e-13	5.59251e-05	1	1	4	MMCAP2_0440	MMCAP2_0440 [617-650]		0	3097.27	5.18202e+07	4.18306e+07	1.46668e+06		High	1.77e-05	2.174e-12	6.3	9.92	K.DNSTSGSSGSSGGSSSSGSSSNTSTTSNGVNNNK.N	[617-650]	Used	Used
	FALSE	High	[K].DNSTSGSSGSSGGSSSSGSSSNTSTTSNGVNNNKNIYTVLNK.[E]		FALSE	Mycoplasma	0.0129109	0.000414659	1	1	1	MMCAP2_0440	MMCAP2_0440 [617-658]		1	4042.79				No Quan Values	High	0.0001462	0.002776	0.97		K.DNSTSGSSGSSGGSSSSGSSSNTSTTSNGVNNNKNIYTVLNK.E	[617-658]	Not Used	Not Used
	FALSE	High	[K].DQESYTAGLTR.[F]		FALSE	Mycoplasma	3.54411e-06	9.49347e-05	1	1	7	MMCAP2_0440	MMCAP2_0440 [463-473]		0	1240.58	1.04763e+08	8.6952e+07	7.01663e+07		High	3.786e-05	2.391e-06	2.43	28.04	K.DQESYTAGLTR.F	[463-473]	Used	Used
	FALSE	High	[K].DVKNHITTNNGNSENWIK.[E]		FALSE	Mycoplasma	1.41152e-11	5.59251e-05	1	1	3	MMCAP2_0440	MMCAP2_0440 [292-309]		1	2084.02	628732	1.61896e+06	204815		High	1.77e-05	5.905e-11	3.97	25.2	K.DVKNHITTNNGNSENWIK.E	[292-309]	Used	Used
	FALSE	High	[K].DWTEWDTK.[N]		FALSE	Mycoplasma	0.00101613	9.49347e-05	1	1	3	MMCAP2_0440	MMCAP2_0440 [499-506]		0	1080.46	2.49151e+06	2.83039e+06	3.90026e+06		High	3.786e-05	0.0003025	2.23	39.93	K.DWTEWDTK.N	[499-506]	Used	Used
	FALSE	High	[K].DWTEWDTKNDNHK.[I]		FALSE	Mycoplasma	2.53798e-09	5.59251e-05	1	1	7	MMCAP2_0440	MMCAP2_0440 [499-511]		1	1688.73	6.87589e+06	7.53093e+06	6.97502e+06		High	1.77e-05	4.967e-09	2.26	26.44	K.DWTEWDTKNDNHK.I	[499-511]	Used	Used
	FALSE	High	[K].EEGIIAFIDGDGLHITK.[I]		FALSE	Mycoplasma	1.26717e-10	5.59251e-05	1	1	8	MMCAP2_0440	MMCAP2_0440 [659-675]		0	1827.95	1.29312e+07	1.35376e+07	1.79812e+07		High	1.77e-05	3.865e-10	4.86	55.63	K.EEGIIAFIDGDGLHITK.I	[659-675]	Used	Used
	FALSE	High	[K].EIPLLENGDLK.[T]		FALSE	Mycoplasma	6.51722e-06	9.49347e-05	1	1	4	MMCAP2_0440	MMCAP2_0440 [361-371]		0	1240.68	3.37239e+07	2.01811e+07	21429866		High	3.786e-05	4.034e-06	2.98	42.87	K.EIPLLENGDLK.T	[361-371]	Used	Used
	FALSE	High	[K].EIPLLENGDLKTDPIK.[G]		FALSE	Mycoplasma	4.31943e-09	5.59251e-05	1	1	2	MMCAP2_0440	MMCAP2_0440 [361-376]		1	1794.98	3.84032e+06	2.16533e+06	2.26909e+06		High	1.77e-05	7.86e-09	4.12	42.97	K.EIPLLENGDLKTDPIK.G	[361-376]	Used	Used
	FALSE	High	[K].EIPLLENGDLKTDPIKGEYGAISNSQK.[Y]		FALSE	Mycoplasma	3.24184e-11	5.59251e-05	1	1	15	MMCAP2_0440	MMCAP2_0440 [361-387]		2	2929.52	1.42144e+08	1.16788e+08	9.59469e+07		High	1.77e-05	1.205e-10	5.98	44.26	K.EIPLLENGDLKTDPIKGEYGAISNSQK.Y	[361-387]	Used	Used
	FALSE	High	[K].ETLNGKLDSTNFK.[K]		FALSE	Mycoplasma	9.6516e-10	5.59251e-05	1	1	6	MMCAP2_0440	MMCAP2_0440 [554-566]		1	1466.75	4.06074e+06	3.48567e+06	2.79362e+06		High	1.77e-05	2.181e-09	3.29	25.79	K.ETLNGKLDSTNFK.K	[554-566]	Used	Used
	FALSE	High	[K].ETLNGKLDSTNFKK.[A]		FALSE	Mycoplasma	1.32383e-07	9.49347e-05	1	1	3	MMCAP2_0440	MMCAP2_0440 [554-567]		2	1594.84	1.12528e+07	9.17975e+06	7.43506e+06		High	3.185e-05	1.45e-07	4.09	20.88	K.ETLNGKLDSTNFKK.A	[554-567]	Used	Used
	FALSE	High	[R].FDTIFR.[G]		FALSE	Mycoplasma	0.000165935	9.49347e-05	1	1	38	MMCAP2_0440	MMCAP2_0440 [474-479]		0	798.414	2.95747e+08	2.36355e+08	1.74964e+08		High	3.786e-05	6.424e-05	1.19	34.97	R.FDTIFR.G	[474-479]	Used	Used
	FALSE	High	[R].FDTIFRGQDAK.[I]		FALSE	Mycoplasma	3.37185e-05	9.49347e-05	1	1	7	MMCAP2_0440	MMCAP2_0440 [474-484]		1	1297.65	3.46211e+07	5.19212e+07	26003706		High	3.786e-05	1.641e-05	3.64	27.31	R.FDTIFRGQDAK.I	[474-484]	Used	Used
	FALSE	High	[R].FLINTSLIDNSK.[T]		FALSE	Mycoplasma	6.30737e-10	5.59251e-05	1	1	41	MMCAP2_0440	MMCAP2_0440 [797-808]		0	1364.74	4.24496e+08	3.66795e+08	2.67596e+08		High	1.77e-05	1.515e-09	3.24	45.87	R.FLINTSLIDNSK.T	[797-808]	Used	Used
	FALSE	High	[K].FIPDQVIDLNSATTDQK.[K]		FALSE	Mycoplasma	2.78147e-12	5.59251e-05	1	1	22	MMCAP2_0440	MMCAP2_0440 [921-937]		0	1904.96	9.85004e+07	9.19932e+07	7.16469e+07		High	1.77e-05	1.479e-11	3.78	45.64	K.FIPDQVIDLNSATTDQK.K	[921-937]	Used	Used
	FALSE	High	[K].FIPDQVIDLNSATTDQKK.[R]		FALSE	Mycoplasma	7.22159e-10	5.59251e-05	1	1	20	MMCAP2_0440	MMCAP2_0440 [921-938]		1	2033.05	2.33871e+08	2.21245e+08	1.5467e+08		High	1.77e-05	1.697e-09	5.23	39.53	K.FIPDQVIDLNSATTDQKK.R	[921-938]	Used	Used
	FALSE	High	[R].FQGIQSVLETYVGNDAK.[K]		FALSE	Mycoplasma	4.44444e-15	5.59251e-05	1	1	27	MMCAP2_0440	MMCAP2_0440 [445-461]		0	1868.94	1.63387e+08	1.39357e+08	1.20714e+08		High	1.77e-05	6.105e-14	4.29	54.76	R.FQGIQSVLETYVGNDAK.K	[445-461]	Used	Used
	FALSE	High	[R].FQGIQSVLETYVGNDAKK.[D]		FALSE	Mycoplasma	6.30512e-16	5.59251e-05	1	1	12	MMCAP2_0440	MMCAP2_0440 [445-462]		1	1997.03	1.16655e+08	1.0299e+08	7.36488e+07		High	1.77e-05	7.43e-15	5.47	48.17	R.FQGIQSVLETYVGNDAKK.D	[445-462]	Used	Used
	FALSE	High	[R].FQGIQSVLETYVGNDAKKDQESYTAGLTR.[F]		FALSE	Mycoplasma	6.30512e-16	5.59251e-05	1	1	12	MMCAP2_0440	MMCAP2_0440 [445-473]		2	3218.6	4.63412e+07	5.74829e+07	2.09909e+07		High	1.77e-05	1.045e-15	7.52	50.35	R.FQGIQSVLETYVGNDAKKDQESYTAGLTR.F	[445-473]	Used	Used
	FALSE	High	[K].FSIYDFLTSGNNDANSWTWQNK.[E]		FALSE	Mycoplasma	7.77476e-14	5.59251e-05	1	1	14	MMCAP2_0440	MMCAP2_0440 [532-553]		0	2608.17	7.19081e+07	5.16184e+07	3.46926e+07		High	1.77e-05	7.006e-13	6.05	63.21	K.FSIYDFLTSGNNDANSWTWQNK.E	[532-553]	Used	Used
	FALSE	High	[K].FSIYDFLTSGNNDANSWTWQNKETLNGK.[L]		FALSE	Mycoplasma	8.64718e-14	5.59251e-05	1	1	3	MMCAP2_0440	MMCAP2_0440 [532-559]		1	3250.51	8.80985e+06	7.17731e+06	4233701		High	1.77e-05	7.683e-13	8.15	59.98	K.FSIYDFLTSGNNDANSWTWQNKETLNGK.L	[532-559]	Used	Used
	FALSE	High	[K].FSNNKTSSDIEK.[N]		FALSE	Mycoplasma	0.448774	0.00634911	1	1	2	MMCAP2_0440	MMCAP2_0440 [409-420]		1	1369.66				No Quan Values	High	0.001676	0.08716	1.43		K.FSNNKTSSDIEK.N	[409-420]	Not Used	Not Used
	FALSE	High	[K].GEYGAISNSQK.[Y]		FALSE	Mycoplasma	2.29703e-07	9.49347e-05	1	1	3	MMCAP2_0440	MMCAP2_0440 [377-387]		0	1153.55	4.51823e+06	3.18413e+06	2.66185e+06		High	3.185e-05	2.315e-07	2.11	17.02	K.GEYGAISNSQK.Y	[377-387]	Used	Used
	FALSE	High	[K].GKQPIDLLNIIIATDNK.[K]		FALSE	Mycoplasma	3.16033e-07	9.49347e-05	1	1	3	MMCAP2_0440	MMCAP2_0440 [851-867]		1	1866.07	3.83343e+06	3.16061e+06	2.42328e+06		High	3.185e-05	3.056e-07	4.71	55.25	K.GKQPIDLLNIIIATDNK.K	[851-867]	Used	Used
	FALSE	High	[K].GKQPIDLLNIIIATDNKK.[D]		FALSE	Mycoplasma	1.29587e-12	5.59251e-05	1	1	14	MMCAP2_0440	MMCAP2_0440 [851-868]		2	1994.16	3.53261e+07	2.86756e+07	2.81142e+07		High	1.77e-05	7.69e-12	6.78	48.98	K.GKQPIDLLNIIIATDNKK.D	[851-868]	Used	Used
	FALSE	High	[K].GIQTTNLDWK.[T]		FALSE	Mycoplasma	0.000304426	9.49347e-05	1	1	7	MMCAP2_0440	MMCAP2_0440 [201-210]		0	1175.61	2.51398e+08	2.35652e+08	1.7006e+08		High	3.786e-05	0.0001076	2.2	33.14	K.GIQTTNLDWK.T	[201-210]	Used	Used
	FALSE	High	[K].GTIAFSQWNPTYNYDSQK.[G]		FALSE	Mycoplasma	9.07547e-14	5.59251e-05	1	1	30	MMCAP2_0440	MMCAP2_0440 [322-339]		0	2119.97	1.71613e+08	1.48322e+08	112358950		High	1.77e-05	7.973e-13	3.94	46.57	K.GTIAFSQWNPTYNYDSQK.G	[322-339]	Used	Used
	FALSE	High	[K].GTIAFSQWNPTYNYDSQKGPK.[N]		FALSE	Mycoplasma	4.84107e-14	5.59251e-05	1	1	5	MMCAP2_0440	MMCAP2_0440 [322-342]		1	2402.14	1.61521e+06	6.21136e+06	2.03479e+06		High	1.77e-05	4.679e-13	4.07	40.87	K.GTIAFSQWNPTYNYDSQKGPK.N	[322-342]	Used	Used
	FALSE	High	[K].HLEEMFPGVR.[K]		FALSE	Mycoplasma	1.11237e-07	9.49347e-05	1	1	5	MMCAP2_0440	MMCAP2_0440 [147-156]		0	1214.6	3.56117e+06	3.14237e+06	1.7868e+06		High	3.185e-05	1.25e-07	2.93	32.66	K.HLEEMFPGVR.K	[147-156]	Used	Used
	FALSE	High	[K].HLEEMFPGVR.[K]	1xOxidation [M5]	FALSE	Mycoplasma	1.46823e-05	9.49347e-05	1	1	23	MMCAP2_0440	MMCAP2_0440 [147-156]		0	1230.59	1.42212e+08	1.14075e+08	7.41394e+07		High	3.786e-05	8.058e-06	2.65	26.65	K.HLEEMFPGVR.K	[147-156]	Used	Used
	FALSE	High	[K].HLEEMFPGVRK.[N]		FALSE	Mycoplasma	0.224712	0.0035644	1	1	1	MMCAP2_0440	MMCAP2_0440 [147-157]		1	1342.69	2.76393e+06	3.90476e+06	1.83509e+06		High	0.0009971	0.04108	2.53	25.88	K.HLEEMFPGVRK.N	[147-157]	Used	Used
	FALSE	High	[K].HLEEMFPGVRK.[N]	1xOxidation [M5]	FALSE	Mycoplasma	2.16758e-07	9.49347e-05	1	1	17	MMCAP2_0440	MMCAP2_0440 [147-157]		1	1358.69	1.27219e+08	1.17901e+08	9.30417e+07		High	3.185e-05	2.212e-07	2.32	20.81	K.HLEEMFPGVRK.N	[147-157]	Used	Used
	FALSE	High	[K].HLGVDINSLNSNIK.[N]		FALSE	Mycoplasma	6.30512e-16	5.59251e-05	1	1	17	MMCAP2_0440	MMCAP2_0440 [778-791]		0	1523.82	1.6125e+08	1.07486e+08	9.19087e+07		High	1.77e-05	8.905e-16	4.65	34.9	K.HLGVDINSLNSNIK.N	[778-791]	Used	Used
	FALSE	High	[K].HLGVDINSLNSNIKNDYER.[F]		FALSE	Mycoplasma	6.30512e-16	5.59251e-05	1	1	21	MMCAP2_0440	MMCAP2_0440 [778-796]		1	2201.09	1.95437e+08	1.83604e+08	1.22985e+08		High	1.77e-05	6.305e-16	6.86	36.44	K.HLGVDINSLNSNIKNDYER.F	[778-796]	Used	Used
	FALSE	High	[K].KALTDGGLSSDEATK.[V]		FALSE	Mycoplasma	6.30512e-16	5.59251e-05	1	1	6	MMCAP2_0440	MMCAP2_0440 [567-581]		1	1492.75	5.99405e+06	6.51548e+06	9.49774e+06		High	1.77e-05	6.305e-16	5.63	19.07	K.KALTDGGLSSDEATK.V	[567-581]	Used	Used
	FALSE	High	[K].KALTDGGLSSDEATKVDSAIEQNINNDSAK.[D]		FALSE	Mycoplasma	6.30512e-16	5.59251e-05	1	1	8	MMCAP2_0440	MMCAP2_0440 [567-596]		2	3091.5	2.37714e+07	1.37739e+07	8.807e+06		High	1.77e-05	6.305e-16	8.42	40.33	K.KALTDGGLSSDEATKVDSAIEQNINNDSAK.D	[567-596]	Used	Used
	FALSE	High	[K].KAQGNTTSNLGSGSGANGGER.[R]		FALSE	Mycoplasma	1.74073e-09	5.59251e-05	1	1	4	MMCAP2_0440	MMCAP2_0440 [954-974]		1	1962.92				No Quan Values	High	1.77e-05	3.611e-09	4.58		K.KAQGNTTSNLGSGSGANGGER.R	[954-974]	Not Used	Not Used
	FALSE	High	[K].KDNNDEIEKIFLYQAK.[N]		FALSE	Mycoplasma	6.59951e-08	5.59251e-05	1	1	7	MMCAP2_0440	MMCAP2_0440 [868-883]		2	1968.01	2.61656e+06	3.61872e+06	5031598		High	1.77e-05	8.047e-08	4.56	40.7	K.KDNNDEIEKIFLYQAK.N	[868-883]	Used	Used
	FALSE	High	[K].KDQESYTAGLTR.[F]		FALSE	Mycoplasma	3.27835e-12	5.59251e-05	1	1	14	MMCAP2_0440	MMCAP2_0440 [462-473]		1	1368.68	2.19257e+08	1.77421e+08	1.29397e+08		High	1.77e-05	1.705e-11	4.57	20.18	K.KDQESYTAGLTR.F	[462-473]	Used	Used
	FALSE	High	[R].KNLADLENAYK.[S]		FALSE	Mycoplasma	2.8823e-10	5.59251e-05	1	1	10	MMCAP2_0440	MMCAP2_0440 [157-167]		1	1278.67	7.06943e+07	5.94974e+07	42130197		High	1.77e-05	7.746e-10	5	28.25	R.KNLADLENAYK.S	[157-167]	Used	Used
	FALSE	High	[K].LDSTNFK.[K]		FALSE	Mycoplasma	0.00109621	9.49347e-05	1	1	5	MMCAP2_0440	MMCAP2_0440 [560-566]		0	824.415	1.78351e+07	1.27427e+07	13150180		High	3.786e-05	0.0003238	2.11	18.89	K.LDSTNFK.K	[560-566]	Used	Used
	FALSE	High	[K].IFLYQAK.[N]		FALSE	Mycoplasma	1.07896e-06	9.49347e-05	1	1	35	MMCAP2_0440	MMCAP2_0440 [877-883]		0	882.508	2.91089e+08	2.14779e+08	1.66611e+08		High	3.786e-05	8.708e-07	1.16	30.91	K.IFLYQAK.N	[877-883]	Used	Used
	FALSE	High	[K].IKANTSINNKAEFK.[D]		FALSE	Mycoplasma	0.00225978	0.000190555	1	1	1	MMCAP2_0440	MMCAP2_0440 [485-498]		2	1577.86	119312	253766	238776		High	6.475e-05	0.0006045	1.32	16.58	K.IKANTSINNKAEFK.D	[485-498]	Used	Used
	FALSE	High	[K].LKNLLMFNSTVADSMWQK.[G]	1xOxidation [M]	FALSE	Mycoplasma	4.6148e-08	5.59251e-05	1	1	5	MMCAP2_0440	MMCAP2_0440 [183-200]		1	2142.07	4.6757e+06	4.60471e+06	2.47571e+06		High	1.77e-05	5.902e-08	4.84	48.62	K.LKNLLMFNSTVADSMWQK.G	[183-200]	Used	Used
	FALSE	High	[K].LKNLLMFNSTVADSMWQK.[G]	2xOxidation [M6; M15]	FALSE	Mycoplasma	1.24863e-13	5.59251e-05	1	1	13	MMCAP2_0440	MMCAP2_0440 [183-200]		1	2158.07	6.06938e+07	5.85795e+07	4.03091e+07		High	1.77e-05	1.047e-12	5.32	42.94	K.LKNLLMFNSTVADSMWQK.G	[183-200]	Used	Used
	FALSE	High	[K].LINNKNSSLSSMPSEHQETNSEIK.[Q]	1xOxidation [M12]	FALSE	Mycoplasma	0.100636	0.00201137	1	1	1	MMCAP2_0440	MMCAP2_0440 [681-704]		1	2703.29	438153	357806	368072		High	0.0005473	0.01856	0.94	19.61	K.LINNKNSSLSSMPSEHQETNSEIK.Q	[681-704]	Used	Used
	FALSE	High	[K].LLQSDIFNSEK.[K]		FALSE	Mycoplasma	1.7667e-06	9.49347e-05	1	1	7	MMCAP2_0440	MMCAP2_0440 [943-953]		0	1293.67	3.29148e+08	2.66483e+08	2.03345e+08		High	3.786e-05	1.326e-06	3.35	36.48	K.LLQSDIFNSEK.K	[943-953]	Used	Used
	FALSE	High	[K].LLQSDIFNSEKK.[A]		FALSE	Mycoplasma	8.65128e-08	5.59251e-05	1	1	7	MMCAP2_0440	MMCAP2_0440 [943-954]		1	1421.76	6.22693e+07	5.58834e+07	3.85218e+07		High	1.77e-05	1.011e-07	3.72	29.55	K.LLQSDIFNSEKK.A	[943-954]	Used	Used
	FALSE	High	[K].LLTLSDSTYSDTVK.[F]		FALSE	Mycoplasma	1.06477e-10	5.59251e-05	1	1	20	MMCAP2_0440	MMCAP2_0440 [518-531]		0	1542.79	6.01191e+08	5.23247e+08	3.58216e+08		High	1.77e-05	3.322e-10	4.35	38.42	K.LLTLSDSTYSDTVK.F	[518-531]	Used (Top N)	Used
	FALSE	High	[K].INQKDNSTSGSSGSSGGSSSSGSSSNTSTTSNGVNNNK.[N]		FALSE	Mycoplasma	2.00837e-14	5.59251e-05	1	1	5	MMCAP2_0440	MMCAP2_0440 [613-650]		1	3580.55			1.04254e+06		High	1.77e-05	2.209e-13	8.05	9.88	K.INQKDNSTSGSSGSSGGSSSSGSSSNTSTTSNGVNNNK.N	[613-650]	Used	Used
	FALSE	High	[K].LQLPSDTK.[D]		FALSE	Mycoplasma	0.000661966	9.49347e-05	1	1	3	MMCAP2_0440	MMCAP2_0440 [88-95]		0	901.499	1.07514e+08	8.23687e+07	72080192		High	3.786e-05	0.0002093	2.29	23.48	K.LQLPSDTK.D	[88-95]	Used	Used
	FALSE	High	[K].LQLPSDTKDGWDPSVNSQIK.[N]		FALSE	Mycoplasma	6.42068e-09	5.59251e-05	1	1	5	MMCAP2_0440	MMCAP2_0440 [88-107]		1	2228.12	1.2689e+07	443628	789640		High	1.77e-05	1.094e-08	4.29	39.78	K.LQLPSDTKDGWDPSVNSQIK.N	[88-107]	Used	Used
	FALSE	High	[R].ISSDAIKGTIAFSQWNPTYNYDSQK.[G]		FALSE	Mycoplasma	1.53278e-08	5.59251e-05	1	1	3	MMCAP2_0440	MMCAP2_0440 [315-339]		1	2834.36	625717	1.13679e+06	547636		High	1.77e-05	2.31e-08	4.43	48.58	R.ISSDAIKGTIAFSQWNPTYNYDSQK.G	[315-339]	Used	Used
	FALSE	High	[R].LTIYNLSELFK.[K]		FALSE	Mycoplasma	1.42087e-09	5.59251e-05	1	1	26	MMCAP2_0440	MMCAP2_0440 [601-611]		0	1340.75	2.48676e+08	1.65185e+08	1.64386e+08		High	1.77e-05	3.037e-09	2.76	59.13	R.LTIYNLSELFK.K	[601-611]	Used	Used
	FALSE	High	[R].LTIYNLSELFKK.[I]		FALSE	Mycoplasma	1.4464e-08	5.59251e-05	1	1	29	MMCAP2_0440	MMCAP2_0440 [601-612]		1	1468.84	1.13802e+08	1.27136e+08	8.87856e+07		High	1.77e-05	2.198e-08	2.95	51.63	R.LTIYNLSELFKK.I	[601-612]	Used	Used
	FALSE	High	[K].IVTFTNMVNGLGGINNQSTTSGAGSGTNTGQNDNLTITYSSPK.[D]		FALSE	Mycoplasma	3.57092e-11	5.59251e-05	1	1	2	MMCAP2_0440	MMCAP2_0440 [249-291]		0	4332.07	2.46438e+06	2.57697e+06	2.14632e+06		High	1.77e-05	1.311e-10	5.02	55.88	K.IVTFTNMVNGLGGINNQSTTSGAGSGTNTGQNDNLTITYSSPK.D	[249-291]	Used	Used
	FALSE	High	[K].IVTFTNMVNGLGGINNQSTTSGAGSGTNTGQNDNLTITYSSPK.[D]	1xOxidation [M7]	FALSE	Mycoplasma	3.72311e-13	5.59251e-05	1	1	9	MMCAP2_0440	MMCAP2_0440 [249-291]		0	4348.06	4.12978e+07	3.71019e+07	2.93358e+07		High	1.77e-05	2.668e-12	7.19	49.51	K.IVTFTNMVNGLGGINNQSTTSGAGSGTNTGQNDNLTITYSSPK.D	[249-291]	Used	Used
	FALSE	High	[K].NENSLFLTNFGDIK.[I]		FALSE	Mycoplasma	8.51165e-10	5.59251e-05	1	1	5	MMCAP2_0440	MMCAP2_0440 [31-44]		0	1611.8	8.37458e+07	4.53709e+07	4.07515e+07		High	1.77e-05	1.959e-09	3.41	51.65	K.NENSLFLTNFGDIK.I	[31-44]	Used	Used
	FALSE	High	[K].NENSLFLTNFGDIKIDSK.[S]		FALSE	Mycoplasma	1.41368e-12	5.59251e-05	1	1	6	MMCAP2_0440	MMCAP2_0440 [31-48]		1	2055.04	7.59833e+06	8.81358e+06	5.43237e+06		High	1.77e-05	8.295e-12	7.05	50.54	K.NENSLFLTNFGDIKIDSK.S	[31-48]	Used	Used
	FALSE	High	[K].NFINYNNQKPSSWTEIVK.[E]		FALSE	Mycoplasma	6.66932e-16	5.59251e-05	1	1	23	MMCAP2_0440	MMCAP2_0440 [343-360]		0	2182.09	2.80165e+08	2.90039e+08	1.93646e+08		High	1.77e-05	1.193e-14	4.57	41.48	K.NFINYNNQKPSSWTEIVK.E	[343-360]	Used	Used
	FALSE	High	[K].NHITTNNGNSENWIK.[E]		FALSE	Mycoplasma	6.42425e-16	5.59251e-05	1	1	12	MMCAP2_0440	MMCAP2_0440 [295-309]		0	1741.83	4.17379e+07	2.81247e+07	2.39589e+07		High	1.77e-05	1.147e-14	5.01	22.67	K.NHITTNNGNSENWIK.E	[295-309]	Used	Used
	FALSE	High	[K].NHITTNNGNSENWIKEVLNR.[I]		FALSE	Mycoplasma	0.040213	0.00103066	1	1	2	MMCAP2_0440	MMCAP2_0440 [295-314]		1	2353.16	716088	673983			High	0.0003171	0.007783	2.87	43.28	K.NHITTNNGNSENWIKEVLNR.I	[295-314]	Used	Used
	FALSE	High	[K].NLADLENAYK.[S]		FALSE	Mycoplasma	2.00333e-06	9.49347e-05	1	1	18	MMCAP2_0440	MMCAP2_0440 [158-167]		0	1150.57	2.73116e+08	2.23003e+08	1.63943e+08		High	3.786e-05	1.472e-06	2.5	36.47	K.NLADLENAYK.S	[158-167]	Used	Used
	FALSE	High	[K].NLLGDKNSTDTATLYGLANK.[S]		FALSE	Mycoplasma	6.30512e-16	5.59251e-05	1	1	29	MMCAP2_0440	MMCAP2_0440 [108-127]		1	2109.08	3.13531e+08	3.05821e+08	1.89901e+08		High	1.77e-05	6.305e-16	7.28	40.19	K.NLLGDKNSTDTATLYGLANK.S	[108-127]	Used	Used
	FALSE	High	[K].NLLMFNSTVADSMWQK.[G]		FALSE	Mycoplasma	2.33719e-12	5.59251e-05	1	1	1	MMCAP2_0440	MMCAP2_0440 [185-200]		0	1884.9	1.00041e+06	1.42441e+06	575552		High	1.77e-05	1.276e-11	4.24	56.85	K.NLLMFNSTVADSMWQK.G	[185-200]	Used	Used
	FALSE	High	[K].NLLMFNSTVADSMWQK.[G]	1xOxidation [M]	FALSE	Mycoplasma	1.46943e-12	5.59251e-05	1	1	11	MMCAP2_0440	MMCAP2_0440 [185-200]		0	1900.89	1.1381e+07	9.93959e+06	6.08484e+06		High	1.77e-05	8.568e-12	4.55	53.7	K.NLLMFNSTVADSMWQK.G	[185-200]	Used	Used
	FALSE	High	[K].NLLMFNSTVADSMWQK.[G]	2xOxidation [M4; M13]	FALSE	Mycoplasma	1.90773e-12	5.59251e-05	1	1	21	MMCAP2_0440	MMCAP2_0440 [185-200]		0	1916.89	6.32068e+07	4.67664e+07	3.68303e+07		High	1.77e-05	1.07e-11	3.41	47.14	K.NLLMFNSTVADSMWQK.G	[185-200]	Used	Used
	FALSE	High	[K].NIYTVLNK.[E]		FALSE	Mycoplasma	0.0033396	0.000190555	1	1	4	MMCAP2_0440	MMCAP2_0440 [651-658]		0	964.546	2.1333e+07	1.9016e+07	2.54741e+07		High	8.162e-05	0.0008521	2.06	30.4	K.NIYTVLNK.E	[651-658]	Used	Used
	FALSE	High	[K].NIYTVLNKEEGIIAFIDGDGLHITK.[I]		FALSE	Mycoplasma	6.30512e-16	5.59251e-05	1	1	27	MMCAP2_0440	MMCAP2_0440 [651-675]		1	2773.48	3.64655e+08	1.43825e+08	7.13584e+07		High	1.77e-05	6.305e-16	7.58	59.02	K.NIYTVLNKEEGIIAFIDGDGLHITK.I	[651-675]	Used	Used
	FALSE	High	[K].NSLEELAK.[A]		FALSE	Mycoplasma	7.30477e-05	9.49347e-05	1	1	10	MMCAP2_0440	MMCAP2_0440 [224-231]		0	903.478	1.68152e+08	1.71443e+08	1.25261e+08		High	3.786e-05	3.186e-05	2.4	24.49	K.NSLEELAK.A	[224-231]	Used	Used
	FALSE	High	[K].NSSLSSMPSEHQETNSEIK.[Q]		FALSE	Mycoplasma	2.84013e-13	5.59251e-05	1	1	9	MMCAP2_0440	MMCAP2_0440 [686-704]		0	2104.95	7.51216e+06	6.84813e+06	3.84997e+06		High	1.77e-05	2.112e-12	4.69	23.05	K.NSSLSSMPSEHQETNSEIK.Q	[686-704]	Used	Used
	FALSE	High	[K].NSSLSSMPSEHQETNSEIK.[Q]	1xOxidation [M7]	FALSE	Mycoplasma	1.56197e-14	5.59251e-05	1	1	30	MMCAP2_0440	MMCAP2_0440 [686-704]		0	2120.94	4.04994e+08	2.92886e+08	2.62637e+08		High	1.77e-05	1.778e-13	4.06	17.82	K.NSSLSSMPSEHQETNSEIK.Q	[686-704]	Used	Used
	FALSE	High	[K].NSSLSSMPSEHQETNSEIKQTAVLK.[Q]		FALSE	Mycoplasma	4.8485e-15	5.59251e-05	1	1	7	MMCAP2_0440	MMCAP2_0440 [686-710]		1	2745.34	2.00753e+06	3.01419e+06	980198		High	1.77e-05	6.546e-14	5.49	28.1	K.NSSLSSMPSEHQETNSEIKQTAVLK.Q	[686-710]	Used	Used
	FALSE	High	[K].NSSLSSMPSEHQETNSEIKQTAVLK.[Q]	1xOxidation [M7]	FALSE	Mycoplasma	1.841e-14	5.59251e-05	1	1	15	MMCAP2_0440	MMCAP2_0440 [686-710]		1	2761.33	1.06876e+08	1.39712e+08	7.59067e+07		High	1.77e-05	2.04e-13	5.77	24.05	K.NSSLSSMPSEHQETNSEIKQTAVLK.Q	[686-710]	Used	Used
	FALSE	High	[K].NSSLSSMPSEHQETNSEIKQTAVLKQIR.[S]	1xOxidation [M7]	FALSE	Mycoplasma	3.06998e-07	9.49347e-05	1	1	1	MMCAP2_0440	MMCAP2_0440 [686-713]		2	3158.57	871632	2.06211e+06	1.27652e+06		High	3.185e-05	2.965e-07	4.01	26.89	K.NSSLSSMPSEHQETNSEIKQTAVLKQIR.S	[686-713]	Used	Used
	FALSE	High	[K].NSTDTATLYGLANK.[S]		FALSE	Mycoplasma	5.25697e-11	5.59251e-05	1	1	9	MMCAP2_0440	MMCAP2_0440 [114-127]		0	1468.73	1.19104e+08	9.24941e+07	7.55423e+07		High	1.77e-05	1.82e-10	4.32	34.35	K.NSTDTATLYGLANK.S	[114-127]	Used	Used
	FALSE	High	[K].NSVSAMSLAR.[T]		FALSE	Mycoplasma	9.98651e-07	9.49347e-05	1	1	3	MMCAP2_0440	MMCAP2_0440 [738-747]		0	1035.53	8.06623e+06	6.05158e+06	3.76742e+06		High	3.786e-05	8.169e-07	2.93	25.25	K.NSVSAMSLAR.T	[738-747]	Used	Used
	FALSE	High	[K].NSVSAMSLAR.[T]	1xOxidation [M6]	FALSE	Mycoplasma	1.85976e-08	5.59251e-05	1	1	12	MMCAP2_0440	MMCAP2_0440 [738-747]		0	1051.52	1.18299e+08	8.94364e+07	7.298e+07		High	1.77e-05	2.71e-08	2.7	18.54	K.NSVSAMSLAR.T	[738-747]	Used	Used
	FALSE	High	[K].QPIDLLNIIIATDNK.[K]		FALSE	Mycoplasma	6.33643e-13	5.59251e-05	1	1	5	MMCAP2_0440	MMCAP2_0440 [853-867]		0	1680.95	3.03552e+06	1.90625e+06	679662		High	1.77e-05	4.179e-12	4.45	61.23	K.QPIDLLNIIIATDNK.K	[853-867]	Used	Used
	FALSE	High	[K].QPIDLLNIIIATDNKK.[D]		FALSE	Mycoplasma	1.21293e-13	5.59251e-05	1	1	4	MMCAP2_0440	MMCAP2_0440 [853-868]		1	1809.05	7.15408e+06	6.81978e+06	6.28208e+06		High	1.77e-05	1.023e-12	4.32	56.47	K.QPIDLLNIIIATDNKK.D	[853-868]	Used	Used
	FALSE	High	[K].QPIDLLNIIIATDNKKDNNDEIEK.[I]		FALSE	Mycoplasma	8.32309e-08	5.59251e-05	1	1	4	MMCAP2_0440	MMCAP2_0440 [853-876]		2	2766.45	4.09035e+06	4.60901e+06	1.09465e+06		High	1.77e-05	9.786e-08	4.58	52.71	K.QPIDLLNIIIATDNKKDNNDEIEK.I	[853-876]	Used	Used
	FALSE	High	[K].SEKPVIFSDLIFK.[F]		FALSE	Mycoplasma	7.42274e-09	5.59251e-05	1	1	34	MMCAP2_0440	MMCAP2_0440 [396-408]		0	1522.85	4.93597e+08	4.8229e+08	3.27585e+08		High	1.77e-05	1.245e-08	4.11	48.22	K.SEKPVIFSDLIFK.F	[396-408]	Used (Top N)	Used
	FALSE	High	[K].SLLEWNQK.[W]		FALSE	Mycoplasma	0.00363008	0.000190555	1	1	3	MMCAP2_0440	MMCAP2_0440 [49-56]		0	1017.54	1.26305e+08	9.03285e+07	62619492		High	8.162e-05	0.0009109	2.39	35.22	K.SLLEWNQK.W	[49-56]	Used	Used
	FALSE	High	[K].SLLEWNQKWNGISSNNQELINK.[T]		FALSE	Mycoplasma	7.53224e-16	5.59251e-05	1	1	3	MMCAP2_0440	MMCAP2_0440 [49-70]		1	2615.32	1.91153e+06	2.98293e+06	1.44797e+06		High	1.77e-05	1.327e-14	6.65	47.16	K.SLLEWNQKWNGISSNNQELINK.T	[49-70]	Used	Used
	FALSE	High	[K].SLNDLKDNKYK.[N]		FALSE	Mycoplasma	3.18651e-06	9.49347e-05	1	1	5	MMCAP2_0440	MMCAP2_0440 [128-138]		2	1337.71	3.31106e+07	3.04955e+07	2.0667e+07		High	3.786e-05	2.184e-06	3.56	16.36	K.SLNDLKDNKYK.N	[128-138]	Used	Used
	FALSE	High	[K].SIQTGNNTSSQANWLIELFTK.[F]		FALSE	Mycoplasma	8.25174e-15	5.59251e-05	1	1	23	MMCAP2_0440	MMCAP2_0440 [824-844]		0	2352.18	2.04741e+08	1.78721e+08	1.14671e+08		High	1.77e-05	1.029e-13	3.93	61.8	K.SIQTGNNTSSQANWLIELFTK.F	[824-844]	Used	Used
	FALSE	High	[R].SLYGSENASVLVPYLINSTLDSNK.[N]		FALSE	Mycoplasma	9.42929e-16	5.59251e-05	1	1	23	MMCAP2_0440	MMCAP2_0440 [714-737]		0	2584.31	1.62352e+08	1.53745e+08	9.62746e+07		High	1.77e-05	1.608e-14	6.11	61.07	R.SLYGSENASVLVPYLINSTLDSNK.N	[714-737]	Used	Used
	FALSE	High	[R].SLYGSENASVLVPYLINSTLDSNKNSVSAMSLAR.[T]		FALSE	Mycoplasma	2.63276e-14	5.59251e-05	1	1	3	MMCAP2_0440	MMCAP2_0440 [714-747]		1	3600.82	3.98433e+06	2.90976e+06	1.60432e+06		High	1.77e-05	2.782e-13	7.53	60.26	R.SLYGSENASVLVPYLINSTLDSNKNSVSAMSLAR.T	[714-747]	Used	Used
	FALSE	High	[R].SLYGSENASVLVPYLINSTLDSNKNSVSAMSLAR.[T]	1xOxidation [M30]	FALSE	Mycoplasma	2.7282e-12	5.59251e-05	1	1	5	MMCAP2_0440	MMCAP2_0440 [714-747]		1	3616.82	8.8691e+07	9.86851e+07	4.82497e+07		High	1.77e-05	1.462e-11	6.69	58.88	R.SLYGSENASVLVPYLINSTLDSNKNSVSAMSLAR.T	[714-747]	Used	Used
	FALSE	High	[K].SNFILNDSSNSAFIK.[L]		FALSE	Mycoplasma	2.77721e-11	5.59251e-05	1	1	21	MMCAP2_0440	MMCAP2_0440 [168-182]		0	1656.82	4.17213e+08	3.71943e+08	2.76715e+08		High	1.77e-05	1.058e-10	4.14	43.78	K.SNFILNDSSNSAFIK.L	[168-182]	Used	Used
	FALSE	High	[R].TAASTTSSTSSTDNKWNWTNK.[D]		FALSE	Mycoplasma	1.80851e-15	5.59251e-05	1	1	10	MMCAP2_0440	MMCAP2_0440 [748-768]		1	2288.04	3.63074e+07	2.18171e+07	1.88824e+07		High	1.77e-05	2.824e-14	5.3	26.1	R.TAASTTSSTSSTDNKWNWTNK.D	[748-768]	Used	Used
	FALSE	High	[R].TAASTTSSTSSTDNKWNWTNKDLEYATSIK.[H]		FALSE	Mycoplasma	6.30512e-16	5.59251e-05	1	1	23	MMCAP2_0440	MMCAP2_0440 [748-777]		2	3308.56	2.9733e+08	2.9155e+08	1.23006e+08		High	1.77e-05	7.325e-15	6.69	39.59	R.TAASTTSSTSSTDNKWNWTNKDLEYATSIK.H	[748-777]	Used	Used
	FALSE	High	[K].TDPIKGEYGAISNSQK.[Y]		FALSE	Mycoplasma	5.91272e-12	5.59251e-05	1	1	10	MMCAP2_0440	MMCAP2_0440 [372-387]		1	1707.85	6.72774e+07	4.96987e+07	4.28786e+07		High	1.77e-05	2.83e-11	4.45	25.32	K.TDPIKGEYGAISNSQK.Y	[372-387]	Used	Used
	FALSE	High	[K].TEQVKNENSLFLTNFGDIK.[I]		FALSE	Mycoplasma	8.12241e-11	5.59251e-05	1	1	4	MMCAP2_0440	MMCAP2_0440 [26-44]		1	2197.11	5.65376e+06	3.35669e+06	2506911		High	1.77e-05	2.638e-10	3.22	44.86	K.TEQVKNENSLFLTNFGDIK.I	[26-44]	Used	Used
	FALSE	High	[K].TEQVKNENSLFLTNFGDIKIDSK.[S]		FALSE	Mycoplasma	0.000358474	9.49347e-05	1	1	1	MMCAP2_0440	MMCAP2_0440 [26-48]		2	2640.35	391027	545785			High	3.786e-05	0.0001236	3.71	45.25	K.TEQVKNENSLFLTNFGDIKIDSK.S	[26-48]	Used	Used
	FALSE	High	[K].TKPFYNIDILSEVSK.[S]		FALSE	Mycoplasma	2.20885e-13	5.59251e-05	1	1	38	MMCAP2_0440	MMCAP2_0440 [809-823]		0	1753.94	4.05602e+08	3.89976e+08	3.06353e+08		High	1.77e-05	1.713e-12	4.53	47.04	K.TKPFYNIDILSEVSK.S	[809-823]	Used	Used
	FALSE	High	[K].TLTNNFANAYPNK.[N]		FALSE	Mycoplasma	7.6529e-10	5.59251e-05	1	1	20	MMCAP2_0440	MMCAP2_0440 [211-223]		0	1467.72	2.4379e+08	1.95235e+08	1.59664e+08		High	1.77e-05	1.795e-09	2.9	30.81	K.TLTNNFANAYPNK.N	[211-223]	Used	Used
	FALSE	High	[K].TLTNNFANAYPNKNSLEELAK.[A]		FALSE	Mycoplasma	6.30512e-16	5.59251e-05	1	1	9	MMCAP2_0440	MMCAP2_0440 [211-231]		1	2352.18	3.85497e+07	5.34716e+07	31579544		High	1.77e-05	8.604e-15	5.78	41.09	K.TLTNNFANAYPNKNSLEELAK.A	[211-231]	Used	Used
	FALSE	High	[K].TNNLLAAGILLAIR.[D]		FALSE	Mycoplasma	7.75097e-12	5.59251e-05	1	1	20	MMCAP2_0440	MMCAP2_0440 [71-84]		0	1452.89	5.81877e+07	4.32289e+07	3.3713e+07		High	1.77e-05	3.56e-11	4.05	60.07	K.TNNLLAAGILLAIR.D	[71-84]	Used	Used
	FALSE	High	[K].TNNLLAAGILLAIRDNK.[L]		FALSE	Mycoplasma	1.09442e-09	5.59251e-05	1	1	5	MMCAP2_0440	MMCAP2_0440 [71-87]		1	1810.05	2.03002e+06	2.23296e+06	1.13491e+06		High	1.77e-05	2.425e-09	5.13	54.92	K.TNNLLAAGILLAIRDNK.L	[71-87]	Used	Used
	FALSE	High	[K].TNNLLAAGILLAIRDNKLQLPSDTK.[D]		FALSE	Mycoplasma	4.47604e-07	9.49347e-05	1	1	2	MMCAP2_0440	MMCAP2_0440 [71-95]		2	2692.54	817993	864295	498270		High	3.786e-05	4.1e-07	4.51	57.83	K.TNNLLAAGILLAIRDNKLQLPSDTK.D	[71-95]	Used	Used
	FALSE	High	[K].TSSDIEKNLSLK.[A]		FALSE	Mycoplasma	5.93368e-08	5.59251e-05	1	1	2	MMCAP2_0440	MMCAP2_0440 [414-425]		1	1334.72	914056	2.12403e+06	827755		High	1.77e-05	7.33e-08	3.69	26.02	K.TSSDIEKNLSLK.A	[414-425]	Used	Used
	FALSE	High	[K].VDSAIEQNINNDSAK.[D]		FALSE	Mycoplasma	6.30512e-16	5.59251e-05	1	1	15	MMCAP2_0440	MMCAP2_0440 [582-596]		0	1617.77	9.00226e+07	1.20014e+08	1.40064e+08		High	1.77e-05	6.859e-16	4.45	25.32	K.VDSAIEQNINNDSAK.D	[582-596]	Used	Used
	FALSE	High	[K].VDSAIEQNINNDSAKDSAR.[L]		FALSE	Mycoplasma	2.16987e-14	5.59251e-05	1	1	4	MMCAP2_0440	MMCAP2_0440 [582-600]		1	2046.97	499708	683627	659178		High	1.77e-05	2.35e-13	5.7	23.27	K.VDSAIEQNINNDSAKDSAR.L	[582-600]	Used	Used
	FALSE	High	[K].WNGISSNNQELINK.[T]		FALSE	Mycoplasma	2.42563e-11	5.59251e-05	1	1	12	MMCAP2_0440	MMCAP2_0440 [57-70]		0	1616.8	9.82123e+07	7.08421e+07	6.38355e+07		High	1.77e-05	9.411e-11	3.98	33.18	K.WNGISSNNQELINK.T	[57-70]	Used	Used
	FALSE	High	[K].WNWTNK.[D]		FALSE	Mycoplasma	0.0187159	0.00068516	1	1	1	MMCAP2_0440	MMCAP2_0440 [763-768]		0	848.405	1.75445e+06	889669	1.01536e+06		High	0.0002219	0.00387	1.69	27.84	K.WNWTNK.D	[763-768]	Used	Used
	FALSE	High	[K].WNWTNKDLEYATSIK.[H]		FALSE	Mycoplasma	3.25179e-13	5.59251e-05	1	1	8	MMCAP2_0440	MMCAP2_0440 [763-777]		1	1868.92	1.99358e+07	1.52423e+07	12297905		High	1.77e-05	2.368e-12	4.4	43.19	K.WNWTNKDLEYATSIK.H	[763-777]	Used	Used
	FALSE	High	[K].YAINNYFK.[S]		FALSE	Mycoplasma	0.00117131	9.49347e-05	1	1	10	MMCAP2_0440	MMCAP2_0440 [388-395]		0	1032.51	3.55418e+08	2.78462e+08	2.05751e+08		High	3.786e-05	0.0003436	2	35.19	K.YAINNYFK.S	[388-395]	Used	Used
	FALSE	High	[R].YDKLLQSDIFNSEK.[K]		FALSE	Mycoplasma	1.48598e-13	5.59251e-05	1	1	6	MMCAP2_0440	MMCAP2_0440 [940-953]		1	1699.85	2.08115e+07	2.18847e+07	1.31773e+07		High	1.77e-05	1.217e-12	5	37.81	R.YDKLLQSDIFNSEK.K	[940-953]	Used	Used
	FALSE	High	[R].YDKLLQSDIFNSEKK.[A]		FALSE	Mycoplasma	8.71783e-13	5.59251e-05	1	1	4	MMCAP2_0440	MMCAP2_0440 [940-954]		2	1827.95	5.76941e+06	7.2873e+06	3766365		High	1.77e-05	5.525e-12	5.61	32.22	R.YDKLLQSDIFNSEKK.A	[940-954]	Used	Used
	FALSE	High	[K].YSKDPSLDPK.[F]		FALSE	Mycoplasma	0.000379744	9.49347e-05	1	1	13	MMCAP2_0440	MMCAP2_0440 [911-920]		1	1149.58	2.06122e+07	1.87653e+07	1.3061e+07		High	3.786e-05	0.0001303	2.14	15.46	K.YSKDPSLDPK.F	[911-920]	Used	Used
FALSE	Master Protein	MMCAP2_0154	MMCAP2_0154	91	FALSE	Mycoplasma	54	1112	45	451	49.8	6.11	4392.4	54	1.43963e+09	1.38651e+09	1.96744e+09	1
	Checked	Confidence	Annotated Sequence	Modifications	Contaminant	Marked as	Qvality PEP	Qvality q-value	# Protein Groups	# Proteins	# PSMs	Master Protein Accessions	Positions in Master Proteins	Modifications in Master Proteins	# Missed Cleavages	Theo. MH+ [Da]	Abundances (Normalized): F7: Sample, GM12_WT	Abundances (Normalized): F8: Sample, GM12_WT	Abundances (Normalized): F9: Sample, GM12_WT	Quan Info	Confidence (by Search Engine): Sequest HT	Percolator q-Value (by Search Engine): Sequest HT	Percolator PEP (by Search Engine): Sequest HT	XCorr (by Search Engine): Sequest HT	Top Apex RT [min]	Sequence in Protein	Positions in Proteins	Quan Usage	Quan Ratio Usage
	FALSE	High	[K].ADSVNADLTNAAK.[G]		FALSE	Mycoplasma	9.21023e-11	5.59251e-05	1	1	18	MMCAP2_0154	MMCAP2_0154 [388-400]		0	1289.63	5.35837e+08	5.38622e+08	760396274		High	1.77e-05	2.931e-10	4.31	24.37	K.ADSVNADLTNAAK.G	[388-400]	Used	Used
	FALSE	High	[K].AGRGQGVLVRTLFEIFNK.[-]		FALSE	Mycoplasma	0.0218927	0.000727743	1	1	1	MMCAP2_0154	MMCAP2_0154 [434-451]		2	2005.13	433350	598212			High	0.0002461	0.00445	2.25	53.95	K.AGRGQGVLVRTLFEIFNK.-	[434-451]	Used	Used
	FALSE	High	[K].AKEIEGLKVTVLNK.[K]		FALSE	Mycoplasma	1.24481e-11	5.59251e-05	1	1	2	MMCAP2_0154	MMCAP2_0154 [169-182]		2	1541.93	1.25706e+07	4.82803e+06	3.15483e+06		High	1.77e-05	5.335e-11	5.23	27.36	K.AKEIEGLKVTVLNK.K	[169-182]	Used	Used
	FALSE	High	[K].AKVNVVGIGMFTDNR.[I]		FALSE	Mycoplasma	5.20639e-11	5.59251e-05	2	2	7	MMCAP2_0190; MMCAP2_0154	MMCAP2_0190 [267-281]; MMCAP2_0154 [267-281]		1	1620.85	3.29184e+07	2.78967e+07	2.39012e+07	Shared	High	1.77e-05	1.805e-10	4.83	39.09	K.AKVNVVGIGMFTDNR.I	[267-281]	Not Used	Not Used
	FALSE	High	[K].AKVNVVGIGMFTDNR.[I]	1xOxidation [M10]	FALSE	Mycoplasma	2.93407e-09	5.59251e-05	2	2	12	MMCAP2_0190; MMCAP2_0154	MMCAP2_0190 [267-281]; MMCAP2_0154 [267-281]		1	1636.85	9.05862e+07	7.22932e+07	8.24873e+07	Shared	High	1.77e-05	5.643e-09	4.18	33.64	K.AKVNVVGIGMFTDNR.I	[267-281]	Not Used	Not Used
	FALSE	High	[K].AKVNVVGIGMFTDNRIGSTATLPQSVIK.[S]	1xOxidation [M10]	FALSE	Mycoplasma	1.40505e-08	5.59251e-05	1	1	1	MMCAP2_0154	MMCAP2_0154 [267-294]		2	2932.59	1.86653e+06	257540			High	1.77e-05	2.147e-08	5.39	44.34	K.AKVNVVGIGMFTDNRIGSTATLPQSVIK.S	[267-294]	Used	Used
	FALSE	High	[K].DAIEGIYESIAFETFDK.[V]		FALSE	Mycoplasma	5.13021e-14	5.59251e-05	1	1	37	MMCAP2_0154	MMCAP2_0154 [90-106]		0	1947.92	2.06524e+08	2.87206e+08	3.12303e+08		High	1.77e-05	4.929e-13	3.55	63.05	K.DAIEGIYESIAFETFDK.V	[90-106]	Used	Used
	FALSE	High	[K].DAIEGIYESIAFETFDKVSYK.[K]		FALSE	Mycoplasma	1.37748e-14	5.59251e-05	1	1	15	MMCAP2_0154	MMCAP2_0154 [90-110]		1	2425.18	3.41375e+07	3.00171e+07	9.78079e+06		High	1.77e-05	1.6e-13	4.99	61.09	K.DAIEGIYESIAFETFDKVSYK.K	[90-110]	Used	Used
	FALSE	High	[K].DAIEGIYESIAFETFDKVSYKK.[D]		FALSE	Mycoplasma	5.17212e-13	5.59251e-05	1	1	15	MMCAP2_0154	MMCAP2_0154 [90-111]		2	2553.28	1.58115e+08	6.90192e+07	2.87529e+07		High	1.77e-05	3.516e-12	6.12	57.96	K.DAIEGIYESIAFETFDKVSYKK.D	[90-111]	Used	Used
	FALSE	High	[K].DTKPNEVVYNLITSEDVK.[E]		FALSE	Mycoplasma	6.30512e-16	5.59251e-05	1	1	19	MMCAP2_0154	MMCAP2_0154 [112-129]		0	2064.05	7.81777e+07	1.23717e+08	2.69183e+08		High	1.77e-05	6.305e-16	4.21	47.87	K.DTKPNEVVYNLITSEDVK.E	[112-129]	Used	Used
	FALSE	High	[K].DTKPNEVVYNLITSEDVKELEQK.[E]		FALSE	Mycoplasma	6.30512e-16	5.59251e-05	1	1	34	MMCAP2_0154	MMCAP2_0154 [112-134]		1	2691.37	5.46557e+08	1.08757e+09	8.19374e+08		High	1.77e-05	6.305e-16	8.88	49.73	K.DTKPNEVVYNLITSEDVKELEQK.E	[112-134]	Used	Used
	FALSE	High	[K].DTKPNEVVYNLITSEDVKELEQKEAIK.[M]		FALSE	Mycoplasma	6.30512e-16	5.59251e-05	1	1	12	MMCAP2_0154	MMCAP2_0154 [112-138]		2	3132.63	1.96895e+08	1.09227e+08	70365332		High	1.77e-05	3.987e-15	7.84	48.78	K.DTKPNEVVYNLITSEDVKELEQKEAIK.M	[112-138]	Used	Used
	FALSE	High	[R].EAGSSTAAAFLSAFAEEKPFVHFDIAGTADK.[A]		FALSE	Mycoplasma	6.30512e-16	5.59251e-05	1	1	30	MMCAP2_0154	MMCAP2_0154 [403-433]		0	3185.54	1.13886e+09	1.84124e+09	1.49242e+09		High	1.77e-05	6.792e-16	8.04	59.2	R.EAGSSTAAAFLSAFAEEKPFVHFDIAGTADK.A	[403-433]	Used	Used
	FALSE	High	[R].EAGSSTAAAFLSAFAEEKPFVHFDIAGTADKAGR.[G]		FALSE	Mycoplasma	6.30512e-16	5.59251e-05	1	1	2	MMCAP2_0154	MMCAP2_0154 [403-436]		1	3469.7	1.20694e+07	2.80903e+06			High	1.77e-05	2.853e-15	6.6	57.14	R.EAGSSTAAAFLSAFAEEKPFVHFDIAGTADKAGR.G	[403-436]	Used	Used
	FALSE	High	[K].EAIKMEFVNFAR.[M]		FALSE	Mycoplasma	1.32187e-06	9.49347e-05	2	2	6	MMCAP2_0190; MMCAP2_0154	MMCAP2_0190 [135-146]; MMCAP2_0154 [135-146]		1	1454.75	4.7897e+07	3.68537e+07	2.4159e+07	Shared	High	3.786e-05	1.037e-06	3.71	40.95	K.EAIKMEFVNFAR.M	[135-146]	Not Used	Not Used
	FALSE	High	[K].EAIKMEFVNFAR.[M]	1xOxidation [M5]	FALSE	Mycoplasma	2.48937e-09	5.59251e-05	2	2	31	MMCAP2_0190; MMCAP2_0154	MMCAP2_0190 [135-146]; MMCAP2_0154 [135-146]		1	1470.74	7.73463e+08	7.96525e+08	1.06351e+09	Shared	High	1.77e-05	4.906e-09	3.96	33.27	K.EAIKMEFVNFAR.M	[135-146]	Not Used	Not Used
	FALSE	High	[K].EELTLVCLTEVNNKPYVSDADLSTTFISEDK.[T]	1xCarbamidomethyl [C7]	FALSE	Mycoplasma	1.29786e-13	5.59251e-05	1	1	2	MMCAP2_0154	MMCAP2_0154 [9-39]		0	3530.71			301958		High	1.77e-05	1.083e-12	6.11	57.61	K.EELTLVCLTEVNNKPYVSDADLSTTFISEDK.T	[9-39]	Used	Used
	FALSE	High	[R].EKQATEIWEASTLTGAMVIALGSFATGVFTNCDK.[R]	1xCarbamidomethyl [C32]; 1xOxidation [M17]	FALSE	Mycoplasma	9.99673e-14	5.59251e-05	1	1	5	MMCAP2_0154	MMCAP2_0154 [324-357]		1	3662.77	3.70354e+06	4.51436e+06	2.37479e+06		High	1.77e-05	8.641e-13	7.8	63.63	R.EKQATEIWEASTLTGAMVIALGSFATGVFTNCDK.R	[324-357]	Used	Used
	FALSE	High	[R].EKQATEIWEASTLTGAMVIALGSFATGVFTNCDKR.[W]	1xCarbamidomethyl [C32]	FALSE	Mycoplasma	1.56751e-10	5.59251e-05	1	1	2	MMCAP2_0154	MMCAP2_0154 [324-358]		2	3802.88		7.14854e+06			High	1.77e-05	4.64e-10	8.15	64.43	R.EKQATEIWEASTLTGAMVIALGSFATGVFTNCDKR.W	[324-358]	Used	Used
	FALSE	High	[R].EKQATEIWEASTLTGAMVIALGSFATGVFTNCDKR.[W]	1xCarbamidomethyl [C32]; 1xOxidation [M17]	FALSE	Mycoplasma	6.30512e-16	5.59251e-05	1	1	6	MMCAP2_0154	MMCAP2_0154 [324-358]		2	3818.87	1.60733e+07	9.26389e+06	1.18887e+07		High	1.77e-05	6.305e-16	8.61	61.28	R.EKQATEIWEASTLTGAMVIALGSFATGVFTNCDKR.W	[324-358]	Used	Used
	FALSE	High	[K].EIEGLKVTVLNK.[K]		FALSE	Mycoplasma	7.06161e-08	5.59251e-05	1	1	1	MMCAP2_0154	MMCAP2_0154 [171-182]		1	1342.79	6.78798e+06				High	1.77e-05	8.468e-08	4.39	33.1	K.EIEGLKVTVLNK.K	[171-182]	Used	Used
	FALSE	High	[K].EIEGLKVTVLNKK.[E]		FALSE	Mycoplasma	5.79061e-11	5.59251e-05	1	1	5	MMCAP2_0154	MMCAP2_0154 [171-183]		2	1470.89	6.22386e+07	2.05166e+07	9.46193e+06		High	1.77e-05	1.97e-10	4.99	26.73	K.EIEGLKVTVLNKK.E	[171-183]	Used	Used
	FALSE	High	[K].ELEQKEAIKMEFVNFAR.[M]	1xOxidation [M10]	FALSE	Mycoplasma	2.40734e-06	9.49347e-05	1	1	3	MMCAP2_0154	MMCAP2_0154 [130-146]		2	2098.06	7.40449e+06	5.39763e+06	6506179		High	3.786e-05	1.728e-06	2.82	35.59	K.ELEQKEAIKMEFVNFAR.M	[130-146]	Used	Used
	FALSE	High	[K].FDMSGAAIMLSTVMALAK.[M]		FALSE	Mycoplasma	2.03819e-11	5.59251e-05	2	2	2	MMCAP2_0190; MMCAP2_0154	MMCAP2_0190 [247-264]; MMCAP2_0154 [247-264]		0	1856.93	3.56771e+06	5.43033e+06	11470539	Shared	High	1.77e-05	8.076e-11	4.9	64.48	K.FDMSGAAIMLSTVMALAK.M	[247-264]	Not Used	Not Used
	FALSE	High	[K].FDMSGAAIMLSTVMALAK.[M]	1xOxidation [M]	FALSE	Mycoplasma	4.18112e-13	5.59251e-05	2	2	21	MMCAP2_0190; MMCAP2_0154	MMCAP2_0190 [247-264]; MMCAP2_0154 [247-264]		0	1872.93	1.3404e+08	1.64162e+08	1.78788e+08	Shared	High	1.77e-05	2.934e-12	4.21	64.16	K.FDMSGAAIMLSTVMALAK.M	[247-264]	Not Used	Not Used
	FALSE	High	[K].FDMSGAAIMLSTVMALAK.[M]	2xOxidation [M9; M]	FALSE	Mycoplasma	1.13356e-13	5.59251e-05	2	2	52	MMCAP2_0190; MMCAP2_0154	MMCAP2_0190 [247-264]; MMCAP2_0154 [247-264]		0	1888.92	3.01418e+08	2.95347e+08	4.49747e+08	Shared	High	1.77e-05	9.682e-13	5.01	61.47	K.FDMSGAAIMLSTVMALAK.M	[247-264]	Not Used	Not Used
	FALSE	High	[K].FDMSGAAIMLSTVMALAK.[M]	3xOxidation [M3; M9; M14]	FALSE	Mycoplasma	3.00975e-13	5.59251e-05	2	2	47	MMCAP2_0190; MMCAP2_0154	MMCAP2_0190 [247-264]; MMCAP2_0154 [247-264]		0	1904.92	1.41388e+08	1.42304e+08	1.85453e+08	Shared	High	1.77e-05	2.219e-12	5.58	49.6	K.FDMSGAAIMLSTVMALAK.M	[247-264]	Not Used	Not Used
	FALSE	High	[K].FNDKKEELTLVCLTEVNNKPYVSDADLSTTFISEDK.[T]	1xCarbamidomethyl [C12]	FALSE	Mycoplasma	2.83578e-12	5.59251e-05	1	1	12	MMCAP2_0154	MMCAP2_0154 [4-39]		2	4163.04	1.73329e+07	2.98214e+07	2.31059e+07		High	1.77e-05	1.511e-11	7.48	50.92	K.FNDKKEELTLVCLTEVNNKPYVSDADLSTTFISEDK.T	[4-39]	Used	Used
	FALSE	High	[K].FNINVDVDSFLVFFDMCGCKK.[D]	2xCarbamidomethyl [C17; C19]	FALSE	Mycoplasma	0.0415994	0.00107393	1	1	1	MMCAP2_0154	MMCAP2_0154 [69-89]		1	2555.18	5.7429e+06	3.80376e+06			High	0.0003249	0.008077	3.05	63.76	K.FNINVDVDSFLVFFDMCGCKK.D	[69-89]	Used	Used
	FALSE	High	[K].FNINVDVDSFLVFFDMCGCKK.[D]	2xCarbamidomethyl [C17; C19]; 1xOxidation [M16]	FALSE	Mycoplasma	4.18112e-13	5.59251e-05	1	1	9	MMCAP2_0154	MMCAP2_0154 [69-89]		1	2571.17	2.8431e+07	1.96772e+07	1.00969e+07		High	1.77e-05	2.949e-12	5.71	62.54	K.FNINVDVDSFLVFFDMCGCKK.D	[69-89]	Used	Used
	FALSE	High	[K].GITFDSGGYNLKPSSAMEGMK.[F]		FALSE	Mycoplasma	6.30512e-16	5.59251e-05	1	1	6	MMCAP2_0154	MMCAP2_0154 [226-246]		0	2190.02	2.31554e+07	2.22376e+07	26529270		High	1.77e-05	6.305e-16	7.13	40.76	K.GITFDSGGYNLKPSSAMEGMK.F	[226-246]	Used	Used
	FALSE	High	[K].GITFDSGGYNLKPSSAMEGMK.[F]	1xOxidation [M]	FALSE	Mycoplasma	6.30512e-16	5.59251e-05	1	1	14	MMCAP2_0154	MMCAP2_0154 [226-246]		0	2206.02	1.24362e+08	1.30651e+08	1.36492e+08		High	1.77e-05	6.305e-16	6.49	35.94	K.GITFDSGGYNLKPSSAMEGMK.F	[226-246]	Used	Used
	FALSE	High	[K].GITFDSGGYNLKPSSAMEGMK.[F]	2xOxidation [M17; M20]	FALSE	Mycoplasma	6.30512e-16	5.59251e-05	1	1	29	MMCAP2_0154	MMCAP2_0154 [226-246]		0	2222.01	9.02567e+08	8.57987e+08	1002629179		High	1.77e-05	5.418e-15	5.24	33.17	K.GITFDSGGYNLKPSSAMEGMK.F	[226-246]	Used	Used
	FALSE	High	[K].GITFDSGGYNLKPSSAMEGMKFDMSGAAIMLSTVMALAK.[M]	3xOxidation [M17; M20; M24]	FALSE	Mycoplasma	3.4197e-08	5.59251e-05	1	1	2	MMCAP2_0154	MMCAP2_0154 [226-264]		1	4075.92	1.44036e+07	7.67579e+06	1.54562e+06		High	1.77e-05	4.575e-08	4.76	60.01	K.GITFDSGGYNLKPSSAMEGMKFDMSGAAIMLSTVMALAK.M	[226-264]	Used	Used
	FALSE	High	[K].GREAGSSTAAAFLSAFAEEKPFVHFDIAGTADK.[A]		FALSE	Mycoplasma	9.88104e-16	5.59251e-05	1	1	25	MMCAP2_0154	MMCAP2_0154 [401-433]		1	3398.67	3.00026e+08	2.14068e+08	1.39672e+08		High	1.77e-05	1.678e-14	9.24	55.83	K.GREAGSSTAAAFLSAFAEEKPFVHFDIAGTADK.A	[401-433]	Used	Used
	FALSE	High	[K].GREAGSSTAAAFLSAFAEEKPFVHFDIAGTADKAGR.[G]		FALSE	Mycoplasma	1.44861e-09	5.59251e-05	1	1	1	MMCAP2_0154	MMCAP2_0154 [401-436]		2	3682.82	3.38723e+06				High	1.77e-05	3.093e-09	8.33	52.74	K.GREAGSSTAAAFLSAFAEEKPFVHFDIAGTADKAGR.G	[401-436]	Used	Used
	FALSE	High	[K].KDAIEGIYESIAFETFDK.[V]		FALSE	Mycoplasma	6.30512e-16	5.59251e-05	1	1	9	MMCAP2_0154	MMCAP2_0154 [89-106]		1	2076.02	4.83727e+07	5.49909e+07	5.2046e+07		High	1.77e-05	6.305e-16	7.56	57.78	K.KDAIEGIYESIAFETFDK.V	[89-106]	Used	Used
	FALSE	High	[K].KDTKPNEVVYNLITSEDVK.[E]		FALSE	Mycoplasma	6.30512e-16	5.59251e-05	1	1	11	MMCAP2_0154	MMCAP2_0154 [111-129]		1	2192.14	1.84638e+07	2.87527e+07	5.56609e+07		High	1.77e-05	6.305e-16	6.61	39.65	K.KDTKPNEVVYNLITSEDVK.E	[111-129]	Used	Used
	FALSE	High	[K].KDTKPNEVVYNLITSEDVKELEQK.[E]		FALSE	Mycoplasma	6.30512e-16	5.59251e-05	1	1	19	MMCAP2_0154	MMCAP2_0154 [111-134]		2	2819.47	1.1737e+08	1.3847e+08	2.09689e+08		High	1.77e-05	6.305e-16	9.04	43.3	K.KDTKPNEVVYNLITSEDVKELEQK.E	[111-134]	Used	Used
	FALSE	High	[K].KEELTLVCLTEVNNKPYVSDADLSTTFISEDKTIYMVIK.[K]	1xCarbamidomethyl [C8]; 1xOxidation [M36]	FALSE	Mycoplasma	0.261702	0.00402492	1	1	2	MMCAP2_0154	MMCAP2_0154 [8-46]		2	4523.28				No Quan Values	High	0.001115	0.04814	1.76		K.KEELTLVCLTEVNNKPYVSDADLSTTFISEDKTIYMVIK.K	[8-46]	Not Used	Not Used
	FALSE	High	[K].LGMNLFLAVNAGSPYEPQAVVLEYVGDENEPK.[K]		FALSE	Mycoplasma	1.08945e-06	9.49347e-05	1	1	3	MMCAP2_0154	MMCAP2_0154 [188-219]		0	3463.71	6.47646e+06				High	3.786e-05	8.788e-07	3.98	64.17	K.LGMNLFLAVNAGSPYEPQAVVLEYVGDENEPK.K	[188-219]	Used	Used
	FALSE	High	[K].LGMNLFLAVNAGSPYEPQAVVLEYVGDENEPK.[K]	1xOxidation [M3]	FALSE	Mycoplasma	7.25546e-16	5.59251e-05	1	1	18	MMCAP2_0154	MMCAP2_0154 [188-219]		0	3479.7	8.42938e+07	7.55553e+07	5.83932e+07		High	1.77e-05	1.286e-14	5.38	62.1	K.LGMNLFLAVNAGSPYEPQAVVLEYVGDENEPK.K	[188-219]	Used	Used
	FALSE	High	[K].LGMNLFLAVNAGSPYEPQAVVLEYVGDENEPKK.[A]		FALSE	Mycoplasma	2.33719e-12	5.59251e-05	1	1	5	MMCAP2_0154	MMCAP2_0154 [188-220]		1	3591.8	2.25145e+07	3.13539e+07	7.93771e+06		High	1.77e-05	1.276e-11	6.95	61.44	K.LGMNLFLAVNAGSPYEPQAVVLEYVGDENEPKK.A	[188-220]	Used	Used
	FALSE	High	[K].LGMNLFLAVNAGSPYEPQAVVLEYVGDENEPKK.[A]	1xOxidation [M3]	FALSE	Mycoplasma	9.16364e-14	5.59251e-05	1	1	19	MMCAP2_0154	MMCAP2_0154 [188-220]		1	3607.8	3.20505e+08	2.85247e+08	2.08963e+08		High	1.77e-05	8.035e-13	7.26	59.28	K.LGMNLFLAVNAGSPYEPQAVVLEYVGDENEPKK.A	[188-220]	Used	Used
	FALSE	High	[R].IGSTATLPQSVIK.[S]		FALSE	Mycoplasma	4.90544e-10	5.59251e-05	1	1	45	MMCAP2_0154	MMCAP2_0154 [282-294]		0	1314.76	1.79478e+09	1.7713e+09	2.32257e+09		High	1.77e-05	1.222e-09	2.96	33.06	R.IGSTATLPQSVIK.S	[282-294]	Used (Top N)	Used
	FALSE	High	[R].LVLADGITYVIR.[E]		FALSE	Mycoplasma	1.18243e-09	5.59251e-05	2	2	64	MMCAP2_0190; MMCAP2_0154	MMCAP2_0190 [312-323]; MMCAP2_0154 [312-323]		0	1332.79	1.08204e+09	1.27034e+09	1.15104e+09	Shared	High	1.77e-05	2.602e-09	3.47	50.96	R.LVLADGITYVIR.E	[312-323]	Not Used	Not Used
	FALSE	High	[K].MEFVNFAR.[M]		FALSE	Mycoplasma	7.30477e-05	9.49347e-05	2	2	15	MMCAP2_0190; MMCAP2_0154	MMCAP2_0190 [139-146]; MMCAP2_0154 [139-146]		0	1013.49	1.96277e+08	2.10552e+08	2.32507e+08	Shared	High	3.786e-05	3.172e-05	2.32	39.09	K.MEFVNFAR.M	[139-146]	Not Used	Not Used
	FALSE	High	[K].MEFVNFAR.[M]	1xOxidation [M1]	FALSE	Mycoplasma	0.00172315	0.000190555	2	2	14	MMCAP2_0190; MMCAP2_0154	MMCAP2_0190 [139-146]; MMCAP2_0154 [139-146]		0	1029.48	2.23564e+08	2.54704e+08	368083477	Shared	High	6.475e-05	0.0004779	2.51	32.56	K.MEFVNFAR.M	[139-146]	Not Used	Not Used
	FALSE	High	[R].MLQDTPPNIATSEYLAEK.[V]		FALSE	Mycoplasma	1.48598e-13	5.59251e-05	2	2	25	MMCAP2_0190; MMCAP2_0154	MMCAP2_0190 [147-164]; MMCAP2_0154 [147-164]		0	2020.99	1.62848e+08	1.3946e+08	172296627	Shared	High	1.77e-05	1.213e-12	4.14	43.02	R.MLQDTPPNIATSEYLAEK.V	[147-164]	Not Used	Not Used
	FALSE	High	[R].MLQDTPPNIATSEYLAEK.[V]	1xOxidation [M1]	FALSE	Mycoplasma	8.66045e-15	5.59251e-05	2	2	54	MMCAP2_0190; MMCAP2_0154	MMCAP2_0190 [147-164]; MMCAP2_0154 [147-164]		0	2036.98	1.02956e+09	1.00935e+09	1.21884e+09	Shared	High	1.77e-05	1.08e-13	5.02	40.91	R.MLQDTPPNIATSEYLAEK.V	[147-164]	Not Used	Not Used
	FALSE	High	[R].MLQDTPPNIATSEYLAEKVVQK.[A]	1xOxidation [M1]	FALSE	Mycoplasma	6.30512e-16	5.59251e-05	2	2	5	MMCAP2_0190; MMCAP2_0154	MMCAP2_0190 [147-168]; MMCAP2_0154 [147-168]		1	2491.27	1.90444e+07	5.14068e+06	1.99866e+06	Shared	High	1.77e-05	3.572e-15	6.49	44.55	R.MLQDTPPNIATSEYLAEKVVQK.A	[147-168]	Not Used	Not Used
	FALSE	High	[R].MPIFDEHLEK.[V]		FALSE	Mycoplasma	1.66957e-07	9.49347e-05	1	1	9	MMCAP2_0154	MMCAP2_0154 [376-385]		0	1258.61	1.84643e+08	1.66855e+08	2.18016e+08		High	3.185e-05	1.775e-07	3.37	32.43	R.MPIFDEHLEK.V	[376-385]	Used	Used
	FALSE	High	[R].MPIFDEHLEK.[V]	1xOxidation [M1]	FALSE	Mycoplasma	1.27556e-08	5.59251e-05	1	1	46	MMCAP2_0154	MMCAP2_0154 [376-385]		0	1274.61	8.88989e+08	7.99854e+08	1.51497e+09		High	1.77e-05	1.97e-08	2.76	26.87	R.MPIFDEHLEK.V	[376-385]	Used (Top N)	Used
	FALSE	High	[R].MPIFDEHLEKVK.[A]	1xOxidation [M1]	FALSE	Mycoplasma	1.08223e-08	5.59251e-05	1	1	3	MMCAP2_0154	MMCAP2_0154 [376-387]		1	1501.77	2.92587e+07	9.74245e+06	8.13896e+06		High	1.77e-05	1.719e-08	3.05	25.78	R.MPIFDEHLEKVK.A	[376-387]	Used	Used
	FALSE	High	[R].MPIFDEHLEKVKADSVNADLTNAAK.[G]	1xOxidation [M1]	FALSE	Mycoplasma	2.09175e-09	5.59251e-05	1	1	1	MMCAP2_0154	MMCAP2_0154 [376-400]		2	2772.39				No Quan Values	High	1.77e-05	4.226e-09	4.34		R.MPIFDEHLEKVKADSVNADLTNAAK.G	[376-400]	Not Used	Not Used
	FALSE	High	[K].QATEIWEASTLTGAMVIALGSFATGVFTNCDKR.[W]	1xCarbamidomethyl [C30]; 1xOxidation [M15]	FALSE	Mycoplasma	6.30512e-16	5.59251e-05	1	1	7	MMCAP2_0154	MMCAP2_0154 [326-358]		1	3561.74	4.32911e+06	5.15185e+06	6.39221e+06		High	1.77e-05	6.305e-16	9.53	63.27	K.QATEIWEASTLTGAMVIALGSFATGVFTNCDKR.W	[326-358]	Used	Used
	FALSE	High	[K].QATEIWEASTLTGAMVIALGSFATGVFTNCDKRWELISQASHK.[T]	1xCarbamidomethyl [C30]; 1xOxidation [M15]	FALSE	Mycoplasma	1.91156e-07	9.49347e-05	1	1	2	MMCAP2_0154	MMCAP2_0154 [326-368]		2	4741.34	5.79959e+06	609617			High	3.185e-05	1.988e-07	5.77	62.08	K.QATEIWEASTLTGAMVIALGSFATGVFTNCDKRWELISQASHK.T	[326-368]	Used	Used
	FALSE	High	[K].RWELISQASHK.[T]		FALSE	Mycoplasma	4.94551e-09	5.59251e-05	1	1	13	MMCAP2_0154	MMCAP2_0154 [358-368]		1	1354.72	1.92407e+08	2.15815e+08	4.14692e+08		High	1.77e-05	8.813e-09	3.76	22.39	K.RWELISQASHK.T	[358-368]	Used	Used
	FALSE	High	[K].SMNGLTVEIDNTDAEGR.[L]		FALSE	Mycoplasma	6.30512e-16	5.59251e-05	1	1	10	MMCAP2_0154	MMCAP2_0154 [295-311]		0	1821.83	3.54692e+07	4.09249e+07	3.80299e+07		High	1.77e-05	1.003e-14	4.29	38.54	K.SMNGLTVEIDNTDAEGR.L	[295-311]	Used	Used
	FALSE	High	[K].SMNGLTVEIDNTDAEGR.[L]	1xOxidation [M2]	FALSE	Mycoplasma	2.19095e-14	5.59251e-05	1	1	35	MMCAP2_0154	MMCAP2_0154 [295-311]		0	1837.82	1.47591e+08	1.56536e+08	1.80647e+08		High	1.77e-05	2.383e-13	4.11	33.91	K.SMNGLTVEIDNTDAEGR.L	[295-311]	Used	Used
	FALSE	High	[K].SMNGLTVEIDNTDAEGRLVLADGITYVIR.[E]	1xOxidation [M2]	FALSE	Mycoplasma	7.71542e-09	5.59251e-05	1	1	3	MMCAP2_0154	MMCAP2_0154 [295-323]		1	3151.59	7.05836e+06	1.29833e+07	7947762		High	1.77e-05	1.285e-08	4.63	58.54	K.SMNGLTVEIDNTDAEGRLVLADGITYVIR.E	[295-323]	Used	Used
	FALSE	High	[R].TLFEIFNK.[-]		FALSE	Mycoplasma	1.51144e-05	9.49347e-05	2	2	69	MMCAP2_0190; MMCAP2_0154	MMCAP2_0190 [444-451]; MMCAP2_0154 [444-451]		0	1011.55	9.61518e+08	8.04168e+08	8.59608e+08	Shared	High	3.786e-05	8.299e-06	1.28	47.24	R.TLFEIFNK.-	[444-451]	Not Used	Not Used
	FALSE	High	[K].TIYMVIK.[K]		FALSE	Mycoplasma	0.0448902	0.00115693	1	1	3	MMCAP2_0154	MMCAP2_0154 [40-46]		0	867.501	8.81411e+06	1.51519e+07	20057364		High	0.0003409	0.008634	1.75	32.83	K.TIYMVIK.K	[40-46]	Used	Used
	FALSE	High	[K].TIYMVIK.[K]	1xOxidation [M4]	FALSE	Mycoplasma	0.0161197	0.000414659	1	1	11	MMCAP2_0154	MMCAP2_0154 [40-46]		0	883.496	3.87389e+07	6.0877e+07	7.95812e+07		High	0.000163	0.003389	1.5	27.11	K.TIYMVIK.K	[40-46]	Used	Used
	FALSE	High	[K].TIYMVIKK.[D]		FALSE	Mycoplasma	0.00884234	0.000280377	1	1	1	MMCAP2_0154	MMCAP2_0154 [40-47]		1	995.596	1.92686e+06	3.70538e+06	5.33824e+06		High	0.0001137	0.00198	1.96	23.48	K.TIYMVIKK.D	[40-47]	Used	Used
	FALSE	High	[K].TIYMVIKK.[D]	1xOxidation [M4]	FALSE	Mycoplasma	0.00066832	9.49347e-05	1	1	3	MMCAP2_0154	MMCAP2_0154 [40-47]		1	1011.59	5.0425e+06	8.0034e+06	14888763		High	3.786e-05	0.0002121	1.83	19.48	K.TIYMVIKK.D	[40-47]	Used	Used
	FALSE	High	[K].VKADSVNADLTNAAK.[G]		FALSE	Mycoplasma	6.30512e-16	5.59251e-05	1	1	29	MMCAP2_0154	MMCAP2_0154 [386-400]		1	1516.8	1.63512e+09	1.58837e+09	2.06477e+09		High	1.77e-05	1.464e-15	5.26	22.04	K.VKADSVNADLTNAAK.G	[386-400]	Used (Top N)	Used
	FALSE	High	[K].VNVVGIGMFTDNR.[I]		FALSE	Mycoplasma	4.0885e-11	5.59251e-05	2	2	13	MMCAP2_0190; MMCAP2_0154	MMCAP2_0190 [269-281]; MMCAP2_0154 [269-281]		0	1421.72	3.39227e+08	3.67786e+08	3.82772e+08	Shared	High	1.77e-05	1.473e-10	4.03	46.76	K.VNVVGIGMFTDNR.I	[269-281]	Not Used	Not Used
	FALSE	High	[K].VNVVGIGMFTDNR.[I]	1xOxidation [M8]	FALSE	Mycoplasma	3.88364e-09	5.59251e-05	2	2	30	MMCAP2_0190; MMCAP2_0154	MMCAP2_0190 [269-281]; MMCAP2_0154 [269-281]		0	1437.72	1.13411e+09	1.13555e+09	1.28992e+09	Shared	High	1.77e-05	7.151e-09	3.71	40.24	K.VNVVGIGMFTDNR.I	[269-281]	Not Used	Not Used
	FALSE	High	[K].VNVVGIGMFTDNRIGSTATLPQSVIK.[S]	1xOxidation [M8]	FALSE	Mycoplasma	1.43028e-07	9.49347e-05	1	1	2	MMCAP2_0154	MMCAP2_0154 [269-294]		1	2733.46	1.16866e+07	2.06785e+06	604687		High	3.185e-05	1.55e-07	4.71	49.16	K.VNVVGIGMFTDNRIGSTATLPQSVIK.S	[269-294]	Used	Used
	FALSE	High	[K].VTVLNKK.[E]		FALSE	Mycoplasma	0.0773577	0.0015423	1	1	1	MMCAP2_0154	MMCAP2_0154 [177-183]		1	801.519		209336	371163		High	0.0004433	0.01446	0.86	9.73	K.VTVLNKK.E	[177-183]	Used	Used
	FALSE	High	[R].WELISQASHK.[T]		FALSE	Mycoplasma	1.2117e-06	9.49347e-05	1	1	26	MMCAP2_0154	MMCAP2_0154 [359-368]		0	1198.62	3.13861e+08	3.83835e+08	510108340		High	3.786e-05	9.587e-07	2.67	26.91	R.WELISQASHK.T	[359-368]	Used	Used
FALSE	Master Protein	MMCAP2_0225	MMCAP2_0225	98	FALSE	Mycoplasma	62	1127	62	370	41.9	5.66	4107.14	62	2.4327e+09	2.56625e+09	2.89733e+09	1
	Checked	Confidence	Annotated Sequence	Modifications	Contaminant	Marked as	Qvality PEP	Qvality q-value	# Protein Groups	# Proteins	# PSMs	Master Protein Accessions	Positions in Master Proteins	Modifications in Master Proteins	# Missed Cleavages	Theo. MH+ [Da]	Abundances (Normalized): F7: Sample, GM12_WT	Abundances (Normalized): F8: Sample, GM12_WT	Abundances (Normalized): F9: Sample, GM12_WT	Quan Info	Confidence (by Search Engine): Sequest HT	Percolator q-Value (by Search Engine): Sequest HT	Percolator PEP (by Search Engine): Sequest HT	XCorr (by Search Engine): Sequest HT	Top Apex RT [min]	Sequence in Protein	Positions in Proteins	Quan Usage	Quan Ratio Usage
	FALSE	High	[K].APEGVNCLPPNIVIGSQYSQATGIAFAEK.[Y]	1xCarbamidomethyl [C7]	FALSE	Mycoplasma	6.30512e-16	5.59251e-05	1	1	28	MMCAP2_0225	MMCAP2_0225 [124-152]		0	3031.52	8.15794e+07	7.3076e+07	7.86458e+07		High	1.77e-05	6.405e-15	7.29	56.08	K.APEGVNCLPPNIVIGSQYSQATGIAFAEK.Y	[124-152]	Used	Used
	FALSE	High	[K].APEGVNCLPPNIVIGSQYSQATGIAFAEKYKK.[T]	1xCarbamidomethyl [C7]	FALSE	Mycoplasma	1.14107e-11	5.59251e-05	1	1	2	MMCAP2_0225	MMCAP2_0225 [124-155]		2	3450.77	3.572e+06	2.66937e+06	2.5347e+06		High	1.77e-05	4.959e-11	6.99	47.6	K.APEGVNCLPPNIVIGSQYSQATGIAFAEKYKK.T	[124-155]	Used	Used
	FALSE	High	[K].EAKEFFEKYPESK.[E]		FALSE	Mycoplasma	7.0259e-11	5.59251e-05	1	1	6	MMCAP2_0225	MMCAP2_0225 [353-365]		2	1631.8	2.29441e+07	1.84345e+07	20768234		High	1.77e-05	2.33e-10	4.75	23.69	K.EAKEFFEKYPESK.E	[353-365]	Used	Used
	FALSE	High	[K].EFFEKYPESK.[E]		FALSE	Mycoplasma	1.33874e-08	5.59251e-05	1	1	36	MMCAP2_0225	MMCAP2_0225 [356-365]		1	1303.62	1.21341e+09	1.22523e+09	1.68281e+09		High	1.77e-05	2.062e-08	3.72	25.74	K.EFFEKYPESK.E	[356-365]	Used	Used
	FALSE	High	[K].EVVEYVR.[K]		FALSE	Mycoplasma	0.00327823	0.000190555	1	1	14	MMCAP2_0225	MMCAP2_0225 [240-246]		0	893.473	9.65491e+08	1.22889e+09	1686824005		High	8.162e-05	0.000835	2.33	22.84	K.EVVEYVR.K	[240-246]	Used (Top N)	Used
	FALSE	High	[K].EVVEYVRK.[G]		FALSE	Mycoplasma	0.000170806	9.49347e-05	1	1	4	MMCAP2_0225	MMCAP2_0225 [240-247]		1	1021.57	8.31037e+07	7.11057e+07	1.17981e+08		High	3.786e-05	6.567e-05	2.68	16.69	K.EVVEYVRK.G	[240-247]	Used	Used
	FALSE	High	[K].FDPLKNEK.[V]		FALSE	Mycoplasma	0.00549811	0.000280377	1	1	11	MMCAP2_0225	MMCAP2_0225 [7-14]		1	990.525	3.7248e+08	2.37649e+08	316573984		High	0.0001137	0.001314	2.29	18.99	K.FDPLKNEK.V	[7-14]	Used	Used
	FALSE	High	[K].FDPLIR.[L]		FALSE	Mycoplasma	0.577202	0.00770982	1	1	2	MMCAP2_0225	MMCAP2_0225 [285-290]		0	760.435	2.73053e+06	3.99964e+06	3573239		High	0.002048	0.1194	1.42	32.07	K.FDPLIR.L	[285-290]	Used	Used
	FALSE	High	[K].GEFEEMSK.[F]		FALSE	Mycoplasma	0.0409005	0.00103066	1	1	4	MMCAP2_0225	MMCAP2_0225 [277-284]		0	956.403	3.20114e+07	4.6608e+07	71354784		High	0.0003171	0.007933	1.84	21.02	K.GEFEEMSK.F	[277-284]	Used	Used
	FALSE	High	[K].GEFEEMSK.[F]	1xOxidation [M6]	FALSE	Mycoplasma	9.05393e-06	9.49347e-05	1	1	11	MMCAP2_0225	MMCAP2_0225 [277-284]		0	972.398	1.11151e+07	6.81075e+06	8.22508e+06		High	3.786e-05	5.335e-06	1.36	16.42	K.GEFEEMSK.F	[277-284]	Used	Used
	FALSE	High	[K].GEFEEMSKFDPLIR.[L]		FALSE	Mycoplasma	4.0885e-11	5.59251e-05	1	1	6	MMCAP2_0225	MMCAP2_0225 [277-290]		1	1697.82	9.31814e+07	5.29198e+07	46717263		High	1.77e-05	1.467e-10	4.71	47.73	K.GEFEEMSKFDPLIR.L	[277-290]	Used	Used
	FALSE	High	[K].GEFEEMSKFDPLIR.[L]	1xOxidation [M6]	FALSE	Mycoplasma	2.02884e-08	5.59251e-05	1	1	24	MMCAP2_0225	MMCAP2_0225 [277-290]		1	1713.82	1.4714e+09	9.98725e+08	8.37113e+08		High	1.77e-05	2.936e-08	4.3	38.28	K.GEFEEMSKFDPLIR.L	[277-290]	Used	Used
	FALSE	High	[K].GIATGIPSIIVDGNDYLACIGVFK.[E]	1xCarbamidomethyl [C19]	FALSE	Mycoplasma	4.80185e-15	5.59251e-05	1	1	58	MMCAP2_0225	MMCAP2_0225 [216-239]		0	2493.31	6.27465e+08	7.51074e+08	8.31459e+08		High	1.77e-05	6.49e-14	4.14	63.54	K.GIATGIPSIIVDGNDYLACIGVFK.E	[216-239]	Used	Used
	FALSE	High	[K].GIATGIPSIIVDGNDYLACIGVFKEVVEYVR.[K]	1xCarbamidomethyl [C19]	FALSE	Mycoplasma	2.42935e-12	5.59251e-05	1	1	5	MMCAP2_0225	MMCAP2_0225 [216-246]		1	3367.76	1.50374e+08	9.58079e+07	20633854		High	1.77e-05	1.319e-11	6.89	63.86	K.GIATGIPSIIVDGNDYLACIGVFKEVVEYVR.K	[216-246]	Used	Used
	FALSE	High	[K].GIATGIPSIIVDGNDYLACIGVFKEVVEYVRK.[G]	1xCarbamidomethyl [C19]	FALSE	Mycoplasma	4.21528e-12	5.59251e-05	1	1	1	MMCAP2_0225	MMCAP2_0225 [216-247]		2	3495.86				No Quan Values	High	1.77e-05	2.112e-11	8.34		K.GIATGIPSIIVDGNDYLACIGVFKEVVEYVRK.G	[216-247]	Not Used	Not Used
	FALSE	High	[K].GNGPVLVECDTYR.[L]	1xCarbamidomethyl [C9]	FALSE	Mycoplasma	2.15331e-09	5.59251e-05	1	1	11	MMCAP2_0225	MMCAP2_0225 [248-260]		0	1479.69	1.45635e+08	1.38914e+08	1.18387e+08		High	1.77e-05	4.314e-09	3.02	30.84	K.GNGPVLVECDTYR.L	[248-260]	Used	Used
	FALSE	High	[R].KGNGPVLVECDTYR.[L]	1xCarbamidomethyl [C10]	FALSE	Mycoplasma	6.30512e-16	5.59251e-05	1	1	22	MMCAP2_0225	MMCAP2_0225 [247-260]		1	1607.78	8.65817e+08	7.76038e+08	8.27591e+08		High	1.77e-05	3.358e-15	5.06	24.39	R.KGNGPVLVECDTYR.L	[247-260]	Used	Used
	FALSE	High	[K].KTDHFVSGYR.[N]		FALSE	Mycoplasma	3.51001e-06	9.49347e-05	1	1	5	MMCAP2_0225	MMCAP2_0225 [87-96]		1	1209.6	6.33974e+06	6.65693e+06	5.61325e+06		High	3.786e-05	2.375e-06	2.41	13.56	K.KTDHFVSGYR.N	[87-96]	Used	Used
	FALSE	High	[K].KTGGVVVTTTGDGGSSEGETYEAMNFAK.[L]		FALSE	Mycoplasma	6.30512e-16	5.59251e-05	1	1	3	MMCAP2_0225	MMCAP2_0225 [155-182]		1	2793.29	5.90409e+06	6.09899e+06	6622516		High	1.77e-05	3.066e-15	8.01	36.42	K.KTGGVVVTTTGDGGSSEGETYEAMNFAK.L	[155-182]	Used	Used
	FALSE	High	[K].KTGGVVVTTTGDGGSSEGETYEAMNFAK.[L]	1xOxidation [M24]	FALSE	Mycoplasma	6.30512e-16	5.59251e-05	1	1	10	MMCAP2_0225	MMCAP2_0225 [155-182]		1	2809.28	2.76427e+07	2.54892e+07	3.01688e+07		High	1.77e-05	8.81e-16	6.8	31.12	K.KTGGVVVTTTGDGGSSEGETYEAMNFAK.L	[155-182]	Used	Used
	FALSE	High	[K].KVWSDEQEEK.[L]		FALSE	Mycoplasma	9.45227e-09	5.59251e-05	1	1	1	MMCAP2_0225	MMCAP2_0225 [299-308]		1	1277.6	139886	213570	198438		High	1.77e-05	1.531e-08	3.28	13.56	K.KVWSDEQEEK.L	[299-308]	Used	Used
	FALSE	High	[K].KVWSDEQEEKLVAEHDK.[L]		FALSE	Mycoplasma	5.07307e-13	5.59251e-05	1	1	6	MMCAP2_0225	MMCAP2_0225 [299-315]		2	2070.01	9.40733e+06	9.26407e+06	1.07706e+07		High	1.77e-05	3.473e-12	5.24	24.55	K.KVWSDEQEEKLVAEHDK.L	[299-315]	Used	Used
	FALSE	High	[R].LGAHSSSDNPDVYRPK.[G]		FALSE	Mycoplasma	3.1993e-15	5.59251e-05	1	1	53	MMCAP2_0225	MMCAP2_0225 [261-276]		0	1742.85	4.36756e+09	4.17287e+09	4.5383e+09		High	1.77e-05	4.595e-14	5.26	17.13	R.LGAHSSSDNPDVYRPK.G	[261-276]	Used (Top N)	Used
	FALSE	High	[R].LGAHSSSDNPDVYRPKGEFEEMSK.[F]	1xOxidation [M22]	FALSE	Mycoplasma	1.68579e-07	9.49347e-05	1	1	3	MMCAP2_0225	MMCAP2_0225 [261-284]		1	2696.23	1.06624e+07	3.65343e+06	2.88165e+06		High	3.185e-05	1.791e-07	5.82	22.53	R.LGAHSSSDNPDVYRPKGEFEEMSK.F	[261-284]	Used	Used
	FALSE	High	[K].LHEVPCVFVIENNK.[W]	1xCarbamidomethyl [C6]	FALSE	Mycoplasma	3.90153e-12	5.59251e-05	1	1	32	MMCAP2_0225	MMCAP2_0225 [183-196]		0	1697.87	6.07431e+08	8.343e+08	9.87848e+08		High	1.77e-05	1.972e-11	4.75	37.12	K.LHEVPCVFVIENNK.W	[183-196]	Used	Used
	FALSE	High	[K].LHEVPCVFVIENNKWAISTAR.[S]	1xCarbamidomethyl [C6]	FALSE	Mycoplasma	6.30512e-16	5.59251e-05	1	1	29	MMCAP2_0225	MMCAP2_0225 [183-203]		1	2483.29	2.23497e+08	1.23481e+08	7.24784e+07		High	1.77e-05	6.305e-16	4.95	44.84	K.LHEVPCVFVIENNKWAISTAR.S	[183-203]	Used	Used
	FALSE	High	[R].LKQYLIDK.[K]		FALSE	Mycoplasma	0.00814759	0.000280377	1	1	4	MMCAP2_0225	MMCAP2_0225 [291-298]		1	1020.61	1.16569e+08	1.05318e+08	1.10997e+08		High	0.0001137	0.00185	2.77	20.74	R.LKQYLIDK.K	[291-298]	Used	Used
	FALSE	High	[R].LKQYLIDKK.[V]		FALSE	Mycoplasma	7.25846e-07	9.49347e-05	1	1	11	MMCAP2_0225	MMCAP2_0225 [291-299]		2	1148.7	4.56095e+07	3.65425e+07	4.16201e+07		High	3.786e-05	6.205e-07	2.62	15.42	R.LKQYLIDKK.V	[291-299]	Used	Used
	FALSE	High	[R].LLSFLSSTGQEACEVAYINALNK.[K]	1xCarbamidomethyl [C13]	FALSE	Mycoplasma	6.30512e-16	5.59251e-05	1	1	61	MMCAP2_0225	MMCAP2_0225 [64-86]		0	2528.27	3.71125e+08	4.07782e+08	4.19873e+08		High	1.77e-05	1.898e-15	5.3	58.43	R.LLSFLSSTGQEACEVAYINALNK.K	[64-86]	Used	Used
	FALSE	High	[R].LLSFLSSTGQEACEVAYINALNKK.[T]	1xCarbamidomethyl [C13]	FALSE	Mycoplasma	6.30512e-16	5.59251e-05	1	1	39	MMCAP2_0225	MMCAP2_0225 [64-87]		1	2656.37	4.91276e+08	5.80561e+08	5.26702e+08		High	1.77e-05	2.781e-15	7.64	53.04	R.LLSFLSSTGQEACEVAYINALNKK.T	[64-87]	Used	Used
	FALSE	High	[K].ISDQEVLEAYK.[I]		FALSE	Mycoplasma	3.85217e-10	5.59251e-05	1	1	29	MMCAP2_0225	MMCAP2_0225 [33-43]		0	1294.65	1.96506e+09	2.297e+09	2.46686e+09		High	1.77e-05	9.977e-10	2.63	34.78	K.ISDQEVLEAYK.I	[33-43]	Used (Top N)	Used
	FALSE	High	[K].ISDQEVLEAYKIMHLSR.[R]		FALSE	Mycoplasma	2.71153e-08	5.59251e-05	1	1	2	MMCAP2_0225	MMCAP2_0225 [33-49]		1	2032.05	3.23115e+06	1.60063e+06	1.59569e+06		High	1.77e-05	3.748e-08	3.87	46.66	K.ISDQEVLEAYKIMHLSR.R	[33-49]	Used	Used
	FALSE	High	[K].ISDQEVLEAYKIMHLSR.[R]	1xOxidation [M13]	FALSE	Mycoplasma	2.17757e-10	5.59251e-05	1	1	12	MMCAP2_0225	MMCAP2_0225 [33-49]		1	2048.05	2.49886e+08	1.02732e+08	6.70998e+07		High	1.77e-05	6.13e-10	6.48	37.08	K.ISDQEVLEAYKIMHLSR.R	[33-49]	Used	Used
	FALSE	High	[K].LVADEFAWVEQNK.[N]		FALSE	Mycoplasma	5.44753e-09	5.59251e-05	1	1	6	MMCAP2_0225	MMCAP2_0225 [316-328]		0	1548.77	1.4528e+07	2.91851e+07	44604238		High	1.77e-05	9.511e-09	4.2	47.59	K.LVADEFAWVEQNK.N	[316-328]	Used	Used
	FALSE	High	[K].LVADEFAWVEQNKNYDLIDIFK.[Y]		FALSE	Mycoplasma	5.42829e-13	5.59251e-05	1	1	12	MMCAP2_0225	MMCAP2_0225 [316-337]		1	2670.34	1.00249e+08	1.51212e+08	1.2104e+08		High	1.77e-05	3.689e-12	6.84	61.11	K.LVADEFAWVEQNKNYDLIDIFK.Y	[316-337]	Used	Used
	FALSE	High	[K].LVAEHDKLVADEFAWVEQNK.[N]		FALSE	Mycoplasma	6.30512e-16	5.59251e-05	1	1	17	MMCAP2_0225	MMCAP2_0225 [309-328]		1	2341.18	9.69377e+07	1.55254e+08	229882518		High	1.77e-05	3.595e-15	7.39	43.68	K.LVAEHDKLVADEFAWVEQNK.N	[309-328]	Used	Used
	FALSE	High	[K].LVAEHDKLVADEFAWVEQNKNYDLIDIFK.[Y]		FALSE	Mycoplasma	6.30512e-16	5.59251e-05	1	1	27	MMCAP2_0225	MMCAP2_0225 [309-337]		2	3462.76	1.3064e+09	1.46338e+09	1.13426e+09		High	1.77e-05	6.305e-16	11.07	58.26	K.LVAEHDKLVADEFAWVEQNKNYDLIDIFK.Y	[309-337]	Used	Used
	FALSE	High	[K].MDIFLEEQYK.[E]		FALSE	Mycoplasma	1.37215e-05	9.49347e-05	1	1	4	MMCAP2_0225	MMCAP2_0225 [343-352]		0	1315.62	1.38026e+07	3.12772e+07	49259596		High	3.786e-05	7.642e-06	3.48	43.79	K.MDIFLEEQYK.E	[343-352]	Used	Used
	FALSE	High	[K].MDIFLEEQYK.[E]	1xOxidation [M1]	FALSE	Mycoplasma	9.701e-07	9.49347e-05	1	1	4	MMCAP2_0225	MMCAP2_0225 [343-352]		0	1331.62	1.17309e+07	1.92912e+07	34855556		High	3.786e-05	7.925e-07	3.39	38.3	K.MDIFLEEQYK.E	[343-352]	Used	Used
	FALSE	High	[K].MDIFLEEQYKEAK.[E]		FALSE	Mycoplasma	1.04598e-11	5.59251e-05	1	1	15	MMCAP2_0225	MMCAP2_0225 [343-355]		1	1643.8	7.62902e+07	1.24597e+08	1.45229e+08		High	1.77e-05	4.59e-11	4.89	37.04	K.MDIFLEEQYKEAK.E	[343-355]	Used	Used
	FALSE	High	[K].MDIFLEEQYKEAK.[E]	1xOxidation [M1]	FALSE	Mycoplasma	2.01549e-10	5.59251e-05	1	1	6	MMCAP2_0225	MMCAP2_0225 [343-355]		1	1659.79	3.75458e+07	5.1853e+07	72797264		High	1.77e-05	5.739e-10	4.78	32.6	K.MDIFLEEQYKEAK.E	[343-355]	Used	Used
	FALSE	High	[K].MDIFLEEQYKEAKEFFEK.[Y]		FALSE	Mycoplasma	1.51144e-05	9.49347e-05	1	1	2	MMCAP2_0225	MMCAP2_0225 [343-360]		2	2324.12	1.78471e+06	1.25597e+06	1.03149e+06		High	3.786e-05	8.273e-06	3.86	52.9	K.MDIFLEEQYKEAKEFFEK.Y	[343-360]	Used	Used
	FALSE	High	[-].MTYLGKFDPLK.[N]	1xOxidation [M1]	FALSE	Mycoplasma	0.000258486	9.49347e-05	1	1	1	MMCAP2_0225	MMCAP2_0225 [1-11]		1	1328.69	2.66299e+06	1.58679e+06	1062850		High	3.786e-05	9.343e-05	2.68	35.12	-.MTYLGKFDPLK.N	[1-11]	Used	Used
	FALSE	High	[-].MTYLGKFDPLKNEK.[V]	1xOxidation [M1]	FALSE	Mycoplasma	1.30646e-11	5.59251e-05	1	1	8	MMCAP2_0225	MMCAP2_0225 [1-14]		2	1699.87	6.33762e+07	2.55335e+07	1.44411e+07		High	1.77e-05	5.566e-11	4.54	30.27	-.MTYLGKFDPLKNEK.V	[1-14]	Used	Used
	FALSE	High	[K].NEKVCVLDKDGK.[V]	1xCarbamidomethyl [C5]	FALSE	Mycoplasma	1.40082e-06	9.49347e-05	1	1	1	MMCAP2_0225	MMCAP2_0225 [12-23]		2	1404.72	164706	49328			High	3.786e-05	1.087e-06	2.47	12.96	K.NEKVCVLDKDGK.V	[12-23]	Used	Used
	FALSE	High	[R].NIMLYWIGNEAGGK.[A]		FALSE	Mycoplasma	4.50353e-11	5.59251e-05	1	1	16	MMCAP2_0225	MMCAP2_0225 [110-123]		0	1565.78	4.54333e+08	5.48502e+08	4.57836e+08		High	1.77e-05	1.591e-10	3.35	52.98	R.NIMLYWIGNEAGGK.A	[110-123]	Used	Used
	FALSE	High	[R].NIMLYWIGNEAGGK.[A]	1xOxidation [M3]	FALSE	Mycoplasma	1.11579e-09	5.59251e-05	1	1	28	MMCAP2_0225	MMCAP2_0225 [110-123]		0	1581.77	3.13621e+08	3.86673e+08	3.56792e+08		High	1.77e-05	2.46e-09	3.68	47.41	R.NIMLYWIGNEAGGK.A	[110-123]	Used	Used
	FALSE	High	[R].NIMLYWIGNEAGGKAPEGVNCLPPNIVIGSQYSQATGIAFAEK.[Y]	1xCarbamidomethyl [C21]; 1xOxidation [M3]	FALSE	Mycoplasma	0.233107	0.00373264	1	1	2	MMCAP2_0225	MMCAP2_0225 [110-152]		1	4594.27	2.62394e+08	1.45309e+08			High	0.001045	0.04262	2.7	59.44	R.NIMLYWIGNEAGGKAPEGVNCLPPNIVIGSQYSQATGIAFAEK.Y	[110-152]	Used	Used
	FALSE	High	[R].NNAGWLAMGQLIR.[N]		FALSE	Mycoplasma	6.36865e-10	5.59251e-05	1	1	13	MMCAP2_0225	MMCAP2_0225 [97-109]		0	1443.75	7.22066e+08	8.14074e+08	8.14186e+08		High	1.77e-05	1.533e-09	4.22	51.47	R.NNAGWLAMGQLIR.N	[97-109]	Used	Used
	FALSE	High	[R].NNAGWLAMGQLIR.[N]	1xOxidation [M8]	FALSE	Mycoplasma	9.36132e-09	5.59251e-05	1	1	27	MMCAP2_0225	MMCAP2_0225 [97-109]		0	1459.75	6.82301e+08	6.94669e+08	6.6733e+08		High	1.77e-05	1.518e-08	3.84	41.24	R.NNAGWLAMGQLIR.N	[97-109]	Used	Used
	FALSE	High	[R].NNAGWLAMGQLIRNIMLYWIGNEAGGK.[A]	1xOxidation [M8]	FALSE	Mycoplasma	2.38283e-12	5.59251e-05	1	1	2	MMCAP2_0225	MMCAP2_0225 [97-123]		1	3006.51		1.29468e+06	421340		High	1.77e-05	1.293e-11	5.42	64.08	R.NNAGWLAMGQLIRNIMLYWIGNEAGGK.A	[97-123]	Used	Used
	FALSE	High	[K].NYDLIDIFK.[Y]		FALSE	Mycoplasma	6.26997e-06	9.49347e-05	1	1	25	MMCAP2_0225	MMCAP2_0225 [329-337]		0	1140.59	1.83469e+08	3.01611e+08	3.89765e+08		High	3.786e-05	3.906e-06	2.94	56.39	K.NYDLIDIFK.Y	[329-337]	Used	Used
	FALSE	High	[K].NYDLIDIFKYQYDK.[M]		FALSE	Mycoplasma	1.47464e-08	5.59251e-05	1	1	3	MMCAP2_0225	MMCAP2_0225 [329-342]		1	1837.9	2.44954e+06	1.45409e+06	844339		High	1.77e-05	2.232e-08	4.89	55.27	K.NYDLIDIFKYQYDK.M	[329-342]	Used	Used
	FALSE	High	[R].QDIYQNTMQR.[Q]		FALSE	Mycoplasma	2.25304e-07	9.49347e-05	1	1	2	MMCAP2_0225	MMCAP2_0225 [51-60]		0	1296.6	2.69506e+06	3.28152e+06	5878734		High	3.185e-05	2.288e-07	2.94	23.74	R.QDIYQNTMQR.Q	[51-60]	Used	Used
	FALSE	High	[R].QDIYQNTMQR.[Q]	1xOxidation [M8]	FALSE	Mycoplasma	8.33587e-09	5.59251e-05	1	1	8	MMCAP2_0225	MMCAP2_0225 [51-60]		0	1312.6	3.01741e+07	3.16587e+07	5.51884e+07		High	1.77e-05	1.377e-08	2.61	18.32	R.QDIYQNTMQR.Q	[51-60]	Used	Used
	FALSE	High	[R].QGRLLSFLSSTGQEACEVAYINALNKK.[T]	1xCarbamidomethyl [C16]	FALSE	Mycoplasma	7.28059e-09	5.59251e-05	1	1	1	MMCAP2_0225	MMCAP2_0225 [61-87]		2	2997.55				No Quan Values	High	1.77e-05	1.224e-08	5.85		R.QGRLLSFLSSTGQEACEVAYINALNKK.T	[61-87]	Not Used	Not Used
	FALSE	High	[K].QYLIDK.[K]		FALSE	Mycoplasma	0.0151527	0.000414659	1	1	5	MMCAP2_0225	MMCAP2_0225 [293-298]		0	779.43	3.94054e+07	4.52032e+07	87733096		High	0.0001546	0.003198	2.35	21.97	K.QYLIDK.K	[293-298]	Used	Used
	FALSE	High	[K].QYLIDKK.[V]		FALSE	Mycoplasma	0.000422043	9.49347e-05	1	1	3	MMCAP2_0225	MMCAP2_0225 [293-299]		1	907.525	1.55797e+06	1.27167e+06	1.32582e+06		High	3.786e-05	0.000143	2.49	15.42	K.QYLIDKK.V	[293-299]	Used	Used
	FALSE	High	[R].RQDIYQNTMQR.[Q]		FALSE	Mycoplasma	4.88062e-13	5.59251e-05	1	1	8	MMCAP2_0225	MMCAP2_0225 [50-60]		1	1452.7	9.76959e+07	9.6232e+07	1.24376e+08		High	1.77e-05	3.363e-12	4.18	18.49	R.RQDIYQNTMQR.Q	[50-60]	Used	Used
	FALSE	High	[R].RQDIYQNTMQR.[Q]	1xOxidation [M9]	FALSE	Mycoplasma	1.65108e-06	9.49347e-05	1	1	35	MMCAP2_0225	MMCAP2_0225 [50-60]		1	1468.7	7.35027e+08	1.01592e+09	5.5873e+08		High	3.786e-05	1.248e-06	2.89	13.88	R.RQDIYQNTMQR.Q	[50-60]	Used	Used
	FALSE	High	[R].SEQTKSINFAVK.[G]		FALSE	Mycoplasma	2.11207e-09	5.59251e-05	1	1	2	MMCAP2_0225	MMCAP2_0225 [204-215]		1	1351.72	926208	973373	2.24633e+06		High	1.77e-05	4.268e-09	3.22	22.2	R.SEQTKSINFAVK.G	[204-215]	Used	Used
	FALSE	High	[K].SINFAVK.[G]		FALSE	Mycoplasma	0.00304365	0.000190555	1	1	18	MMCAP2_0225	MMCAP2_0225 [209-215]		0	778.446	1.04769e+09	1.12397e+09	1.12863e+09		High	8.162e-05	0.000782	1.28	26.31	K.SINFAVK.G	[209-215]	Used	Used
	FALSE	High	[K].TDHFVSGYR.[N]		FALSE	Mycoplasma	2.89695e-07	9.49347e-05	1	1	17	MMCAP2_0225	MMCAP2_0225 [88-96]		0	1081.51	1.43837e+08	1.41946e+08	2.26055e+08		High	3.185e-05	2.836e-07	2.67	18.18	K.TDHFVSGYR.N	[88-96]	Used	Used
	FALSE	High	[K].TGGVVVTTTGDGGSSEGETYEAMNFAK.[L]		FALSE	Mycoplasma	6.30512e-16	5.59251e-05	1	1	31	MMCAP2_0225	MMCAP2_0225 [156-182]		0	2665.19	1.67616e+08	1.56234e+08	1.65638e+08		High	1.77e-05	6.305e-16	5.11	42.54	K.TGGVVVTTTGDGGSSEGETYEAMNFAK.L	[156-182]	Used	Used
	FALSE	High	[K].TGGVVVTTTGDGGSSEGETYEAMNFAK.[L]	1xOxidation [M23]	FALSE	Mycoplasma	6.30512e-16	5.59251e-05	1	1	101	MMCAP2_0225	MMCAP2_0225 [156-182]		0	2681.19	5.67427e+08	5.50593e+08	6.26062e+08		High	1.77e-05	6.305e-16	4.65	36.58	K.TGGVVVTTTGDGGSSEGETYEAMNFAK.L	[156-182]	Used	Used
	FALSE	High	[K].VCVLDKDGK.[V]	1xCarbamidomethyl [C2]	FALSE	Mycoplasma	5.13264e-08	5.59251e-05	1	1	3	MMCAP2_0225	MMCAP2_0225 [15-23]		1	1033.53	3.15176e+06	1.81751e+06	1.0202e+06		High	1.77e-05	6.468e-08	2.23	14.1	K.VCVLDKDGK.V	[15-23]	Used	Used
	FALSE	High	[K].VCVLDKDGKVINPK.[L]	1xCarbamidomethyl [C2]	FALSE	Mycoplasma	1.10675e-10	5.59251e-05	1	1	9	MMCAP2_0225	MMCAP2_0225 [15-28]		2	1584.88	1.5253e+08	6.31112e+07	44442675		High	1.77e-05	3.442e-10	4.38	21.73	K.VCVLDKDGKVINPK.L	[15-28]	Used	Used
	FALSE	High	[K].VWSDEQEEK.[L]		FALSE	Mycoplasma	7.62948e-08	5.59251e-05	1	1	12	MMCAP2_0225	MMCAP2_0225 [300-308]		0	1149.51	1.57556e+08	2.14993e+08	3.29501e+08		High	1.77e-05	9.038e-08	1.78	17.76	K.VWSDEQEEK.L	[300-308]	Used	Used
	FALSE	High	[K].VWSDEQEEKLVAEHDK.[L]		FALSE	Mycoplasma	1.64184e-15	5.59251e-05	1	1	7	MMCAP2_0225	MMCAP2_0225 [300-315]		1	1941.92	5.8058e+07	6.02881e+07	8.2408e+07		High	1.77e-05	2.594e-14	5.32	28.05	K.VWSDEQEEKLVAEHDK.L	[300-315]	Used	Used
	FALSE	High	[K].VWSDEQEEKLVAEHDKLVADEFAWVEQNK.[N]		FALSE	Mycoplasma	6.30512e-16	5.59251e-05	1	1	14	MMCAP2_0225	MMCAP2_0225 [300-328]		2	3471.67	1.54149e+08	1.79518e+08	2.28136e+08		High	1.77e-05	6.305e-16	9.92	51.98	K.VWSDEQEEKLVAEHDKLVADEFAWVEQNK.N	[300-328]	Used	Used
	FALSE	High	[K].WAISTAR.[S]		FALSE	Mycoplasma	0.00353059	0.000190555	1	1	15	MMCAP2_0225	MMCAP2_0225 [197-203]		0	804.436	3.93457e+08	4.80737e+08	9.66651e+08		High	8.162e-05	0.0008892	2.03	25.39	K.WAISTAR.S	[197-203]	Used	Used
	FALSE	High	[K].YQYDKMDIFLEEQYK.[E]		FALSE	Mycoplasma	6.30512e-16	5.59251e-05	1	1	15	MMCAP2_0225	MMCAP2_0225 [338-352]		1	2012.93	6.26628e+07	8.79738e+07	7.94122e+07		High	1.77e-05	4.667e-15	5.59	45.41	K.YQYDKMDIFLEEQYK.E	[338-352]	Used	Used
	FALSE	High	[K].YQYDKMDIFLEEQYK.[E]	1xOxidation [M6]	FALSE	Mycoplasma	2.92819e-14	5.59251e-05	1	1	19	MMCAP2_0225	MMCAP2_0225 [338-352]		1	2028.93	2.0881e+08	2.73328e+08	3.19742e+08		High	1.77e-05	3.032e-13	4.3	38.39	K.YQYDKMDIFLEEQYK.E	[338-352]	Used	Used
	FALSE	High	[K].YQYDKMDIFLEEQYKEAK.[E]		FALSE	Mycoplasma	6.51293e-12	5.59251e-05	1	1	20	MMCAP2_0225	MMCAP2_0225 [338-355]		2	2341.11	3.52702e+08	3.65771e+08	248142569		High	1.77e-05	3.052e-11	6.64	41.51	K.YQYDKMDIFLEEQYKEAK.E	[338-355]	Used	Used
	FALSE	High	[K].YQYDKMDIFLEEQYKEAK.[E]	1xOxidation [M6]	FALSE	Mycoplasma	2.60344e-13	5.59251e-05	1	1	18	MMCAP2_0225	MMCAP2_0225 [338-355]		2	2357.1	6.77014e+08	7.10096e+08	6.81111e+08		High	1.77e-05	1.964e-12	5.94	34.44	K.YQYDKMDIFLEEQYKEAK.E	[338-355]	Used	Used
FALSE	Master Protein	MMCAP2_0163	MMCAP2_0163	77	FALSE	Mycoplasma	107	1011	107	896	103.8	6.27	4002.16	107	4.16397e+08	3.077e+08	2.39488e+08	1
	Checked	Confidence	Annotated Sequence	Modifications	Contaminant	Marked as	Qvality PEP	Qvality q-value	# Protein Groups	# Proteins	# PSMs	Master Protein Accessions	Positions in Master Proteins	Modifications in Master Proteins	# Missed Cleavages	Theo. MH+ [Da]	Abundances (Normalized): F7: Sample, GM12_WT	Abundances (Normalized): F8: Sample, GM12_WT	Abundances (Normalized): F9: Sample, GM12_WT	Quan Info	Confidence (by Search Engine): Sequest HT	Percolator q-Value (by Search Engine): Sequest HT	Percolator PEP (by Search Engine): Sequest HT	XCorr (by Search Engine): Sequest HT	Top Apex RT [min]	Sequence in Protein	Positions in Proteins	Quan Usage	Quan Ratio Usage
	FALSE	High	[K].AIDIFNNLEGYETK.[G]		FALSE	Mycoplasma	5.67102e-10	5.59251e-05	1	1	11	MMCAP2_0163	MMCAP2_0163 [868-881]		0	1626.8	3.40972e+08	2.61099e+08	1.91436e+08		High	1.77e-05	1.388e-09	3.8	50.82	K.AIDIFNNLEGYETK.G	[868-881]	Used (Top N)	Used
	FALSE	High	[K].AQNLVLEK.[I]		FALSE	Mycoplasma	0.000808809	9.49347e-05	1	1	8	MMCAP2_0163	MMCAP2_0163 [622-629]		0	914.531	1.34877e+08	1.15048e+08	89820320		High	3.786e-05	0.0002497	2.45	21.59	K.AQNLVLEK.I	[622-629]	Used	Used
	FALSE	High	[R].ATVFAISDGVFPGNK.[D]		FALSE	Mycoplasma	3.68165e-12	5.59251e-05	1	1	6	MMCAP2_0163	MMCAP2_0163 [298-312]		0	1522.79	9.50517e+07	5.99209e+07	55553438		High	1.77e-05	1.878e-11	3.9	47.58	R.ATVFAISDGVFPGNK.D	[298-312]	Used	Used
	FALSE	High	[R].ATVFAISDGVFPGNKDR.[G]		FALSE	Mycoplasma	8.09372e-15	5.59251e-05	1	1	12	MMCAP2_0163	MMCAP2_0163 [298-314]		1	1793.92	2.91553e+08	2.1159e+08	150139151		High	1.77e-05	1.015e-13	4.79	41.71	R.ATVFAISDGVFPGNKDR.G	[298-314]	Used	Used
	FALSE	High	[K].AWDKQNELFTK.[L]		FALSE	Mycoplasma	4.31943e-09	5.59251e-05	1	1	15	MMCAP2_0163	MMCAP2_0163 [451-461]		1	1379.7	1.68928e+08	1.48004e+08	1.13024e+08		High	1.77e-05	7.812e-09	3.97	28.49	K.AWDKQNELFTK.L	[451-461]	Used	Used
	FALSE	High	[K].DLKAWDKQNELFTK.[L]		FALSE	Mycoplasma	5.47615e-06	9.49347e-05	1	1	2	MMCAP2_0163	MMCAP2_0163 [448-461]		2	1735.9		1.99498e+06	1.02103e+06		High	3.786e-05	3.473e-06	3.78	34.53	K.DLKAWDKQNELFTK.L	[448-461]	Used	Used
	FALSE	High	[K].DLLKNDQLENIYLQIK.[N]		FALSE	Mycoplasma	5.97932e-13	5.59251e-05	1	1	8	MMCAP2_0163	MMCAP2_0163 [742-757]		1	1960.07	9.2373e+06	8.14751e+06	6.08482e+06		High	1.77e-05	4.006e-12	4.59	52.17	K.DLLKNDQLENIYLQIK.N	[742-757]	Used	Used
	FALSE	High	[K].DLTPSLNKDNINEIR.[L]		FALSE	Mycoplasma	2.1709e-08	5.59251e-05	1	1	10	MMCAP2_0163	MMCAP2_0163 [801-815]		1	1741.91	3.39984e+07	2.52189e+07	2.29619e+07		High	1.77e-05	3.111e-08	5.34	35.11	K.DLTPSLNKDNINEIR.L	[801-815]	Used	Used
	FALSE	High	[K].DLTPSLNKDNINEIRLETTDLNIK.[D]		FALSE	Mycoplasma	0.0005846	9.49347e-05	1	1	1	MMCAP2_0163	MMCAP2_0163 [801-824]		2	2769.46	2.9976e+06	603041			High	3.786e-05	0.0001882	3.8	47.56	K.DLTPSLNKDNINEIRLETTDLNIK.D	[801-824]	Used	Used
	FALSE	High	[K].DNLLVIK.[D]		FALSE	Mycoplasma	0.00198288	0.000190555	1	1	3	MMCAP2_0163	MMCAP2_0163 [764-770]		0	814.503	2.13843e+07	7.80263e+06	5869121		High	6.475e-05	0.0005392	2.3	34.92	K.DNLLVIK.D	[764-770]	Used	Used
	FALSE	High	[K].DNLLVIKDLLDK.[L]		FALSE	Mycoplasma	6.11767e-09	5.59251e-05	1	1	5	MMCAP2_0163	MMCAP2_0163 [764-775]		1	1398.82	3.32954e+06	2.38446e+06	2.61991e+06		High	1.77e-05	1.052e-08	3.93	52.74	K.DNLLVIKDLLDK.L	[764-775]	Used	Used
	FALSE	High	[K].DNLLVIKDLLDKLK.[E]		FALSE	Mycoplasma	1.1175e-10	5.59251e-05	1	1	7	MMCAP2_0163	MMCAP2_0163 [764-777]		2	1640	1.08276e+08	4.05493e+07	19935764		High	1.77e-05	3.47e-10	4.96	58.11	K.DNLLVIKDLLDKLK.E	[764-777]	Used	Used
	FALSE	High	[K].DNINEIR.[L]		FALSE	Mycoplasma	0.0183912	0.000640836	1	1	3	MMCAP2_0163	MMCAP2_0163 [809-815]		0	873.442	722340	3.02172e+06	6.16918e+06		High	0.0002052	0.003805	2	19.6	K.DNINEIR.L	[809-815]	Used	Used
	FALSE	High	[K].DNINEIRLETTDLNIK.[D]		FALSE	Mycoplasma	1.64767e-11	5.59251e-05	1	1	7	MMCAP2_0163	MMCAP2_0163 [809-824]		1	1901	1.07236e+07	4.04116e+06	2.0339e+06		High	1.77e-05	6.733e-11	5.19	42.73	K.DNINEIRLETTDLNIK.D	[809-824]	Used	Used
	FALSE	High	[K].DNINEIRLETTDLNIKDLK.[Q]		FALSE	Mycoplasma	1.01919e-13	5.59251e-05	1	1	4	MMCAP2_0163	MMCAP2_0163 [809-827]		2	2257.2	1.03645e+07	6.67902e+06	3.11347e+06		High	1.77e-05	8.804e-13	7.13	43.68	K.DNINEIRLETTDLNIKDLK.Q	[809-827]	Used	Used
	FALSE	High	[K].DQAEIIIDK.[Y]		FALSE	Mycoplasma	0.000487346	9.49347e-05	1	1	3	MMCAP2_0163	MMCAP2_0163 [728-736]		0	1044.56	5.3986e+06	2.85987e+06	2.56501e+06		High	3.786e-05	0.0001607	2.61	29.86	K.DQAEIIIDK.Y	[728-736]	Used	Used
	FALSE	High	[K].DQAEIIIDKYNQNK.[D]		FALSE	Mycoplasma	8.53778e-12	5.59251e-05	1	1	10	MMCAP2_0163	MMCAP2_0163 [728-741]		1	1691.86	2.37127e+07	1.38261e+07	1.42855e+07		High	1.77e-05	3.859e-11	4.39	32.81	K.DQAEIIIDKYNQNK.D	[728-741]	Used	Used
	FALSE	High	[K].DQAEIIIDKYNQNKDLLK.[N]		FALSE	Mycoplasma	2.56657e-10	5.59251e-05	1	1	7	MMCAP2_0163	MMCAP2_0163 [728-745]		2	2161.15	2.66166e+07	2.05935e+07	1.41159e+07		High	1.77e-05	7.026e-10	5.94	40.05	K.DQAEIIIDKYNQNKDLLK.N	[728-745]	Used	Used
	FALSE	High	[K].DVIKIDEDHIFR.[L]		FALSE	Mycoplasma	5.40339e-10	5.59251e-05	1	1	10	MMCAP2_0163	MMCAP2_0163 [142-153]		1	1499.79	6.71622e+07	4.98956e+07	4.16747e+07		High	1.77e-05	1.332e-09	3.88	37.25	K.DVIKIDEDHIFR.L	[142-153]	Used	Used
	FALSE	High	[K].EAIELAWELLTDK.[N]		FALSE	Mycoplasma	7.10503e-12	5.59251e-05	1	1	6	MMCAP2_0163	MMCAP2_0163 [103-115]		0	1530.81	1.82122e+07	1.18832e+07	13116366		High	1.77e-05	3.3e-11	4.87	61.5	K.EAIELAWELLTDK.N	[103-115]	Used	Used
	FALSE	High	[K].EAIELAWELLTDKNYFDIDKDK.[L]		FALSE	Mycoplasma	1.2834e-12	5.59251e-05	1	1	10	MMCAP2_0163	MMCAP2_0163 [103-124]		2	2669.33	1.80093e+07	1.28256e+07	2.08051e+07		High	1.77e-05	7.652e-12	6.8	60.02	K.EAIELAWELLTDKNYFDIDKDK.L	[103-124]	Used	Used
	FALSE	High	[K].EFYPYLIDKK.[T]		FALSE	Mycoplasma	8.46141e-06	9.49347e-05	1	1	5	MMCAP2_0163	MMCAP2_0163 [352-361]		1	1315.69	1.07299e+07	1.11702e+07	1.53364e+07		High	3.786e-05	5.032e-06	2.8	35.26	K.EFYPYLIDKK.T	[352-361]	Used	Used
	FALSE	High	[R].EVLGTSVMQSGSYNDENGLR.[M]		FALSE	Mycoplasma	6.30512e-16	5.59251e-05	1	1	5	MMCAP2_0163	MMCAP2_0163 [586-605]		0	2155.99	5.09267e+06	3.90023e+06	2.49303e+06		High	1.77e-05	6.305e-16	5.08	39.37	R.EVLGTSVMQSGSYNDENGLR.M	[586-605]	Used	Used
	FALSE	High	[R].EVLGTSVMQSGSYNDENGLR.[M]	1xOxidation [M8]	FALSE	Mycoplasma	3.5583e-15	5.59251e-05	1	1	17	MMCAP2_0163	MMCAP2_0163 [586-605]		0	2171.99	5.5649e+07	3.28446e+07	2.73786e+07		High	1.77e-05	5.024e-14	4.43	33.61	R.EVLGTSVMQSGSYNDENGLR.M	[586-605]	Used	Used
	FALSE	High	[R].EVLGTSVMQSGSYNDENGLRMDFTYHR.[L]	1xOxidation [M21]	FALSE	Mycoplasma	7.74063e-05	9.49347e-05	1	1	5	MMCAP2_0163	MMCAP2_0163 [586-612]		1	3122.39	4.4668e+06	3.70638e+06	1.85383e+06		High	3.786e-05	3.331e-05	4.4	41.03	R.EVLGTSVMQSGSYNDENGLRMDFTYHR.L	[586-612]	Used	Used
	FALSE	High	[R].EVLGTSVMQSGSYNDENGLRMDFTYHR.[L]	2xOxidation [M8; M21]	FALSE	Mycoplasma	4.22377e-07	9.49347e-05	1	1	9	MMCAP2_0163	MMCAP2_0163 [586-612]		1	3138.39	6.4816e+07	4.61912e+07	3.5512e+07		High	3.786e-05	3.917e-07	4.56	37.11	R.EVLGTSVMQSGSYNDENGLRMDFTYHR.L	[586-612]	Used	Used
	FALSE	High	[R].FASIFQNTPTNFETDIFYPTIK.[K]		FALSE	Mycoplasma	8.45563e-12	5.59251e-05	1	1	28	MMCAP2_0163	MMCAP2_0163 [237-258]		0	2594.28	2.14462e+08	2.25257e+08	2.01628e+08		High	1.77e-05	3.833e-11	4.83	61.35	R.FASIFQNTPTNFETDIFYPTIK.K	[237-258]	Used	Used
	FALSE	High	[R].FASIFQNTPTNFETDIFYPTIKK.[V]		FALSE	Mycoplasma	2.33719e-12	5.59251e-05	1	1	7	MMCAP2_0163	MMCAP2_0163 [237-259]		1	2722.38	1.42842e+07	1.52339e+07	11968923		High	1.77e-05	1.279e-11	5.95	57.7	R.FASIFQNTPTNFETDIFYPTIKK.V	[237-259]	Used	Used
	FALSE	High	[K].FGDFSSELCGGTHVNNTSEIEDFIITGIESK.[G]	1xCarbamidomethyl [C9]	FALSE	Mycoplasma	3.80746e-15	5.59251e-05	1	1	13	MMCAP2_0163	MMCAP2_0163 [669-699]		0	3403.56	1.05596e+08	7.5725e+07	53057410		High	1.77e-05	5.352e-14	8.44	60.62	K.FGDFSSELCGGTHVNNTSEIEDFIITGIESK.G	[669-699]	Used	Used
	FALSE	High	[R].GEIWDPNK.[I]		FALSE	Mycoplasma	0.000307368	9.49347e-05	1	1	5	MMCAP2_0163	MMCAP2_0163 [179-186]		0	958.463	3.06429e+07	2.35908e+07	25443961		High	3.786e-05	0.0001085	1.89	28.53	R.GEIWDPNK.I	[179-186]	Used	Used
	FALSE	High	[R].GEIWDPNKIGPR.[L]		FALSE	Mycoplasma	8.07299e-07	9.49347e-05	1	1	5	MMCAP2_0163	MMCAP2_0163 [179-190]		1	1381.72	9.77982e+06	9.02791e+06	6.5102e+06		High	3.786e-05	6.778e-07	3.18	33.24	R.GEIWDPNKIGPR.L	[179-190]	Used	Used
	FALSE	High	[K].GFVIDVQQGPMHQNIHR.[I]		FALSE	Mycoplasma	1.82695e-09	5.59251e-05	1	1	3	MMCAP2_0163	MMCAP2_0163 [529-545]		0	1975.99	7.79029e+06	3.34535e+06	1.17523e+06		High	1.77e-05	3.742e-09	4.95	32.95	K.GFVIDVQQGPMHQNIHR.I	[529-545]	Used	Used
	FALSE	High	[K].GFVIDVQQGPMHQNIHR.[I]	1xOxidation [M11]	FALSE	Mycoplasma	9.77528e-12	5.59251e-05	1	1	19	MMCAP2_0163	MMCAP2_0163 [529-545]		0	1991.99	1.78449e+08	1.84821e+08	1.36623e+08		High	1.77e-05	4.331e-11	3.58	28.49	K.GFVIDVQQGPMHQNIHR.I	[529-545]	Used	Used
	FALSE	High	[K].GGQAADSGIIFNDQMK.[G]		FALSE	Mycoplasma	1.91066e-13	5.59251e-05	1	1	8	MMCAP2_0163	MMCAP2_0163 [513-528]		0	1651.77	3.62626e+07	3.28619e+07	21325127		High	1.77e-05	1.504e-12	4.68	36.93	K.GGQAADSGIIFNDQMK.G	[513-528]	Used	Used
	FALSE	High	[K].GGQAADSGIIFNDQMK.[G]	1xOxidation [M15]	FALSE	Mycoplasma	1.6578e-15	5.59251e-05	1	1	20	MMCAP2_0163	MMCAP2_0163 [513-528]		0	1667.77	1.51763e+08	1.09372e+08	8.71318e+07		High	1.77e-05	2.635e-14	4.78	31.82	K.GGQAADSGIIFNDQMK.G	[513-528]	Used	Used
	FALSE	High	[K].GGQAADSGIIFNDQMKGFVIDVQQGPMHQNIHR.[I]	2xOxidation [M15; M27]	FALSE	Mycoplasma	1.70739e-09	5.59251e-05	1	1	5	MMCAP2_0163	MMCAP2_0163 [513-545]		1	3640.74	4.29173e+06	3.90671e+06	1.53436e+06		High	1.77e-05	3.533e-09	5.5	39.33	K.GGQAADSGIIFNDQMKGFVIDVQQGPMHQNIHR.I	[513-545]	Used	Used
	FALSE	High	[K].GYDLLENIIK.[T]		FALSE	Mycoplasma	8.80696e-07	9.49347e-05	1	1	18	MMCAP2_0163	MMCAP2_0163 [382-391]		0	1177.65	2.40913e+08	1.77439e+08	1.37212e+08		High	3.786e-05	7.338e-07	2.14	52.82	K.GYDLLENIIK.T	[382-391]	Used	Used
	FALSE	High	[R].HHTMFEMLGNFSIGDYFK.[K]	1xOxidation [M4]	FALSE	Mycoplasma	1.93606e-09	5.59251e-05	1	1	1	MMCAP2_0163	MMCAP2_0163 [84-101]		0	2189.98	564713	220255	102399		High	1.77e-05	3.954e-09	3.63	52.64	R.HHTMFEMLGNFSIGDYFK.K	[84-101]	Used	Used
	FALSE	High	[R].HHTMFEMLGNFSIGDYFK.[K]	2xOxidation [M4; M7]	FALSE	Mycoplasma	5.1642e-12	5.59251e-05	1	1	13	MMCAP2_0163	MMCAP2_0163 [84-101]		0	2205.97	2.36125e+07	1.15354e+07	1.19825e+07		High	1.77e-05	2.508e-11	5.62	47.87	R.HHTMFEMLGNFSIGDYFK.K	[84-101]	Used	Used
	FALSE	High	[R].HHTMFEMLGNFSIGDYFKK.[E]		FALSE	Mycoplasma	4.75061e-08	5.59251e-05	1	1	2	MMCAP2_0163	MMCAP2_0163 [84-102]		1	2302.08	632129	315167	193082		High	1.77e-05	6.039e-08	2.92	53.43	R.HHTMFEMLGNFSIGDYFKK.E	[84-102]	Used	Used
	FALSE	High	[R].HHTMFEMLGNFSIGDYFKK.[E]	1xOxidation [M]	FALSE	Mycoplasma	2.7061e-13	5.59251e-05	1	1	10	MMCAP2_0163	MMCAP2_0163 [84-102]		1	2318.07	6.19821e+06	7.75003e+06	5.3695e+06		High	1.77e-05	2.029e-12	6.77	47.09	R.HHTMFEMLGNFSIGDYFKK.E	[84-102]	Used	Used
	FALSE	High	[R].HHTMFEMLGNFSIGDYFKK.[E]	2xOxidation [M4; M7]	FALSE	Mycoplasma	3.91351e-14	5.59251e-05	1	1	17	MMCAP2_0163	MMCAP2_0163 [84-102]		1	2334.07	7.88618e+07	7.13775e+07	5.49294e+07		High	1.77e-05	3.893e-13	7.13	42.69	R.HHTMFEMLGNFSIGDYFKK.E	[84-102]	Used	Used
	FALSE	High	[K].HQALAFFTEK.[Y]		FALSE	Mycoplasma	8.33587e-09	5.59251e-05	1	1	8	MMCAP2_0163	MMCAP2_0163 [650-659]		0	1191.62	2.04913e+06	7.10772e+06	14979903		High	1.77e-05	1.367e-08	3.95	31.49	K.HQALAFFTEK.Y	[650-659]	Used	Used
	FALSE	High	[K].HQALAFFTEKYDEIVR.[V]		FALSE	Mycoplasma	2.44054e-15	5.59251e-05	1	1	27	MMCAP2_0163	MMCAP2_0163 [650-665]		1	1967	1.3363e+08	1.18093e+08	9.8819e+07		High	1.77e-05	3.637e-14	5.01	44.12	K.HQALAFFTEKYDEIVR.V	[650-665]	Used	Used
	FALSE	High	[K].KHQALAFFTEK.[Y]		FALSE	Mycoplasma	1.23094e-10	5.59251e-05	1	1	8	MMCAP2_0163	MMCAP2_0163 [649-659]		1	1319.71	1.79464e+07	1.26762e+07	1.33271e+07		High	1.77e-05	3.754e-10	3.91	25.6	K.KHQALAFFTEK.Y	[649-659]	Used	Used
	FALSE	High	[K].KHQALAFFTEKYDEIVR.[V]		FALSE	Mycoplasma	6.30512e-16	5.59251e-05	1	1	10	MMCAP2_0163	MMCAP2_0163 [649-665]		2	2095.1	1.03194e+07	1.53754e+07	1.41849e+07		High	1.77e-05	1.519e-15	5.57	39.59	K.KHQALAFFTEKYDEIVR.V	[649-665]	Used	Used
	FALSE	High	[R].KIWLDFFISK.[N]		FALSE	Mycoplasma	0.000142205	9.49347e-05	1	1	5	MMCAP2_0163	MMCAP2_0163 [11-20]		1	1296.74	2.97662e+06	1.76322e+06	1.40479e+06		High	3.786e-05	5.637e-05	3.26	54.25	R.KIWLDFFISK.N	[11-20]	Used	Used
	FALSE	High	[R].KNIDTGAGLER.[F]		FALSE	Mycoplasma	1.86547e-10	5.59251e-05	1	1	15	MMCAP2_0163	MMCAP2_0163 [226-236]		1	1173.62	1.02692e+08	7.64812e+07	6.33309e+07		High	1.77e-05	5.364e-10	3.33	15.89	R.KNIDTGAGLER.F	[226-236]	Used	Used
	FALSE	High	[K].KTLVEQTIKDEEEK.[F]		FALSE	Mycoplasma	1.2834e-12	5.59251e-05	1	1	4	MMCAP2_0163	MMCAP2_0163 [361-374]		2	1689.89	3.44817e+06	3.49397e+06	2.18339e+06		High	1.77e-05	7.678e-12	6.01	22.32	K.KTLVEQTIKDEEEK.F	[361-374]	Used	Used
	FALSE	High	[R].KTNFWDVGQGPCGPNTEIFYDR.[G]	1xCarbamidomethyl [C12]	FALSE	Mycoplasma	7.18787e-16	5.59251e-05	1	1	10	MMCAP2_0163	MMCAP2_0163 [157-178]		1	2601.18	2.30313e+07	2.32468e+07	2.48025e+07		High	1.77e-05	1.269e-14	6.29	48.43	R.KTNFWDVGQGPCGPNTEIFYDR.G	[157-178]	Used	Used
	FALSE	High	[R].KTNFWDVGQGPCGPNTEIFYDRGEIWDPNK.[I]	1xCarbamidomethyl [C12]	FALSE	Mycoplasma	1.76845e-13	5.59251e-05	1	1	11	MMCAP2_0163	MMCAP2_0163 [157-186]		2	3540.63	4.13993e+07	3.17798e+07	2.0426e+07		High	1.77e-05	1.406e-12	8.42	52.46	R.KTNFWDVGQGPCGPNTEIFYDRGEIWDPNK.I	[157-186]	Used	Used
	FALSE	High	[K].KVEQLTNDQFK.[Y]		FALSE	Mycoplasma	1.60302e-12	5.59251e-05	1	1	16	MMCAP2_0163	MMCAP2_0163 [259-269]		1	1349.71	2.77383e+08	1.86708e+08	1.34369e+08		High	1.77e-05	9.22e-12	4.23	20.48	K.KVEQLTNDQFK.Y	[259-269]	Used	Used
	FALSE	High	[K].KVNDLITANK.[L]		FALSE	Mycoplasma	1.44861e-09	5.59251e-05	1	1	11	MMCAP2_0163	MMCAP2_0163 [786-795]		1	1115.64	2.647e+07	1.87578e+07	1.53083e+07		High	1.77e-05	3.085e-09	3.63	18.1	K.KVNDLITANK.L	[786-795]	Used	Used
	FALSE	High	[K].IDEDHIFR.[L]		FALSE	Mycoplasma	0.000383408	9.49347e-05	1	1	5	MMCAP2_0163	MMCAP2_0163 [146-153]		0	1044.51	5.02542e+07	3.63536e+07	33981719		High	3.786e-05	0.0001308	2.6	26.14	K.IDEDHIFR.L	[146-153]	Used	Used
	FALSE	High	[R].LETTDLNIK.[D]		FALSE	Mycoplasma	0.000335151	9.49347e-05	1	1	9	MMCAP2_0163	MMCAP2_0163 [816-824]		0	1046.57	1.08597e+08	7.68091e+07	8.69346e+07		High	3.786e-05	0.0001167	2.69	28.93	R.LETTDLNIK.D	[816-824]	Used	Used
	FALSE	High	[R].LETTDLNIKDLK.[Q]		FALSE	Mycoplasma	2.96258e-09	5.59251e-05	1	1	11	MMCAP2_0163	MMCAP2_0163 [816-827]		1	1402.78	1.7613e+08	1.6177e+08	1.26582e+08		High	1.77e-05	5.664e-09	4.79	33.43	R.LETTDLNIKDLK.Q	[816-827]	Used	Used
	FALSE	High	[K].LKVESEFTGWSETSR.[D]		FALSE	Mycoplasma	1.76304e-11	5.59251e-05	1	1	25	MMCAP2_0163	MMCAP2_0163 [462-476]		1	1755.85	1.45391e+08	1.06809e+08	8.08622e+07		High	1.77e-05	7.179e-11	4.84	36.12	K.LKVESEFTGWSETSR.D	[462-476]	Used	Used
	FALSE	High	[K].LKVESEFTGWSETSRDNAK.[V]		FALSE	Mycoplasma	1.4187e-08	5.59251e-05	1	1	6	MMCAP2_0163	MMCAP2_0163 [462-480]		2	2184.06	5.05291e+06	5.75144e+06	1.22279e+06		High	1.77e-05	2.158e-08	3.05	31.56	K.LKVESEFTGWSETSRDNAK.V	[462-480]	Used	Used
	FALSE	High	[K].LLEQTKQATR.[N]		FALSE	Mycoplasma	2.10256e-06	9.49347e-05	1	1	1	MMCAP2_0163	MMCAP2_0163 [434-443]		1	1187.67	50327.2	15777.2			High	3.786e-05	1.534e-06	1.69	10.24	K.LLEQTKQATR.N	[434-443]	Used	Used
	FALSE	High	[R].LISDDIENDR.[Y]		FALSE	Mycoplasma	3.68387e-06	9.49347e-05	1	1	3	MMCAP2_0163	MMCAP2_0163 [191-200]		0	1189.57	1.79421e+07	1.54179e+07	16496410		High	3.786e-05	2.489e-06	2.65	28.3	R.LISDDIENDR.Y	[191-200]	Used	Used
	FALSE	High	[R].LISDDIENDRYIEVWNIVFSQFNNDGNDNYTELPR.[K]		FALSE	Mycoplasma	8.2139e-12	5.59251e-05	1	1	10	MMCAP2_0163	MMCAP2_0163 [191-225]		1	4217.97	6.02954e+07	5.16407e+07	22187484		High	1.77e-05	3.744e-11	7.35	64.01	R.LISDDIENDRYIEVWNIVFSQFNNDGNDNYTELPR.K	[191-225]	Used	Used
	FALSE	High	[R].LISDDIENDRYIEVWNIVFSQFNNDGNDNYTELPRK.[N]		FALSE	Mycoplasma	3.78419e-11	5.59251e-05	1	1	4	MMCAP2_0163	MMCAP2_0163 [191-226]		2	4346.06	3.35066e+06	5.99368e+06	722761		High	1.77e-05	1.372e-10	6.55	62.24	R.LISDDIENDRYIEVWNIVFSQFNNDGNDNYTELPRK.N	[191-226]	Used	Used
	FALSE	High	[R].LPTNQELLK.[A]		FALSE	Mycoplasma	3.03612e-06	9.49347e-05	1	1	14	MMCAP2_0163	MMCAP2_0163 [613-621]		0	1055.61	5.20688e+08	3.92252e+08	3.00903e+08		High	3.786e-05	2.105e-06	2.16	27.81	R.LPTNQELLK.A	[613-621]	Used (Top N)	Used
	FALSE	High	[K].LSTNQIR.[K]		FALSE	Mycoplasma	0.000848252	9.49347e-05	1	1	5	MMCAP2_0163	MMCAP2_0163 [4-10]		0	831.468	4.55018e+07	3.09158e+07	1.74429e+07		High	3.786e-05	0.00026	2.12	16.29	K.LSTNQIR.K	[4-10]	Used	Used
	FALSE	High	[K].LVDSVIESMK.[E]		FALSE	Mycoplasma	8.52554e-05	9.49347e-05	1	1	2	MMCAP2_0163	MMCAP2_0163 [342-351]		0	1120.59	2.48659e+06	7.99255e+06	1.60584e+07		High	3.786e-05	3.627e-05	3.03	36.06	K.LVDSVIESMK.E	[342-351]	Used	Used
	FALSE	High	[K].LVDSVIESMK.[E]	1xOxidation [M9]	FALSE	Mycoplasma	7.62948e-08	5.59251e-05	1	1	9	MMCAP2_0163	MMCAP2_0163 [342-351]		0	1136.59	1.81249e+07	1.1681e+07	12890487		High	1.77e-05	9.046e-08	2.56	26.46	K.LVDSVIESMK.E	[342-351]	Used	Used
	FALSE	High	[K].LVDSVIESMKEFYPYLIDK.[K]		FALSE	Mycoplasma	3.83268e-13	5.59251e-05	1	1	8	MMCAP2_0163	MMCAP2_0163 [342-360]		1	2289.17	1.1151e+07	4.4423e+06	4.22749e+06		High	1.77e-05	2.725e-12	6.57	60.13	K.LVDSVIESMKEFYPYLIDK.K	[342-360]	Used	Used
	FALSE	High	[K].LVDSVIESMKEFYPYLIDK.[K]	1xOxidation [M9]	FALSE	Mycoplasma	2.14899e-14	5.59251e-05	1	1	9	MMCAP2_0163	MMCAP2_0163 [342-360]		1	2305.17	1.21142e+07	9.74983e+06	1.00575e+07		High	1.77e-05	2.344e-13	4.49	51.31	K.LVDSVIESMKEFYPYLIDK.K	[342-360]	Used	Used
	FALSE	High	[K].LVDSVIESMKEFYPYLIDKK.[T]		FALSE	Mycoplasma	1.10845e-11	5.59251e-05	1	1	13	MMCAP2_0163	MMCAP2_0163 [342-361]		2	2417.27	2.26994e+07	2.76535e+07	1.63461e+07		High	1.77e-05	4.809e-11	7.08	57.15	K.LVDSVIESMKEFYPYLIDKK.T	[342-361]	Used	Used
	FALSE	High	[K].LVDSVIESMKEFYPYLIDKK.[T]	1xOxidation [M9]	FALSE	Mycoplasma	2.62471e-12	5.59251e-05	1	1	14	MMCAP2_0163	MMCAP2_0163 [342-361]		2	2433.26	1.20549e+08	8.69726e+07	68008965		High	1.77e-05	1.408e-11	6.06	45.91	K.LVDSVIESMKEFYPYLIDKK.T	[342-361]	Used	Used
	FALSE	High	[K].IWLDFFISK.[N]		FALSE	Mycoplasma	1.66487e-05	9.49347e-05	1	1	3	MMCAP2_0163	MMCAP2_0163 [12-20]		0	1168.64	1.11133e+07	5.14391e+06	1967240		High	3.786e-05	8.977e-06	2.34	60.63	K.IWLDFFISK.N	[12-20]	Used	Used
	FALSE	High	[K].IYKDQAEIIIDK.[Y]		FALSE	Mycoplasma	1.24481e-11	5.59251e-05	1	1	4	MMCAP2_0163	MMCAP2_0163 [725-736]		1	1448.8	2.58709e+06	1.21186e+06	802807		High	1.77e-05	5.33e-11	3.94	28.81	K.IYKDQAEIIIDK.Y	[725-736]	Used	Used
	FALSE	High	[K].IYKDQAEIIIDKYNQNK.[D]		FALSE	Mycoplasma	1.09223e-14	5.59251e-05	1	1	13	MMCAP2_0163	MMCAP2_0163 [725-741]		2	2096.1	6.33357e+07	4.4078e+07	43280986		High	1.77e-05	1.31e-13	4.75	33.31	K.IYKDQAEIIIDKYNQNK.D	[725-741]	Used	Used
	FALSE	High	[K].LYITVFNEDTEAYNIWK.[D]		FALSE	Mycoplasma	1.79746e-11	5.59251e-05	1	1	3	MMCAP2_0163	MMCAP2_0163 [125-141]		0	2119.04	5.25866e+06	1.37941e+06	859790		High	1.77e-05	7.254e-11	4.84	59.42	K.LYITVFNEDTEAYNIWK.D	[125-141]	Used	Used
	FALSE	High	[K].LYITVFNEDTEAYNIWKDVIK.[I]		FALSE	Mycoplasma	6.30512e-16	5.59251e-05	1	1	4	MMCAP2_0163	MMCAP2_0163 [125-145]		1	2574.31	1.61746e+06	983572	614111		High	1.77e-05	2.771e-15	5.79	60.53	K.LYITVFNEDTEAYNIWKDVIK.I	[125-145]	Used	Used
	FALSE	High	[R].MDFTYHR.[L]		FALSE	Mycoplasma	0.000590219	9.49347e-05	1	1	6	MMCAP2_0163	MMCAP2_0163 [606-612]		0	969.425	1.34928e+07	1.06581e+07	7.57007e+06		High	3.786e-05	0.0001896	2.18	23.45	R.MDFTYHR.L	[606-612]	Used	Used
	FALSE	High	[R].MDFTYHR.[L]	1xOxidation [M1]	FALSE	Mycoplasma	0.00252715	0.000190555	1	1	4	MMCAP2_0163	MMCAP2_0163 [606-612]		0	985.42	2.13127e+07	9.98963e+06	6311718		High	7.333e-05	0.0006697	2.65	17.8	R.MDFTYHR.L	[606-612]	Used	Used
	FALSE	High	[R].MDFTYHRLPTNQELLK.[A]	1xOxidation [M1]	FALSE	Mycoplasma	1.69737e-05	9.49347e-05	1	1	4	MMCAP2_0163	MMCAP2_0163 [606-621]		1	2022.01	1.40206e+06	2.43881e+06	1.07929e+06		High	3.786e-05	9.167e-06	4.33	33.52	R.MDFTYHRLPTNQELLK.A	[606-621]	Used	Used
	FALSE	High	[K].NDQLENIYLQIK.[N]		FALSE	Mycoplasma	5.40339e-10	5.59251e-05	1	1	4	MMCAP2_0163	MMCAP2_0163 [746-757]		0	1490.78	5.59124e+07	2.96996e+07	17159722		High	1.77e-05	1.326e-09	4.44	46.64	K.NDQLENIYLQIK.N	[746-757]	Used	Used
	FALSE	High	[K].NHSGTHMIHYALR.[E]		FALSE	Mycoplasma	0.000110648	9.49347e-05	1	1	2	MMCAP2_0163	MMCAP2_0163 [573-585]		0	1536.75	606999	468132	268967		High	3.786e-05	4.527e-05	3.36	18.57	K.NHSGTHMIHYALR.E	[573-585]	Used	Used
	FALSE	High	[K].NHSGTHMIHYALR.[E]	1xOxidation [M7]	FALSE	Mycoplasma	4.10302e-07	9.49347e-05	1	1	22	MMCAP2_0163	MMCAP2_0163 [573-585]		0	1552.74	5.01042e+07	3.74447e+07	3.22598e+07		High	3.786e-05	3.818e-07	3.18	14.05	K.NHSGTHMIHYALR.E	[573-585]	Used	Used
	FALSE	High	[K].NHYFLETVSLIPVDDPSLLWINSGVATLKPYFDGR.[K]		FALSE	Mycoplasma	1.16513e-12	5.59251e-05	1	1	6	MMCAP2_0163	MMCAP2_0163 [21-55]		0	3977.05	1.32968e+06	2.10626e+07	4.3878e+06		High	1.77e-05	7.078e-12	6.04	63.73	K.NHYFLETVSLIPVDDPSLLWINSGVATLKPYFDGR.K	[21-55]	Used	Used
	FALSE	High	[K].NHYFLETVSLIPVDDPSLLWINSGVATLKPYFDGRK.[T]		FALSE	Mycoplasma	9.51039e-13	5.59251e-05	1	1	6	MMCAP2_0163	MMCAP2_0163 [21-56]		1	4105.14	5.96488e+06	6.00057e+06	2.80638e+06		High	1.77e-05	5.949e-12	6.47	61.81	K.NHYFLETVSLIPVDDPSLLWINSGVATLKPYFDGRK.T	[21-56]	Used	Used
	FALSE	High	[K].NIDTGAGLER.[F]		FALSE	Mycoplasma	3.71403e-05	9.49347e-05	1	1	6	MMCAP2_0163	MMCAP2_0163 [227-236]		0	1045.53	1.23351e+08	9.58273e+07	78731140		High	3.786e-05	1.788e-05	2.4	22.3	K.NIDTGAGLER.F	[227-236]	Used	Used
	FALSE	High	[K].NITINKDNLLVIK.[D]		FALSE	Mycoplasma	1.72663e-10	5.59251e-05	1	1	11	MMCAP2_0163	MMCAP2_0163 [758-770]		1	1497.9	7.0162e+07	4.88566e+07	44848981		High	1.77e-05	5.033e-10	4.99	38.61	K.NITINKDNLLVIK.D	[758-770]	Used	Used
	FALSE	High	[K].NYFDIDKDKLYITVFNEDTEAYNIWK.[D]		FALSE	Mycoplasma	1.46269e-09	5.59251e-05	1	1	5	MMCAP2_0163	MMCAP2_0163 [116-141]		2	3257.57	4.39068e+06	611616			High	1.77e-05	3.115e-09	5.86	59.81	K.NYFDIDKDKLYITVFNEDTEAYNIWK.D	[116-141]	Used	Used
	FALSE	High	[K].QLADDLR.[N]		FALSE	Mycoplasma	0.00178895	0.000190555	1	1	5	MMCAP2_0163	MMCAP2_0163 [828-834]		0	830.437	6.37809e+07	5.66941e+07	58899954		High	6.475e-05	0.0004943	2.16	22.43	K.QLADDLR.N	[828-834]	Used	Used
	FALSE	High	[K].QNELFTK.[L]		FALSE	Mycoplasma	0.00359661	0.000190555	1	1	4	MMCAP2_0163	MMCAP2_0163 [455-461]		0	879.457	9.36454e+06	7.0514e+06	6.98596e+06		High	8.162e-05	0.000909	2.47	21.51	K.QNELFTK.L	[455-461]	Used	Used
	FALSE	High	[R].QTYFCSLEESVK.[K]	1xCarbamidomethyl [C5]	FALSE	Mycoplasma	4.03059e-08	5.59251e-05	1	1	5	MMCAP2_0163	MMCAP2_0163 [637-648]		0	1490.68	3.05216e+07	2.53235e+07	23514581		High	1.77e-05	5.258e-08	3.89	40.21	R.QTYFCSLEESVK.K	[637-648]	Used	Used
	FALSE	High	[R].QTYFCSLEESVKK.[H]	1xCarbamidomethyl [C5]	FALSE	Mycoplasma	7.57927e-10	5.59251e-05	1	1	12	MMCAP2_0163	MMCAP2_0163 [637-649]		1	1618.78	7.83849e+07	4.96355e+07	3.18771e+07		High	1.77e-05	1.773e-09	4.86	33.95	R.QTYFCSLEESVKK.H	[637-649]	Used	Used
	FALSE	High	[K].QVESITDQEAFVILDK.[T]		FALSE	Mycoplasma	3.09358e-12	5.59251e-05	1	1	1	MMCAP2_0163	MMCAP2_0163 [490-505]		0	1834.94	402459	189253	115805		High	1.77e-05	1.627e-11	4.29	49.15	K.QVESITDQEAFVILDK.T	[490-505]	Used	Used
	FALSE	High	[K].QVESITDQEAFVILDKTPFYAEK.[G]		FALSE	Mycoplasma	1.69016e-15	5.59251e-05	1	1	16	MMCAP2_0163	MMCAP2_0163 [490-512]		1	2671.35	6.93218e+07	6.39314e+07	4.52218e+07		High	1.77e-05	2.668e-14	5.97	55.75	K.QVESITDQEAFVILDKTPFYAEK.G	[490-512]	Used	Used
	FALSE	High	[K].TLVEQTIK.[D]		FALSE	Mycoplasma	0.000482696	9.49347e-05	1	1	3	MMCAP2_0163	MMCAP2_0163 [362-369]		0	931.546	1.58236e+06	2.74524e+06	3658641		High	3.786e-05	0.0001603	2.23	22.57	K.TLVEQTIK.D	[362-369]	Used	Used
	FALSE	High	[K].TLVEQTIKDEEEK.[F]		FALSE	Mycoplasma	3.21064e-11	5.59251e-05	1	1	17	MMCAP2_0163	MMCAP2_0163 [362-374]		1	1561.8	2.31312e+08	2.78407e+08	2.24814e+08		High	1.77e-05	1.195e-10	3.54	27.55	K.TLVEQTIKDEEEK.F	[362-374]	Used	Used
	FALSE	High	[K].TLVEQTIKDEEEKFLK.[T]		FALSE	Mycoplasma	6.98885e-16	5.59251e-05	1	1	11	MMCAP2_0163	MMCAP2_0163 [362-377]		2	1950.04	1.37107e+08	7.0069e+07	2.84887e+07		High	1.77e-05	1.237e-14	5.38	45.43	K.TLVEQTIKDEEEKFLK.T	[362-377]	Used	Used
	FALSE	High	[R].TNDIENVGVTAR.[H]		FALSE	Mycoplasma	9.74537e-10	5.59251e-05	1	1	16	MMCAP2_0163	MMCAP2_0163 [72-83]		0	1288.65	3.87529e+08	2.6975e+08	2.26126e+08		High	1.77e-05	2.203e-09	3.42	26.09	R.TNDIENVGVTAR.H	[72-83]	Used (Top N)	Used
	FALSE	High	[K].TNFWDVGQGPCGPNTEIFYDR.[G]	1xCarbamidomethyl [C11]	FALSE	Mycoplasma	6.30512e-16	5.59251e-05	1	1	8	MMCAP2_0163	MMCAP2_0163 [158-178]		0	2473.09	4.042e+06	2.70218e+06	3.26141e+06		High	1.77e-05	3.584e-15	4.59	56.06	K.TNFWDVGQGPCGPNTEIFYDR.G	[158-178]	Used	Used
	FALSE	High	[K].TNFWDVGQGPCGPNTEIFYDRGEIWDPNK.[I]	1xCarbamidomethyl [C11]	FALSE	Mycoplasma	1.63682e-13	5.59251e-05	1	1	5	MMCAP2_0163	MMCAP2_0163 [158-186]		1	3412.53	1.10247e+07	7.72052e+06	5.18552e+06		High	1.77e-05	1.322e-12	7.13	57.74	K.TNFWDVGQGPCGPNTEIFYDRGEIWDPNK.I	[158-186]	Used	Used
	FALSE	High	[K].TNFWDVGQGPCGPNTEIFYDRGEIWDPNKIGPR.[L]	1xCarbamidomethyl [C11]	FALSE	Mycoplasma	5.66233e-09	5.59251e-05	1	1	3	MMCAP2_0163	MMCAP2_0163 [158-190]		2	3835.79	1.49667e+06	1.36081e+06	279439		High	1.77e-05	9.839e-09	5.71	56.39	K.TNFWDVGQGPCGPNTEIFYDRGEIWDPNKIGPR.L	[158-190]	Used	Used
	FALSE	High	[K].TPFYAEK.[G]		FALSE	Mycoplasma	0.0042481	0.000237904	1	1	5	MMCAP2_0163	MMCAP2_0163 [506-512]		0	855.425	4.89522e+07	3.85922e+07	35140589		High	9.918e-05	0.001044	1.72	21.57	K.TPFYAEK.G	[506-512]	Used	Used
	FALSE	High	[K].TVNEYLNEQFK.[I]		FALSE	Mycoplasma	1.66957e-07	9.49347e-05	1	1	11	MMCAP2_0163	MMCAP2_0163 [714-724]		0	1384.67	1.39116e+08	1.03773e+08	79875296		High	3.185e-05	1.773e-07	2.37	35.02	K.TVNEYLNEQFK.I	[714-724]	Used	Used
	FALSE	High	[K].VEQLTNDQFK.[Y]		FALSE	Mycoplasma	2.2498e-06	9.49347e-05	1	1	9	MMCAP2_0163	MMCAP2_0163 [260-269]		0	1221.61	2.9284e+07	2.88542e+07	1.91333e+07		High	3.786e-05	1.633e-06	2.97	25.42	K.VEQLTNDQFK.Y	[260-269]	Used	Used
	FALSE	High	[K].VESEFTGWSETSR.[D]		FALSE	Mycoplasma	2.51741e-10	5.59251e-05	1	1	5	MMCAP2_0163	MMCAP2_0163 [464-476]		0	1514.68	1.65226e+07	1.19374e+07	10074308		High	1.77e-05	6.944e-10	3.87	35.28	K.VESEFTGWSETSR.D	[464-476]	Used	Used
	FALSE	High	[K].VESEFTGWSETSRDNAK.[V]		FALSE	Mycoplasma	4.09729e-06	9.49347e-05	1	1	1	MMCAP2_0163	MMCAP2_0163 [464-480]		1	1942.88	691833	814664	271598		High	3.786e-05	2.708e-06	3.57	29.3	K.VESEFTGWSETSRDNAK.V	[464-480]	Used	Used
	FALSE	High	[K].VIADHIR.[A]		FALSE	Mycoplasma	7.90766e-06	9.49347e-05	1	1	1	MMCAP2_0163	MMCAP2_0163 [291-297]		0	823.478	244714	193058	90196.6		High	3.786e-05	4.77e-06	1.62	13.92	K.VIADHIR.A	[291-297]	Used	Used
	FALSE	High	[K].VIYMFTDQK.[Q]		FALSE	Mycoplasma	0.000824365	9.49347e-05	1	1	2	MMCAP2_0163	MMCAP2_0163 [481-489]		0	1144.57	2.62401e+06	1.22694e+07	16270393		High	3.786e-05	0.0002535	2.52	35.9	K.VIYMFTDQK.Q	[481-489]	Used	Used
	FALSE	High	[K].VIYMFTDQK.[Q]	1xOxidation [M4]	FALSE	Mycoplasma	0.000105434	9.49347e-05	1	1	17	MMCAP2_0163	MMCAP2_0163 [481-489]		0	1160.57	1.60307e+08	1.02292e+08	8.92953e+07		High	3.786e-05	4.358e-05	1.55	29.86	K.VIYMFTDQK.Q	[481-489]	Used	Used
	FALSE	High	[K].VIYMFTDQKQVESITDQEAFVILDK.[T]		FALSE	Mycoplasma	5.03968e-15	5.59251e-05	1	1	5	MMCAP2_0163	MMCAP2_0163 [481-505]		1	2960.5	4.72249e+06	5.25167e+06	2.59284e+06		High	1.77e-05	6.762e-14	6.81	58.48	K.VIYMFTDQKQVESITDQEAFVILDK.T	[481-505]	Used	Used
	FALSE	High	[K].VIYMFTDQKQVESITDQEAFVILDK.[T]	1xOxidation [M4]	FALSE	Mycoplasma	6.30512e-16	5.59251e-05	1	1	8	MMCAP2_0163	MMCAP2_0163 [481-505]		1	2976.49	1.56723e+07	1.59456e+07	7.80871e+06		High	1.77e-05	1.055e-14	7	56.28	K.VIYMFTDQKQVESITDQEAFVILDK.T	[481-505]	Used	Used
	FALSE	High	[K].VIYMFTDQKQVESITDQEAFVILDKTPFYAEK.[G]		FALSE	Mycoplasma	8.87443e-12	5.59251e-05	1	1	4	MMCAP2_0163	MMCAP2_0163 [481-512]		2	3796.9	5.19259e+06	1.34959e+07	751686		High	1.77e-05	3.973e-11	7.78	59.5	K.VIYMFTDQKQVESITDQEAFVILDKTPFYAEK.G	[481-512]	Used	Used
	FALSE	High	[K].VIYMFTDQKQVESITDQEAFVILDKTPFYAEK.[G]	1xOxidation [M4]	FALSE	Mycoplasma	2.12506e-13	5.59251e-05	1	1	6	MMCAP2_0163	MMCAP2_0163 [481-512]		2	3812.9	1.32346e+07	2.45862e+07	9.72391e+06		High	1.77e-05	1.646e-12	8.64	58.25	K.VIYMFTDQKQVESITDQEAFVILDKTPFYAEK.G	[481-512]	Used	Used
	FALSE	High	[K].VNDLITANK.[L]		FALSE	Mycoplasma	1.32009e-05	9.49347e-05	1	1	9	MMCAP2_0163	MMCAP2_0163 [787-795]		0	987.547	1.28086e+08	1.07186e+08	8.38095e+07		High	3.786e-05	7.361e-06	2.64	21.64	K.VNDLITANK.L	[787-795]	Used	Used
	FALSE	High	[K].VNDLVNCR.[V]	1xCarbamidomethyl [C7]	FALSE	Mycoplasma	0.00111717	9.49347e-05	1	1	3	MMCAP2_0163	MMCAP2_0163 [554-561]		0	989.483	6.5639e+07	3.07164e+07	21962466		High	3.786e-05	0.0003292	2.57	19.39	K.VNDLVNCR.V	[554-561]	Used	Used
	FALSE	High	[K].VNDLVNCRVDEEK.[R]	1xCarbamidomethyl [C7]	FALSE	Mycoplasma	8.08515e-08	5.59251e-05	1	1	6	MMCAP2_0163	MMCAP2_0163 [554-566]		1	1589.76	5.02868e+06	5.44856e+06	2.73417e+06		High	1.77e-05	9.517e-08	3.89	22.4	K.VNDLVNCRVDEEK.R	[554-566]	Used	Used
	FALSE	High	[K].VNDLVNCRVDEEKR.[I]	1xCarbamidomethyl [C7]	FALSE	Mycoplasma	1.86967e-05	9.49347e-05	1	1	11	MMCAP2_0163	MMCAP2_0163 [554-567]		2	1745.86	2.1743e+07	2.76756e+07	1.41069e+07		High	3.786e-05	9.885e-06	2.77	19.61	K.VNDLVNCRVDEEKR.I	[554-567]	Used	Used
	FALSE	High	[K].YDEIVR.[V]		FALSE	Mycoplasma	0.0138655	0.000414659	1	1	7	MMCAP2_0163	MMCAP2_0163 [660-665]		0	794.404	4.43023e+07	2.72729e+07	28425692		High	0.0001462	0.002956	1.74	20.4	K.YDEIVR.V	[660-665]	Used	Used
	FALSE	High	[K].YKDLTPSLNK.[D]		FALSE	Mycoplasma	7.68157e-06	9.49347e-05	1	1	10	MMCAP2_0163	MMCAP2_0163 [799-808]		1	1178.64	7.92862e+07	5.36339e+07	49648657		High	3.786e-05	4.662e-06	3.3	22.02	K.YKDLTPSLNK.D	[799-808]	Used	Used
	FALSE	High	[K].YKDLTPSLNKDNINEIR.[L]		FALSE	Mycoplasma	7.0259e-11	5.59251e-05	1	1	18	MMCAP2_0163	MMCAP2_0163 [799-815]		2	2033.07	1.82013e+08	1.4064e+08	1.12463e+08		High	1.77e-05	2.339e-10	3.8	30.89	K.YKDLTPSLNKDNINEIR.L	[799-815]	Used	Used
	FALSE	High	[R].YIEVWNIVFSQFNNDGNDNYTELPR.[K]		FALSE	Mycoplasma	5.21437e-12	5.59251e-05	1	1	4	MMCAP2_0163	MMCAP2_0163 [201-225]		0	3047.42	3.96026e+06	3.76259e+06	3.1447e+06		High	1.77e-05	2.522e-11	4.58	63.86	R.YIEVWNIVFSQFNNDGNDNYTELPR.K	[201-225]	Used	Used
	FALSE	High	[R].YIEVWNIVFSQFNNDGNDNYTELPRK.[N]		FALSE	Mycoplasma	0.00137525	0.000190555	1	1	1	MMCAP2_0163	MMCAP2_0163 [201-226]		1	3175.51				No Quan Values	High	5.652e-05	0.0003945	2.11		R.YIEVWNIVFSQFNNDGNDNYTELPRK.N	[201-226]	Not Used	Not Used
	FALSE	High	[K].YSIDNYFNPNK.[K]		FALSE	Mycoplasma	4.47604e-07	9.49347e-05	1	1	5	MMCAP2_0163	MMCAP2_0163 [270-280]		0	1374.63	2.59391e+07	2.00205e+07	16328308		High	3.786e-05	4.102e-07	3.75	39.77	K.YSIDNYFNPNK.K	[270-280]	Used	Used
	FALSE	High	[K].YSIDNYFNPNKK.[Q]		FALSE	Mycoplasma	2.1709e-08	5.59251e-05	1	1	18	MMCAP2_0163	MMCAP2_0163 [270-281]		1	1502.73	3.09037e+08	2.53362e+08	206488251		High	1.77e-05	3.101e-08	3.33	33.26	K.YSIDNYFNPNKK.Q	[270-281]	Used	Used
FALSE	Master Protein	MMCAP2_0607	MMCAP2_0607	93	FALSE	Mycoplasma	42	1003	42	338	37	7.44	3820.84	42	2.93164e+09	2.97152e+09	3.52351e+09	1
	Checked	Confidence	Annotated Sequence	Modifications	Contaminant	Marked as	Qvality PEP	Qvality q-value	# Protein Groups	# Proteins	# PSMs	Master Protein Accessions	Positions in Master Proteins	Modifications in Master Proteins	# Missed Cleavages	Theo. MH+ [Da]	Abundances (Normalized): F7: Sample, GM12_WT	Abundances (Normalized): F8: Sample, GM12_WT	Abundances (Normalized): F9: Sample, GM12_WT	Quan Info	Confidence (by Search Engine): Sequest HT	Percolator q-Value (by Search Engine): Sequest HT	Percolator PEP (by Search Engine): Sequest HT	XCorr (by Search Engine): Sequest HT	Top Apex RT [min]	Sequence in Protein	Positions in Proteins	Quan Usage	Quan Ratio Usage
	FALSE	High	[R].AAAWNIVPSTTGAAK.[A]		FALSE	Mycoplasma	1.2429e-10	5.59251e-05	1	1	25	MMCAP2_0607	MMCAP2_0607 [199-213]		0	1457.77	2.47796e+09	2.23118e+09	2.43094e+09		High	1.77e-05	3.803e-10	3.63	36.83	R.AAAWNIVPSTTGAAK.A	[199-213]	Used	Used
	FALSE	High	[R].AAAWNIVPSTTGAAKAVSLVLPHLK.[G]		FALSE	Mycoplasma	1.8066e-08	5.59251e-05	1	1	3	MMCAP2_0607	MMCAP2_0607 [199-223]		1	2515.44	2.83197e+06	3.26796e+06	2.88842e+06		High	1.77e-05	2.659e-08	5.64	53.84	R.AAAWNIVPSTTGAAKAVSLVLPHLK.G	[199-223]	Used	Used
	FALSE	High	[K].AGAKKVVISAPATGDLK.[T]		FALSE	Mycoplasma	1.92733e-06	9.49347e-05	1	1	3	MMCAP2_0607	MMCAP2_0607 [112-128]		2	1625.96	996949	557603	1.60324e+06		High	3.786e-05	1.421e-06	3.32	21.12	K.AGAKKVVISAPATGDLK.T	[112-128]	Used	Used
	FALSE	High	[K].ALDDAFTIK.[K]		FALSE	Mycoplasma	0.00012069	9.49347e-05	1	1	22	MMCAP2_0607	MMCAP2_0607 [162-170]		0	993.525	9.31032e+08	9.73951e+08	9.14412e+08		High	3.786e-05	4.871e-05	2.34	37.53	K.ALDDAFTIK.K	[162-170]	Used	Used
	FALSE	High	[K].ALDDAFTIKK.[G]		FALSE	Mycoplasma	1.02666e-05	9.49347e-05	1	1	17	MMCAP2_0607	MMCAP2_0607 [162-171]		1	1121.62	4.77327e+08	4.62123e+08	5.67202e+08		High	3.786e-05	5.932e-06	3.16	28.71	K.ALDDAFTIKK.G	[162-171]	Used	Used
	FALSE	High	[K].ALEADADLAK.[A]		FALSE	Mycoplasma	3.64843e-06	9.49347e-05	1	1	26	MMCAP2_0607	MMCAP2_0607 [264-273]		0	1016.53	2.30481e+09	2.43885e+09	2.85874e+09		High	3.786e-05	2.456e-06	2.82	24.13	K.ALEADADLAK.A	[264-273]	Used (Top N)	Used
	FALSE	High	[K].AMKYETRPIVSSDIIGSK.[Y]	1xOxidation [M2]	FALSE	Mycoplasma	6.9125e-13	5.59251e-05	1	1	29	MMCAP2_0607	MMCAP2_0607 [274-291]		1	2011.05	9.0095e+08	6.44875e+08	5.82142e+08		High	1.77e-05	4.515e-12	4.45	27.67	K.AMKYETRPIVSSDIIGSK.Y	[274-291]	Used	Used
	FALSE	High	[K].AVSLVLPHLK.[G]		FALSE	Mycoplasma	8.1637e-08	5.59251e-05	1	1	20	MMCAP2_0607	MMCAP2_0607 [214-223]		0	1076.68	9.50301e+08	9.25351e+08	990629185		High	1.77e-05	9.573e-08	3.26	35.55	K.AVSLVLPHLK.G	[214-223]	Used	Used
	FALSE	High	[K].DASNLPWSELK.[V]		FALSE	Mycoplasma	4.65254e-07	9.49347e-05	1	1	14	MMCAP2_0607	MMCAP2_0607 [79-89]		0	1259.63	5.7231e+07	9.02543e+07	1.43742e+08		High	3.786e-05	4.242e-07	3.87	45.54	K.DASNLPWSELK.V	[79-89]	Used	Used
	FALSE	High	[K].DASNLPWSELKVDLVIESTGFYTDKEK.[A]		FALSE	Mycoplasma	6.30512e-16	5.59251e-05	1	1	42	MMCAP2_0607	MMCAP2_0607 [79-105]		2	3084.54	1.81461e+08	1.92799e+08	1.14496e+08		High	1.77e-05	2.621e-15	7.38	59.45	K.DASNLPWSELKVDLVIESTGFYTDKEK.A	[79-105]	Used	Used
	FALSE	High	[K].DIEIVAINDLTDTK.[T]		FALSE	Mycoplasma	1.36907e-10	5.59251e-05	1	1	25	MMCAP2_0607	MMCAP2_0607 [25-38]		0	1559.82	6.35209e+07	1.03366e+08	1.04112e+08		High	1.77e-05	4.115e-10	3.8	53.88	K.DIEIVAINDLTDTK.T	[25-38]	Used	Used
	FALSE	High	[K].GFMTTVHAVTNDQR.[L]		FALSE	Mycoplasma	8.55087e-13	5.59251e-05	1	1	19	MMCAP2_0607	MMCAP2_0607 [172-185]		0	1576.75	1.1747e+08	1.17048e+08	1.30617e+08		High	1.77e-05	5.418e-12	4.49	29	K.GFMTTVHAVTNDQR.L	[172-185]	Used	Used
	FALSE	High	[K].GFMTTVHAVTNDQR.[L]	1xOxidation [M3]	FALSE	Mycoplasma	9.51039e-13	5.59251e-05	1	1	46	MMCAP2_0607	MMCAP2_0607 [172-185]		0	1592.75	1.82433e+09	1.61427e+09	1.95872e+09		High	1.77e-05	5.912e-12	4.43	22.34	K.GFMTTVHAVTNDQR.L	[172-185]	Used	Used
	FALSE	High	[K].GKLDGYALR.[V]		FALSE	Mycoplasma	0.00800056	0.000280377	1	1	24	MMCAP2_0607	MMCAP2_0607 [224-232]		1	992.552	2.10332e+09	2.01987e+09	2.75374e+09		High	0.0001137	0.001818	1.94	21.94	K.GKLDGYALR.V	[224-232]	Used (Top N)	Used
	FALSE	High	[K].GKLDGYALRVPTITGSITDLTVEFENQELTVEQINNAVK.[K]		FALSE	Mycoplasma	7.46837e-13	5.59251e-05	1	1	1	MMCAP2_0607	MMCAP2_0607 [224-262]		2	4276.23	1.53039e+06				High	1.77e-05	4.823e-12	6.68	61.64	K.GKLDGYALRVPTITGSITDLTVEFENQELTVEQINNAVK.K	[224-262]	Used	Used
	FALSE	High	[K].KALEADADLAK.[A]		FALSE	Mycoplasma	1.71263e-11	5.59251e-05	1	1	23	MMCAP2_0607	MMCAP2_0607 [263-273]		1	1144.62	6.29466e+08	6.02631e+08	7.52462e+08		High	1.77e-05	7.007e-11	3.97	18.38	K.KALEADADLAK.A	[263-273]	Used	Used
	FALSE	High	[K].KGFMTTVHAVTNDQR.[L]		FALSE	Mycoplasma	6.30512e-16	5.59251e-05	1	1	10	MMCAP2_0607	MMCAP2_0607 [171-185]		1	1704.85	4.50108e+07	3.73746e+07	5.66658e+07		High	1.77e-05	6.305e-16	6.01	23.13	K.KGFMTTVHAVTNDQR.L	[171-185]	Used	Used
	FALSE	High	[K].KGFMTTVHAVTNDQR.[L]	1xOxidation [M4]	FALSE	Mycoplasma	6.59638e-14	5.59251e-05	1	1	39	MMCAP2_0607	MMCAP2_0607 [171-185]		1	1720.84	8.28153e+08	7.46546e+08	1039714150		High	1.77e-05	6.084e-13	5.01	17.78	K.KGFMTTVHAVTNDQR.L	[171-185]	Used	Used
	FALSE	High	[K].KVAINGFGR.[I]		FALSE	Mycoplasma	4.63859e-05	9.49347e-05	1	1	3	MMCAP2_0607	MMCAP2_0607 [4-12]		1	961.558	3.28502e+07	2.18455e+07	29112020		High	3.786e-05	2.151e-05	2.85	19.93	K.KVAINGFGR.I	[4-12]	Used	Used
	FALSE	High	[K].KVVISAPATGDLK.[T]		FALSE	Mycoplasma	2.73658e-14	5.59251e-05	1	1	29	MMCAP2_0607	MMCAP2_0607 [116-128]		1	1298.77	2.06541e+09	1.73833e+09	2.02247e+09		High	1.77e-05	2.875e-13	4.38	24.94	K.KVVISAPATGDLK.T	[116-128]	Used	Used
	FALSE	High	[K].KVVISAPATGDLKTVVYGVNHK.[S]		FALSE	Mycoplasma	2.13914e-11	5.59251e-05	1	1	2	MMCAP2_0607	MMCAP2_0607 [116-137]		2	2296.3	5.25402e+06	2.82114e+06	3.58056e+06		High	1.77e-05	8.46e-11	6.63	33.35	K.KVVISAPATGDLKTVVYGVNHK.S	[116-137]	Used	Used
	FALSE	High	[K].LDGYALR.[V]		FALSE	Mycoplasma	0.0133802	0.000414659	1	1	15	MMCAP2_0607	MMCAP2_0607 [226-232]		0	807.436	2.80891e+08	3.02251e+08	4.01018e+08		High	0.0001462	0.002859	2.54	25.79	K.LDGYALR.V	[226-232]	Used	Used
	FALSE	High	[R].LLDLNHK.[D]		FALSE	Mycoplasma	0.000430221	9.49347e-05	1	1	15	MMCAP2_0607	MMCAP2_0607 [186-192]		0	852.494	1.39909e+08	1.76618e+08	2.6856e+08		High	3.786e-05	0.0001452	2.02	18.98	R.LLDLNHK.D	[186-192]	Used	Used
	FALSE	High	[R].LLDLNHKDVR.[R]		FALSE	Mycoplasma	5.38685e-08	5.59251e-05	1	1	27	MMCAP2_0607	MMCAP2_0607 [186-195]		1	1222.69	1.62524e+09	1.55572e+09	1.66239e+09		High	1.77e-05	6.739e-08	3.61	19.55	R.LLDLNHKDVR.R	[186-195]	Used	Used
	FALSE	High	[R].LLDLNHKDVRR.[G]		FALSE	Mycoplasma	0.0132614	0.000414659	1	1	5	MMCAP2_0607	MMCAP2_0607 [186-196]		2	1378.79	1.69335e+08	6.61809e+07	56881741		High	0.0001462	0.00285	3.31	16.69	R.LLDLNHKDVRR.G	[186-196]	Used	Used
	FALSE	High	[R].QLFEKDIEIVAINDLTDTK.[T]		FALSE	Mycoplasma	6.30512e-16	5.59251e-05	1	1	90	MMCAP2_0607	MMCAP2_0607 [20-38]		1	2205.16	9.62416e+08	7.38432e+08	8.58303e+08		High	1.77e-05	6.305e-16	5.79	54.16	R.QLFEKDIEIVAINDLTDTK.T	[20-38]	Used	Used
	FALSE	High	[K].SLTSDDVIISGASCTTNCLTPFTK.[A]	2xCarbamidomethyl [C14; C18]	FALSE	Mycoplasma	6.30512e-16	5.59251e-05	1	1	30	MMCAP2_0607	MMCAP2_0607 [138-161]		0	2588.22	1.21848e+08	1.14012e+08	110465568		High	1.77e-05	1.722e-15	5.37	51.23	K.SLTSDDVIISGASCTTNCLTPFTK.A	[138-161]	Used	Used
	FALSE	High	[K].TLAYLLEFDTAQGIFCEGEISHTDNSIIVK.[G]	1xCarbamidomethyl [C16]	FALSE	Mycoplasma	1.20495e-15	5.59251e-05	1	1	43	MMCAP2_0607	MMCAP2_0607 [39-68]		0	3384.67	2.02879e+08	1.88562e+08	1.21892e+08		High	1.77e-05	1.994e-14	8.23	60.48	K.TLAYLLEFDTAQGIFCEGEISHTDNSIIVK.G	[39-68]	Used	Used
	FALSE	High	[R].TTIYFMSL.[-]	1xOxidation [M6]	FALSE	Mycoplasma	0.0833313	0.0017137	1	1	6	MMCAP2_0607	MMCAP2_0607 [331-338]		0	991.481	5.29169e+06	5.57519e+06	5.98735e+06		High	0.0004752	0.01548	2.07	50.12	R.TTIYFMSL.-	[331-338]	Used	Used
	FALSE	High	[K].TVVYGVNHK.[S]		FALSE	Mycoplasma	4.93042e-07	9.49347e-05	1	1	13	MMCAP2_0607	MMCAP2_0607 [129-137]		0	1016.55	2.75316e+06	2.87309e+06	2.20982e+06		High	3.786e-05	4.469e-07	1.95	13.09	K.TVVYGVNHK.S	[129-137]	Used	Used
	FALSE	High	[K].VAINGFGR.[I]		FALSE	Mycoplasma	0.00122801	9.49347e-05	1	1	8	MMCAP2_0607	MMCAP2_0607 [5-12]		0	833.463	7.59588e+08	6.60579e+08	724994069		High	3.786e-05	0.0003569	2.48	26.53	K.VAINGFGR.I	[5-12]	Used	Used
	FALSE	High	[K].VCSWYDNESSYVSQLVR.[T]	1xCarbamidomethyl [C2]	FALSE	Mycoplasma	8.56398e-14	5.59251e-05	1	1	38	MMCAP2_0607	MMCAP2_0607 [314-330]		0	2091.94	7.57262e+08	7.76707e+08	7.4098e+08		High	1.77e-05	7.58e-13	5.48	51.71	K.VCSWYDNESSYVSQLVR.T	[314-330]	Used	Used
	FALSE	High	[K].VDLVIESTGFYTDK.[E]		FALSE	Mycoplasma	1.33471e-06	9.49347e-05	1	1	5	MMCAP2_0607	MMCAP2_0607 [90-103]		0	1586.79	781176	1.80485e+06	2.17616e+06		High	3.786e-05	1.041e-06	3.38	47.84	K.VDLVIESTGFYTDK.E	[90-103]	Used	Used
	FALSE	High	[K].VDLVIESTGFYTDKEK.[A]		FALSE	Mycoplasma	5.21437e-12	5.59251e-05	1	1	73	MMCAP2_0607	MMCAP2_0607 [90-105]		1	1843.93	1.19551e+08	1.54168e+08	1.71834e+08		High	1.77e-05	2.527e-11	4.09	40.92	K.VDLVIESTGFYTDKEK.A	[90-105]	Used	Used
	FALSE	High	[K].VFAEKDASNLPWSELK.[V]		FALSE	Mycoplasma	5.79061e-11	5.59251e-05	1	1	4	MMCAP2_0607	MMCAP2_0607 [74-89]		1	1833.94	2.65229e+07	2.31375e+07	21452950		High	1.77e-05	1.971e-10	4.71	41.82	K.VFAEKDASNLPWSELK.V	[74-89]	Used	Used
	FALSE	High	[K].VMNVDGK.[Q]	1xOxidation [M2]	FALSE	Mycoplasma	0.00994791	0.000326584	1	1	2	MMCAP2_0607	MMCAP2_0607 [303-309]		0	778.376	295873	256532	927532		High	0.0001307	0.002204	1.59	9.72	K.VMNVDGK.Q	[303-309]	Used	Used
	FALSE	High	[K].VMNVDGKQLVK.[V]	1xOxidation [M2]	FALSE	Mycoplasma	7.06161e-08	5.59251e-05	1	1	6	MMCAP2_0607	MMCAP2_0607 [303-313]		1	1246.68	1.01133e+07	3.57578e+06	3.49536e+06		High	1.77e-05	8.507e-08	3.03	16.97	K.VMNVDGKQLVK.V	[303-313]	Used	Used
	FALSE	High	[R].VPTITGSITDLTVEFENQELTVEQINNAVK.[K]		FALSE	Mycoplasma	3.55285e-14	5.59251e-05	1	1	35	MMCAP2_0607	MMCAP2_0607 [233-262]		0	3302.7	8.20188e+08	6.77033e+08	7.1639e+08		High	1.77e-05	3.589e-13	7.45	63.76	R.VPTITGSITDLTVEFENQELTVEQINNAVK.K	[233-262]	Used	Used
	FALSE	High	[R].VPTITGSITDLTVEFENQELTVEQINNAVKK.[A]		FALSE	Mycoplasma	6.30512e-16	5.59251e-05	1	1	31	MMCAP2_0607	MMCAP2_0607 [233-263]		1	3430.8	7.15596e+08	5.40629e+08	3.67827e+08		High	1.77e-05	6.305e-16	9.02	61.07	R.VPTITGSITDLTVEFENQELTVEQINNAVKK.A	[233-263]	Used	Used
	FALSE	High	[R].VPTITGSITDLTVEFENQELTVEQINNAVKKALEADADLAK.[A]		FALSE	Mycoplasma	1.61117e-09	5.59251e-05	1	1	1	MMCAP2_0607	MMCAP2_0607 [233-273]		2	4428.3				No Quan Values	High	1.77e-05	3.371e-09	8.98		R.VPTITGSITDLTVEFENQELTVEQINNAVKKALEADADLAK.A	[233-273]	Not Used	Not Used
	FALSE	High	[K].VVISAPATGDLK.[T]		FALSE	Mycoplasma	1.13583e-08	5.59251e-05	1	1	25	MMCAP2_0607	MMCAP2_0607 [117-128]		0	1170.67	1.50307e+09	1.66837e+09	2.0945e+09		High	1.77e-05	1.791e-08	3.1	30.73	K.VVISAPATGDLK.T	[117-128]	Used	Used
	FALSE	High	[K].YETRPIVSSDIIGSK.[Y]		FALSE	Mycoplasma	1.68758e-14	5.59251e-05	1	1	50	MMCAP2_0607	MMCAP2_0607 [277-291]		0	1664.89	4.38679e+09	4.45584e+09	4.95806e+09		High	1.77e-05	1.909e-13	5.75	31.78	K.YETRPIVSSDIIGSK.Y	[277-291]	Used (Top N)	Used
	FALSE	High	[K].YGSIFDATLTK.[V]		FALSE	Mycoplasma	8.15142e-07	9.49347e-05	1	1	55	MMCAP2_0607	MMCAP2_0607 [292-302]		0	1215.63	2.5552e+09	2.55731e+09	2.58365e+09		High	3.786e-05	6.869e-07	3.19	41.56	K.YGSIFDATLTK.V	[292-302]	Used	Used
	FALSE	High	[K].YGSIFDATLTKVMNVDGK.[Q]	1xOxidation [M13]	FALSE	Mycoplasma	8.36245e-05	9.49347e-05	1	1	4	MMCAP2_0607	MMCAP2_0607 [292-309]		1	1974.98	3.70415e+06	3.85609e+06	3.36216e+06		High	3.786e-05	3.565e-05	4.23	44.85	K.YGSIFDATLTKVMNVDGK.Q	[292-309]	Used	Used
FALSE	Master Protein	MMCAP2_0475	MMCAP2_0475	75	FALSE	Mycoplasma	39	975	39	318	34.6	6.44	3601.35	39	4.81056e+09	4.52963e+09	5.42381e+09	1
	Checked	Confidence	Annotated Sequence	Modifications	Contaminant	Marked as	Qvality PEP	Qvality q-value	# Protein Groups	# Proteins	# PSMs	Master Protein Accessions	Positions in Master Proteins	Modifications in Master Proteins	# Missed Cleavages	Theo. MH+ [Da]	Abundances (Normalized): F7: Sample, GM12_WT	Abundances (Normalized): F8: Sample, GM12_WT	Abundances (Normalized): F9: Sample, GM12_WT	Quan Info	Confidence (by Search Engine): Sequest HT	Percolator q-Value (by Search Engine): Sequest HT	Percolator PEP (by Search Engine): Sequest HT	XCorr (by Search Engine): Sequest HT	Top Apex RT [min]	Sequence in Protein	Positions in Proteins	Quan Usage	Quan Ratio Usage
	FALSE	High	[K].AGTYEDCKDADVVVITAGRPQKPGETR.[L]	1xCarbamidomethyl [C7]	FALSE	Mycoplasma	2.3599e-12	5.59251e-05	1	1	42	MMCAP2_0475	MMCAP2_0475 [66-92]		1	2933.44	2.17028e+09	2.2649e+09	2.68217e+09		High	1.77e-05	1.283e-11	6.85	27.85	K.AGTYEDCKDADVVVITAGRPQKPGETR.L	[66-92]	Used	Used
	FALSE	High	[K].AGTYEDCKDADVVVITAGRPQKPGETRLEMVAGNAEIMK.[N]	1xCarbamidomethyl [C7]	FALSE	Mycoplasma	2.10884e-08	5.59251e-05	1	1	5	MMCAP2_0475	MMCAP2_0475 [66-104]		2	4220.08	2.50609e+07	1.4857e+07	6463116		High	1.77e-05	3.02e-08	6.7	39.23	K.AGTYEDCKDADVVVITAGRPQKPGETRLEMVAGNAEIMK.N	[66-104]	Used	Used
	FALSE	High	[K].AGTYEDCKDADVVVITAGRPQKPGETRLEMVAGNAEIMK.[N]	1xCarbamidomethyl [C7]; 1xOxidation [M]	FALSE	Mycoplasma	0.000258486	9.49347e-05	1	1	12	MMCAP2_0475	MMCAP2_0475 [66-104]		2	4236.07	1.62727e+08	1.03154e+08	4.76215e+07		High	3.786e-05	9.354e-05	5.98	37.64	K.AGTYEDCKDADVVVITAGRPQKPGETRLEMVAGNAEIMK.N	[66-104]	Used	Used
	FALSE	High	[K].AGTYEDCKDADVVVITAGRPQKPGETRLEMVAGNAEIMK.[N]	1xCarbamidomethyl [C7]; 2xOxidation [M30; M38]	FALSE	Mycoplasma	3.03173e-05	9.49347e-05	1	1	15	MMCAP2_0475	MMCAP2_0475 [66-104]		2	4252.07	5.37746e+08	3.38881e+08	250301237		High	3.786e-05	1.497e-05	4.95	35.02	K.AGTYEDCKDADVVVITAGRPQKPGETRLEMVAGNAEIMK.N	[66-104]	Used	Used
	FALSE	High	[R].ATFYGIGACLTK.[I]	1xCarbamidomethyl [C9]	FALSE	Mycoplasma	1.87223e-06	9.49347e-05	1	1	15	MMCAP2_0475	MMCAP2_0475 [231-242]		0	1301.66	2.75726e+09	2.65511e+09	2.82798e+09		High	3.786e-05	1.396e-06	3.11	40.95	R.ATFYGIGACLTK.I	[231-242]	Used	Used
	FALSE	High	[R].ATFYGIGACLTKIVNAVLR.[D]	1xCarbamidomethyl [C9]	FALSE	Mycoplasma	6.12706e-10	5.59251e-05	1	1	3	MMCAP2_0475	MMCAP2_0475 [231-249]		1	2067.14	3.53879e+06	4.00658e+06	6.57278e+06		High	1.77e-05	1.474e-09	5.11	62.57	R.ATFYGIGACLTKIVNAVLR.D	[231-249]	Used	Used
	FALSE	High	[R].ATFYGIGACLTKIVNAVLRDEK.[S]	1xCarbamidomethyl [C9]	FALSE	Mycoplasma	5.15629e-11	5.59251e-05	1	1	6	MMCAP2_0475	MMCAP2_0475 [231-252]		2	2439.31	7.16787e+06	4.53349e+06	6.26751e+06		High	1.77e-05	1.791e-10	5.75	61.35	R.ATFYGIGACLTKIVNAVLRDEK.S	[231-252]	Used	Used
	FALSE	High	[K].CGCLTLEDLDQIQK.[D]	2xCarbamidomethyl [C1; C3]	FALSE	Mycoplasma	1.31047e-13	5.59251e-05	1	1	6	MMCAP2_0475	MMCAP2_0475 [203-216]		0	1692.79	6.61742e+07	7.81083e+07	123158031		High	1.77e-05	1.097e-12	4.74	44.72	K.CGCLTLEDLDQIQK.D	[203-216]	Used	Used
	FALSE	High	[K].CGCLTLEDLDQIQKDTVDMAYK.[I]	2xCarbamidomethyl [C1; C3]	FALSE	Mycoplasma	4.98354e-14	5.59251e-05	1	1	12	MMCAP2_0475	MMCAP2_0475 [203-224]		1	2616.2	2.04451e+08	1.1097e+08	2.22862e+08		High	1.77e-05	4.778e-13	6.86	54.31	K.CGCLTLEDLDQIQKDTVDMAYK.I	[203-224]	Used	Used
	FALSE	High	[K].CGCLTLEDLDQIQKDTVDMAYK.[I]	2xCarbamidomethyl [C1; C3]; 1xOxidation [M19]	FALSE	Mycoplasma	1.87407e-13	5.59251e-05	1	1	20	MMCAP2_0475	MMCAP2_0475 [203-224]		1	2632.19	2.51078e+08	2.58877e+08	3.48988e+08		High	1.77e-05	1.488e-12	7.06	50.32	K.CGCLTLEDLDQIQKDTVDMAYK.I	[203-224]	Used	Used
	FALSE	High	[K].DADVVVITAGRPQKPGETR.[L]		FALSE	Mycoplasma	1.55242e-10	5.59251e-05	1	1	13	MMCAP2_0475	MMCAP2_0475 [74-92]		0	2009.08	5.95457e+07	8.60687e+07	2.21205e+08		High	1.77e-05	4.597e-10	4.18	25.63	K.DADVVVITAGRPQKPGETR.L	[74-92]	Used	Used
	FALSE	High	[K].DADVVVITAGRPQKPGETRLEMVAGNAEIMK.[N]	1xOxidation [M]	FALSE	Mycoplasma	0.0013369	9.49347e-05	1	1	4	MMCAP2_0475	MMCAP2_0475 [74-104]		1	3311.71	2.12621e+06	1.67223e+06	1.63986e+06		High	3.786e-05	0.000385	2.95	38.42	K.DADVVVITAGRPQKPGETRLEMVAGNAEIMK.N	[74-104]	Used	Used
	FALSE	High	[K].DADVVVITAGRPQKPGETRLEMVAGNAEIMK.[N]	2xOxidation [M22; M30]	FALSE	Mycoplasma	0.000832253	9.49347e-05	1	1	9	MMCAP2_0475	MMCAP2_0475 [74-104]		1	3327.7	1.02822e+07	7.69902e+06	1.35212e+07		High	3.786e-05	0.0002562	2.68	35.25	K.DADVVVITAGRPQKPGETRLEMVAGNAEIMK.N	[74-104]	Used	Used
	FALSE	High	[R].DEKSTLMVGAQLNGEYK.[N]	1xOxidation [M7]	FALSE	Mycoplasma	5.12235e-13	5.59251e-05	1	1	7	MMCAP2_0475	MMCAP2_0475 [250-266]		1	1898.92	3.81926e+06	1.56431e+06	1.56274e+06		High	1.77e-05	3.487e-12	3.78	32.35	R.DEKSTLMVGAQLNGEYK.N	[250-266]	Used	Used
	FALSE	High	[K].DTVDMAYK.[I]		FALSE	Mycoplasma	0.00116028	9.49347e-05	1	1	5	MMCAP2_0475	MMCAP2_0475 [217-224]		0	942.424	5.33288e+07	8.15638e+07	1.4886e+08		High	3.786e-05	0.0003394	2.42	23.96	K.DTVDMAYK.I	[217-224]	Used	Used
	FALSE	High	[K].DTVDMAYK.[I]	1xOxidation [M5]	FALSE	Mycoplasma	0.00245752	0.000190555	1	1	12	MMCAP2_0475	MMCAP2_0475 [217-224]		0	958.419	5.29724e+07	7.65438e+07	1.41217e+08		High	7.333e-05	0.0006488	2.05	17.54	K.DTVDMAYK.I	[217-224]	Used	Used
	FALSE	High	[K].EEQEKFDKSCETLHK.[T]	1xCarbamidomethyl [C10]	FALSE	Mycoplasma	3.99793e-09	5.59251e-05	1	1	7	MMCAP2_0475	MMCAP2_0475 [294-308]		2	1907.88	6.61132e+06	3.85375e+06	5.57163e+06		High	1.77e-05	7.349e-09	4.47	14.75	K.EEQEKFDKSCETLHK.T	[294-308]	Used	Used
	FALSE	High	[K].FDKSCETLHK.[T]	1xCarbamidomethyl [C5]	FALSE	Mycoplasma	0.00432728	0.000237904	1	1	3	MMCAP2_0475	MMCAP2_0475 [299-308]		1	1264.6	441825	537701	335162		High	0.0001077	0.001068	1.26	13.55	K.FDKSCETLHK.T	[299-308]	Used	Used
	FALSE	High	[K].GLYTGVPAIIGSNGWER.[I]		FALSE	Mycoplasma	1.51499e-13	5.59251e-05	1	1	40	MMCAP2_0475	MMCAP2_0475 [269-285]		0	1789.92	1.58151e+09	1.49797e+09	1.60068e+09		High	1.77e-05	1.232e-12	4.78	51.58	K.GLYTGVPAIIGSNGWER.I	[269-285]	Used	Used
	FALSE	High	[K].KSGFDGITVIASNPVDVITHVYQK.[V]		FALSE	Mycoplasma	6.30512e-16	5.59251e-05	1	1	25	MMCAP2_0475	MMCAP2_0475 [112-135]		1	2588.37	5.52141e+08	5.24139e+08	6.99379e+08		High	1.77e-05	6.305e-16	8.94	52.39	K.KSGFDGITVIASNPVDVITHVYQK.V	[112-135]	Used	Used
	FALSE	High	[R].LEMVAGNAEIMK.[N]		FALSE	Mycoplasma	1.43248e-08	5.59251e-05	1	1	12	MMCAP2_0475	MMCAP2_0475 [93-104]		0	1305.65	1.25373e+08	1.68763e+08	2.24936e+08		High	1.77e-05	2.169e-08	3.55	35.22	R.LEMVAGNAEIMK.N	[93-104]	Used	Used
	FALSE	High	[R].LEMVAGNAEIMK.[N]	1xOxidation [M]	FALSE	Mycoplasma	6.36865e-10	5.59251e-05	1	1	35	MMCAP2_0475	MMCAP2_0475 [93-104]		0	1321.65	5.72004e+08	6.93557e+08	848852367		High	1.77e-05	1.533e-09	3.09	29.44	R.LEMVAGNAEIMK.N	[93-104]	Used	Used
	FALSE	High	[R].LEMVAGNAEIMK.[N]	2xOxidation [M3; M11]	FALSE	Mycoplasma	4.80412e-09	5.59251e-05	1	1	50	MMCAP2_0475	MMCAP2_0475 [93-104]		0	1337.64	3.00858e+09	3.09927e+09	4.49435e+09		High	1.77e-05	8.548e-09	4.21	22.61	R.LEMVAGNAEIMK.N	[93-104]	Used (Top N)	Used
	FALSE	High	[R].LEMVAGNAEIMKNIATEVK.[K]	2xOxidation [M3; M11]	FALSE	Mycoplasma	4.72911e-05	9.49347e-05	1	1	1	MMCAP2_0475	MMCAP2_0475 [93-111]		1	2093.06	1.94236e+06	1.23987e+06	1.96381e+06		High	3.786e-05	2.196e-05	2.76	32.19	R.LEMVAGNAEIMKNIATEVK.K	[93-111]	Used	Used
	FALSE	High	[R].LEMVAGNAEIMKNIATEVKK.[S]	2xOxidation [M3; M11]	FALSE	Mycoplasma	1.88071e-09	5.59251e-05	1	1	3	MMCAP2_0475	MMCAP2_0475 [93-112]		2	2221.16	7.39524e+06	3.89455e+06	5186946		High	1.77e-05	3.866e-09	5.39	28.45	R.LEMVAGNAEIMKNIATEVKK.S	[93-112]	Used	Used
	FALSE	High	[R].IIEWDLTK.[E]		FALSE	Mycoplasma	0.000209129	9.49347e-05	1	1	18	MMCAP2_0475	MMCAP2_0475 [286-293]		0	1017.56	2.05759e+08	2.69107e+08	4.68725e+08		High	3.786e-05	7.822e-05	1.94	40.38	R.IIEWDLTK.E	[286-293]	Used	Used
	FALSE	High	[R].IIEWDLTKEEQEK.[F]		FALSE	Mycoplasma	5.90367e-11	5.59251e-05	1	1	16	MMCAP2_0475	MMCAP2_0475 [286-298]		1	1660.84	2.15798e+08	2.88261e+08	4.33543e+08		High	1.77e-05	2.016e-10	3.7	35.38	R.IIEWDLTKEEQEK.F	[286-298]	Used	Used
	FALSE	High	[R].IIEWDLTKEEQEKFDK.[S]		FALSE	Mycoplasma	1.28734e-14	5.59251e-05	1	1	113	MMCAP2_0475	MMCAP2_0475 [286-301]		2	2051.03	2.72176e+09	1.09173e+09	2.66287e+09		High	1.77e-05	1.508e-13	4.14	37.68	R.IIEWDLTKEEQEKFDK.S	[286-301]	Used	Used
	FALSE	High	[K].LNVKPESVQAYVAGEHGDSSVAIWSQANIMGRPILDYVK.[C]		FALSE	Mycoplasma	6.30512e-16	5.59251e-05	1	1	13	MMCAP2_0475	MMCAP2_0475 [164-202]		0	4242.17	1.09987e+08	9.99158e+07	6.5941e+07		High	1.77e-05	6.305e-16	9.6	54.79	K.LNVKPESVQAYVAGEHGDSSVAIWSQANIMGRPILDYVK.C	[164-202]	Used	Used
	FALSE	High	[K].LNVKPESVQAYVAGEHGDSSVAIWSQANIMGRPILDYVK.[C]	1xOxidation [M30]	FALSE	Mycoplasma	2.73239e-13	5.59251e-05	1	1	56	MMCAP2_0475	MMCAP2_0475 [164-202]		0	4258.16	1.23417e+09	1.16296e+09	8.34647e+08		High	1.77e-05	2.052e-12	9.36	51.04	K.LNVKPESVQAYVAGEHGDSSVAIWSQANIMGRPILDYVK.C	[164-202]	Used	Used
	FALSE	High	[K].IVNAVLR.[D]		FALSE	Mycoplasma	0.00619469	0.000280377	1	1	18	MMCAP2_0475	MMCAP2_0475 [243-249]		0	784.504	7.57272e+08	8.70408e+08	1.55601e+09		High	0.0001137	0.001453	1.92	22.35	K.IVNAVLR.D	[243-249]	Used	Used
	FALSE	High	[K].IVNAVLRDEK.[S]		FALSE	Mycoplasma	8.39132e-07	9.49347e-05	1	1	38	MMCAP2_0475	MMCAP2_0475 [243-252]		1	1156.67	9.1401e+08	9.7891e+08	1.37901e+09		High	3.786e-05	7.041e-07	3.03	18.73	K.IVNAVLRDEK.S	[243-252]	Used	Used
	FALSE	High	[K].IVNAVLRDEKSTLMVGAQLNGEYK.[N]	1xOxidation [M14]	FALSE	Mycoplasma	8.66754e-16	5.59251e-05	1	1	4	MMCAP2_0475	MMCAP2_0475 [243-266]		2	2664.4	2.0975e+07	6.68688e+06	1.02965e+06		High	1.77e-05	1.502e-14	6.24	37.17	K.IVNAVLRDEKSTLMVGAQLNGEYK.N	[243-266]	Used	Used
	FALSE	High	[K].NKGLYTGVPAIIGSNGWER.[I]		FALSE	Mycoplasma	4.1536e-15	5.59251e-05	1	1	6	MMCAP2_0475	MMCAP2_0475 [267-285]		1	2032.06	1.481e+07	7.37993e+06	6.26051e+06		High	1.77e-05	5.748e-14	5.05	43.66	K.NKGLYTGVPAIIGSNGWER.I	[267-285]	Used	Used
	FALSE	High	[K].NIATEVK.[K]		FALSE	Mycoplasma	0.0717925	0.00150011	1	1	3	MMCAP2_0475	MMCAP2_0475 [105-111]		0	774.436	538986	822301	1843786		High	0.0004355	0.01339	1.71	14.82	K.NIATEVK.K	[105-111]	Used	Used
	FALSE	High	[K].NIATEVKK.[S]		FALSE	Mycoplasma	4.54979e-05	9.49347e-05	1	1	12	MMCAP2_0475	MMCAP2_0475 [105-112]		1	902.531	9.66701e+06	9.81133e+06	6.58052e+06		High	3.786e-05	2.12e-05	2.35	9.86	K.NIATEVKK.S	[105-112]	Used	Used
	FALSE	High	[K].RATFYGIGACLTK.[I]	1xCarbamidomethyl [C10]	FALSE	Mycoplasma	5.47263e-12	5.59251e-05	1	1	13	MMCAP2_0475	MMCAP2_0475 [230-242]		1	1457.76	1.48656e+08	1.52337e+08	2.09523e+08		High	1.77e-05	2.632e-11	4.56	33.76	K.RATFYGIGACLTK.I	[230-242]	Used	Used
	FALSE	High	[K].SCETLHK.[T]	1xCarbamidomethyl [C2]	FALSE	Mycoplasma	0.00597164	0.000280377	1	1	3	MMCAP2_0475	MMCAP2_0475 [302-308]		0	874.409	181775	137304	380882		High	0.0001137	0.001408	0.93	9.72	K.SCETLHK.T	[302-308]	Used	Used
	FALSE	High	[K].SCETLHKTIDSVK.[H]	1xCarbamidomethyl [C2]	FALSE	Mycoplasma	2.45788e-07	9.49347e-05	1	1	3	MMCAP2_0475	MMCAP2_0475 [302-314]		1	1517.76	2.45212e+06	1.7884e+06	2593770		High	3.185e-05	2.456e-07	3.83	17.92	K.SCETLHKTIDSVK.H	[302-314]	Used	Used
	FALSE	High	[K].SGFDGITVIASNPVDVITHVYQK.[V]		FALSE	Mycoplasma	6.30512e-16	5.59251e-05	1	1	77	MMCAP2_0475	MMCAP2_0475 [113-135]		0	2460.28	5.92771e+09	4.74901e+09	4.40967e+09		High	1.77e-05	6.305e-16	6.1	58.27	K.SGFDGITVIASNPVDVITHVYQK.V	[113-135]	Used (Top N)	Used
	FALSE	High	[K].SGFDGITVIASNPVDVITHVYQKVTGFDPHK.[V]		FALSE	Mycoplasma	1.34285e-10	5.59251e-05	1	1	4	MMCAP2_0475	MMCAP2_0475 [113-143]		1	3341.72	3.92541e+06	4.56856e+06	3.49932e+06		High	1.77e-05	4.034e-10	6.36	60.75	K.SGFDGITVIASNPVDVITHVYQKVTGFDPHK.V	[113-143]	Used	Used
	FALSE	High	[K].STLMVGAQLNGEYK.[N]		FALSE	Mycoplasma	7.64119e-09	5.59251e-05	1	1	17	MMCAP2_0475	MMCAP2_0475 [253-266]		0	1510.76	1.56999e+07	2.03381e+07	1.8843e+07		High	1.77e-05	1.278e-08	4.12	36.84	K.STLMVGAQLNGEYK.N	[253-266]	Used	Used
	FALSE	High	[K].STLMVGAQLNGEYK.[N]	1xOxidation [M4]	FALSE	Mycoplasma	1.05452e-10	5.59251e-05	1	1	98	MMCAP2_0475	MMCAP2_0475 [253-266]		0	1526.75	3.12804e+08	2.86159e+08	2.68979e+08		High	1.77e-05	3.307e-10	4.49	32.88	K.STLMVGAQLNGEYK.N	[253-266]	Used	Used
	FALSE	High	[K].STLMVGAQLNGEYKNK.[G]	1xOxidation [M4]	FALSE	Mycoplasma	4.67394e-10	5.59251e-05	1	1	4	MMCAP2_0475	MMCAP2_0475 [253-268]		1	1768.89	5.47951e+06		117589		High	1.77e-05	1.172e-09	4.01	27.41	K.STLMVGAQLNGEYKNK.G	[253-268]	Used	Used
	FALSE	High	[K].TIDSVKHLFE.[-]		FALSE	Mycoplasma	0.00750603	0.000280377	1	1	3	MMCAP2_0475	MMCAP2_0475 [309-318]		1	1188.63	5.28004e+06	3.54436e+06	2593740		High	0.0001137	0.001725	1.64	33.76	K.TIDSVKHLFE.-	[309-318]	Used	Used
	FALSE	High	[K].VIGSGTTLDSAR.[L]		FALSE	Mycoplasma	6.23712e-09	5.59251e-05	1	1	57	MMCAP2_0475	MMCAP2_0475 [144-155]		0	1176.62	5.49538e+09	5.74063e+09	7.3674e+09		High	1.77e-05	1.068e-08	3.02	23.01	K.VIGSGTTLDSAR.L	[144-155]	Used (Top N)	Used
	FALSE	High	[K].VTGFDPHK.[V]		FALSE	Mycoplasma	0.000131641	9.49347e-05	1	1	4	MMCAP2_0475	MMCAP2_0475 [136-143]		0	900.457	3.64752e+06	4.86078e+06	5.54761e+06		High	3.786e-05	5.239e-05	1.56	14.17	K.VTGFDPHK.V	[136-143]	Used	Used
	FALSE	High	[K].VTGFDPHKVIGSGTTLDSAR.[L]		FALSE	Mycoplasma	4.03486e-15	5.59251e-05	1	1	33	MMCAP2_0475	MMCAP2_0475 [136-155]		1	2058.06	1.56813e+09	9.44676e+08	7.34424e+08		High	1.77e-05	5.599e-14	3.84	34.26	K.VTGFDPHKVIGSGTTLDSAR.L	[136-155]	Used	Used
FALSE	Master Protein	MMCAP2_0459	MMCAP2_0459	81	FALSE	Mycoplasma	71	863	71	622	70	8.6	3451.41	71	4.35905e+08	5.35896e+08	5.40712e+08	1
	Checked	Confidence	Annotated Sequence	Modifications	Contaminant	Marked as	Qvality PEP	Qvality q-value	# Protein Groups	# Proteins	# PSMs	Master Protein Accessions	Positions in Master Proteins	Modifications in Master Proteins	# Missed Cleavages	Theo. MH+ [Da]	Abundances (Normalized): F7: Sample, GM12_WT	Abundances (Normalized): F8: Sample, GM12_WT	Abundances (Normalized): F9: Sample, GM12_WT	Quan Info	Confidence (by Search Engine): Sequest HT	Percolator q-Value (by Search Engine): Sequest HT	Percolator PEP (by Search Engine): Sequest HT	XCorr (by Search Engine): Sequest HT	Top Apex RT [min]	Sequence in Protein	Positions in Proteins	Quan Usage	Quan Ratio Usage
	FALSE	High	[K].AAEITGNVAK.[A]		FALSE	Mycoplasma	6.77423e-06	9.49347e-05	1	1	3	MMCAP2_0459	MMCAP2_0459 [584-593]		0	973.531	1.48866e+07	1.42885e+07	22932814		High	3.786e-05	4.166e-06	3.01	16.48	K.AAEITGNVAK.A	[584-593]	Used	Used
	FALSE	High	[K].ALIGQTNIDGK.[T]		FALSE	Mycoplasma	1.92733e-06	9.49347e-05	1	1	11	MMCAP2_0459	MMCAP2_0459 [594-604]		0	1129.62	2.0411e+08	2.28165e+08	2.37808e+08		High	3.786e-05	1.428e-06	2.56	26.74	K.ALIGQTNIDGK.T	[594-604]	Used	Used
	FALSE	High	[K].ALIGQTNIDGKTDTSADALLSQFETIIK.[K]		FALSE	Mycoplasma	6.30512e-16	5.59251e-05	1	1	7	MMCAP2_0459	MMCAP2_0459 [594-621]		1	2963.56	2.74034e+07	3.56167e+07	36467140		High	1.77e-05	6.305e-16	7.24	60.51	K.ALIGQTNIDGKTDTSADALLSQFETIIK.K	[594-621]	Used	Used
	FALSE	High	[K].ALIGQTNIDGKTDTSADALLSQFETIIKK.[-]		FALSE	Mycoplasma	6.30512e-16	5.59251e-05	1	1	8	MMCAP2_0459	MMCAP2_0459 [594-622]		2	3091.65	1.55622e+08	3.14122e+08	3.67384e+08		High	1.77e-05	6.305e-16	10.45	57.91	K.ALIGQTNIDGKTDTSADALLSQFETIIKK.-	[594-622]	Used	Used
	FALSE	High	[K].ALPNIVLGDQSGAYIINQDQR.[L]		FALSE	Mycoplasma	6.30512e-16	5.59251e-05	1	1	43	MMCAP2_0459	MMCAP2_0459 [108-128]		0	2285.19	2.35853e+08	2.8975e+08	2.75128e+08		High	1.77e-05	9.043e-16	5.61	51.41	K.ALPNIVLGDQSGAYIINQDQR.L	[108-128]	Used	Used
	FALSE	High	[R].AMVTDDKAAEITGNVAK.[A]		FALSE	Mycoplasma	6.30512e-16	5.59251e-05	1	1	4	MMCAP2_0459	MMCAP2_0459 [577-593]		1	1733.87	3.12506e+07	4.06224e+07	32004887		High	1.77e-05	6.305e-16	5.86	27.73	R.AMVTDDKAAEITGNVAK.A	[577-593]	Used	Used
	FALSE	High	[R].AMVTDDKAAEITGNVAK.[A]	1xOxidation [M2]	FALSE	Mycoplasma	6.30512e-16	5.59251e-05	1	1	30	MMCAP2_0459	MMCAP2_0459 [577-593]		1	1749.87	3.28017e+08	4.20345e+08	3.99584e+08		High	1.77e-05	6.305e-16	4.59	24.31	R.AMVTDDKAAEITGNVAK.A	[577-593]	Used	Used
	FALSE	High	[K].DADVFMDSQITPPK.[E]	1xOxidation [M6]	FALSE	Mycoplasma	1.38449e-11	5.59251e-05	1	1	3	MMCAP2_0459	MMCAP2_0459 [426-439]		0	1579.73	1.8146e+07	1.53951e+07	20532256		High	1.77e-05	5.832e-11	3.81	38.99	K.DADVFMDSQITPPK.E	[426-439]	Used	Used
	FALSE	High	[K].DADVFMDSQITPPKENK.[S]		FALSE	Mycoplasma	1.02075e-14	5.59251e-05	1	1	6	MMCAP2_0459	MMCAP2_0459 [426-442]		1	1934.92	6.65702e+06	7.79445e+06	6.52114e+06		High	1.77e-05	1.237e-13	4.17	36.45	K.DADVFMDSQITPPKENK.S	[426-442]	Used	Used
	FALSE	High	[K].DADVFMDSQITPPKENK.[S]	1xOxidation [M6]	FALSE	Mycoplasma	7.47983e-14	5.59251e-05	1	1	14	MMCAP2_0459	MMCAP2_0459 [426-442]		1	1950.91	1.24056e+08	1.52987e+08	1.71169e+08		High	1.77e-05	6.797e-13	4.54	32.35	K.DADVFMDSQITPPKENK.S	[426-442]	Used	Used
	FALSE	High	[K].DLKINDDTFK.[S]		FALSE	Mycoplasma	0.000562645	9.49347e-05	1	1	3	MMCAP2_0459	MMCAP2_0459 [242-251]		1	1208.62	848721	2.03374e+06	1280808		High	3.786e-05	0.0001825	2.55	29.9	K.DLKINDDTFK.S	[242-251]	Used	Used
	FALSE	High	[K].DPEIETHGITNQFQLIK.[K]		FALSE	Mycoplasma	6.30512e-16	5.59251e-05	1	1	3	MMCAP2_0459	MMCAP2_0459 [79-95]		0	1983.02	576472	484103	642116		High	1.77e-05	6.305e-16	5.7	43.88	K.DPEIETHGITNQFQLIK.K	[79-95]	Used	Used
	FALSE	High	[K].EDTISGEVLSIDYQEQEFYK.[E]		FALSE	Mycoplasma	6.30512e-16	5.59251e-05	1	1	5	MMCAP2_0459	MMCAP2_0459 [276-295]		0	2393.1	4.78886e+06	3.80733e+06	5.47588e+06		High	1.77e-05	3.269e-15	5.66	55.27	K.EDTISGEVLSIDYQEQEFYK.E	[276-295]	Used	Used
	FALSE	High	[K].EDTISGEVLSIDYQEQEFYKELHSR.[I]		FALSE	Mycoplasma	3.02969e-11	5.59251e-05	1	1	3	MMCAP2_0459	MMCAP2_0459 [276-300]		1	3015.42	7.77068e+06	1.15052e+07	9916258		High	1.77e-05	1.135e-10	6.46	54.74	K.EDTISGEVLSIDYQEQEFYKELHSR.I	[276-300]	Used	Used
	FALSE	High	[K].EKNGTEGSFKDLK.[I]		FALSE	Mycoplasma	6.77423e-06	9.49347e-05	1	1	3	MMCAP2_0459	MMCAP2_0459 [232-244]		2	1452.73	1.7734e+06	3.41238e+06	2.22102e+06		High	3.786e-05	4.167e-06	2.93	14.34	K.EKNGTEGSFKDLK.I	[232-244]	Used	Used
	FALSE	High	[K].EPGYFTLNMLR.[S]		FALSE	Mycoplasma	6.77423e-06	9.49347e-05	1	1	3	MMCAP2_0459	MMCAP2_0459 [546-556]		0	1340.67	1.55519e+07	1.96035e+07	15466773		High	3.786e-05	4.173e-06	2.72	50.62	K.EPGYFTLNMLR.S	[546-556]	Used	Used
	FALSE	High	[K].EPGYFTLNMLR.[S]	1xOxidation [M9]	FALSE	Mycoplasma	2.86089e-05	9.49347e-05	1	1	7	MMCAP2_0459	MMCAP2_0459 [546-556]		0	1356.66	3.75524e+07	4.3838e+07	4.56923e+07		High	3.786e-05	1.432e-05	2.68	43.47	K.EPGYFTLNMLR.S	[546-556]	Used	Used
	FALSE	High	[K].EWGSWNIFR.[F]		FALSE	Mycoplasma	2.77911e-05	9.49347e-05	1	1	9	MMCAP2_0459	MMCAP2_0459 [373-381]		0	1194.57	8.27964e+07	7.94281e+07	8.5111e+07		High	3.786e-05	1.392e-05	2.53	53.57	K.EWGSWNIFR.F	[373-381]	Used	Used
	FALSE	High	[K].FADNPTKDPEIETHGITNQFQLIK.[K]		FALSE	Mycoplasma	6.30512e-16	5.59251e-05	1	1	26	MMCAP2_0459	MMCAP2_0459 [72-95]		1	2756.39	3.53159e+08	3.97609e+08	4.18472e+08		High	1.77e-05	6.305e-16	9.8	41.67	K.FADNPTKDPEIETHGITNQFQLIK.K	[72-95]	Used	Used
	FALSE	High	[K].FADNPTKDPEIETHGITNQFQLIKK.[T]		FALSE	Mycoplasma	6.30512e-16	5.59251e-05	1	1	16	MMCAP2_0459	MMCAP2_0459 [72-96]		2	2884.48	9.83783e+07	1.72261e+08	1.58414e+08		High	1.77e-05	6.305e-16	9.92	37.07	K.FADNPTKDPEIETHGITNQFQLIKK.T	[72-96]	Used	Used
	FALSE	High	[K].FDTNNAKDADVFMDSQITPPK.[E]	1xOxidation [M13]	FALSE	Mycoplasma	1.35797e-11	5.59251e-05	1	1	6	MMCAP2_0459	MMCAP2_0459 [419-439]		1	2370.09	6.60125e+06	7.91497e+06	7.33751e+06		High	1.77e-05	5.726e-11	4.55	37.69	K.FDTNNAKDADVFMDSQITPPK.E	[419-439]	Used	Used
	FALSE	High	[K].FDTNNAKDADVFMDSQITPPKENK.[S]		FALSE	Mycoplasma	3.75011e-05	9.49347e-05	1	1	1	MMCAP2_0459	MMCAP2_0459 [419-442]		2	2725.28	2.65539e+06	4.40838e+06	1.57925e+06		High	3.786e-05	1.792e-05	3.63	36.8	K.FDTNNAKDADVFMDSQITPPKENK.S	[419-442]	Used	Used
	FALSE	High	[K].FDTNNAKDADVFMDSQITPPKENK.[S]	1xOxidation [M13]	FALSE	Mycoplasma	6.30512e-16	5.59251e-05	1	1	12	MMCAP2_0459	MMCAP2_0459 [419-442]		2	2741.27	4.92071e+07	8.22874e+07	5.70385e+07		High	1.77e-05	7.683e-16	6.94	33.23	K.FDTNNAKDADVFMDSQITPPKENK.S	[419-442]	Used	Used
	FALSE	High	[K].FMANGIK.[E]	1xOxidation [M2]	FALSE	Mycoplasma	0.00950778	0.000280377	1	1	2	MMCAP2_0459	MMCAP2_0459 [366-372]		0	796.402	400201	706451	772983		High	0.0001222	0.002107	1.5	17.84	K.FMANGIK.E	[366-372]	Used	Used
	FALSE	High	[K].FMANGIKEWGSWNIFR.[F]		FALSE	Mycoplasma	1.37215e-05	9.49347e-05	1	1	1	MMCAP2_0459	MMCAP2_0459 [366-381]		1	1955.96	259658	1.01097e+06	244310		High	3.786e-05	7.624e-06	3.62	54.17	K.FMANGIKEWGSWNIFR.F	[366-381]	Used	Used
	FALSE	High	[K].FMANGIKEWGSWNIFR.[F]	1xOxidation [M2]	FALSE	Mycoplasma	3.33724e-11	5.59251e-05	1	1	8	MMCAP2_0459	MMCAP2_0459 [366-381]		1	1971.95	1.70895e+07	2.37167e+07	1.66971e+07		High	1.77e-05	1.23e-10	4.32	51.61	K.FMANGIKEWGSWNIFR.F	[366-381]	Used	Used
	FALSE	High	[R].FQSAISLAASVGANQNK.[I]		FALSE	Mycoplasma	1.89518e-14	5.59251e-05	1	1	67	MMCAP2_0459	MMCAP2_0459 [382-398]		0	1705.89	7.44764e+07	8.34006e+07	7.63097e+07		High	1.77e-05	2.094e-13	4.65	39.97	R.FQSAISLAASVGANQNK.I	[382-398]	Used	Used
	FALSE	High	[R].FQSAISLAASVGANQNKITDFTR.[K]		FALSE	Mycoplasma	0.00704135	0.000280377	1	1	1	MMCAP2_0459	MMCAP2_0459 [382-404]		1	2439.26				No Quan Values	High	0.0001137	0.00163	2.46		R.FQSAISLAASVGANQNKITDFTR.K	[382-404]	Not Used	Not Used
	FALSE	High	[K].FTEGVEIDESK.[V]		FALSE	Mycoplasma	1.29847e-07	9.49347e-05	1	1	18	MMCAP2_0459	MMCAP2_0459 [263-273]		0	1253.59	1.46641e+08	1.59156e+08	1.49464e+08		High	3.185e-05	1.425e-07	2.71	27.98	K.FTEGVEIDESK.V	[263-273]	Used	Used
	FALSE	High	[K].FTEGVEIDESKVK.[E]		FALSE	Mycoplasma	2.5915e-10	5.59251e-05	1	1	6	MMCAP2_0459	MMCAP2_0459 [263-275]		1	1480.75	3.25711e+07	4.06748e+07	38393716		High	1.77e-05	7.101e-10	3.78	26.75	K.FTEGVEIDESKVK.E	[263-275]	Used	Used
	FALSE	High	[K].FTEGVEIDESKVKEDTISGEVLSIDYQEQEFYK.[E]		FALSE	Mycoplasma	6.11767e-09	5.59251e-05	1	1	6	MMCAP2_0459	MMCAP2_0459 [263-295]		2	3854.84	1.12232e+07	1.22913e+07	3.92892e+06		High	1.77e-05	1.056e-08	7	52.65	K.FTEGVEIDESKVKEDTISGEVLSIDYQEQEFYK.E	[263-295]	Used	Used
	FALSE	High	[K].GGGTVEKGSEIYK.[K]		FALSE	Mycoplasma	1.87223e-06	9.49347e-05	1	1	3	MMCAP2_0459	MMCAP2_0459 [192-204]		1	1324.67	757645	2.31812e+06	1.82888e+06		High	3.786e-05	1.387e-06	2.99	15.19	K.GGGTVEKGSEIYK.K	[192-204]	Used	Used
	FALSE	High	[K].HPYFGDDIKNDPK.[F]		FALSE	Mycoplasma	3.39199e-09	5.59251e-05	1	1	6	MMCAP2_0459	MMCAP2_0459 [406-418]		1	1545.73	2.4054e+07	3.01403e+07	32686185		High	1.77e-05	6.39e-09	3.54	20.41	K.HPYFGDDIKNDPK.F	[406-418]	Used	Used
	FALSE	High	[R].KHPYFGDDIK.[N]		FALSE	Mycoplasma	0.000341657	9.49347e-05	1	1	6	MMCAP2_0459	MMCAP2_0459 [405-414]		1	1219.61	2.48318e+07	2.7402e+07	32766794		High	3.786e-05	0.0001189	2.87	18.31	R.KHPYFGDDIK.N	[405-414]	Used	Used
	FALSE	High	[R].KHPYFGDDIKNDPK.[F]		FALSE	Mycoplasma	1.62931e-10	5.59251e-05	1	1	14	MMCAP2_0459	MMCAP2_0459 [405-418]		2	1673.83	4.34958e+08	5.04048e+08	5.23146e+08		High	1.77e-05	4.767e-10	4.39	16.98	R.KHPYFGDDIKNDPK.F	[405-418]	Used (Top N)	Used
	FALSE	High	[K].KLEEIISK.[L]		FALSE	Mycoplasma	0.000162765	9.49347e-05	1	1	5	MMCAP2_0459	MMCAP2_0459 [525-532]		1	959.577	1.09704e+08	1.02293e+08	133353775		High	3.786e-05	6.312e-05	3.47	19.39	K.KLEEIISK.L	[525-532]	Used	Used
	FALSE	High	[K].KLEEIISKLETDLK.[S]		FALSE	Mycoplasma	1.95095e-14	5.59251e-05	1	1	25	MMCAP2_0459	MMCAP2_0459 [525-538]		2	1658.96	5.79363e+07	1.04167e+08	1.61289e+08		High	1.77e-05	2.153e-13	5.9	46.37	K.KLEEIISKLETDLK.S	[525-538]	Used	Used
	FALSE	High	[K].KLWEEWNK.[S]		FALSE	Mycoplasma	2.94507e-05	9.49347e-05	1	1	4	MMCAP2_0459	MMCAP2_0459 [337-344]		1	1132.58	3.68024e+07	4.98239e+07	5.01024e+07		High	3.786e-05	1.466e-05	3.29	29.14	K.KLWEEWNK.S	[337-344]	Used	Used
	FALSE	High	[K].IAELHSILAGQHDTTK.[L]		FALSE	Mycoplasma	1.03544e-15	5.59251e-05	1	1	30	MMCAP2_0459	MMCAP2_0459 [146-161]		0	1733.92	4.8967e+08	5.93609e+08	5.81089e+08		High	1.77e-05	1.751e-14	5.72	26.52	K.IAELHSILAGQHDTTK.L	[146-161]	Used (Top N)	Used
	FALSE	High	[R].LLDISDQGIDK.[N]		FALSE	Mycoplasma	1.20183e-07	9.49347e-05	1	1	3	MMCAP2_0459	MMCAP2_0459 [129-139]		0	1216.64	7.92659e+07	7.9607e+07	86351208		High	3.185e-05	1.34e-07	3.44	36.14	R.LLDISDQGIDK.N	[129-139]	Used	Used
	FALSE	High	[R].LLDISDQGIDKNTFSSK.[I]		FALSE	Mycoplasma	1.1705e-15	5.59251e-05	1	1	18	MMCAP2_0459	MMCAP2_0459 [129-145]		1	1880.96	3.83086e+08	5.10031e+08	5.17901e+08		High	1.77e-05	1.95e-14	5.41	37.92	R.LLDISDQGIDKNTFSSK.I	[129-145]	Used (Top N)	Used
	FALSE	High	[R].ILFATAQGAGWPLSLALRPLVK.[Y]		FALSE	Mycoplasma	2.82143e-15	5.59251e-05	1	1	24	MMCAP2_0459	MMCAP2_0459 [32-53]		0	2322.37	1.67897e+08	2.13458e+08	1.61014e+08		High	1.77e-05	4.145e-14	6.86	60.25	R.ILFATAQGAGWPLSLALRPLVK.Y	[32-53]	Used	Used
	FALSE	High	[K].INDDTFK.[S]		FALSE	Mycoplasma	0.00383739	0.000190555	1	1	7	MMCAP2_0459	MMCAP2_0459 [245-251]		0	852.41	7.19809e+07	8.86216e+07	9.03257e+07		High	9.026e-05	0.0009578	1.93	19.03	K.INDDTFK.S	[245-251]	Used	Used
	FALSE	High	[R].INSDKPIFELDK.[S]		FALSE	Mycoplasma	3.25179e-13	5.59251e-05	1	1	19	MMCAP2_0459	MMCAP2_0459 [301-312]		0	1418.75	2.57889e+08	2.65229e+08	2.84593e+08		High	1.77e-05	2.366e-12	4.36	31.58	R.INSDKPIFELDK.S	[301-312]	Used	Used
	FALSE	High	[R].INSDKPIFELDKSNDK.[N]		FALSE	Mycoplasma	8.37427e-12	5.59251e-05	1	1	9	MMCAP2_0459	MMCAP2_0459 [301-316]		1	1862.95	1.82943e+07	2.33339e+07	2.3751e+07		High	1.77e-05	3.789e-11	6.64	26.4	R.INSDKPIFELDKSNDK.N	[301-316]	Used	Used
	FALSE	High	[R].INSDKPIFELDKSNDKNIPK.[V]		FALSE	Mycoplasma	1.47394e-14	5.59251e-05	1	1	17	MMCAP2_0459	MMCAP2_0459 [301-320]		2	2315.22	1.25342e+08	1.73295e+08	1.65845e+08		High	1.77e-05	1.694e-13	6.9	27.77	R.INSDKPIFELDKSNDKNIPK.V	[301-320]	Used	Used
	FALSE	High	[K].ISGIEEENWLTLAK.[T]		FALSE	Mycoplasma	1.94796e-13	5.59251e-05	1	1	29	MMCAP2_0459	MMCAP2_0459 [493-506]		0	1602.84	2.85554e+08	3.76727e+08	3.4002e+08		High	1.77e-05	1.527e-12	4.75	50.66	K.ISGIEEENWLTLAK.T	[493-506]	Used	Used
	FALSE	High	[K].ITDFTR.[K]		FALSE	Mycoplasma	0.198012	0.00335702	1	1	3	MMCAP2_0459	MMCAP2_0459 [399-404]		0	752.394	523236	541684	500721		High	0.0009109	0.03601	1.94	19.61	K.ITDFTR.K	[399-404]	Used	Used
	FALSE	High	[K].LWEEWNK.[S]		FALSE	Mycoplasma	0.00432728	0.000237904	1	1	10	MMCAP2_0459	MMCAP2_0459 [338-344]		0	1004.48	1.12001e+08	1.35786e+08	1.41814e+08		High	0.0001077	0.001067	2.02	34.68	K.LWEEWNK.S	[338-344]	Used	Used
	FALSE	High	[K].LYNIPFDNADTNALQINLR.[V]		FALSE	Mycoplasma	2.03819e-11	5.59251e-05	1	1	16	MMCAP2_0459	MMCAP2_0459 [162-180]		0	2205.13	2.15469e+08	2.40631e+08	2.53119e+08		High	1.77e-05	8.109e-11	4.34	56.94	K.LYNIPFDNADTNALQINLR.V	[162-180]	Used	Used
	FALSE	High	[K].MFELIEK.[G]		FALSE	Mycoplasma	0.000531235	9.49347e-05	1	1	10	MMCAP2_0459	MMCAP2_0459 [185-191]		0	909.475	4.13939e+07	5.78418e+07	4.8681e+07		High	3.786e-05	0.0001739	2.43	37.44	K.MFELIEK.G	[185-191]	Used	Used
	FALSE	High	[K].MFELIEK.[G]	1xOxidation [M1]	FALSE	Mycoplasma	0.00487839	0.000280377	1	1	12	MMCAP2_0459	MMCAP2_0459 [185-191]		0	925.47	1.63119e+08	1.78182e+08	168175916		High	0.0001137	0.001177	2.07	31.68	K.MFELIEK.G	[185-191]	Used	Used
	FALSE	High	[K].NDITKEPGYFTLNMLR.[S]		FALSE	Mycoplasma	4.85824e-10	5.59251e-05	1	1	5	MMCAP2_0459	MMCAP2_0459 [541-556]		1	1911.96	3.07653e+07	4.40999e+07	36788544		High	1.77e-05	1.213e-09	4.05	47.87	K.NDITKEPGYFTLNMLR.S	[541-556]	Used	Used
	FALSE	High	[K].NDITKEPGYFTLNMLR.[S]	1xOxidation [M14]	FALSE	Mycoplasma	1.44861e-09	5.59251e-05	1	1	8	MMCAP2_0459	MMCAP2_0459 [541-556]		1	1927.96	3.93754e+07	5.06581e+07	5.13755e+07		High	1.77e-05	3.075e-09	5.37	41.76	K.NDITKEPGYFTLNMLR.S	[541-556]	Used	Used
	FALSE	High	[K].NEAGFVPVK.[F]		FALSE	Mycoplasma	0.00136235	0.000190555	1	1	3	MMCAP2_0459	MMCAP2_0459 [61-69]		0	960.515	6.97085e+07	7.2852e+07	79192448		High	5.652e-05	0.0003921	2.55	25.05	K.NEAGFVPVK.F	[61-69]	Used	Used
	FALSE	High	[K].NGTEGSFKDLK.[I]		FALSE	Mycoplasma	6.51722e-06	9.49347e-05	1	1	6	MMCAP2_0459	MMCAP2_0459 [234-244]		1	1195.6	1.16682e+07	2.06295e+07	17176114		High	3.786e-05	4.034e-06	3.94	17.37	K.NGTEGSFKDLK.I	[234-244]	Used	Used
	FALSE	High	[K].NKISGIEEENWLTLAK.[T]		FALSE	Mycoplasma	4.44444e-15	5.59251e-05	1	1	3	MMCAP2_0459	MMCAP2_0459 [491-506]		1	1844.98				No Quan Values	High	1.77e-05	6.082e-14	4.47		K.NKISGIEEENWLTLAK.T	[491-506]	Not Used	Not Used
	FALSE	High	[K].SDRILFATAQGAGWPLSLALRPLVK.[Y]		FALSE	Mycoplasma	9.14961e-13	5.59251e-05	1	1	5	MMCAP2_0459	MMCAP2_0459 [29-53]		1	2680.53	4.152e+06	7.09993e+06	5.72839e+06		High	1.77e-05	5.717e-12	6.06	58.27	K.SDRILFATAQGAGWPLSLALRPLVK.Y	[29-53]	Used	Used
	FALSE	High	[K].SGESAMTPPK.[T]		FALSE	Mycoplasma	2.21329e-08	5.59251e-05	1	1	3	MMCAP2_0459	MMCAP2_0459 [443-452]		0	1004.47	1.70349e+06	2.07977e+06	3.01186e+06		High	1.77e-05	3.16e-08	2.76	15.92	K.SGESAMTPPK.T	[443-452]	Used	Used
	FALSE	High	[K].SGESAMTPPK.[T]	1xOxidation [M6]	FALSE	Mycoplasma	6.50295e-11	5.59251e-05	1	1	4	MMCAP2_0459	MMCAP2_0459 [443-452]		0	1020.47	196689	257619	215521		High	1.77e-05	2.183e-10	2.23	12.4	K.SGESAMTPPK.T	[443-452]	Used	Used
	FALSE	High	[K].SGESAMTPPKTNPGIFDEGGSSILPINVGNEK.[L]	1xOxidation [M6]	FALSE	Mycoplasma	6.30512e-16	5.59251e-05	1	1	3	MMCAP2_0459	MMCAP2_0459 [443-474]		1	3259.58	2.97352e+06	7.3611e+06	4248650		High	1.77e-05	9.382e-15	6.08	47	K.SGESAMTPPKTNPGIFDEGGSSILPINVGNEK.L	[443-474]	Used	Used
	FALSE	High	[K].SKNDITKEPGYFTLNMLR.[S]		FALSE	Mycoplasma	6.26586e-12	5.59251e-05	1	1	6	MMCAP2_0459	MMCAP2_0459 [539-556]		2	2127.09	1.61199e+07	2.67624e+07	22076713		High	1.77e-05	2.973e-11	6.05	41.49	K.SKNDITKEPGYFTLNMLR.S	[539-556]	Used	Used
	FALSE	High	[K].SKNDITKEPGYFTLNMLR.[S]	1xOxidation [M16]	FALSE	Mycoplasma	2.59945e-12	5.59251e-05	1	1	9	MMCAP2_0459	MMCAP2_0459 [539-556]		2	2143.09	7.87139e+07	1.05845e+08	8.57465e+07		High	1.77e-05	1.394e-11	6.23	35.98	K.SKNDITKEPGYFTLNMLR.S	[539-556]	Used	Used
	FALSE	High	[K].SLVKLENGESVAR.[A]		FALSE	Mycoplasma	2.60867e-08	5.59251e-05	1	1	6	MMCAP2_0459	MMCAP2_0459 [564-576]		1	1401.77	4.4238e+06	1.0439e+07	7.60034e+06		High	1.77e-05	3.629e-08	3	23.74	K.SLVKLENGESVAR.A	[564-576]	Used	Used
	FALSE	High	[K].TDTSADALLSQFETIIK.[K]		FALSE	Mycoplasma	1.48598e-13	5.59251e-05	1	1	6	MMCAP2_0459	MMCAP2_0459 [605-621]		0	1852.95	2.67723e+07	2.21729e+07	2.33204e+07		High	1.77e-05	1.212e-12	6.07	62.2	K.TDTSADALLSQFETIIK.K	[605-621]	Used	Used
	FALSE	High	[K].TDTSADALLSQFETIIKK.[-]		FALSE	Mycoplasma	6.30512e-16	5.59251e-05	1	1	15	MMCAP2_0459	MMCAP2_0459 [605-622]		1	1981.05	1.67592e+08	2.31242e+08	3.37675e+08		High	1.77e-05	8.924e-15	6.36	58.51	K.TDTSADALLSQFETIIKK.-	[605-622]	Used	Used
	FALSE	High	[K].TIWSALK.[V]		FALSE	Mycoplasma	0.00207772	0.000190555	1	1	22	MMCAP2_0459	MMCAP2_0459 [222-228]		0	818.477	1.16846e+08	1.28357e+08	1.12644e+08		High	6.475e-05	0.0005621	1.31	34.3	K.TIWSALK.V	[222-228]	Used	Used
	FALSE	High	[K].TNPGIFDEGGSSILPINVGNEK.[L]		FALSE	Mycoplasma	6.30512e-16	5.59251e-05	1	1	25	MMCAP2_0459	MMCAP2_0459 [453-474]		0	2258.13	2.47451e+08	2.68704e+08	2.67306e+08		High	1.77e-05	7.774e-16	5.53	53.03	K.TNPGIFDEGGSSILPINVGNEK.L	[453-474]	Used	Used
	FALSE	High	[K].TSGYIMPLK.[E]		FALSE	Mycoplasma	4.54979e-05	9.49347e-05	1	1	4	MMCAP2_0459	MMCAP2_0459 [507-515]		0	1009.54	1.16221e+07	1.13885e+07	10588234		High	3.786e-05	2.115e-05	3.01	31.84	K.TSGYIMPLK.E	[507-515]	Used	Used
	FALSE	High	[K].TSGYIMPLK.[E]	1xOxidation [M6]	FALSE	Mycoplasma	6.82714e-05	9.49347e-05	1	1	3	MMCAP2_0459	MMCAP2_0459 [507-515]		0	1025.53	4.58716e+07	4.29283e+07	46362308		High	3.786e-05	3.007e-05	2.5	25.64	K.TSGYIMPLK.E	[507-515]	Used	Used
	FALSE	High	[K].TSGYIMPLKEVVTK.[E]		FALSE	Mycoplasma	1.86547e-10	5.59251e-05	1	1	6	MMCAP2_0459	MMCAP2_0459 [507-520]		1	1565.86	1.87633e+07	3.17809e+07	28283915		High	1.77e-05	5.343e-10	4.47	35.55	K.TSGYIMPLKEVVTK.E	[507-520]	Used	Used
	FALSE	High	[K].TSGYIMPLKEVVTK.[E]	1xOxidation [M6]	FALSE	Mycoplasma	1.04968e-07	9.49347e-05	1	1	21	MMCAP2_0459	MMCAP2_0459 [507-520]		1	1581.86	1.05459e+08	1.30407e+08	1.15474e+08		High	3.185e-05	1.193e-07	4.8	31.45	K.TSGYIMPLKEVVTK.E	[507-520]	Used	Used
	FALSE	High	[K].VKEDTISGEVLSIDYQEQEFYK.[E]		FALSE	Mycoplasma	6.30512e-16	5.59251e-05	1	1	11	MMCAP2_0459	MMCAP2_0459 [274-295]		1	2620.27	7.57939e+07	5.85861e+07	8.38787e+07		High	1.77e-05	6.305e-16	6.64	48.39	K.VKEDTISGEVLSIDYQEQEFYK.E	[274-295]	Used	Used
	FALSE	High	[K].VKEDTISGEVLSIDYQEQEFYKELHSR.[I]		FALSE	Mycoplasma	6.66932e-16	5.59251e-05	1	1	7	MMCAP2_0459	MMCAP2_0459 [274-300]		2	3242.59	5.72444e+07	9.04217e+07	7.20142e+07		High	1.77e-05	1.186e-14	6.88	49.83	K.VKEDTISGEVLSIDYQEQEFYKELHSR.I	[274-300]	Used	Used
	FALSE	High	[K].VKYNLVQDDSTK.[Q]		FALSE	Mycoplasma	5.20639e-11	5.59251e-05	1	1	5	MMCAP2_0459	MMCAP2_0459 [321-332]		1	1409.73	9.45271e+06	1.02218e+07	1.31703e+07		High	1.77e-05	1.801e-10	4.17	20.91	K.VKYNLVQDDSTK.Q	[321-332]	Used	Used
	FALSE	High	[K].VKYNLVQDDSTKQEFK.[K]		FALSE	Mycoplasma	5.08085e-14	5.59251e-05	1	1	9	MMCAP2_0459	MMCAP2_0459 [321-336]		2	1941.99	2.25075e+07	3.38473e+07	3.3947e+07		High	1.77e-05	4.872e-13	5.26	24.99	K.VKYNLVQDDSTKQEFK.K	[321-336]	Used	Used
	FALSE	High	[R].VMEKMFELIEK.[G]	2xOxidation [M2; M5]	FALSE	Mycoplasma	9.03413e-05	9.49347e-05	1	1	2	MMCAP2_0459	MMCAP2_0459 [181-191]		1	1428.71	448559	1.36809e+06	1.08664e+06		High	3.786e-05	3.807e-05	2.98	27.71	R.VMEKMFELIEK.G	[181-191]	Used	Used
	FALSE	High	[K].YNLVQDDSTK.[Q]		FALSE	Mycoplasma	1.27172e-06	9.49347e-05	1	1	4	MMCAP2_0459	MMCAP2_0459 [323-332]		0	1182.56	1.56707e+07	1.44321e+07	20208696		High	3.786e-05	9.979e-07	2.68	22.94	K.YNLVQDDSTK.Q	[323-332]	Used	Used
	FALSE	High	[K].YNLVQDDSTKQEFK.[K]		FALSE	Mycoplasma	1.8836e-10	5.59251e-05	1	1	12	MMCAP2_0459	MMCAP2_0459 [323-336]		1	1714.83	7.52643e+07	9.21419e+07	9.1672e+07		High	1.77e-05	5.39e-10	4.1	27.31	K.YNLVQDDSTKQEFK.K	[323-336]	Used	Used
	FALSE	High	[K].YNLVQDDSTKQEFKK.[L]		FALSE	Mycoplasma	1.55242e-10	5.59251e-05	1	1	17	MMCAP2_0459	MMCAP2_0459 [323-337]		2	1842.92	2.32423e+08	2.94202e+08	3.04218e+08		High	1.77e-05	4.578e-10	3.83	22.37	K.YNLVQDDSTKQEFKK.L	[323-337]	Used	Used
	FALSE	High	[K].YYNETYK.[N]		FALSE	Mycoplasma	0.0339271	0.000988076	1	1	3	MMCAP2_0459	MMCAP2_0459 [54-60]		0	980.436	9.10606e+06	1.07242e+07	12997347		High	0.0003097	0.006677	1.9	17.56	K.YYNETYK.N	[54-60]	Used	Used
	FALSE	High	[K].YYNETYKNEAGFVPVK.[F]		FALSE	Mycoplasma	6.30512e-16	5.59251e-05	1	1	25	MMCAP2_0459	MMCAP2_0459 [54-69]		1	1921.93	3.32206e+08	4.20052e+08	3.46774e+08		High	1.77e-05	8.854e-15	5.27	31.75	K.YYNETYKNEAGFVPVK.F	[54-69]	Used	Used
FALSE	Master Protein	MMCAP2_0394	MMCAP2_0394	87	FALSE	Mycoplasma	84	963	84	786	89.1	5.97	3421.2	84	5.53324e+08	3.22243e+08	3.07898e+08	1
[truncated: 19,609 more rows]
