# Supplementary material for: An atypical F-type ATPase is necessary for the function of the antibody cleavage system MIB-MIP in mycoplasmas
Source: PLoS Pathog. 2026 Mar 11;22(3):e1014043. doi: 10.1371/journal.ppat.1014043 (PMC12994834; doi:10.1371/journal.ppat.1014043)
Supplement: S2 Table — (XLSX) [file ppat.1014043.s017.xlsx]

## Sheet: Mnemonics
# Information extracted from the database Molligen 4.0 (https://services.cbib.u-bordeaux.fr/molligen4) on 25/11/2019.
# Cells contain the mnemonic of each gene predicted to be homologous to the genes of Mycoplasma mycoides subsp. capri GM12 encoding the MIB-MIP-F1X0 ATPase.
# Column are idepandent of each other. Horizontal aligment of colored cells does not represent synteny.
Table S2: list of MIB-MIP-ATPase homologs found in the genomes of Mollicutes
# Cells are color coded according to the gene predicted annotation: Red = MIB; Green = MIP; Purple = ATPase-1; Blue = ATPase-2; Salmon = ATPase-3; Grey = ATPase-4; Pink = ATPase-5; Orange = ATPase-6; Yellow = ATPase-7
# For a given species, adjacent colored cells correspond to adjacent loci in the genome. Colored cells separated by one empty cell correspond to loci in close proximity (less than 10 kb). Colored cells separated by two empty cells correspond to distant loci (more than 10 kb) or genes identified in different contigs in the case of non-circularized genomes.
	Mycoplasma agalactiae 14628	Mycoplasma agalactiae 5632	Mycoplasma agalactiae isolate JF4428	Mycoplasma agalactiae PG2	Mycoplasma agassizii ATCC 700616	Mycoplasma alkalescens 14918	Mycoplasma alkalescens NCTC10135	Mycoplasma alligatoris A21JP2	Mycoplasma anatis 1340	Mycoplasma anatis NCTC 10156	Mycoplasma anseris ATCC 49234	Mycoplasma arginini NCTC10129	Mycoplasma arthritidis 158L3-1	Mycoplasma arthritidis NCTC10162	Mycoplasma auris 15026	Mycoplasma bovigenitalium 51080	Mycoplasma bovigenitalium NCTC10122	Mycoplasma bovirhinis NCTC10118	Mycoplasma bovis 08M	Mycoplasma bovis 1067	Mycoplasma bovis 16M	Mycoplasma bovis 8790	Mycoplasma bovis CQ-W70	Mycoplasma bovis HB0801	Mycoplasma bovis HB0801-P115	Mycoplasma bovis HB0801-P150	Mycoplasma bovis HB0801-P180	Mycoplasma bovis HS-130614	Mycoplasma bovis Hubei-1	Mycoplasma bovis isolate JF4278	Mycoplasma bovis Ningxia-1	Mycoplasma bovis NM 2012	Mycoplasma bovis PG45	Mycoplasma bovoculi M165/69	Mycoplasma canadense HAZ360 1	Mycoplasma californicum NCTC10189	Mycoplasma californicum ST-6	Mycoplasma canis NCTC10146	Mycoplasma canis PG 14	Mycoplasma capricolum subsp. capricolum 14232	Mycoplasma capricolum subsp. capricolum 14DL0024	Mycoplasma capricolum subsp. capricolum ATCC 27343	Mycoplasma capricolum subsp. capricolum GM508D	Mycoplasma capricolum subsp. capripneumoniae 87001	Mycoplasma capricolum subsp. capripneumoniae 9231-Abomsa	Mycoplasma capricolum subsp. capripneumoniae 99108	Mycoplasma capricolum subsp. capripneumoniae M1601	Mycoplasma capricolum subsp. capripneumoniae type strain: F38	Mycoplasma capricolum subsp. capripneumoniae zly1309F
																		EXC44_RS00135
																		EXC44_RS00270
																		EXC44_RS00375
							D2845_RS00465	MALL_0798
								MALL_0797
																		EXC44_RS01935
							D2845_RS00575					EXC38_RS01930						EXC44_RS01940
							D2845_RS00580	MALL_0669				EXC38_RS01925
							D2845_RS00585	MALL_0668																														EXC52_RS03335	AXW82_RS03335	MCAPa_0350	AAK27_429	MCAP0345
							D2845_RS00590	MALL_0667										EXC44_RS02135																				EXC52_RS03330	AXW82_RS03330	MCAPa_0340	AAK27_430	MCAP0346	MCGM508_00155
					SAMN02745179_00675		D2845_RS00595				DP065_RS01085	EXC38_RS01885													BC85_0456													EXC52_RS03325	AXW82_RS03325	MCAPa_0330	AAK27_431	MCAP0347	MCGM508_00150	MCCG_0423			M1601_01895
	MAGb_7290	MAGa2960	MBOVJF4428_00349	MAG2830				MALL_0653				EXC38_RS01880							B0W43_02610	MBOVb_3830	E5H33_02635	MBOVa_2720	K668_02405	Mbov_0519		BC94_0457	BC93_0456	BBB47_01565	MMB_0480	MBOVJF4278_00505	B8187_02680	AAV31_02535	MBOVPG45_0372					EXC52_RS03320	AXW82_RS03320	MCAPa_0320	AAK27_432	MCAP0348		MCCG_0424			M1601_01900	MCCPF38_RS01905
	MAGb_7300	MAGa2970	MBOVJF4428_00348	MAG2840			D2845_RS00635	MALL_0652										EXC44_RS02530	B0W43_02605	MBOVb_3820	E5H33_02630	MBOVa_2730	K668_02400	Mbov_0518	BC85_0454			BBB47_01560	MMB_0479	MBOVJF4278_00504	IS	AAV31_02530	MBOVPG45_0373					EXC52_RS03315	AXW82_RS03315	MCAPa_0310	AAK27_433	MCAP0349	MCGM508_00135	MCCG_0428	MCCP01_0425	MCCP_9060	M1601_01915	MCCPF38_RS01910	BVA24_01895
	MAGb_7310	MAGa3230	MBOVJF4428_00347	MAG2850	SAMN02745179_00769		D2845_RS00640	MALL_0651			DP065_RS01300							EXC44_RS02535	B0W43_02600	MBOVb_3810	E5H33_02625	MBOVa_2740	K668_02395	Mbov_0517	BC85_0453	BC94_0455	BC93_0454	BBB47_01555	MMB_0478	MBOVJF4278_00503	B8187_02670	AAV31_02525	MBOVPG45_0374					EXC52_RS03310	AXW82_RS03310	MCAPa_0300	AAK27_434	MCAP0350	MCGM508_00125	MCCG_0429	MCCP01_0432	MCCP_9070	M1601_01920	MCCPF38_RS01930	BVA24_01900
	MAGb_7320	MAGa3240	MBOVJF4428_00346	MAG2860							DP065_RS01305	EXC38_RS00720		EXC42_RS01875		MBVG_5630	EXC34_RS03125		B0W43_02595	MBOVb_3800	E5H33_02620	MBOVa_2750	K668_02390	Mbov_0516	BC85_0452			BBB47_01550	MMB_0477	MBOVJF4278_00502	B8187_02660	AAV31_02520	MBOVPG45_0375		MCAN360_RS02790	EXC49_RS01750	MCFN_RS00965			MCAPa_0290	AAK27_435	MCAP0351	MCGM508_00120	MCCG_0430	MCCP01_0433	MCCP_9140	M1601_01925	MCCPF38_RS01935	BVA24_01915
	MAGb_7330	MAGa3250	MBOVJF4428_00345	MAG2870							DP065_RS01310	EXC38_RS00715		EXC42_RS01870		MBVG_5620	EXC34_RS03130		B0W43_02590	MBOVb_3790	E5H33_02615	MBOVa_2760	K668_02385	Mbov_0515	BC85_0450	BC94_0449	BC93_0448	BBB47_01545	MMB_0476	MBOVJF4278_00501	B8187_02655	AAV31_02515	MBOVPG45_0376		MCAN360_RS02785	EXC49_RS01745	MCFN_RS00960			MCAPa_0280	AAK27_436	MCAP0352	MCGM508_00115	MCCG_0431	MCCP01_0434	MCCP_9150	M1601_01930	MCCPF38_RS01940	BVA24_01925
	MAGb_7340	MAGa3260	MBOVJF4428_00344	MAG2880	SAMN02745179_00828	MALK_1350	D2845_RS00995	MALL_0564	GIG_02913	DP067_RS00585	DP065_RS01315	EXC38_RS00710	MARTH_orf250	EXC42_RS01865	MAU_5460	MBVG_5610	EXC34_RS03135	EXC44_RS03655	B0W43_02585	MBOVb_3780	E5H33_02610	MBOVa_2770	K668_02380	Mbov_0514	BC85_0449	BC94_0448	BC93_0447	BBB47_01540	MMB_0475	MBOVJF4278_00500	B8187_02650	AAV31_02510	MBOVPG45_0377	MYB_RS01105	MCAN360_RS02780	EXC49_RS01740	MCFN_RS00955	EXC52_RS02225	AXW82_RS01155	MCAPa_0270	AAK27_437	MCAP0353	MCGM508_00105	MCCG_0432	MCCP01_0435	MCCP_9160	M1601_01935	MCCPF38_RS01945	BVA24_01935
	MAGb_7350	MAGa3270	MBOVJF4428_00343	MAG2890	SAMN02745179_00829	MALK_1340	D2845_RS01000	MALL_0563	GIG_02908	DP067_RS00590	DP065_RS01320	EXC38_RS00705	MARTH_orf251	EXC42_RS01860	MAU_5450	MBVG_5600	EXC34_RS03140	EXC44_RS03660	B0W43_02580	MBOVb_3770	E5H33_02605	MBOVa_2780	K668_02375	Mbov_0513	BC85_0448	BC94_0447	BC93_0446	BBB47_01535	MMB_0474	MBOVJF4278_00499	B8187_02645	AAV31_02505	MBOVPG45_0378	MYB_RS01110	MCAN360_RS02775	EXC49_RS01735	MCFN_RS00950	EXC52_RS02220	AXW82_RS01150	MCAPa_0260	AAK27_438	MCAP0354	MCGM508_00100	MCCG_0433	MCCP01_0436	MCCP_9170	M1601_01940	MCCPF38_RS01950	BVA24_01940
	MAGb_7360	MAGa3280	MBOVJF4428_00342	MAG2900	SAMN02745179_00830	MALK_1330	D2845_RS01005	MALL_0562	GIG_02903	DP067_RS00595	DP065_RS01325	EXC38_RS00700	MARTH_orf252	EXC42_RS01855	MAU_5440	MBVG_5590	EXC34_RS03145	EXC44_RS03665	B0W43_02575	MBOVb_3760	E5H33_02600	MBOVa_2790	K668_02370	Mbov_0512	BC85_0447	BC94_0446	BC93_0445	BBB47_01530	MMB_0473	MBOVJF4278_00498	B8187_02640	AAV31_02500	MBOVPG45_0379	MYB_RS01115	MCAN360_RS02770	EXC49_RS01730	MCFN_RS00945	EXC52_RS02215	AXW82_RS01145	MCAPa_0250	AAK27_439	MCAP0355	MCGM508_00095	MCCG_0434	MCCP01_0437	MCCP_9180	M1601_01945	MCCPF38_RS01955	BVA24_01945
	MAGb_7370	MAGa3290	MBOVJF4428_00341	MAG2910	SAMN02745179_00831	MALK_1320	D2845_RS01010	MALL_0561	GIG_02898	DP067_RS00600	DP065_RS01330	EXC38_RS00695	MARTH_orf254	EXC42_RS01850	MAU_5430	MBVG_5580	EXC34_RS03150	EXC44_RS03670	B0W43_02570	MBOVb_3750	E5H33_02595	MBOVa_2800	K668_02365	Mbov_0511	BC85_0445	BC94_0444	BC93_0443	BBB47_01525	MMB_0472	MBOVJF4278_00497	B8187_02635	AAV31_02495	MBOVPG45_0380	MYB_RS01120	MCAN360_RS02765	EXC49_RS01725	MCFN_RS00940	EXC52_RS02210	AXW82_RS01140	MCAPa_0240	AAK27_440	MCAP0356	MCGM508_00090	MCCG_0435	MCCP01_0438	MCCP_9190	M1601_01950	MCCPF38_RS01960	BVA24_01950
	MAGb_7380	MAGa3300	MBOVJF4428_00340	MAG2920	SAMN02745179_00832	MALK_1310	D2845_RS01015	MALL_0560	GIG_02888	DP067_RS00605	DP065_RS01335	EXC38_RS00690	MARTH_orf255	EXC42_RS01845	MAU_5420	MBVG_5570	EXC34_RS03155	EXC44_RS03675	B0W43_02565	MBOVb_3740	E5H33_02590	MBOVa_2810	K668_02360	Mbov_0510	BC85_0444	BC94_0443	BC93_0442	BBB47_01520	MMB_0471	MBOVJF4278_00496	B8187_02630	AAV31_02490	MBOVPG45_0381	MYB_RS01125	MCAN360_RS02760	EXC49_RS01720	MCFN_RS00935	EXC52_RS02205	AXW82_RS01135	MCAPa_0230	AAK27_441	MCAP0357	MCGM508_00085	MCCG_0436	MCCP01_0439	MCCP_9200	M1601_01955	MCCPF38_RS01965	BVA24_01955
	MAGb_7390	MAGa3310	MBOVJF4428_00339	MAG2930	SAMN02745179_00833			MALL_0559	GIG_02883	DP067_RS00610	DP065_RS01340		MARTH_orf256	EXC42_RS01840		MBVG_5560	EXC34_RS03160	EXC44_RS03680	B0W43_02560	MBOVb_3730	E5H33_02585	MBOVa_2820	K668_02355	Mbov_0509				BBB47_01515	MMB_0470	MBOVJF4278_00495	B8187_02625	AAV31_02485	MBOVPG45_0382	MYB_RS01130		EXC49_RS01715	MCFN_RS00930	EXC52_RS02200	AXW82_RS01130	MCAPa_0220	AAK27_442	MCAP0358	MCGM508_00080	MCCG_0437	MCCP01_0440	MCCP_9210	M1601_01960	MCCPF38_RS01970	BVA24_01960
	MAGb_7400	MAGa3320	MBOVJF4428_00338	MAG2940	SAMN02745179_00834			MALL_0558	GIG_02878	DP067_RS00615	DP065_RS01345		MARTH_orf258	EXC42_RS01835		MBVG_5550	EXC34_RS03165	EXC44_RS03685	B0W43_02555	MBOVb_3720	E5H33_02580	MBOVa_2830	K668_02350	Mbov_0508				BBB47_01510	MMB_0469	MBOVJF4278_00494	B8187_02620	AAV31_02480	MBOVPG45_0383	MYB_RS01135		EXC49_RS01710	MCFN_RS00925	EXC52_RS02195	AXW82_RS01125	MCAPa_0210	AAK27_443	MCAP0359	MCGM508_00075	MCCG_0438	MCCP01_0441	MCCP_9220	M1601_01965	MCCPF38_RS01975	BVA24_01965
					SAMN02745179_00835	MALK_2110			GIG_02873	DP067_RS00620					MAU_3090			EXC44_RS03690																	MCAN360_RS02345		MCFN_RS00920	EXC52_RS02190	AXW82_RS01120
					SAMN02745179_00836	MALK_2100				DP067_RS00625					MAU_3080																B8187_02595				MCAN360_RS02340		MCFN_RS00915						MCGM508_00040
								MALL_0503	GIG_02863				MARTH_orf508																		B8187_02590			MYB_RS01340			MCFN_RS00910
					SAMN02745179_00839	MALK_2190							MARTH_orf506	EXC42_RS00975	MAU_3000																B8187_02585												MCGM508_00025
					SAMN02745179_00840	MALK_2200				DP067_RS02310			MARTH_orf505	EXC42_RS00970	MAU_2990																B8187_02580			MYB_RS01390	MCAN360_RS02300								MCGM508_00020
						MALK_2210			GIG_00652				MARTH_orf503	EXC42_RS00965	MAU_2980																B8187_02575				MCAN360_RS02295								MCGM508_00010
						MALK_2220							MARTH_orf502	EXC42_RS00960	MAU_2970																B8187_02570			MYB_RS01915
						MALK_2240				DP067_RS03785			MARTH_orf500	EXC42_RS00955																	B8187_02565			MYB_RS01920
						MALK_2250							MARTH_orf499	EXC42_RS00950																	B8187_02560			MYB_RS01925
													MARTH_orf498	EXC42_RS00945																	B8187_02555			MYB_RS01930
																															B8187_02550			MYB_RS01935
																															B8187_02545
																															B8187_02540
[truncated: 78 more columns]

## Sheet: Protein sequences
# Information extracted from the database Molligen 4.0 (https://services.cbib.u-bordeaux.fr/molligen4) on 25/11/2019.
# Cells contain the mnemonic of each gene predicted to be homologous to the genes of Mycoplasma mycoides subsp. capri GM12 encoding the MIB-MIP-F1X0 ATPase.
# Cells are color coded according to the gene predicted annotation: Red = MIB; Green = MIP; Purple = ATPase-1; Blue = ATPase-2; Salmon = ATPase-3; Grey = ATPase-4; Pink = ATPase-5; Orange = ATPase-6; Yellow = ATPase-7
# Column D contains the numerical value of the number of amino-acid for each predicted protein and a conditional formating based on that value displaying a grey bar.
	Mnemonic	Amino-acid sequence	Size (aa)
	AAK27_429	MYFLKKKKNKILMYALIASLTTSLSFGSVIYYSISDANISFETSSNGITDAELTPINNATNDALISNRDNKLKPSSEKVIKESDKTKEDKLIIPVKKEKEQDVAKVQPKPEINKPDSPAVRQTTSRSKTRITINGVSVEAEIEGPPGFHVHKQDIDRKITNPTKPYQNHTVGKIISIEVTDELRKSVLNNALSAPDGHEDRGAGLFNNTLMQVFDSELKDASDVIKALETLEAIGKVNSEFFKNNIERYQKLLDSSRVSEFLTEKGQKEYPELKGKFKTKTQEYIWLIHNLDQKKFTTIASRSEKYLKEGLTISPRNAFINENGEIDSYSWGPPGEYNTVTARMQRDNSTYRVFDYDAWQTRSPGDIDSGNFPGWKKENVTSEFTSKFNFSDGEGITIS…	751
	AAK27_430	MKKFNKLLMLISSSTLLIPLTLLISCKPQTKKTINRPLSDNEFINLVDSINNENDILKYADIKFKDPSGDLISKESVLPTRLSNNDILITFKDRYEKQVNASVTNIKIEDSDNPFSVVNDATVFIEFKNASTNKAKTKSFKITGLNTKNTVDRSGHKVVDELAYFNGETGYTKYTNNSQKERFKFDNNKYISRLEAEFGGSKGSIDLKRFRGLDASDNDIKNFDKQAELSNFDSYYNAALKGFTLPVYKDGKIDGLKINDASETIKGPSPIDSLGRIEKAKTNGLARTIPNETYKTAAIQTFQVSFKGWKDYAQEIAEAEYYIKLFERWTDNQIKQYIARQLWQLEQNLKYDLNLVEKDIATTDPELTTVIKGFNDKKEQLKKDYEKEKARLSSLKKDE…	862
	AAK27_431	MYFLKKKKNKILMYTLVASLATSLSFGSVIYYSISDANISFETSSNGITDAELTPINNPIDDAIVSNRDNKLKPNPERIIRETNKKDQDKLIIPKKEEKEIKEVAKPEPKPEIIKPETTINKPSRAKVKSQIVINGVTVNAEIEAPPGFIVHDQDKSRNIANPTRPYQNHIVEKILSIEVTQALRDSVVKNSLTGGEGYDKGAGLFQNTLTNVISREIEENKGNIHKALENLEAISKQNSDFFNSSIERYKRLLDSKNVIEYLKPEAKMQYPKLKGEFKTKTQEYLWLINNLDHSKFTKIASTSEKYLKEGLTISPRSAFINENGEIDSHGWGPPDAYNTVTSRLQRDNSTYRVFDYDQYYNRSSDRIENGTYPGWTKKDVTNDFTSSFGFSKSDGITI…	750
	AAK27_432	MTRLNKLLILISSLSLSLPLTLLVGCSPANKKIISKTIDDKEFFELINSIKSEDDLLKYADIKFKNSRGSYISKADVIPTQLEKNQIEIIFKDKYKNQIGSEIVNVITNRSNGFASINDATIYAEFKNSKTGKTKSINFKVTGLNKKNTVDASGHSIIHSDLDYFGGETGYALYTQKSQKERFEFDNKKYISSLERQVGNDFPIDLKAYRNLDTKQENKDKFDKLAKENNFDTYYNAALKGFTLPVYDDKGEVSGLQINDAPEVNKGPSSVDSLGRDPFKTNGLARTIPNETYKTAAIQTFQVTFNWWKDYSEEIEQAQEYIELFNSWTEDQVKNYVGTQLRQLELNFKDDTREIEKQLRETPKDREGIINTLNKQKTEIEAKYKEDFEKFNKLDKNGL…	859
	AAK27_433	MHILKKKKNKILTMALVASLATSLSFGSVIYYSFADANISFDTSSNGITDAELAPINNATNDAIISNRDNKLKPSTEKIIRETDKNIEKLVIPTVKKDEKIDAAKPETKPEIIRPNSGSKPRSSRFSTKIYINGVEVEAEIEGSPAFHVHSEDVTRKIANPTRPYQNHTVDKILSIKVTDELRNSVINDSLTGSSGGYDSGAALFNNSLFNVYDQELSKTTDLNKSLESLEAVANQNSEVYKNTLERYKRLLDSPNVVNFLKPGAKEKYEQLKSQFKTNTQRYIWLIANLDKTKFTKIASTSEKYLKEGLTISPRSAFINEKGEIDSNGWGPPAEYNTVTSRLQKDNSTYRVFDYDQYYNRSSDSIESGNYPGWTKKDVTSNYTSTYGFEEGKGITISE…	749
	AAK27_434	MKSLNKLLVLLSSSTLALPLTLLVACTSTNKKIISKPIDDTEFLKVVGSINSENDLLKYADIKFKDSRGSYISKGDVVPNQLEKNQVEIKFKDKYENQITAAVVNVIVDRTNGFATLNDATLYVEFKNSKTNKAKSINFKVTGLNKNNTINASGHKVGSDLDYFGGESGYISYTKMDQKSRFEFDNKKYINSLERQVGNGSSIDLKAYRGLETSKKNIEKFDKQAKENNFDTYYNAALKGFTLPVYDDKGNVTGLQINDAPEVNKGPSSVDSLGRDPFKTNGLARTIPNQTYKTAAIQTFQVSFTGWKDYAAEIEEAEDNIKLFESWNETQIQNYIDIQLKQLKLNFEDESQQIDKQIATTDKESITILKNLQDQKDKLKVEYENNQDKISKLGKEGLV…	859
	AAK27_435	MHILKKKKSKILTMALVASLATSLSFGSVIYYSFSDANISFDTSSNGITDAELAPINNATNDAIISNRDNKLKPSPEKNIREIEKNIEEKLVIPPAKKEEKIEAAKPELKPVTRKPETNITSPKPVKTKRKITISGVEVEAEIEGPPSFVVHEIDKTRRISNPTRPYQNHTVNKILSVTVTKELKEKVAKDALTGGGGYDEGAGLFNNNFFNVFDNQLAYSKNLNDTLRDLEAVAQQNSAGFQNNLERYKKLLDSNNVVKFLKEKAQQEYPKLKSQFQTKTQEYIWLIANLDQSKFTKIASNSEKYLEKGLTISPRSAFINEAGEIDSNGWGPPDEYNTVTSRLQKDNSEYRVFDYDQYYNRSSDSIENGTYPGWTKEDVSSSYSSRYDFKPGEGIRIS…	750
	AAK27_436	MKRLNKLLMFLSSSTLLIPITLLVACTPSKVVAKPIDDNEFNKLINSIKAETDLLKYADIKFKDQRGSEANKANIIPSQLKNEHINIIFKDKYKGQVSAIVTNIDVDKSNLFAIQKDAKVFVQFTNNKTGTSKTINFVINGLNEKGNFDASGNRVVNDLDYFGGNLGYEQYAKKSQKERFKFDNEKYVSLLKHQVNNGKDINLKEYRGLDTKPDHIKKFDELAEKSNFDTYYNAALKGFTLPIYDSSGQVSGLQVNDGAEVPKGPSSVDSIGRSEKAKTNGLARTIPNETYRIAAIQTFQVNFTAYKDYAKEIEEAQDNIELFGTWNSEQIKSYIETQLRQLTLNYEDESGQIDRELQQTKSDSTGIIQNLNNQKEKLKKEFDEKFKEISNLKKEDLVK…	855
	AAK27_437	MSSLKVEQQKFYDDGSNLILETKKNKTVSIYKTIILWFFFVSMSLLLFLSNYSIFNKNIENSYQFLFNFSQPIFEQYNWIALFRICLLGFLYFYGLKKAYINLEPNKPYLKLYTIWFSLYFITSISAFVLFFTYSPLKVQEVINLIYSLIALLVIDISYVLFKYKTRKKLNPLVYQNKWSLIIDLISRIVLVALVVSAFLIWVNQGGEAYEMLANNHFYEYILNLFRIKSFTNFLIIITSFIFIGLLLTGLKVYTILKIVYKQYSFEIIRDKLNLYLTGVIVTFNWLTSLVFIKIPSTHEVFVENDNLEYLYLLFSLLNIIITIVYLWFKQFKNKINSPLIKISYLTIFHFIIWTVFMIATFLTTNTRVAMINLLVTIILVAISYYWHIKSSRFNNYYN…	487
	AAK27_438	MKHKNKQNSDQSFIVFDLYEQIVNANNYIDYQKLLATVLLENQIGFDSKIYKEFENSYLLGLKNHYDLVLRDFVITFNVNLKISSDLLVPMISASESSNTDAINLKQSKNEQYNKFLNTFNDCLISLIKQDLCVEIFPKIIIFKSKNTDKLKIIFDKTKVLTRG	164
	AAK27_439	MDLKKVETKLNNLKTIQQRLNNEKNILLIDMIKQNALLNYYVKNALWNQNIISLLQTEYKIKNNLINENKTSKNKLINKLKDFISQPKELWIYVTEEQKYSTDSYSRYEKHILNNIKKKTADFITIGDRAKEFCSQNKLSVIYNVDQKQTISKLSWILTLIIKFLFSQYNYQSLHFVINSNKNKDNNFTILPLTKFNVNSLSETENKFDLTNIKEFKIFPDIDNYIQTQIDNFIENSIQSLLVESSFYKTKNELIKTNKTINEVDEEVKKLNKKIIRIKREKEIEEIVLLTSNNKRFLIRRDQ	303
	AAK27_440	MAFSVEINFIENKQTINFNKAIVYFNADEENEWISLTNNSILGYEIILLKILDLSNNQEKYLFVNNVNIMVKNNHIVINTFSKQNFLVKTNRKKEYQEQLKELHKQITILQANQTIGLTIDSLLELKRLKNKYYVLKLKNLLQLKGE	147
	AAK27_441	MKKNKLLSKSYKIAILLLTATSGLSLTTLIKNVNQDNTVVRLYQDGSGSSGSTSGNGTVSDGSSNGVTNETGSTNNGATSPETPGKPQISNEFESFKDKVDAKIKETLEKVHGKISSILEEELAKLEKLDKATEKQEEYFKNLSKRVYLNELKKHFSNKDDLLKEPSKYGFDITFPKVLGNDKKVDTAIVKFNGKTYNNIKISNDSDDRDYTKVVNKDQKDGVEKNSKSQDNVITSHRFNAVLDGYAQSWLGKIKDMIYKEDQDLPIFGKDIFLTEHTKQGENNTTTIDGYTVKLNDKHQNWQSYIKTKIKNRFVDFDLNQNQAFQFNTQTSNSSKPTPPNLPDINKKPLDPTEKRDQNSVEYAEQLPRLQPILRWSYADKDKSFIKSTFNASTEEKEP…	758
	AAK27_442	MNLKTNSKHTLPKISAIYDYIVEVKGEFDYKQQQIFTSKKNKEARLFLISATSDTAYLLANLQALKLTINDELELLDSTNEIFTSSEYFGKVIDIYGNIILPEQKTVVKKPEDISSEVFKLSHDLMKVQRLNEQLYTGLAAIDLLIPIGKGQRELIVGDRQTGKTHIALNTIINQSARNIKCVYVAIGQKKESISRIYNILQQHDALKNTIILDAPANSSYEQYLAPYIGMTHAENISNTNDVLIIFDDLTKHANIFREIALLSNRPVGKEAMPGDMFFAHSQLLERAGSYKNKKTITALPIIQTIDNDITSLIASNVISITDGQIVTSSKLFSQGILPAVDIDFSVSRTGGSVQDKTIRQIAGEINKTYRKYKRQLKLSMLDYNLNSEVSDLMYKGKM…	515
	AAK27_443	MNGKILSISGDVIEVQFEPSNLPSINHLLTTHDNQTYLLVKSVINDTNIKAIIIYAYKQISLSDVIINTKKSFMVPVGSSAKNNIFSFTGISLNNPHNDKQEYVEMNSTINNKRELSSEFELIETGIKAIDFFIPIFKGFKLGIFGGAGVGKTVLMKEIIFNVNNKYKKTSNIFIGSGERSREGIELYDELTESNLMKNSTMFVSKMNESPGARMSIVPIGVTAAEYLRDVKKEDVLLFIDNIYRFIQAENEVSATLGKKPSVGGYQSTLESDVANIQDRLFKNKNGAITSFQTVFLPMDDLSDPSAVAVFNHLDSNLVLSRDQAAKNILPAFDPLASSSSSVDETLIGKKHFNAIIEVKRILKAYKDLEDVILILGFDELDAESKILVKKALQLENFF…	459
	AAV31_02480	MKNSTMYISKMNESAGARMSIVPIGITAAEYLRDKQKEDVLLFIDNIYRFVQAENEVSATLGKKPSVGGYQSTLESDVANVQNRLFKNKNGAITSFQTVFLPMDDLSDPSAVAVFNHLDGNLVLSRDQAAKGILPAFDPLASSSNSVDETIIGKKHLDAIIEVKKILKAYKDLEDVILILGFDELDAESKIIVKKALQLENFFTQNFFMTEHFTKSPGQYVPMNETVDSVIRIVNGEYIKQSPEIFAFVGSALNIKTDKELGL	263
	AAV31_02485	MKANDNINIITNVNSAYNDMPRISAVFDYIIEVKGKFNYRQQQVFTSSKNKNARLFLISAFADTAYLLSNEEGRKLAINDKIVLLNETNEVFTSNEHFGKVIDIYGNAILPVSQTISKTNDSVSSEMFKLAHDLMKVQRLNEQLYTGINAIDLLIPIGKGQRELIIGDRQTGKTHIALNAIINQAAKGTKCIYVAIGQKRESISKIYNTLNQHNALKNTIIIDAPANSAYEQYLAPYVGMAHAENISATDDALIIFDDLTKHANIFREIALLSNKPVGKEAMPGDMFFAHSQLLERAGSYKNRKTITALPIIQTVDGDITSLIASNVISITDGQIVTSAKLFAKGILPAIDIDFSVSRTGSSVQDRTIAKVAGVINKIYRKYKRHLKLSMLDYELNKEV…	524
	AAV31_02490	MKSKKMLLILKAVSPAISAPVALVSVSGKENLNKRFEEGTNSTSGANDKNGKGANNGTGSNSNGGNANRSSESSYTSGKPGKGVSPQFSSFKDKADEAIKQALNDAVDKIIKYTESELSKIGDLTKPQEQKEGDKDKDKDSYLDKLEKKVYLKELNKLFKDKKNNLKEFKDYAELGLPVTFPFVIANDKEYDTGTINFNGKEYKDIKIGKNENRDYSKVIESNGKDRINKSGKEENIASGPQFESALNKYTQELNKSILDMVYNPKEIPKFGKDIFLEEAKFDQKEGFTVKHPQNSNSWSDYIVKKIKPKFVDFDLKQNQEFKVIDETQPSPKVNPPNLPDLTKKPLVPGKPPTNNDTVNPLEQSETLLSLAPYANYKYSQNSNDVLANLLRNNSGEQK…	759
	AAV31_02495	MSQKDFKVVINFIGNKQVTFNNALVYFNADEEGDWVSLVDNSILGYDITLLKIVDLSNKLTKYIFAKNTNITVAKNIISIYTFSEFVFFIETKAKKQYNESYKEVSKKVAALEAMQQLGISIDQLLELNKLKEEKYILKMKNLHKLKEEE	150
	AAV31_02500	MDLNKIEGKLENLKRIEQKVNNDKNILLIDIMKKNRLLSFYVKNARHNKDMILVLRDEYAYKNLLVSKDDYPYKSISFIKKIRNLFIKPRELWIYLTEEQKYSTDSYSRYESKILEKIKKTNSDFIAIGKRAIEFCSSNKLNAIYEIDNSDIYSDLSWRLCQIIKFLFSQDNYESLRFVINSNKNIDGHFTILPVDEFNINILSDSRFENDNLEIKSFKIFPNMDQYVSAQISSFIENSIQSLLVESSFYKSKVGLVSTNKIINELEDEMKKISKKIIRIKRENEMEEIVLLTSNNKKYLYREGNN	306
	AAV31_02505	MKTRKVENEMMFNIYNQYEAARQDANFVDCNKLMAQVLLECNLGFNSKEYVKFSEMFNEALDKKYDIVLANFVISFNVNHKFSADALVPVLKTNEDSNTEAFNFVSSKETKFNILLGLYNKYVYELITSGNYVELFPNIIVFKSKNTNSHKILFDAKSILLRGE	164
	AAV31_02510	MHLKSINIDEKRIYDDSQSLATKQRKSFIITLYKSVLLSYFFVSMLCLLFLLPQGLFSKKIIGSSYNFIFDFSILTTLEANWIFIFRLSLFGLCYFYGLIKAYLNINKNKEHIKKYGIWFSIYLALSLTGFLLFFTYHSTEVKKLVLMLFLLVAYLFADISYALFSFYTRKKTDPVVYQNKTPLVIDISSRILLTAITMAVFFAWAYSYTDKSGTTFVRMFALFNEGNNSIPYNAFYNAAFKLFKVKSVLNFITVILISLVIGLLLIGLKIYSIWSLAYKQFDAQVYKDRLQFYLVGTLVLVIWLFSLFKLKYPPTHELFSQVQALQYASVLFGIFNLLIAAVFISLLFAKKVKLNSFLIKTTVTALFQLIVWTTYMIANFVNIQHTIGIINLLLTALS…	505
	AAV31_02515	MKKNKIILLTSLSIISPSLAVIAAKCNDNKKPSSTNEKSINELNSEQFKKLIESTNDVNQLVSFKFSNGGREVDLSQILPSQVEENTQNLSVTVNSKYTNVISAIVVNANTEKKLPTIISNAKGELDVSLLFTNKKTNETVSKTFKLKGLKTNGGMHHSGLILRDPIDSFGGSDGFKKYLGMTQDERFKHDNNLYLSNIKNYWGDDGALKARGLESVTADQKKEFDEKAAKLKLDSYDSAAAKGFSLPVFNSEGKVEGLKLFEREVAKAPSHVDTLGRDIYKTNGLARTIPNETYKTIAKQTYQVTFNFEKDFRKELAEIDRHIKFFEDKNEEQIKSYLESQIKILDQNLESKLKEINNRWNSYSDEAKKGLKESHKKEIEEAERKHKEERSKYLSWKK…	855
	AAV31_02520	MSVLKKKKSRVLILATTAGVIASFSSGAIIYNASSDNSLGMILFSSEDKSLLHPSNNVDYSRTIDSITDKNIKELSKQPKIEKPIEKKIEEKITPPKVEEVPKPPTAAPEPPRITPEVKNYRPEISPLVQRSEKVKIFGVEVNATVLARPDRVVSQKDKDKGIANISGYQNVTVSKLLNIEVTAELEQKVAQNALGGEEGKGIGLFGNNLTLVANQIGITEGLDKAEAVLIKQNPNTWNENIHRYKQLLDSGNFIKFLKPGKEDEYRRLEKEGFKSLNQKYIWIIANLDQSKFTKISQKSLDYLKKGLAIDPRNAIINANGEIDSLVWNVPDQYNKVTSRLSRDNSTRRVFDFDQWYLRSSDSIVQGKYHGWNKTDKTNEYSSYGISTGDGIKVFELTR…	748
	AAV31_02525	MSMLKTRKNRILVFSLLSGGVLSIASAVAIYKATSDFNFAQSLFSYETYDSQLANSKNVKPAYDSIRDKNVIEKQVEPIKIEEPKPKPEPIIIKTPKADESSSAELPKESPKVIESNPIVHSPNTQRRQITLNGVQVYATVEVTPDRKITDYDRTKGIANREPYQSVIVNKLISVEVTEELRKKTVEKALTSGDGDGLFDGTFFKVIDDLINKDKDSIEIAESVLEGNKQIWENNLFRYKELLDSKNVVNFLKEPAKSEYQTKQFGSINQKYIWLIANLDKTKFVKLAANSDRYLNEGLVVDPRNAKINANGEIDAHAWSPSREFNTVTSRMSRDNSLKRVFGYDSHWWRSPDSITEGSYPGWKKIDVTRTEFSSYKIGNNDGISVHKLEREKKIKEEN…	741
	AAV31_02530	MAKMKKILTLSTIPFLSTLLIAAKCTDNIKSDNKSIKLLNDKDFEQLIKNTDISKITSFIFDSNFGPSKPLDKVLPTEIEENPSNLKANVNEKYANSISVIVNGARTQKDDRRNISNTKGEVDIFVTFVNKATNKEISKEIKLTGLASNPIGADHRGAIAGDPLQSIGGESGLLEYHKLSHLDRFNKKDNPMYMAMLKNILSQGGLQQLDIKKTRGLNISDEQIKEFDQKAHSSSFDSYINAALKGFTVPVYEGSEVKLKVLDDAEVGKGPSPIDTVHRNPFRSNGLARTLLNETYKTIAEQTYQVSFTVLNTFEKEKTELRKLKEEIGSWNQEQINSFTFKDRSTLKAEYEFRLQDLEAEKKRLTPEALRGVEQSFADRKKKLDDDYKRESERLEKIT…	852
	AAV31_02535	MSIFKKKKNRVIFATLAFGAIISSTSGVLIYRSSSDIDLSRVIFSSSTNSELANNKNNINKAIDAIKDNNVVENEKPVVIKPAEVPKIKIPDVVKETNPSPEVNRNSIRPEKTEPLIAKPNVVTKEIFIHGVKVNATIEVTPDRVISDYDKDRKISNVNPYQNIIVSKVLNVEVTQELRDKSVKNALNGNDGTGLFAGTFFVFLNNIITSSKDLKTAEDAVMNNPWIYRDNIHRYERLLNNPNVVNFLKEDAKKEYPNKNFDSIVQRQIWLIHNLDQTKFTKLAKDAESFLSQGLVISPRAAIINEDGTISSHGFAPDDQFNTVTSRISRDNRERRVFGYDSPYGRSPDNVWEGSYPGWKKEDVTSDTKFQKYNVSSADGIKLTKLTREKPEKGSGALN…	736
	AXW82_RS01120	MRKNTKKIWKSFGLLSLPFVLTTLSVSVSCDVKRSNNTNNNSTDNNNNNNNNNPSDNNSTNMQPKPKPIEKPSKDIVNGSDNPKINNNWSINEIETINLEDHVFNNFGLAQLSKNSRKITFWFTSNQEIDIKTLSNFYLIINKNEKVTLNSLRNEKGLFIGEFTLSKLESDNINIQLTYSKEDKKYNSNIVEKDFEFEMDELGEISANLVSFSKTTTDRLQIYPSELKLDDLQISVSGGNSSLFNYSIKSIDHFIEQKDQKVSDWLGAIGIIVEFENKNNPDSKIVRKFTFNGFRNNPKNGTPDHNFNIQLEPYEPLDQDYVIYSSLSHKDRFDIENITYLRALSNHLKFKGISPTDYHKDINLNSKKAILDFDKKAKEIGVDSYESSYLKGFTLPKFN…	884
	AXW82_RS01125	MTGKIINLWSDVIEVQFSKENLPKVNYLLTLHYGKTFLLVKRILNDTTVRAIIIYNSQEISINDEVTNLGHSFMVPVGKDSLNNIYSFRGEALLPQYSNPTRVEMNSTINNERFLSNNIEFIETGIKAIDFFIPIIKGYKLGIFGGAGVGKTVLMKEMIFNINKQSENTSNIFIGSGERSREAIELYNELDSSNLMDKSVMYISKMNESPGARMSIVPIGVTAAEYLRDNEKQDVLLFIDNIYRFLQAENETSATLGKRPSVGGYQSTLESDVASIEDRLFKNENGSITSFQTMFLPMDDLSDPSAVAVFNHLDGSLVLSRAQSAKNIFPAFDPLASQSNSVSAELLGKKHFDAIVEAKRVLKAYKDLEDVILILGFDELDEESKNTVRKALQLENFFT…	464
	AXW82_RS01130	MNKNPIITSIFDYIVEVTGNFHYKQRQFYHLKDNPSIKLMLINATSEKAFLIANSKENELKIGSEIILENDEARVDTPSNLFGNVIDIFGNIVLPFPEKNYSTLPPRGAKVFELAHELMSVKTLNEQLFTGIVAVDLLIPIGKGQRELIIGDRQTGKTHIALNTIINQAKDGIKSIYVAIGQKREAISRIYNTLKEYGAMENTIIIDAPSTSAFEQYLAPYIGMAHAENISYSEDVLIVFDDLTKHANIIREIALLTDRPVGKEAMPGDTFFSHSQLLERSGSFVNRKTITALPILQTVDGDITSLISSNIISITDGQIVTSSDLFSQGILPAININLSVSRTGSSVQSRSVTKVAAEIGKAFRKYKRHLKLSMLDYDFNKETTELLNKGKLIEKLFNQ…	509
	AXW82_RS01135	MNKKIKTLFKSILISSVIFVPLSVLSAETNTNNNRTSTPDKPAKPKEPKNDPEFGKFREIADKQLKEMIKSALDNLPSYIEDQISKVEKLETDYKKRLSKITYLKVVDKYFKKNKQKFIDDPVKNGLNLIFPWMISRNRNVNISKIKYNNKDYDSVWTGLSDPTDYVKPLGEGAQINPTEKNAINHFDKAKFESSLTEYAKALNEGFGKLVYDEKDVLELDKDFKLNFDDANSKESYNITPPKGFNNWDDYIISKVKPRVTDFDIELNIKLTKDEEQPQNQEQPKDEPQDEPLPEDDKAKDPVKTEEVSQGIPALAPELKWQYLNESNIVSLFSVKQDIFFFKNPVNTRYEYKVLEVKKEGDKYIAKVELRDLVNTQAKRTYSTEVYMHNKDQKNALLT…	729
	AXW82_RS01140	MTFKKILLTFLNGKKKEIGHGYEIFINHNDEDSWVEIGDNTIGSYPRLLLKFMNKESNNVFFVFLENANFVVTNDEIDIKTFSEMNFFKESKKPVLLNDEISTNKKRILELTSNQFFGWSIEEIMELENLEYKNFVLTMRKLLKLEEIEDYE	152
	AXW82_RS01145	MHIKELLQKKQNLENIKLKVNNDKNILLINILNLTKKLSFYVDNSLLNSKLLNSLKTKYNIKNNFIQSNKIEQAKNFFRKSKELYIYITEEQKYGTDSYSRYEKEILNRVKNSNIDFITIGERAKTFADQNELNVIKYFENSSIKNLSTILTKMIRILFVENNYSKVNFVLNSNKNYKDPFTVLPLENFDVDKLLNIETNKNNNLDINNTKIYPNIENFIESQIFVFLENAVNSLIIESSFYSAKNNLVTIDKKIKQIDEDLLLVSKRVNRFKQEKQIEEIILLTKKKKTIFEEGNN	297
	AXW82_RS01150	MKKIFLFNRKKSVNEEQLFDLYSKYNEIVEKQSSKILSFETIMSKPLLNNNLGFNSSEFKEIKNRLEKAVEKREEIKFADFTITFNLNLKYSSVTMVPLLSQQEFYSDNYVNSFDRDEDYTMNRLMYDMNVEIRKLLEKGYYLEIIPNTVIFQDYDSLKLFFSKELTSKIA	171
	AXW82_RS01155	MTNDLFEKKRIYVNYGSQISSKSRNEWIFIYKIILILFFFSGILTLFLKLDSSLFPQFLVKSNRGSLPLQDFISFETPLKQQNNAIVLIRFTILSFVFLFSIFKNFTNINTQKERIKHYLIFYILYLSLSIISFTLFFSFISKTNEQGTLIKYEPYQYLQLIFLLIPLAIVNTLFEIYNYLIKRKSDPILYKSSIPLIIQIASQTLLLAFVLINFGLWIKYSREGLLFRDTPQNEQKYWNFIEEIFNIKSLKNLLIVIASFALIVFLIIGSNAIKLQRLSEKNIYKAQDKDRFLLSVIFLIVSIIWLSTLLFKEPIKYSLSGPEYKYNLKNSFVVILSAFVTLLYFLVSYLKFTKTKNPIGLSVRFAVAQLLIWIPMMISVITVDNSNINLINLLVASI…	503
	AXW82_RS03310	MKRKSRILLLTSFLGVATSAAITTLVHKQSTNSPKFKFEINGILKPNFETKDVDLTNAKNSATDFNLPKLEKPKVIISTPDKKIVPIEIKPIIEKEKPKVDKDATVLNREEPKKDTKELPKETKPLEIPKEKPKEVPKETPLVARPGYKLVPINNHGIIIYAEVKDIPPREYSSADIARGIANRVPYRAELLPEVSRIVGGDTEENIKKTVDRAILKTKWADGIFRNEGALYNTIINSNDDISLKQEYFDNDGTAANTLGSFYWRYHNLIWNKELMRKYVDDVGLKHFDEWWNSEVYISWPHGWNRPKLSIGKFKLLMHLDYSKFDKISDKTREMLRNGHVLPEDTGAPWINSKGEWEIDTTSPPIKNGLGEIRRNNREKRVLGNDSIWSRSGDDILKG…	788
	AXW82_RS03315	MLNRKKKIMLITSTIGITTAISASTVIHMNSANTKGFKFKINPGTTRNFIADSVDLTKTEPAATDINVPILKNPPIVKPIIQKDPLKTEIIPKIDDKKKEIKNPILPKSTNSPKSDILPKKDEKPSQPTLEITDPTLKPKPAPTETRVIIKDNIKYFVEVTPLPPRVNKKSDIEKGIVNRKNYRAEFTPDVHKISGALTPENIAASVANAQANGKIQDLTFGATSSYRPILEDPNRDLARKQNYLDNVGSADEQMAGLWARYFQLLKNKETIYKYVDDIARSHFEEWWNSKETISWDQSNGRQTVPLGHFLLIMHIDHTKITKLSKQVLDELAQGNVIPKDGGNLSVNENGEWVSHTFKPPYNAVLARTKNENQHFRVLGNNKDDFRTPNQIEKGKYTN…	781
	AXW82_RS03320	MNSKKMKKILSGLLMTSSFLGFSTVISCGDNKNNTNNASNTENKPNDPTPGSQNPGVSDPNAIPKSELEKKTFDDLFRFTNEFGAPLSYKSLSIQQFFNNIDEGKLNISKIDEKTPLTFLNARQEGNSAKLFFIYNNKENEIVTYTISGFEGAHYDLSGPKVPASKFGSYVNSTLEERYKQDAEEYDQGLNRNSEPRNNLNATSETIAKFDEKAKSLGLPSYDRSNKMGMTIPKYDSSGNVVGLDLKLSETGKGPSWVDNYGKDGPKNRGLARTITNQTYANIALQTFQFNITNWNVSPDESVRKLVQQALRNDENVSLFINMLDNQKEKERLLGVYERNKTVMGVVKEVINQTWEQMKKDKGGEDQAAVFYTQYIKDQRKKLSDRVNALQIDQKIKDR…	818
	AXW82_RS03325	MSNLKRKHKVILLTLGSVASSTAVFGTIHGIKTDKSLSQEFKVKSSWKAFLDDNTADLSKAFPNTYDAELPRKPEPKPVPPAKPIEKPIDVIDIPKIIEPKPEPEPKPEPLPPSPVPTPKPEPKPEPKPEPKPIETNPPVVVIPEEKPKPEPKPVPEPPKETRERKEIVKDDIRYFADVVTFPPRTDKKSDVEKGITNRVPYRAEITPDIENVTGALTEANIKASVNRAIRHGRSSDHIFSAGSSYREILENDDLDVERKVNYFNNQGSSGEQLESLWYRYHNLLKNKELLRKYVDQEGERNFEKWWNDKRMFSWEPPRSYNRRQIPLGHLLLIMHIDHSKITKISDEVKRELAKGFVIPNDYATLHVNENGEWFSHNYEPPNNPTVDRIVRDNKRKRV…	803
	AXW82_RS03330	MINRKKKVILIASSIGLTAASIATTLVHTTSASTKGFKFQIDRNAKPNFESGDVDLTKSIISASDYNLPKKQAPEIVEPPKIVEPPTTIAKPIIKDPEKPQPIPKPVPEPITPSPNPTPAPKPAPTPTPAPKPTPIPVPPKPVEPPKPKKVKKLIKHGDIEFEADVIEIPEKTYDSSDIEKGITNRVPYTAEVTPDVTGVNGALTAENIKKTLGRAVNKAKMVGKHFSNDYGYGAALGNPNLDIAEKQNYIANDGNAPDHLGNLWARYEALLSSKENIKQYLNPTGLANLDKWWDMTETISWPRLMGTETRPLGKLLLLMNIDPDKITKLSKEVLDQLKNGSTIPNYGGDVYVNSNGEWVSRTFEPAVNKVTGEMTRNNKIKRVFGNNDYYWRSPDDIK…	787
	AXW82_RS03335	MKKKIVNKVLSGLLLTSSLTPLITLVSCNKDDLDKKKTSDKNTNDPNKNINENGKQTTGGETELSSEEISKIIKENDINKIGKIYFELEGDSNAPFSIPRRISDPSQITLREAIESNTDFEPNNTKIGGTVLNKRILDDKSSLEISILFKNNQIVKYVIKGFKQDTNPYAPPIESDSEREKRLSEENDYAVNKNHIQKYEYDLEKIKNVLEANKYSRNFTTSESSKEKYNKIAEELNMPDYDTASKFGFVIPKYDESGNITGLDIPNRGARSTTHWYDHYKRLTEGGPNRNTGLPRKLINDNYAEAALQSYMVTFSSFYLSSDPVVQTKLERYLGEPKFDIYGLVNLIKTESKKQEFKARLDKDKADRAYPNDAVVEAVFRDTIKQLESEAGTTQSQID…	873
	B0W43_02555	MNGKIINILGDVVEVEFSKDNLPLVNHLLTTHDGQTYLLVKSIINESTIKAIIIYSFSSISLSDKVVNTKRSFMVPVGPLAKGNIYSFKGVSLNNPTAPSPEYVEMDSIINNDREINTKFELIETGIKAIDFFIPIVKGFKLGIFGGAGVGKTVLMKEIIFNVNNKNKNTSNIFIGSGERSREGIELYDELVQSNLMKNSTMYISKMNESAGARMSIVPIGITAAEYLRDKQKEDVLLFIDNIYRFVQAENEVSATLGKKPSVGGYQSTLESDVANVQNRLFKNKNGAITSFQTVFLPMDDLSDPSAVAVFNHLDGNLVLSRDQAAKGILPAFDPLASSSNSVDETIIGKKHLDAIIEVKKILKAYKDLEDVILILGFDELDAESKIIVKKALQLENFF…	459
	B0W43_02560	MKANDNINIITNVNSAYNDMPRISAVFDYIIEVKGKFNYRQQQVFTSSKNKNARLFLISAFADTAYLLSNEEGRKLAINDKIVLLNETNEVFTSNEHFGKVIDIYGNAILPVSQTISKTNDSVSSEMFKLAHDLMKVQRLNEQLYTGINAIDLLIPIGKGQRELIIGDRQTGKTHIALNAIINQAAKGTKCIYVAIGQKRESISKIYNTLNQHNALKNTIIIDAPANSAYEQYLAPYVGMAHAENISATDDALIIFDDLTKHANIFREIALLSNKPVGKEAMPGDMFFAHSQLLERAGSYKNRKTITALPIIQTVDGDITSLIASNVISITDGQIVTSAKLFAKGILPAIDIDFSVSRTGSSVQDRTIAKVAGVINKIYRKYKRHLKLSMLDYELNKEV…	524
	B0W43_02565	MKSKKMLLILKAVSPAISAPVALVSVSGKENLNKRFEEGTNSTSGANDKNGKGANNGTGSNSNGGNANRSSESSYTSGKPGKGVSPQFSSFKDKADEAIKQALNDAVDKIIKYTESELSKIGDLTKPQEQKEGDKDKDKDSYLDKLEKKVYLKELNKLFKDKKNNLKEFKDYAELGLPVTFPFVIANDKEYDTGTINFNGKEYKDIKIGKNENRDYSKVIESNGKDRINKSGKEENIASGPQFESALNKYTQELNKSILDMVYNPKEIPKFGKDIFLEEAKFDQKEGFTVKHPQNSNSWSDYIVKKIKPKFVDFDLKQNQEFKVIDETQPSPKVNPPNLPDLTKKPLVPGKPPTNNDTVNPLEQSETLLSLAPYANYKYSQNSNDVLANLLRNNSGEQK…	759
	B0W43_02570	MSQKDFKVVINFIGNKQVTFNNALVYFNADEEGDWVSLVDNSILGYDITLLKIVDLSNKLTKYIFAKNTNITVAKNIISIYTFSEFVFFIETKAKKQYNESYKEVSKKVAALEAMQQLGISIDQLLELNKLKEEKYILKMKNLHKLKEEE	150
	B0W43_02575	MDLNKIEGKLENLKRIEQKVNNDKNILLIDIMKKNRLLSFYVKNARHNKDMILVLRDEYAYKNLLVSKDDYPYKSISFIKKIRNLFIKPRELWIYLTEEQKYSTDSYSRYESKILEKIKKTNSDFIAIGKRAIEFCSSNKLNAIYEIDNSDIYSDLSWRLCQIIKFLFSQDNYESLRFVINSNKNIDGHFTILPVDEFNINILSDSRFENDNLEIKSFKIFPNMDQYVSAQISSFIENSIQSLLVESSFYKSKVGLVSTNKIINELEDEMKKISKKIIRIKRENEMEEIVLLTSNNKKYLYREGNN	306
	B0W43_02580	MKTRKVENEMMFNIYNQYEAARQDANFVDCNKLMAQVLLECNLGFNSKEYVKFSEMFNEALDKKYDIVLANFVISFNVNHKFSADALVPVLKTNEDSNTEAFNFVSSKETKFNILLGLYNKYVYELITSGNYVELFPNIIVFKSKNTNSHKILFDAKSILLRGE	164
	B0W43_02585	MHLKSINIDEKRIYDDSQSLATKQRKSFIITLYKSVLLSYFFVSMLCLLFLLPQGLFSKKIIGSSYNFIFDFSILTTLEANWIFIFRLSLFGLCYFYGLIKAYLNINKNKEHIKKYGIWFSIYLALSLTGFLLFFTYHSTEVKKLVLMLFLLVAYLFADISYALFSFYTRKKTDPVVYQNKTPLVIDISSRILLTAITMAVFFAWAYSYTDKSGTTFVRMFALFNEGNNSIPYNAFYNAAFKLFKVKSVLNFITVILISLVIGLLLIGLKIYSIWSLAYKQFDAQVYKDRLQFYLVGTLVLVIWLFSLFKLKYPPTHELFSQVQALQYASVLFGIFNLLIAAVFISLLFAKKVKLNSFLIKTTVTALFQLIVWTTYMIANFVNIQHTIGIINLLLTALS…	505
	B0W43_02590	MKKNKIILLTSLSIISPSLAVIAAKCNDNKKPSSTNEKSINELNSEQFKKLIESTNDVNQLVSFKFSNGGREVDLSQILPSQVEENTQNLSVTVNSKYTNVISAIVVNANTEKKLPTIISNAKGELDVSLLFTNKKTNETVSKTFKLKGLKTNGGMHHSGLILRDPIDSFGGSDGFKKYLGMTQDERFKHDNNLYLSNIKNYWGDDGALKARGLESVTADQKKEFDEKAAKLKLDSYDSAAAKGFSLPVFNSEGKVEGLKLFEREVAKAPSHVDTLGRDIYKTNGLARTIPNETYKTIAKQTYQVTFNFEKDFRKELAEIDRHIKFFEDKNEEQIKSYLESQIKILDQNLESKLKEINNRWNSYSDEAKKGLKESHKKEIEEAERKHKEERSKYLSWKK…	855
	B0W43_02595	MSVLKKKKSRVLILATTAGVIASFSSGAIIYNASSDNSLGMILFSSEDKSLLHPSNNVDYSRTIDSITDKNIKELSKQPKIEKPIEKKIEEKITPPKVEEVPKPPTAAPEPPRITPEVKNYRPEISPLVQRSEKVKIFGVEVNATVLARPDRVVSQKDKDKGIANISGYQNVTVSKLLNIEVTAELEQKVAQNALGGEEGKGIGLFGNNLTLVANQIGITEGLDKAEAVLIKQNPNTWNENIHRYKQLLDSGNFIKFLKPGKEDEYRRLEKEGFKSLNQKYIWIIANLDQSKFTKISQKSLDYLKKGLAIDPRNAIINANGEIDSLVWNVPDQYNKVTSRLSRDNSTRRVFDFDQWYLRSSDSIVQGKYHGWNKTDKTNEYSSYGISTGDGIKVFELTR…	748
	B0W43_02600	MSMLKTRKNRILVFSLLSGGVLSIASAVAIYKATSDFNFAQSLFSYETYDSQLANSKNVKPAYDSIRDKNVIEKQVEPIKIEEPKPKPEPIIIKTPKADESSSAELPKESPKVIESNPIVHSPNTQRRQITLNGVQVYATVEVTPDRKITDYDRTKGIANREPYQSVIVNKLISVEVTEELRKKTVEKALTSGDGDGLFDGTFFKVIDDLINKDKDSIEIAESVLEGNKQIWENNLFRYKELLDSKNVVNFLKEPAKSEYQTKQFGSINQKYIWLIANLDKTKFVKLAANSDRYLNEGLVVDPRNAKINANGEIDAHAWSPSREFNTVTSRMSRDNSLKRVFGYDSHWWRSPDSITEGSYPGWKKIDVTRTEFSSYKIGNNDGISVHKLEREKKIKEEN…	741
	B0W43_02605	MAKMKKILTLSTIPFLSTLLIAAKCTDNIKSDNKSIKLLNDKDFEQLIKNTDISKITSFIFDSNFGPSKPLDKVLPTEIEENPSNLKANVNEKYANSISVIVNGARTQKDDRRNISNTKGEVDIFVTFVNKATNKEISKEIKLTGLASNPIGADHRGAIAGDPLQSIGGESGLLEYHKLSHLDRFNKKDNPMYMAMLKNILSQGGLQQLDIKKTRGLNISDEQIKEFDQKAHSSSFDSYINAALKGFTVPVYEGSEVKLKVLDDAEVGKGPSPIDTVHRNPFRSNGLARTLLNETYKTIAEQTYQVSFTVLNTFEKEKTELRKLKEEIGSWNQEQINSFTFKDRSTLKAEYEFRLQDLEAEKKRLTPEALRGVEQSFADRKKKLDDDYKRESERLEKIT…	852
	B0W43_02610	MSIFKKKKNRVIFATLAFGAIISSTSGVLIYRSSSDIDLSRVIFSSSTNSELANNKNNINKAIDAIKDNNVVENEKPVVIKPAEVPKIKIPDVVKETNPSPEVNRNSIRPEKTEPLIAKPNVVTKEIFIHGVKVNATIEVTPDRVISDYDKDRKISNVNPYQNIIVSKVLNVEVTQELRDKSVKNALNGNDGTGLFAGTFFVFLNNIITSSKDLKTAEDAVMNNPWIYRDNIHRYERLLNNPNVVNFLKEDAKKEYPNKNFDSIVQRQIWLIHNLDQTKFTKLAKDAESFLSQGLVISPRAAIINEDGTISSHGFAPDDQFNTVTSRISRDNRERRVFGYDSPYGRSPDNVWEGSYPGWKKEDVTSDTKFQKYNVSSADGIKLTKLTREKPEKGSGALN…	736
	B8187_02540	MNGKIINILGDVVEVEFSKDNLPLVNHLLTTHDGQTYLLVKSIINESTIKAIIIYSFSSISLSDKVVNTKRSFMVPVGPLAKGNIYSFKGVSLNNPTAPSPEYVEMDSIINNDREINTKFELIETGIKAIDFFIPIVKGFKLGIFGGAGVGKTVLMKEIIFNVNNKNKNTSNIFIGSGERSREGIELYDELVQSNLMKNSTMYISKMNESAGARMSIVPIGITAAEYLRDKQKEDVLLFIDNIYRFVQAENEVSATLGKKPSVGGYQSTLESDVANVQNRLFKNKNGAITSFQTVFLPMDDLSDPSAVAVFNHLDGNLVLSRDQAAKGILPAFDPLASSSNSVDETIIGKKHLDAIIEVKKILKAYKDLEDVILILGFDELDAESKIIVKKALQLENFF…	459
	B8187_02545	MKANDNINIITNVNSAYNDMPRISAVFDYIIEVKGKFNYRQQQVFTSSKNKNARLFLISAFADTAYLLSNEEGRKLAINDKIVLLNETNEVFTSNEHFGKVIDIYGNAILPVSQTISKTNDSVSSEMFKLAHDLMKVQRLNEQLYTGINAIDLLIPIGKGQRELIIGDRQTGKTHIALNAIINQAAKGTKCIYVAIGQKRESISKIYNTLNQHNALKNTIIIDAPANSAYEQYLAPYVGMAHAENISATDDALIIFDDLTKHANIFREIALLSNKPVGKEAMPGDMFFAHSQLLERAGSYKNRKTITALPIIQTVDGDITSLIASNVISITDGQIVTSAKLFAKGILPAIDIDFSVSRTGSSVQDRTIAKVAGVINKIYRKYKRHLKLSMLDYELNKEV…	524
	B8187_02550	MKSKKMLLILKAVSPAISAPVALVSVSGKENLNKRFEEGTNSTSGANDKNGKGANNGTGSNSNGGNANRSSESSYTSGKPGKGVSPQFSSFKDKADEAIKQALNDAVDKIIKYTESELSKIGDLTKPQEQKEGDKDKDKDSYLDKLEKKVYLKELNKLFKDKKNNLKEFKDYAELGLPVTFPFVIANDKEYDTGTINFNGKEYKDIKIGKNENRDYSKVIESNGKDRINKSGKEENIASGPQFESALNKYTQELNKSILDMVYNPKEIPKFGKDIFLEEAKFDQKEGFTVKHPQNSNSWSDYIVKKIKPKFVDFDLKQNQEFKVIDETQPSPKVNPPNLPDLTKKPLVPGKPPTNNDTVNPLEQSETLLSLAPYANYKYSQNSNDVLANLLRNNSGEQK…	759
	B8187_02555	MSQKDFKVVINFIGNKQVTFNNALVYFNADEEGDWVSLVDNSILGYDITLLKIVDLSNKLTKYIFAKNTNITVAKNIISIYTFSEFVFFIETKAKKQYNESYKEVSKKVAALEAMQQLGISIDQLLELNKLKEEKYILKMKNLHKLKEEE	150
	B8187_02560	MDLNKIEGKLENLKRIEQKVNNDKNILLIDIMKKNRLLSFYVKNARHNKDMILVLRDEYAYKNLLVSKDDYPYKSISFIKKIRNLFIKPRELWIYLTEEQKYSTDSYSRYESKILEKIKKTNSDFIAIGKRAIEFCSSNKLNAIYEIDNSDIYSDLSWRLCQIIKFLFSQDNYESLRFVINSNKNIDGHFTILPVDEFNINILSDSRFENDNLEIKSFKIFPNMDQYVSAQISSFIENSIQSLLVESSFYKSKVGLVSTNKIINELEDEMKKISKKIIRIKRENEMEEIVLLTSNNKKYLYREGNN	306
	B8187_02565	MKTRKVENEMMFNIYNQYEAARQDANFVDCNKLMAQVLLECNLGFNSKEYVKFSEMFNEALDKKYDIVLANFVISFNVNHKFSADALVPVLKTNEDSNTEAFNFVSSKETKFNILLGLYNKYVYELITSGNYVELFPNIIVFKSKNTNSHKILFDAKSILLRGE	164
	B8187_02570	MHLKSINIDEKRIYDDSQSLATKQRKSFIITLYKSVLLSYFFVSMLCLLFLLPQGLFSKKIIGSSYNFIFDFSILTTLEANWIFIFRLSLFGLCYFYGLIKAYLNINKNKEHIKKYGIWFSIYLALSLTGFLLFFTYHSTEVKKLVLMLFLLVAYLFADISYALFSFYTRKKTDPVVYQNKTPLVIDISSRILLTAITMAVFFAWAYSYTDKSGTTFVRMFALFNEGNNSIPYNAFYNAAFKLFKVKSVLNFITVILISLVIGLLLIGLKIYSIWSLAYKQFDAQVYKDRLQFYLVGTLVLVIWLFSLFKLKYPPTHELFSQVQALQYASVLFGIFNLLIAAVFISLLFAKKVKLNSFLIKTTVTALFQLIVWTTYMIANFVNIQHTIGIINLLLTALS…	505
	B8187_02575	MKKNKIILLTSLSIISPSLAVIAAKCNDNKKPSSTNEKSINELNSEQFKKLIESTNDVNQLVSFKFSNGGREVDLSQILPSQVEENTQNLSVTVNSKYTNVISAIVVNANTEKKLPTIISNAKGELDVSLLFTNKKTNETVSKTFKLKGLKTNGGMHHSGLILRDPIDSFGGSDGFKKYLGMTQDERFKHDNNLYLSNIKNYWGDDGALKARGLESVTADQKKEFDEKAAKLKLDSYDSAAAKGFSLPVFNSEGKVEGLKLFEREVAKAPSHVDTLGRDIYKTNGLARTIPNETYKTIAKQTYQVTFNFEKDFRKELAEIDRHIKFFEDKNEEQIKSYLESQIKILDQNLESKLKEINNRWNSYSDEAKKGLKESHKKEIEEAERKHKEERSKYLSWKK…	855
	B8187_02580	MSVLKKKKSRVLILATTAGVIASFSSGAIIYNASSDNSLGMILFSSEDKSLLHPSNNVDYSRTIDSITDKNIKELSKQPKIEKPIEKKIEEKITPPKVEEVPKPPTAAPEPPRITPEVKNYRPEISPLVQRSEKVKIFGVEVNATVLARPDRVVSQKDKDKGIANISGYQNVTVSKLLNIEVTAELEQKVAQNALGGEEGKGIGLFGNNLTLVANQIGITEGLDKAEAVLIKQNPNTWNENIHRYKQLLDSGNFIKFLKPGKEDEYRRLEKEGFKSLNQKYIWIIANLDQSKFTKISQKSLDYLKKGLAIDPRNAIINANGEIDSLVWNVPDQYNKVTSRLSRDNSTRRVFDFDQWYLRSSDSIVQGKYHGWNKTDKTNEYSSYGISTGDGIKVFELTR…	748
	B8187_02585	MSMLKTRKNRILVFSLLSGGVLSIASAVAIYKATSDFNFAQSLFSYETYDSQLANSKNVKPAYDSIRDKNVIEKQVEPIKIEEPKPKPEPIIIKTPKADESSSAELPKESPKVIESNPIVHSPNTQRRQITLNGVQVYATVEVTPDRKITDYDRTKGIANREPYQSVIVNKLISVEVTEELRKKTVEKALTSGDGDGLFDGTFFKVIDDLINKDKDSIEIAESVLEGNKQIWENNLFRYKELLDSKNVVNFLKEPAKSEYQTKQFGSINQKYIWLIANLDKTKFVKLAANSDRYLNEGLVVDPRNAKINANGEIDAHAWSPSREFNTVTSRMSRDNSLKRVFGYDSHWWRSPDSITEGSYPGWKKIDVTRTEFSSYKIGNNDGISVHKLEREKKIKEEN…	741
	B8187_02590	MAKMKKILTLSTIPFLSTLLIAAKCTDNIKSDNKSIKLLNDKDFEQLIKNTDISKITSFIFDSNFGPSKPLDKVLPTEIEENPSNLKANVNEKYANSISVIVNGARTQKDDRRNISNTKGEVDIFVTFVNKATNKEISKEIKLTGLASNPIGADHRGAIAGDPLQSIGGESGLLEYHKLSHLDRFNKKDNPMYMAMLKNILSQGGLQQLDIKKTRGLNISDEQIKEFDQKAHSSSFDSYINAALKGFTVPVYEGSEVKLKVLDDAEVGKGPSPIDTVHRNPFRSNGLARTLLNETYKTIAEQTYQVSFTVLNTFEKEKTELRKLKEEIGSWNQEQINSFTFKDRSTLKAEYEFRLQDLEAEKKRLTPEALRGVEQSFADRKKKLDDDYKRESERLEKIT…	852
	B8187_02595	MSIFKKKKNRVIFATLAFGAIISSTSGVLIYRSSSDIDLSRVIFSSSTNSELANNKNNINKAIDAIKDNNVVENEKPVVIKPAEVPKIKIPDVVKETNPSPEVNRNSIRPEKTEPLIAKPNVVTKEIFIHGVKVNATIEVTPDRVISDYDKDRKISNVNPYQNIIVSKVLNVEVTQELRDKSVKNALNGNDGTGLFAGTFFVFLNNIITSSKDLKTAEDAVMNNPWIYRDNIHRYERLLNNPNVVNFLKEDAKKEYPNKNFDSIVQRQIWLIHNLDQTKFTKLAKDAESFLSQGLVISPRAAIINEDGTISSHGFAPDDQFNTVTSRISRDNRERRVFGYDSPYGRSPDNVWEGSYPGWKKEDVTSDTKFQKYNVSSADGIKLTKLTREKPEKGSGALN…	736
	B8187_02620	MNGKIINILGDVVEVEFSKDNLPLVNHLLTTHDGQTYLLVKSIINESTIKAIIIYSFSSISLSDKVVNTKRSFMVPVGPLAKGNIYSFKGVSLNNPTAPSPEYVEMDSIINNDREINTKFELIETGIKAIDFFIPIVKGFKLGIFGGAGVGKTVLMKEIIFNVNNKNKNTSNIFIGSGERSREGIELYDELVQSNLMKNSTMYISKMNESAGARMSIVPIGITAAEYLRDKQKEDVLLFIDNIYRFVQAENEVSATLGKKPSVGGYQSTLESDVANVQNRLFKNKNGAITSFQTVFLPMDDLSDPSAVAVFNHLDGNLVLSRDQAAKGILPAFDPLASSSNSVDETIIGKKHLDAIIEVKKILKAYKDLEDVILILGFDELDAESKIIVKKALQLENFF…	459
	B8187_02625	MKANDNINIITNVNSAYNDMPRISAVFDYIIEVKGKFNYRQQQVFTSSKNKNARLFLISAFADTAYLLSNEEGRKLAINDKIVLLNETNEVFTSNEHFGKVIDIYGNAILPVSQTISKTNDSVSSEMFKLAHDLMKVQRLNEQLYTGINAIDLLIPIGKGQRELIIGDRQTGKTHIALNAIINQAAKGTKCIYVAIGQKRESISKIYNTLNQHNALKNTIIIDAPANSAYEQYLAPYVGMAHAENISATDDALIIFDDLN	260
	B8187_02630	MKSKKMLLILKAVSPAISAPVALVSVSGKENLNKRFEEGTNSTSGANDKNGKGANNGTGSNSNGGNANRSSESSYTSGKPGKGVSPQFSSFKDKADEAIKQALNDAVDKIIKYTESELSKIGDLTKPQEQKEGDKDKDKDSYLDKLEKKVYLKELNKLFKDKKNNLKEFKDYAELGLPVTFPFVIANDKEYDTGTINFNGKEYKDIKIGKNENRDYSKVIESNGKDRINKSGKEENIASGPQFESALNKYTQELNKSILDMVYNPKEIPKFGKDIFLEEAKFDQKEGFTVKHPQNSNSWSDYIVKKIKPKFVDFDLKQNQEFKVIDETQPSPKVNPPNLPDLTKKPLVPGKPPTNNDTVNPLEQSETLLSLAPYANYKYSQNSNDVLANLLRNNSGEQK…	759
	B8187_02635	MSQKDFKVVINFIGNKQVTFNNALVYFNADEEGDWVSLVDNSILGYDITLLKIVDLSNKLTKYIFAKNTNITVAKNIISIYTFSEFVFFIETKAKKQYNESYKEVSKKVAALEAMQQLGISIDQLLELNKLKEEKYILKMKNLHKLKEEE	150
	B8187_02640	MDLNKIEGKLENLKRIEQKVNNDKNILLIDIMKKNRLLSFYVKNARHNKDMILVLRDEYAYKNLLVSKDDYPYKSISFIKKIRNLFIKPRELWIYLTEEQKYSTDSYSRYESKILEKIKKTNSDFIAIGKRAIEFCSSNKLNAIYEIDNSDIYSDLSWRLCQIIKFLFSQDNYESLRFVINSNKNIDGHFTILPVDEFNINILSDSRFENDNLEIKSFKIFPNMDQYVSAQISSFIENSIQSLLVESSFYKSKVGLVSTNKIINELEDEMKKISKKIIRIKRENEMEEIVLLTSNNKKYLYREGNN	306
	B8187_02645	MKTRKVENEMMFNIYNQYEAARQDANFVDCNKLMAQVLLECNLGFNSKEYVKFSEMFNEALDKKYDIVLANFVISFNVNHKFSADALVPVLKTNEDSNTEAFNFVSSKETKFNILLGLYNKYVYELITSGNYVELFPNIIVFKSKNTNSHKILFDAKSILLRGE	164
	B8187_02650	MHLKSINIDEKRIYDDSQSLATKQRKSFIITLYKSVLLSYFFVSMLCLLFLLPQGLFSKKIIGSSYNFIFDFSILTTLEANWIFIFRLSLFGLCYFYGLIKAYLNINKNKEHIKKYGIWFSIYLALSLTGFLLFFTYHSTEVKKLVLMLFLLVAYLFADISYALFSFYTRKKTDPVVYQNKTPLVIDISSRILLTAITMAVFFAWAYSYTDKSGTTFVRMFALFNEGNNSIPYNAFYNAAFKLFKVKSVLNFITVILISLVIGLLLIGLKIYSIWSLAYKQFDAQVYKDRLQFYLVGTLVLVIWLFSLFKLKYPPTHELFSQVQALQYASVLFGIFNLLIAAVFISLLFAKKVKLNSFLIKTTVTALFQLIVWTTYMIANFVNIQHTIGIINLLLTALS…	505
	B8187_02655	MKKNKIILLTSLSIISPSLAVIAAKCNDNKKPSSTNEKSINELNSEQFKKLIESTNDVNQLVSFKFSNGGREVDLSQILPSQVEENTQNLSVTVNSKYTNVISAIVVNANTEKKLPTIISNAKGELDVSLLFTNKKTNETVSKTFKLKGLKTNGGMHHSGLILRDPIDSFGGSDGFKKYLGMTQDERFKHDNNLYLSNIKNYWGDDGALKARGLESVTADQKKEFDEKAAKLKLDSYDSAAAKGFSLPVFNSEGKVEGLKLFEREVAKAPSHVDTLGRDIYKTNGLARTIPNETYKTIAKQTYQVTFNFEKDFRKELAEIDRHIKFFEDKNEEQIKSYLESQIKILDQNLESKLKEINNRWNSYSDEAKKGLKESHKKEIEEAERKHKEERSKYLSWKK…	855
	B8187_02660	MSVLKKKKSRVLILATTAGVIASFSSGAIIYNASSDNSLGMILFSSEDKSLLHPSNNVDYSRTIDSITDKNIKELSKQPKIEKPIEKKIEEKITPPKVEEVPKPPTAAPEPPRITPEVKNYRPEISPLVQRSEKVKIFGVEVNATVLARPDRVVSQKDKDKGIANISGYQNVTVSKLLNIEVTAELEQKVAQNALGGEEGKGIGLFGNNLTLVANQIGITEGLDKAEAVLIKQNPNTWNENIHRYKQLLDSGNFIKFLKPGKEDEYRRLEKEGFKSLNQKYIWIIANLDQSKFTKISQKSLDYLKKGLAIDPRNAIINANGEIDSLVWNVPDQYNKVTSRLSRDNSTRRVFDFDQWYLRSSDSIVQGKYHGWNKTDKTNEYSSYGISTGDGIKVFELTR…	748
	B8187_02670	MAKMKKILTLSTIPFLSTLLIAAKCTDNIKSDNKSIKLLNDKDFEQLIKNTDISKITSFIFDSNFGPSKPLDKVLPTEIEENPSNLKANVNEKYANSISVIVNGARTQKDDRRNISNTKGEVDIFVTFVNKATNKEISKEIKLTGLASNPIGADHRGAIAGDPLQSIGGESGLLEYHKLSHLDRFNKKDNPMYMAMLKNILSQGGLQQLDIKKTRGLNISDEQIKEFDQKAHSSSFDSYINAALKGFTVPVYEGSEVKLKVLDDAEVGKGPSPIDTVHRNPFRSNGLARTLLNETYKTIAEQTYQVSFTVLNTFEKEKTELRKLKEEIGSWNQEQINSFTFKDRSTLKAEYEFRLQDLEAEKKRLTPEALRGVEQSFADRKKKLDDDYKRESERLEKIT…	852
	B8187_02680	MSIFKKKKNRVIFATLAFGAIISSTSGVLIYRSSSDIDLSRVIFSSSTNSELANNKNNINKAIDAIKDNNVVENEKPVVIKPAEVPKIKIPDVVKETNPSPEVNRNSIRPEKTEPLIAKPNVVTKEIFIHGVKVNATIEVTPDRVISDYDKDRKISNVNPYQNIIVSKVLNVEVTQELRDKSVKNALNGNDGTGLFAGTFFVFLNNIITSSKDLKTAEDAVMNNPWIYRDNIHRYERLLNNPNVVNFLKEDAKKEYPNKNFDSIVQRQIWLIHNLDQTKFTKLAKDAESFLSQGLVISPRAAIINEDGTISSHGFAPDDQFNTVTSRISRDNRERRVFGYDSPYGRSPDNVWEGSYPGWKKEDVTSDTKFQKYNVSSADGIKLTKLTREKPEKGSGALN…	747
	BAU13_00230	MLNSKKRKIIKLITLSATSLTVAGGTTLGIVYSQNTGTNNDNLVQRQNKITLNGSGKAQDAYNSNRDNNLPEVEKPDTKAPVVIDKPKPVPEPEPIPQPEPKKPTIEDMLPQSSEGFVNINDLPDLDFSTLKPVETPKGQLSETDKRTIKTAISTLVDLTKNLPSHFSKEEIAQINKAINDIRKLNAYTKNEKDNDWSSLLNGLIVNDGRTTEEKANAIGWPYKDNRHNYSLSFKLMWENYQRDLESMLAKGMVPSLQWGSFGNVWGFADHSDNVVRNKLIADNNSRYFPYNTEYKRTSGVIRNLDYEGFSKTDVTNNYSSYGAESKKGITVLEYTPTSDYAKSKVNTKRVMAVLDATNKEGYNGFLKFLQDATRAGRKIDGIVIKNMGLIDKHQDFSQ…	674
	BAU13_00270	MGLSRKKIFTWPLLLTGMAVVSTTFSSCSVFNFFSNLPTTTDNNNDGPTVQNLSAFLPTSDYKKIYDLSFSLEFNNSGGYNPSRLMSNNEGVTAENVNRPYRVFGTGWLFDWQAQPVDENDQNAKWTGYFATNLHVAEALLNPLDNKNYRPAWYKNELPLPGVDQTLYFNLGKWDENLAVQNKHNPKSLTYLPLSNLPKTVYTATSFYKESPKWITPIEADNPGIREYIDFAVLSITLDLSWTMRNGEKVHRYNDEYQLYNRWIVPAMNVAKALWDNKGVLNQPATPPNKKEEDDQLTDQLPYHGFFDRSNYTNPNVSLNNFSVYLGGYPYYANWPTTPQYTKFSVPSLSRRQIPITSDSRGSPGWTINALNPTELDGQKIASSTSLSSTGGIRAGIYN…	584
	BAU13_00620	SDKHGGLVEVQPERPSINLPGTNPTNPTIPTNIPGKPQLAIDNIEAYRKLSTTEKNKVDLEGYVNALSRLHGGLENVQNVISQRYNIPALNETQIQTYNQKAAAASQPDYASALLRNFSIVNNNNYLYVNPIRDSTKAAYWNSTPGNRGLPRYLPNEIYKKAAMQTYAIEFFNRNSELEKIPKGSSKAYLTYRGTAWILDYELDSNGYPTKWYLATNAHVAAGFMKAKSDGSRFTNIVDLNAEKERFEKVQKTFDEGQTKWEGISKNYLDKIEKLHADVKRYHGLKQQAETDGNAAKVSEYENLIKKIQDNDLPAAYKEKDSKTSEEWNKLPFEYRKAWSDSQETLKAGFLGETTSIVISHFNQNTPLNQWLRTNAVAPTVEKFTFKPEQIKLVYAGVD…	746
	BAU13_00660	MISSRKRKLIKIISLSAASIVMAGSATFGIVYSNTISNNTSRLIERSNKVELDANTADNSQYNSNRDFNTPKQPKPEEKPTQVIPPERKPDPTPKQEPKPTPKPKPTPTPVPEPSGIPYAKTDYNLDSSTPTLPYDPSVQTVFGDKVGAIIADSNRILNTIKNIVKQGLAANTEANKQLFKKTIGYKGNDLSFDYYWNNLFKERNEPGRTQYDFQDLQISLGAVTATGIENEAKANRVLQIMVPNVSVTFGYQDPSENPVLNYYKEVNKKKLLGVPNWQYNENPRDILNGDYRGWTRTDNTQQFINDPKYGITAEDGITVRHYTPNERNDDYYKNKRDVNVFVLDVDNTSGYNKFIEFLKKAADTTPSIGVVLTNVGKTSTTRDVYDIIKALPKNVKML…	689
	BAU13_00675	SDKHGGLVEVQPERPSINLPGTNPTNPTIPTNIPGKPQLAIDNIEAYRKLSTTEKNKVDLEGYVKALEGLRGEFNDLQKRLNERYKLPILSESEIEEYNKKAQAAGQPDYKSAILRNFSVVNKDNYLYINPIRDSTKAAYWNSTPGNRGLPRYLPNEIYKKVALQTFAIEFSNFNEEMAKVQGGQNYSSLTYKGTAWILDYELDDSGYPTKWYLATNAHVAAALMKKESDGSRFTNIVDEKAEAQRYQKAKAAFDAGENKWKELTKPYQEKIERLYGEKNRYIGLKQQAETNGDAAKTKEYEDLIKKIEDIELPAAYQEQNANATVEWNKLDLQFRIDYDKAAKDLKAGFLGSTKTVSLSHFNQDTPLNQWLRTNAIAPTVEKVNLSPDQVKLIYAGID…	743
	BAU13_02325	MSVKKLSINLDKFKRLFKIPNNNIFYELKSEVVSIKQNAKLVLFYRLLIFSILFSFSVGFIMEPARLFLVNLIPQRDAAGNMMQQAAIDPNRFPITALFQFQNPTFQSINFYILLRLIGLYLVFITSLWWNYQNISSINHRIKRYWIWFIIYISLSIVSGALLLGWTNNQSSLVTVLGICSLNVILVVLNYTYWLISYFLNKKIQPISNKNLFIILISYSAKVISWIILFIFLDQLIKGGQDDLIIFNNNKVIDFINSLTTGLSPARVVLLFVLITLSISLFILSNLYTLLNLKLFFVKLINDDLKNKAYGTIGFSFIILTTLVFGIIRVLAEGKYPDNSLINTNNVDLVTNWFWILGTLLFLTYWLIYFFVIRRNKTPVINNIYHSGSLLLIWSTFIA…	551
	BAU13_02330	MKNKNKNNTVQEEIIETSYPSLVQHEDFVEFSQLFNTALLQTNTGESSPQAKLFIEKLKQAVANHLQIVFDSFIISWTKNIRFSFTKLIPAVTTVESSQTDGVNLRSDLTENKHLKLLAERFNLLMNHQLFDEHKIVEVVDGIIVYRSKETNQLKVVFSKEIINA	165
	BAU13_02335	MDIKKLERKQASLKNIYTLVSSKRDIALIKIFKLSKRFEYFYKRAINSKTLLDILHKKFNLKNPFYEESSLLANNKLINLTLDKVENMFFVSKKRLWIYVTETQNAAADNYSRYDRAILKQENVKEDQFITIGEHAKNFCLKNKLEVVKHYPENDYDELSKMIPEIIRLKIESGDIIDINFVINSNKIKNKFLKILPIKHFELDTSYYEKADTIVENIEKYKLYNNLQEFIVNEINSYLRNVVTSLLVESSLIVAKNNLVKYNKTISDLDETLLNLRREILKQKRELEIQELQMLTRSNESMINMESKKDGDMD	314
	BAU13_02340	MAKHNFKTVPSEIEFIRFNNKLFSYKQGYFMLNVNQIDEWDLIQDNSLISVENVFFKIYDPVADEEDYYIIRNSFIKIENNKVTIYSDDHFEPLRIDYKFKIKKYDDMLAEFNKKLSYYESKINLGLDFQELIDYNAVRKEKRYYSLIRNFNLTEKKVDKNEK	163
	BAU13_02345	MKNKSKLKRLIYWQFGFMVPAVFASALSGVITHHKNSNNEYQLVNQAGEGLDPSTPTQPNDPNAPVANNNNNGRADQAQEKPRQPANLATLKTDIDDKMSDAIGEFIQAIFLGKDNLIDQRIAAIQNQSDLSFEEKFNKTLYYSQIKAFFAKNQNEIKTNPSKFGLDIVYLYVLSANAEFNKGKIVFNNKTYENKIWGNTDTTNYKKEVTGEGNSITPNADPQKAKVQNTTSDEEGKNVLKTYFNALKQSATSIFLNDSDLPGVGKDYDINGRVTDTNDAGVFSNPPKNFNSWDDYIISKIRPRFIDFDLEQNKDPAEQDQQNQQNNQAVENLLPPTVPVEGKQVPTDPKELIENIPRFVPKVRSLYSTLSSSALLNRFGTYNEANKSDVFFYFENPIN…	745
	BAU13_02350	MNPKIVAALDYVIQVEGRFEYQQNQVFTIRNKPNFRAMVISATTDTGFLIVDAANADFEIGDEIIPTNSDNNVKTTKQYFGNIIDIDGNILYPKKYKPEFQANSLSSNAFATSRNLLEVNRLNEQLYTGIMAIDLLMPIGKGQRELIIGDRGTGKTHIVLNAIINQTIRKTNVKCIYVSIGQKRQNVADVYETLKKHGALENTIIIDAPATNSYHQYLAPYVAMAHAENISHFQDVLVIFDDLTKHANIYREMSLLVNRPVGKEAFPGDIFFSHASVLERAGKFADRKSITCLPIVKTVNNDITSLISSNLISITDGQIVTNTDLFANGILPAINIDLSVSRLGSSVQSSVIAKVASQINKKYRAYKRQSKLWTLKYDLNEETADLISKGKAIEQLFIQ…	510
	BAU13_02355	MIGHITKIWNNVVEATFKKEELPKVDFILTLHNNACVLLVKRIIDDTSVRAIVIYQKQSIKIGDQVVNTNDTLKVPVGQAAKNNIYDISGVPMLQQRAKGIKYIEMNSTIRKEKKIYSKHEILETGIKAIDFFMPILKGHNLGILGGAGVGKTVLMKEIIFNSSRSNSAKKNSSIFIGSGERSREGVELYQELEQSDLMKDSMMFISKMDEPPGARMSIVPYGITAAEYLRDVEKEDVLLFIDNIFRFIQAGNEVAPGLNKKPITGGYQATLDTEVSNVEDRLYATEDGSITSFQTLFLPMDDLADPSAVSIFSNLDGSLVLSREQTSKNIFPAFDPLASSSSSVSPDIIGQRHYNAIIEVKSILQKYRDLEDVILILGIDELDKDNKIIVKKALQLQN…	466
	BAU13_02360	MTKRWTKYLAVSLSSALIFSSCTNAKNEPDPNTMSGSSTTPGNNNGNQLYSINPDIDNINQPIPAKNQWRNQVVDNQRVVADQYPNFAATTNFVNYYLYNNKNTQKPSFWLKDRADKSHVSPFILTNAQLKAINDKAKTIDQPNYQDAYAYGFGLPGIDKDKKTLNDTIDVINDTNSTVSIPYYNVRGNNLASIDPGRSWMIANKKYQQLSKITYSIRITNELSDSPIKQDNSNHVSENAGDNVGNWSGTAWLLDYDLTSDNSYPTTWYFASNFHVLQHLQLAGDSQALIRNNNAHTTKIELFQLDQSKVKLGERISPQQAQGINFQDPYLKVNSINPSSVKTVFLGNDALKQTTSSFTQDAKYQAAQTLLDFGVIRVTFDSAETAKSVTNDYAEWKEE…	611
	BAU13_02365	MIKAKFRTFKYLFTLLSVSSIIVASCNSGKNSPEDPPKEERKPNPSDPSNPNNGGNPFGPGGGSSAANSISLPDPQVNNAIINGKRVVANQYPNYDAYINLNNVSKARGEGPVSETSTPNAGVTNPNDIPPEKLKEYDDKAKKLGLPTYRDAFGYGFLLPNIGEDGTIGSGLVQRKDLKGPNLIPAYQPGVLGTGLNFINLADSTGFLGLPRTILNDHYRDFSKTVYSLYYSNTLSDPVKSRESEKLTDEQKIDQKLQSYLGTTWILDYKLAENSKYPTTWYFASNMHVLENLLLPDIAGTSNDFRDFEHRNYEARTNFASLTFANYWNKDVTPTGSRFATTQPNAVTTLNYIKEQNVDEITITTQEQFDKISTPYVRVNIHPKNIKPIFLGADFLKDS…	679
	BAU13_03395	MISSKKRKIIKLIALSTGSVTLGVASTLGIVYSTQQKESQASLFQRSNKVSLNTNASNANDSQNSNRDFNLENAPEKPESKPVVVVNPPEKKPEPTPPEPKKPTIEDMLPQSSEGFVDINNLPDLDFSTLKPKENPGGKLTKEQTETIKTAVSTLVNLTKDLPKQFTDEQIRQINDAIYEIRKLGAATKNEGKKDWTVLLQNLYNNDGRTTSEKSKAIGFQIINDAYNLPKEFKDMWANIERDLDEFLAKGMVPNIQWGYTGNSWTFIDHSDNVVRNRMISDHQNRYFAYDSEYKRNSKVIRDLDYEGFKKQDATNSFIEYGAGSNNGITVLQYTPEGEFAKSKVKGNRLIAVLDASNVAGYNNFLNFLKKTEQAGQKLDGIVIRNMGLIDKYQDFSKI…	674
	BAU13_03400	MLSSKKRKIIKLISISTSSVIIGAASTFGIIYSTTESNSQTTLIQRNNVVKLDQGSNGVNDLQNSNRDFNLPPEQQKPDNKPIIVNPPEKKPEAKPDPQPKPEPKPQPKPQPSPFDKLAPDTQIKYVTYTPGNYNLDPNTPKQPNDPSKQAIRDAAAAALYKETVTSLTSARDKLDAAIKSGNGANDTATRDAIRKLSGYDGNEDFFNNVWKQLFTNVVNGKTAAEWLLDSIQNWLNGNLMGESKANRTWKIFVNKDLTVNVAFGYKNENDNPVLNYYKEVNSYKVLGNPDWKYSPNSDDIIKGNFRGWSKTDVSDQYTNGTYGIGKDDGIQVLNYSPDDKSSDYYKYKKDLKMFILDVDNTSGYQKFIDFITKVYENDKNSKIGVTLKNVGKAHTTRN…	705
	BAU13_03410	MLNSKKRKIIKIVALSTSSLAIASGTTLGILYSQNSGSSNDTLVQRQNKVTLDGNGKAQDAYNSNRDNNLPDTPTPPVTKAPVVQEQPKPEKKPEPTPQPKPKPVDPNDKFAQTTNINYVTYDKPDYRLDATTPQQPNDPTKAVLDSAQTQALYERTKASISKARAALEKARAKGVAGADDLEAKQTFLKESGYSTNPDFYDIVWKGLFTETIRGKKKIDWLLESLNSFYNDSFLMSEAKANRTWRININMDFTVNVSFGYLNEGDNPVIKYYKDVYRHRVLGTPNKWAVDNPRDILEGNFSGWVKTDKTSEFINDAKYGITADDGITVRHYTPGDTKDSYYADKKPINVFVLDVDKTSGYQKFIDFLNKAKDTTSEIGVVLQNVGKTHTNRNVYDIIK…	580
	BAU13_03675	MAKKTTWLKLFCSLSGLSVISSSCFNPESFFSFKNESDTIKLSNITSNDLTVSDKLTHNDLLASNITSSNFSRYFELKLVQKADEQQDLNNLVDIKVGGFSADDSNGILSFIVTLEKKNSNPVEFKQVSLEINGFLKKQEPVSQPKNDTDNVKKPENSNNDESTDTTPPPTSDEPSTDQEKNPNSSDESSTDEEKTPNSSDESSTEQSSSPTTVDETKKPEPSSSETKLRVFSDQEIYKKIYDRTFSLEFYTRYTRKNSSNSNIEQLYYLNNGTGWLLDYQVSPQNPDLYRLFLATNLHVAQTLWNKNDFDRPVTDLESVPETIGFSLGKSDQVEFSAQNSSLNNSVVKYATLLDNTAFYNRVPNRANSWRVSSQRLTIPQTVFAAVDFVNDQQTTQEL…	727
	BBB47_01510	MNGKIINILGDVVEVEFSKDNLPLVNHLLTTHDGQTYLLVKSIINESTIKAIIIYSFSSISLSDKVVNTKRSFMVPVGPLAKGNIYSFKGVSLNNPTAPSPEYVEMDSIINNDREINTKFELIETGIKAIDFFIPIVKGFKLGIFGGAGVGKTVLMKEIIFNVNNKNKNTSNIFIGSGERSREGIELYDELVQSNLMKNSTMYISKMNESAGARMSIVPIGITAAEYLRDKQKEDVLLFIDNIYRFVQAENEVSATLGKKPSVGGYQSTLESDVANVQNRLFKNKNGAITSFQTVFLPMDDLSDPSAVAVFNHLDGNLVLSRDQAAKGILPAFDPLASSSNSVDETIIGKKHLDAIIEVKKILKAYKDLEDVILILGFDELDAESKIIVKKALQLENFF…	459
	BBB47_01515	MKANDNINIITNVNSAYNDMPRISAVFDYIIEVKGKFNYRQQQVFTSSKNKNARLFLISAFADTAYLLSNEEGRKLAINDKIVLLNETNEVFTSNEHFGKVIDIYGNAILPVSQTISKTNDSVSSEMFKLAHDLMKVQRLNEQLYTGINAIDLLIPIGKGQRELIIGDRQTGKTHIALNAIINQAAKGTKCIYVAIGQKRESISKIYNTLNQHNALKNTIIIDAPANSAYEQYLAPYVGMAHAENISATDDALIIFDDLTKHANIFREIALLSNKPVGKEAMPGDMFFAHSQLLERAGSYKNRKTITALPIIQTVDGDITSLIASNVISITDGQIVTSAKLFAKGILPAIDIDFSVSRTGSSVQDRTIAKVAGVINKIYRKYKRHLKLSMLDYELNKEV…	524
	BBB47_01520	MKSKKMLLILKAVSPAISAPVALVSVSGKENLNKRFEEGTNSTSGANDKNGKGANNGTGSNSNGGNANRSSESSYTSGKPGKGVSPQFSSFKDKADEAIKQALNDAVDKIIKYTESELSKIGDLTKPQEQKEGDKDKDKDSYLDKLEKKVYLKELNKLFKDKKNNLKEFKDYAELGLPVTFPFVIANDKEYDTGTINFNGKEYKDIKIGKNENRDYSKVIESNGKDRINKSGKEENIASGPQFESALNKYTQELNKSILDMVYNPKEIPKFGKDIFLEEAKFDQKEGFTVKHPQNSNSWSDYIVKKIKPKFVDFDLKQNQEFKVIDETQPSPKVNPPNLPDLTKKPLVPGKPPTNNDTVNPLEQSETLLSLAPYANYKYSQNSNDVLANLLRNNSGEQK…	759
	BBB47_01525	MSQKDFKVVINFIGNKQVTFNNALVYFNADEEGDWVSLVDNSILGYDITLLKIVDLSNKLTKYIFAKNTNITVAKNIISIYTFSEFVFFIETKAKKQYNESYKEVSKKVAALEAMQQLGISIDQLLELNKLKEEKYILKMKNLHKLKEEE	150
	BBB47_01530	MDLNKIEGKLENLKRIEQKVNNDKNILLIDIMKKNRLLSFYVKNARHNKDMILVLRDEYAYKNLLVSKDDYPYKSISFIKKIRNLFIKPRELWIYLTEEQKYSTDSYSRYESKILEKIKKTNSDFIAIGKRAIEFCSSNKLNAIYEIDNSDIYSDLSWRLCQIIKFLFSQDNYESLRFVINSNKNIDGHFTILPVDEFNINILSDSRFENDNLEIKSFKIFPNMDQYVSAQISSFIENSIQSLLVESSFYKSKVGLVSTNKIINELEDEMKKISKKIIRIKRENEMEEIVLLTSNNKKYLYREGNN	306
	BBB47_01535	MKTRKVENEMMFNIYNQYEAARQDANFVDCNKLMAQVLLECNLGFNSKEYVKFSEMFNEALDKKYDIVLANFVISFNVNHKFSADALVPVLKTNEDSNTEAFNFVSSKETKFNILLGLYNKYVYELITSGNYVELFPNIIVFKSKNTNSHKILFDAKSILLRGE	164
	BBB47_01540	MHLKSINIDEKRIYDDSQSLATKQRKSFIITLYKSVLLSYFFVSMLCLLFLLPQGLFSKKIIGSSYNFIFDFSILTTLEANWIFIFRLSLFGLCYFYGLIKAYLNINKNKEHIKKYGIWFSIYLALSLTGFLLFFTYHSTEVKKLVLMLFLLVAYLFADISYALFSFYTRKKTDPVVYQNKTPLVIDISSRILLTAITMAVFFAWAYSYTDKSGTTFVRMFALFNEGNNSIPYNAFYNAAFKLFKVKSVLNFITVILISLVIGLLLIGLKIYSIWSLAYKQFDAQVYKDRLQFYLVGTLVLVIWLFSLFKLKYPPTHELFSQVQALQYASVLFGIFNLLIAAVFISLLFAKKVKLNSFLIKTTVTALFQLIVWTTYMIANFVNIQHTIGIINLLLTALS…	505
	BBB47_01545	MKKNKIILLTSLSIISPSLAVIAAKCNDNKKPSSTNEKSINELNSEQFKKLIESTNDVNQLVSFKFSNGGREVDLSQILPSQVEENTQNLSVTVNSKYTNVISAIVVNANTEKKLPTIISNAKGELDVSLLFTNKKTNETVSKTFKLKGLKTNGGMHHSGLILRDPIDSFGGSDGFKKYLGMTQDERFKHDNNLYLSNIKNYWGDDGALKARGLESVTADQKKEFDEKAAKLKLDSYDSAAAKGFSLPVFNSEGKVEGLKLFEREVAKAPSHVDTLGRDIYKTNGLARTIPNETYKTIAKQTYQVTFNFEKDFRKELAEIDRHIKFFEDKNEEQIKSYLESQIKILDQNLESKLKEINNRWNSYSDEAKKGLKESHKKEIEEAERKHKEERSKYLSWKK…	855
	BBB47_01550	MSVLKKKKSRVLILATTAGVIASFSSGAIIYNASSDNSLGMILFSSEDKSLLHPSNNVDYSRTIDSITDKNIKELSKQPKIEKPIEKKIEEKITPPKVEEVPKPPTAAPEPPRITPEVKNYRPEISPLVQRSEKVKIFGVEVNATVLARPDRVVSQKDKDKGIANISGYQNVTVSKLLNIEVTAELEQKVAQNALGGEEGKGIGLFGNNLTLVANQIGITEGLDKAEAVLIKQNPNTWNENIHRYKQLLDSGNFIKFLKPGKEDEYRRLEKEGFKSLNQKYIWIIANLDQSKFTKISQKSLDYLKKGLAIDPRNAIINANGEIDSLVWNVPDQYNKVTSRLSRDNSTRRVFDFDQWYLRSSDSIVQGKYHGWNKTDKTNEYSSYGISTGDGIKVFELTR…	748
	BBB47_01555	MSMLKTRKNRILVFSLLSGGVLSIASAVAIYKATSDFNFAQSLFSYETYDSQLANSKNVKPAYDSIRDKNVIEKQVEPIKIEEPKPKPEPIIIKTPKADESSSAELPKESPKVIESNPIVHSPNTQRRQITLNGVQVYATVEVTPDRKITDYDRTKGIANREPYQSVIVNKLISVEVTEELRKKTVEKALTSGDGDGLFDGTFFKVIDDLINKDKDSIEIAESVLEGNKQIWENNLFRYKELLDSKNVVNFLKEPAKSEYQTKQFGSINQKYIWLIANLDKTKFVKLAANSDRYLNEGLVVDPRNAKINANGEIDAHAWSPSREFNTVTSRMSRDNSLKRVFGYDSHWWRSPDSITEGSYPGWKKIDVTRTEFSSYKIGNNDGISVHKLEREKKIKEEN…	741
	BBB47_01560	MAKMKKILTLSTIPFLSTLLIAAKCTDNIKSDNKSIKLLNDKDFEQLIKNTDISKITSFIFDSNFGPSKPLDKVLPTEIEENPSNLKANVNEKYANSISVIVNGARTQKDDRRNISNTKGEVDIFVTFVNKATNKEISKEIKLTGLASNPIGADHRGAIAGDPLQSIGGESGLLEYHKLSHLDRFNKKDNPMYMAMLKNILSQGGLQQLDIKKTRGLNISDEQIKEFDQKAHSSSFDSYINAALKGFTVPVYEGSEVKLKVLDDAEVGKGPSPIDTVHRNPFRSNGLARTLLNETYKTIAEQTYQVSFTVLNTFEKEKTELRKLKEEIGSWNQEQINSFTFKDRSTLKAEYEFRLQDLEAEKKRLTPEALRGVEQSFADRKKKLDDDYKRESERLEKIT…	852
	BBB47_01565	MSIFKKKKNRVIFATLAFGAIISSTSGVLIYRSSSDIDLSRVIFSSSTNSELANNKNNINKAIDAIKDNNVVENEKPVVIKPAEVPKIKIPDVAKETNPSPEVNRNSIRPEKTEPLIAKPNVVTKEIFIHGVKVNATIEVTPDRVISDYDKDRKISNVNPYQNIIVSKVLNVEVTQELRDKSVKNALNGNDGTGLFAGTFFVFLNNIITSSKDLKTAEDAVMNNPWIYRDNIHRYERLLNNPNVVNFLKEDAKKEYPNKNFDSIVQRQIWLIHNLDQTKFTKLAKDAESFLSQGLVISPRAAIINEDGTISSHGFAPDDQFNTVTSRISRDNRERRVFGYDSPYGRSPDNVWEGSYPGWKKEDVTSDTKFQKYNVSSADGIKLTKLTREKPEKGSGALN…	736
	BC85_0444	MNGKIINILGDVVEVEFSKDNLPLVNHLLTTHDGQTYLLVKSIINESTIKAIIIYSFSSISLSDKVVNTKRSFMVPVGPLAKGNIYSFKGVSLNNPTAPSPEYVEMDSIINNDREINTKFELIETGIKAIDFFIPIVKGFKLGIFGGAGVGKTVLMKEIIFNVNNKNKNTSNIFIGSGERSREGIELYDELVQSNLMKNSTMYISKMNESAGARMSIVPIGITAAEYLRDKQKEDVLLFIDNIYRFVQAENEVSATLGKKPSVGGYQSTLESDVANVQNRLFKNKNGAITSFQTVFLPMDDLSDPSAVAVFNHLDGNLVLSRDQAAKGILPAFDPLASSSNSVDETIIGKKHLDAIIEVKKILKAYKDLEDVILILGFDELDAESKIIVKKALQLENFF…	459
	BC85_0445	MKANDNINIITNVNSAYNDMPRISAVFDYIIEVKGKFNYRQQQVFTSSKNKNARLFLISAFADTAYLLSNEEGRKLAINDKIVLLNETNEVFTSNEHFGKVIDIYGNAILPVSQTISKTNDSVSSEMFKLAHDLMKVQRLNEQLYTGINAIDLLIPIGKGQRELIIGDRQTGKTHIALNAIINQAAKGTKCIYVAIGQKRESISKIYNTLNQHNALKNTIIIDAPANSAYEQYLAPYVGMAHAENISATDDALIIFDDLTKHANIFREIALLSNKPVGKEAMPGDMFFAHSQLLERAGSYKNRKTITALPIIQTVDGDITSLIASNVISITDGQIVTSAKLFAKGILPAIDIDFSVSRTGSSVQDRTIAKVAGVINKIYRKYKRHLKLSMLDYELNKEV…	524
	BC85_0447	MKSKKMLLILKAVSPAISAPVALVSVSGKENLNKRFEEGTNSTSGANDKNGKGANNGTGSNSNGGNANRSSESSYTSGKPGKGVSPQFSSFKDKADEAIKQALNDAVDKIIKYTESELSKIGDLTKPQEQKEGDKDKDKDSYLDKLEKKVYLKELNKLFKDKKNNLKEFKDYAELGLPVTFPFVIANDKEYDTGTINFNGKEYKDIKIGKNENRDYSKVIESNGKDRINKSGKEENIASGPQFESALNKYTQELNKSILDMVYNPKEIPKFGKDIFLEEAKFDQKEGFTVKHPQNSNSWSDYIVKKIKPKFVDFDLKQNQEFKVIDETQPSPKVNPPNLPDLTKKPLVPGKPPTNNDTVNPLEQSETLLSLAPYANYKYSQNSNDVLANLLRNNSGEQK…	759
	BC85_0448	MDLNKIEGKLENLKRIEQKVNNDKNILLIDIMKKNRLLSFYVKNARHNKDMILVLRDEYAYKNLLVSKDDYPYKSISFIKKIRNLFIKPRELWIYLTEEQKYSTDSYSRYESKILEKIKKTNSDFIAIGKRAIEFCSSNKLNAIYEIDNSDIYSDLSWRLCQIIKFLFSQDNYESLRFVINSNKNIDGHFTILPVDEFNINILSDSRFENDNLEIKSFKIFPNMDQYVSAQISSFIENSIQSLLVESSFYKSKVGLVSTNKIINELEDEMKKISKKIIRIKRENEMEEIVLLTSNNKKYLYREGNN	306
	BC85_0449	MHLKSINIDEKRIYDDSQSLATKQRKSFIITLYKSVLLSYFFVSMLCLLFLLPQGLFSKKIIGSSYNFIFDFSILTTLEANWIFIFRLSLFGLCYFYGLIKAYLNINKNKEHIKKYGIWFSIYLALSLTGFLLFFTYHSTEVKKLVLMLFLLVAYLFADISYALFSFYTRKKTDPVVYQNKTPLVIDISSRILLTAITMAVFFAWAYSYTDKSGTTFVRMFALFNEGNNSIPYNAFYNAAFKLFKVKSVLNFITVILISLVIGLLLIGLKIYSIWSLAYKQFDAQVYKDRLQFYLVGTLVLVIWLFSLFKLKYPPTHELFSQVQALQYASVLFGIFNLLIAAVFISLLFAKKVKLNSFLIKTTVTALFQLIVWTTYMIANFVNIQHTIGIINLLLTALS…	505
	BC85_0450	MNSKYTNVISAIVVNANTEKKLPTIISNAKGELDVSLLFTNKKTNETVSKTFKLKGLKTNGGMHHSGLILRDPIDSFGGSDGFKKYLGMTQDERFKHDNNLYLSNIKNYWGDDGALKARGLESVTADQKKEFDEKAAKLKLDSYDSAAAKGFSLPVFNSEGKVEGLKLFEREVAKAPSHVDTLGRDIYKTNGLARTIPNETYKTIAKQTYQVTFNFEKDFRKELAEIDRHIKFFEDKNEEQIKSYLESQIKILDQNLESKLKEINNRWNSYSDEAKKGLKESHKKEIEEAERKHKEERSKYLSWKKDDLINWQREEKKKIEEKKSQKLGGRVSGTMWIMDFVKPENGQRAQRFFFGTNSHVARTLKEHNLTAFSLSRINSNVGVGATLKFNDYDPNFTK…	762
	BC85_0452	MSVLKKKKSRVLILATTAGVIASFSSGAIIYNASSDNSLGMILFSSEDKSLLHPSNNVDYSRTIDSITDKNIKELSKQPKIEKPIEKKIEEKITPPKVEEVPKPPTAAPEPPRITPEVKNYRPEISPLVQRSEKVKIFGVEVNATVLARPDRVVSQKDKDKGIANISGYQNVTVSKLLNIEVTAELEQKVAQNALGGEEGKGIGLFGNNLTLVANQIGITEGLDKAEAVLIKQNPNTWNENIHRYKQLLDSGNFIKFLKPGKEDEYRRLEKEGFKSLNQKYIWIIANLDQSKFTKISQKSLDYLKKGLAIDPRNAIINANGEIDSLVWNVPDQYNKVTSRLSRDNSTRRVFDFDQWYLRSSDSIVQGKYHGWNKTDKTNEYSSYGISTGDGIKVFELTR…	748
	BC85_0453	MSMLKTRKNRILVFSLLSGGVLSIASAVAIYKATSDFNFAQSLFSYETYDSQLANSKNVKPAYDSIRDKNVIEKQVEPIKIEEPKPKPEPIIIKTPKADESSSAELPKESPKVIESNPIVHSPNTQRRQITLNGVQVYATVEVTPDRKITDYDRTKGIANREPYQSVIVNKLISVEVTEELRKKTVEKALTSGDGDGLFDGTFFKVIDDLINKDKDSIEIAESVLEGNKQIWENNLFRYKELLDSKNVVNFLKEPAKSEYQTKQFGSINQKYIWLIANLDKTKFVKLAANSDRYLNEGLVVDPRNAKINANGEIDAHAWSPSREFNTVTSRMSRDNSLKRVFGYDSHWWRSPDSITEGSYPGWKKIDVTRTEFSSYKIGNNDGISVHKLEREKKIKEEN…	741
	BC85_0454	MYMAMLKNILSQGGLQQLDIKKTRGLNISDEQIKEFDQKAHSSSFDSYINAALKGFTVPVYEGSEVKLKVLDDAEVGKGPSPIDTVHRNPFRSNGLARTLLNETYKTIAEQTYQVSFTVLNTFEKEKTELRKLKEEIGSWNQEQINSFTFKDRSTLKAEYEFRLQDLEAEKKRLTPEALRGVEQSFADRKKKLDDDYKRESERLEKITKEQLQVEIEKKISDYTAKHTTESGTMWLMDFMLPENGKTATKFYFGTNSHVARVITGPTHKFSMTRLNENVGVGSTLRLSNLDDRFTKFLFDSVPGDAVNVIFQATDFLESKPADFLEKSQAVKFKDIEEFMDFAVIEIDFEKVLQNKESLGVISNNQFLNNEFSNKYKNTEELIKLITNNYQSKVEKHIK…	661
	BC85_0456	MLDFLYLCYALFFWRVMSIFKKKKNRVIFATLAFGAIISSTSGVLIYRSSSDIDLSRVIFSSSTNSELANNKNNINKAIDAIKDNNVVENEKPVVIKPAEVPKIKIPDVVKETNPSPEVNRNSIRPEKTEPLIAKPNVVTKEIFIHGVKVNATIEVTPDRVISDYDKDRKISNVNPYQNIIVSKVLNVEVTQELRDKSVKNALNGNDGTGLFAGTFFVFLNNIITSSKDLKTAEDAVMNNPWIYRDNIHRYERLLNNPNVVNFLKEDAKKEYPNKNFDSIVQRQIWLIHNLDQTKFTKLAKDAESFLSQGLVISPRAAIINEDGTISSHGFAPDDQFNTVTSRISRDNRERRVFGYDSPYGRSPDNVWEGSYPGWKKEDVTSDTKFQKYNVSSADGIKL…	752
	BC93_0442	MNGKIINILGDVVEVEFSKDNLPLVNHLLTTHDGQTYLLVKSIINESTIKAIIIYSFSSISLSDKVVNTKRSFMVPVGPLAKGNIYSFKGVSLNNPTAPSPEYVEMDSIINNDREINTKFELIETGIKAIDFFIPIVKGFKLGIFGGAGVGKTVLMKEIIFNVNNKNKNTSNIFIGSGERSREGIELYDELVQSNLMKNSTMYISKMNESAGARMSIVPIGITAAEYLRDKQKEDVLLFIDNIYRFVQAENEVSATLGKKPSVGGYQSTLESDVANVQNRLFKNKNGAITSFQTVFLPMDDLSDPSAVAVFNHLDGNLVLSRDQAAKGILPAFDPLASSSNSVDETIIGKKHLDAIIEVKKILKAYKDLEDVILILGFDELDAESKIIVKKALQLENFF…	459
	BC93_0443	MKANDNINIITNVNSAYNDMPRISAVFDYIIEVKGKFNYRQQQVFTSSKNKNARLFLISAFADTAYLLSNEEGRKLAINDKIVLLNETNEVFTSNEHFGKVIDIYGNAILPVSQTISKTNDSVSSEMFKLAHDLMKVQRLNEQLYTGINAIDLLIPIGKGQRELIIGDRQTGKTHIALNAIINQAAKGTKCIYVAIGQKRESISKIYNTLNQHNALKNTIIIDAPANSAYEQYLAPYVGMAHAENISATDDALIIFDDLTKHANIFREIALLSNKPVGKEAMPGDMFFAHSQLLERAGSYKNRKTITALPIIQTVDGDITSLIASNVISITDGQIVTSAKLFAKGILPAIDIDFSVSRTGSSVQDRTIAKVAGVINKIYRKYKRHLKLSMLDYELNKEV…	524
	BC93_0445	MKSKKMLLILKAVSPAISAPVALVSVSGKENLNKRFEEGTNSTSGANDKNGKGANNGTGSNSNGGNANRSSESSYTSGKPGKGVSPQFSSFKDKADEAIKQALNDAVDKIIKYTESELSKIGDLTKPQEQKEGDKDKDKDSYLDKLEKKVYLKELNKLFKDKKNNLKEFKDYAELGLPVTFPFVIANDKEYDTGTINFNGKEYKDIKIGKNENRDYSKVIESNGKDRINKSGKEENIASGPQFESALNKYTQELNKSILDMVYNPKEIPKFGKDIFLEEAKFDQKEGFTVKHPQNSNSWSDYIVKKIKPKFVDFDLKQNQEFKVIDETQPSPKVNPPNLPDLTKKPLVPGKPPTNNDTVNPLEQSETLLSLAPYANYKYSQNSNDVLANLLRNNSGEQK…	759
	BC93_0446	MDLNKIEGKLENLKRIEQKVNNDKNILLIDIMKKNRLLSFYVKNARHNKDMILVLRDEYAYKNLLVSKDDYPYKSISFIKKIRNLFIKPRELWIYLTEEQKYSTDSYSRYESKILEKIKKTNSDFIAIGKRAIEFCSSNKLNAIYEIDNSDIYSDLSWRLCQIIKFLFSQDNYESLRFVINSNKNIDGHFTILPVDEFNINILSDSRFENDNLEIKSFKIFPNMDQYVSAQISSFIENSIQSLLVESSFYKSKVGLVSTNKIINELEDEMKKISKKIIRIKRENEMEEIVLLTSNNKKYLYREGNN	306
	BC93_0447	MHLKSINIDEKRIYDDSQSLATKQRKSFIITLYKSVLLSYFFVSMLCLLFLLPQGLFSKKIIGSSYNFIFDFSILTTLEANWIFIFRLSLFGLCYFYGLIKAYLNINKNKEHIKKYGIWFSIYLALSLTGFLLFFTYHSTEVKKLVLMLFLLVAYLFADISYALFSFYTRKKTDPVVYQNKTPLVIDISSRILLTAITMAVFFAWAYSYTDKSGTTFVRMFALFNEGNNSIPYNAFYNAAFKLFKVKSVLNFITVILISLVIGLLLIGLKIYSIWSLAYKQFDAQVYKDRLQFYLVGTLVLVIWLFSLFKLKYPPTHELFSQVQALQYASVLFGIFNLLIAAVFISLLFAKKVKLNSFLIKTTVTALFQLIVWTTYMIANFVNIQHTIGIINLLLTALS…	505
	BC93_0448	MNSKYTNVISAIVVNANTEKKLPTIISNAKGELDVSLLFTNKKTNETVSKTFKLKGLKTNGGMHHSGLILRDPIDSFGGSDGFKKYLGMTQDERFKHDNNLYLSNIKNYWGDDGALKARGLESVTADQKKEFDEKAAKLKLDSYDSAAAKGFSLPVFNSEGKVEGLKLFEREVAKAPSHVDTLGRDIYKTNGLARTIPNETYKTIAKQTYQVTFNFEKDFRKELAEIDRHIKFFEDKNEEQIKSYLESQIKILDQNLESKLKEINNRWNSYSDEAKKGLKESHKKEIEEAERKHKEERSKYLSWKKDDLINWQREEKKKIEEKKSQKLGGRVSGTMWIMDFVKPENGQRAQRFFFGTNSHVARTLKEHNLTAFSLSRINSNVGVGATLKFNDYDPNFTK…	762
	BC93_0454	MYMAMLKNILSQGGLQQLDIKKTRGLNISDEQIKEFDQKAHSSSFDSYINAALKGFTVPVYEGSEVKLKVLDDAEVGKGPSPIDTVHRNPFRSNGLARTLLNETYKTIAEQTYQVSFTVLNTFEKEKTELRKLKEEIGSWNQEQINSFTFKDRSTLKAEYEFRLQDLEAEKKRLTPEALRGVEQSFADRKKKLDDDYKRESERLEKITKEQLQVEIEKKISDYTAKHTTESGTMWLMDFMLPENGKTATKFYFGTNSHVARVITGPTHKFSMTRLNENVGVGSTLRLSNLDDRFTKFLFDSVPGDAVNVIFQATDFLESKPADFLEKSQAVKFKDIEEFMDFAVIEIDFEKVLQNKESLGVISNNQFLNNEFSNKYKNTEELIKLITNNYQSKVEKHIK…	661
	BC93_0456	MNNPWIYRDNIHRYERLLNNPNVVNFLKEDAKKEYPNKNFDSIVQRQIWLIHNLDQTKFTKLAKDAESFLSQGLVISPRAAIINEDGTISSHGFAPDDQFNTVTSRISRDNRERRVFGYDSPYGRSPDNVWEGSYPGWKKEDVTSDTKFQKYNVSSADGIKLTKLTREKPEKGSGALNEGLVVEIDASNTSGYDKTLKLINELKKDKVQVTSYRIKNMGNNDPSQKFRDILNALPDNIPQLELFFSAEATNTSSLIALENKRIKELSLYTLGNSLLHKWSFNPLALRNTEWINTVDYNVSRDFRPNTSIPTRITFDTIAFDSDDFKNKSFERINDGLRMVYFARNNEPFFQAGLGPGLNPDHNEGNNSYPMGLDFSRVEGIKSLRNLVFNDVVKSNNTP…	515
	BC94_0443	MNGKIINILGDVVEVEFSKDNLPLVNHLLTTHDGQTYLLVKSIINESTIKAIIIYSFSSISLSDKVVNTKRSFMVPVGPLAKGNIYSFKGVSLNNPTAPSPEYVEMDSIINNDREINTKFELIETGIKAIDFFIPIVKGFKLGIFGGAGVGKTVLMKEIIFNVNNKNKNTSNIFIGSGERSREGIELYDELVQSNLMKNSTMYISKMNESAGARMSIVPIGITAAEYLRDKQKEDVLLFIDNIYRFVQAENEVSATLGKKPSVGGYQSTLESDVANVQNRLFKNKNGAITSFQTVFLPMDDLSDPSAVAVFNHLDGNLVLSRDQAAKGILPAFDPLASSSNSVDETIIGKKHLDAIIEVKKILKAYKDLEDVILILGFDELDAESKIIVKKALQLENFF…	459
	BC94_0444	MKANDNINIITNVNSAYNDMPRISAVFDYIIEVKGKFNYRQQQVFTSSKNKNARLFLISAFADTAYLLSNEEGRKLAINDKIVLLNETNEVFTSNEHFGKVIDIYGNAILPVSQTISKTNDSVSSEMFKLAHDLMKVQRLNEQLYTGINAIDLLIPIGKGQRELIIGDRQTGKTHIALNAIINQAAKGTKCIYVAIGQKRESISKIYNTLNQHNALKNTIIIDAPANSAYEQYLAPYVGMAHAENISATDDALIIFDDLTKHANIFREIALLSNKPVGKEAMPGDMFFAHSQLLERAGSYKNRKTITALPIIQTVDGDITSLIASNVISITDGQIVTSAKLFAKGILPAIDIDFSVSRTGSSVQDRTIAKVAGVINKIYRKYKRHLKLSMLDYELNKEV…	524
	BC94_0446	MKSKKMLLILKAVSPAISAPVALVSVSGKENLNKRFEEGTNSTSGANDKNGKGANNGTGSNSNGGNANRSSESSYTSGKPGKGVSPQFSSFKDKADEAIKQALNDAVDKIIKYTESELSKIGDLTKPQEQKEGDKDKDKDSYLDKLEKKVYLKELNKLFKDKKNNLKEFKDYAELGLPVTFPFVIANDKEYDTGTINFNGKEYKDIKIGKNENRDYSKVIESNGKDRINKSGKEENIASGPQFESALNKYTQELNKSILDMVYNPKEIPKFGKDIFLEEAKFDQKEGFTVKHPQNSNSWSDYIVKKIKPKFVDFDLKQNQEFKVIDETQPSPKVNPPNLPDLTKKPLVPGKPPTNNDTVNPLEQSETLLSLAPYANYKYSQNSNDVLANLLRNNSGEQK…	759
	BC94_0447	MDLNKIEGKLENLKRIEQKVNNDKNILLIDIMKKNRLLSFYVKNARHNKDMILVLRDEYAYKNLLVSKDDYPYKSISFIKKIRNLFIKPRELWIYLTEEQKYSTDSYSRYESKILEKIKKTNSDFIAIGKRAIEFCSSNKLNAIYEIDNSDIYSDLSWRLCQIIKFLFSQDNYESLRFVINSNKNIDGHFTILPVDEFNINILSDSRFENDNLEIKSFKIFPNMDQYVSAQISSFIENSIQSLLVESSFYKSKVGLVSTNKIINELEDEMKKISKKIIRIKRENEMEEIVLLTSNNKKYLYREGNN	306
	BC94_0448	MHLKSINIDEKRIYDDSQSLATKQRKSFIITLYKSVLLSYFFVSMLCLLFLLPQGLFSKKIIGSSYNFIFDFSILTTLEANWIFIFRLSLFGLCYFYGLIKAYLNINKNKEHIKKYGIWFSIYLALSLTGFLLFFTYHSTEVKKLVLMLFLLVAYLFADISYALFSFYTRKKTDPVVYQNKTPLVIDISSRILLTAITMAVFFAWAYSYTDKSGTTFVRMFALFNEGNNSIPYNAFYNAAFKLFKVKSVLNFITVILISLVIGLLLIGLKIYSIWSLAYKQFDAQVYKDRLQFYLVGTLVLVIWLFSLFKLKYPPTHELFSQVQALQYASVLFGIFNLLIAAVFISLLFAKKVKLNSFLIKTTVTALFQLIVWTTYMIANFVNIQHTIGIINLLLTALS…	505
	BC94_0449	MNSKYTNVISAIVVNANTEKKLPTIISNAKGELDVSLLFTNKKTNETVSKTFKLKGLKTNGGMHHSGLILRDPIDSFGGSDGFKKYLGMTQDERFKHDNNLYLSNIKNYWGDDGALKARGLESVTADQKKEFDEKAAKLKLDSYDSAAAKGFSLPVFNSEGKVEGLKLFEREVAKAPSHVDTLGRDIYKTNGLARTIPNETYKTIAKQTYQVTFNFEKDFRKELAEIDRHIKFFEDKNEEQIKSYLESQIKILDQNLESKLKEINNRWNSYSDEAKKGLKESHKKEIEEAERKHKEERSKYLSWKKDDLINWQREEKKKIEEKKSQKLGGRVSGTMWIMDFVKPENGQRAQRFFFGTNSHVARTLKEHNLTAFSLSRINSNVGVGATLKFNDYDPNFTK…	762
	BC94_0455	MYMAMLKNILSQGGLQQLDIKKTRGLNISDEQIKEFDQKAHSSSFDSYINAALKGFTVPVYEGSEVKLKVLDDAEVGKGPSPIDTVHRNPFRSNGLARTLLNETYKTIAEQTYQVSFTVLNTFEKEKTELRKLKEEIGSWNQEQINSFTFKDRSTLKAEYEFRLQDLEAEKKRLTPEALRGVEQSFADRKKKLDDDYKRESERLEKITKEQLQVEIEKKISDYTAKHTTESGTMWLMDFMLPENGKTATKFYFGTNSHVARVITGPTHKFSMTRLNENVGVGSTLRLSNLDDRFTKFLFDSVPGDAVNVIFQATDFLESKPADFLEKSQAVKFKDIEEFMDFAVIEIDFEKVLQNKESLGVISNNQFLNNEFSNKYKNTEELIKLITNNYQSKVEKHIK…	661
	BC94_0457	MNNPWIYRDNIHRYERLLNNPNVVNFLKEDAKKEYPNKNFDSIVQRQIWLIHNLDQTKFTKLAKDAESFLSQGLVISPRAAIINEDGTISSHGFAPDDQFNTVTSRISRDNRERRVFGYDSPYGRSPDNVWEGSYPGWKKEDVTSDTKFQKYNVSSADGIKLTKLTREKPEKGSGALNEGLVVEIDASNTSGYDKTLKLINELKKDKVQVTSYRIKNMGNNDPSQKFRDILNALPDNIPQLELFFSAEATNTSSLIALENKRIKELSLYTLGNSLLHKWSFNPLALRNTEWINTVDYNVSRDFRPNTSIPTRITFDTIAFDSDDFKNKSFERINDGLRMVYFARNNEPFFQAGLGPGLNPDHNEGNNSYPMGLDFSRVEGIKSLRNLVFNDVVKSNNTP…	515
	BVA24_01895	MSLLKKKKNKILAFAILAGLMTSASIGSTVFYSIADNSLLRDVDSTGIVDASLVPVNDIVSPDSLRSNRDNNIKKLEGRDLKPTVKDEEKRIIIPDKKEEKPQAAIPESTHSTPSPQNKPRTETKVRTTRKINIAGAEVEAEIEGYPGFNVLAYDQERKISNPNPYTNVTVSKILNAQVTEQLKNNVVKNALGENDGKGTGLFNNTFFNVATRELELKEELKTITETLRMQHGYQDFMQRYIKLLDSPNVEKFLKEEAKKEYPSKKASLSKDELRVWLILNLDKSKFTKMASKSEAYLKQGLTIDPRNAFINEDGEIDSYGWNVPDEFNTVTSRQQRDNSERRVFGYNQWYSRSSDDVKNGNYPGWEKKEVDLENDETFKSYGIKSDEGFKITRLTRKE…	742
	BVA24_01900	MSMIKKLLVSLGSISLISSSILVVPCGNKQGKEDNRPLTDSAFTSLIDKINNSDDLEKLADLSFNINGKQVLKGEILPSLLENNPKILTITFKGSNKNKISVIVNNVSTEKGQNINISNTQGTADVFLAFKNNHSNKPPISKKVKFTGLQRNGGSDEHGRITGNQFSYFGGEKGFQEYLKLDLLQRFNYDNERYMNILKNSLNADSNNNVKDIKKIRDIDISDEQIKKFNEKAKTVGFDEYYNAALKGFTVPVYENNSSEAKLKVNDGPETGKGSSVIDSIGRDPNRTNGLARTITNETYKNIATQTFQVTFSSPNKYEEEIEEAQEFISKINSWSKEQFEAYMAIQIRNLETNFNYQNSEIEREIKNSDSNQYLGHINKLREQQKQLKEKFEKEKAEL…	884
	BVA24_01915	MSLLKKKKNKILALTILAGLMTSASLGSTIFYSIADNSLSRDVDSTGIVDASLVPINDVISPDSLRSNRDNNIKKLEGKDLQPTVKEEEKRIIIPEKKEEKPQPAIPDVSHSTSTPIDKPRVENKIRRTTKIKIAGTEVEAEVEGYPGFTVHAYDQSRRISNPKPYTNQIVSKILSVEVTEDLKKNVISRALGSDEGKGEGLFDNTLFNVATRELESNETLTTITETAKRQYGWQSFIERYIQLLDSGNVEKFLTDKAKPQYPEMKAKLPKDELRVWLILNLDKSKFNKMASRSEAYLKEGLTIDPRNAFINENGEIDSYGWNVPDEYNTVTSRQQRDNSERRVFGYNSWHSRTSYDIENGNYEGWNTTRVDLKNDPVFKEYKIDEDAGIKITKLERKN…	745
	BVA24_01925	MSLLKKKKNKILAFAILAGLMTSASIGSTVFYSIADNSLSRDVDSTGIVDASLIPINDVISPNYIQSNRDNNIKKVEGENLQPTVKEEKKIIIIPDKEQEKPQAAIPEANHTTRVTEEKPKIQKPTKTTTTINIAGTQVEGEVEGYPGFTVHKYDQERGLSNPKPYTNQIVGKIISIQVTDQLRKNVVDRALGGAEGKGVGLFDNTFFNVASNLSSNEDIATVTETIKRQHDYQSFIDRYIKLLDSGKVEEFLKDSAKPEYPKKKQELDKDQLRIWLILNLDKSKFNKMASRSEAYLKEGLTIDPRNAFINENGEIDSNAWSPPDSHNTVTSRLQRDNSERRVFGYNSYYNRSSDSIENGDYPGWIKTEIDVETDSTFKIYNIKKDEGIKITKLERKDK…	742
	BVA24_01935	MHKTLFEQQKVYDNAKYLLQKNRVISRISVYKIFTLSYLFVSLVLLLISRNYGLFNNKVISPAYFLNFSEAIYEEFNWVLIFRISILGFLYFYPLIKAYLNIEINKPHLKTYNIWFSLYLGISFSAFTLFFTFTSREIKQVINLIYGLIGLLVIDVSFTLFNFVTKRKINPLIYSNKLPLYVDIISRTLLCISTLAIFLLWANNETGSMIVNNSFYQNILLTFTVKTFTNFLIIFTGSIALGLLFIGLKIYWIWTLIYKQFSIDLIKNRMSFYVVMLFSVFVWLISLFWLKITPNHKLFNNVWNIEYLFVLFGVLNFIIFILFTYFVYVKNKIKSPLIRYSALIVCQWILWTIFMISTFLYDKAEVSFINLLLTVICSLIALYWHFKRHPYIAYQAYVL…	471
	BVA24_01940	MKENNEKKEVKKPELGSFKVFDLYKEIINSNSYIDYQKLLASVLLECKLGFNSKEYLEFVKMYQEGFEKKFDLVLADFVITFNVNLKYSNDILVPMLADRESSNTQAINLKTNTNEKLDHFLKVFNKYVKELLKEQNYVEIFPKIILFVSKNTNLLKVIFDQDYVVYRG	169
	BVA24_01945	MDLKKVENKLESLVKIDNKVRNDKNILLIDIIKQNSLLNFYVNNALTSQETILLLKQQYNIKTSLITLENKSFSFINKINNFLFSKRDLWIYVTEEQEFATDSYSRYEQHILKTAKLKQADFISIGSRANKFCKENKLNLIYEIDSENRDLEVCWKLTQIIKFLFSEQNYASLHFVINSNKNKQGSFTILPLSKFDLDSLIETKQEINLPDIKNIKIYPNIDQYLLTQIDNFLITSINSLLVESSFYKSKNQLIKTNKTINEVEEEIKKLKRKLSE	276
	BVA24_01950	MMSRYFNVTINFIENKSVMKFNSCQVYFNVDQEDEWQLLNENAVLGYEILLLKLVFLDQRTKYLFVKNTNIIINNNQITINTLSKPKFFFRTNLKKLYSQELNEVNKQVKQLETIQQIGLDISNFLQLSELKNQQYVLKMKNFFKLKEEQYESK	154
	BVA24_01955	MIYQKQDILEFGKDIFFEPTNGNTTTSENTTQVDQYKVYLDTKKHKSWSEYIKEKISKRFTHFDLEQNQKFKIVDEAKPTPTPTKPTLPDPTNKPLVPTNPPSSQITQAVEALPNLEPYINYQFASYDLSSIGSQLSSSQDEEKDKYFFFLNPINTRFKYTVDSVNGNSVVVRITDQAKSGNSRTYIYENVQVGKDWRFLMLLEKESKYIEQEFNKLYKALLLDEKINYNSLAHDSLQESVFSLVNAATQIVSSSSFKSLWFENIINNYQKIDESDQLGDYTNWANKKAKYLFETLLKAISASKLNNNPGWYVLVKAFNNVKYDLDQLTNDESTYNSHLKRAQEFDLDLKYYDQLYDALEHSILKLSTTANQLTKNLHISSWFNKYTDDIKDAREYVEI…	502
	BVA24_01960	MNKSKNMQNHTLPKISAIFDYIVEIKGEFDYRQQQVFTSLKNQDARLFLISATNNTAYLLANSEANKLAIGDELVLFEGTSEIFTSKKHFGKVIDVYGNAILPTSEVISKTEKDPSGEIFKLSHDLMKVQRLNQPLYTGLTAIDLLIPIGKGQRELIIGDRQTGKTHIALNTIINQARNGVKCVYVAIGQKRESVSKIYRTLLEYKALENTIIIDAPAISAYEQYLAPYIGMAHAENISLTDDVLIIFDDLTKHANIFREIALLSNRPVGKEAMPGDMFFAHSQLLERAGSFKDRKTITALPIIQTTDNDITSLIASNVISITDGQIVTSSKLFSQGILPAIDIDFSVSRTGGSVQDKTTRIVAGQINKIYRKYKRHLKLSMLDYKLNDEVSDLMYKGK…	516
	BVA24_01965	MNGKILSISGDVIEVQFEPSNLPSINHLLTTHDNQTYLLVKSVINDTNIKAIIIYAYKQISLSDVIINTKKSFMVPVGSSAKNNIFSFTGISLNNPHNDKQEYVEMNSTINNKRELSSEFELIETGIKAIDFFIPIFKGFKLGIFGGAGVGKTVLMKEIIFNVNNKYKKTSNIFIGSGERSREGIELYDELTESNLMKNSTMFVSKMNESPGARMSIVPIGVTAAEYLRDVKKEDVLLFIDNIYRFIQAENEVSATLGKKPSVGGYQSTLESDVANIQDRLFKNKNGAITSFQTVFLPMDDLSDPSAVAVFNHLDSNLVLSRDQAAKNILPAFDPLASSSSSVDETLIGKKHFNAIIEVKRILKAYKDLEDVILILGFDELDDESKILVKKALQLENFF…	459
	D2830_RS03580	MTGKIIKFWSDVVEVKFDRVDLPSLNHILTLHNNTTFLLVKRLVNETTIRAIIIYLSSEIKINDVVTNTKRSFVVPVGKNSKNNIYSFEGKPLLTNRNANSPLYVEVDSTINKSRFFDVQAEVIQTGIKAIDFFIPIIKGFKLGIFGGAGVGKTVLMKEIIFNVNKDKKSISNIFIGSGERSREAIELFNELESSNLMKNSSMYISKMNESPGARMSIVPIGITAAEYLRDYEKEDVLLFIDNIYRFVQAENEVSASLGKKPSVGGYQSTLDSDVASVQERLFKNQNGAITSFQTIFLPMDDLSDPSAVAVFNHLDGKLVLSREQSSKNIFPAFDPLASSSNSVNEKIIGKKHFNAIIEAKKILAKYKELEDVILILGFDELDKESKIIVKKALQLENF…	464
	D2830_RS03585	MTNPKITAIFDYIIEVSGVYPYKQRQFFSVVGKPTVKMILISATENKAFLLADTTDLNKLKINDELIELDIQSNIGTSSLLFSKIINIEANPIFPRKEIVAQDNRVRSKIFGDAHKLLTVKTLNTQLYTGIIPIDLLIPIGKGQRELIIGDRQTGKTHIAINAIINSAKAGIKCIYVSIGQKREELSWIYETLKEHGALANTIIIDAPATSAYQQYLAPYVGMAHAENLSYSYDVLIIFDDLTKHANIFREIALLTDKPVGKEAMPGDMFFAHSSLLERSGSFVNRKTITALPIIKTVDGDITSLIASNVISITDGQIVTNADLFANGKLPAIDIDFSVSRTGSQVQSRTITKVASEVGKIYKAYKRHLKLAMLDYELNKETSSLLYKGKMVEKMFNQR…	507
	D2830_RS03590	MSKKRIKSLFLLSLSVSSFVTFSTILSVDPEPENPPATPPEKPKEISKDFDTFKDQANSEFKKALKSSIENTIDKFTSQINQLNENNSISFEERIQKLNYFSQVIHFLTSNKDKILENPEQFGMNAVFLKALSRNKQNNKGTITFEGKEYSDVIFGNDDEISYKNQLSDKDKVEIKNKNEDNFVTKEQMQKVLQDYSKKLSTSFAGFLFEKDEDIPKLTKDDLKQISTPNESGFTIKPPAGFKTWDEYLESKIKNRYTKFDLEQNKPVDDQQQPQTPKPPQVTPTPPIPEDPTKSTPDVSNKSPVYKPIDLMTRVPPLKPEIKGKYIGKTMSEIIEAFNSDNESDEQAKSDEFFFFNNPINTRYKYSVVKMEEQADGTNPVEIKITDLVKPEVSRRYKL…	791
	D2830_RS03595	MINKNIFGLEIHFLHNQTYESRKAEVFINIEDSDEWFKPNAKTIGSYERILIHVKDLITNQDRYFFLKNCNILVKDEEIFINSLNRKRVFRKSTHKTIDYKKQIQELKQDILYLTSLQKIGIEINEYIKLERLEDEYYIWTLSDLLNLKEDENE	154
	D2830_RS03600	MHLKKVIQKRDNLKKIHLKVNSEKNILLISIIKLNQTLNFYVENVLLNKYAIINLSNKFHIKNEFISKGFLTNNKFLNKLEDKLFAQKELWIYLKEEQKYSTDSYSRYEDLILENNKKTKLDLITIGEKAQSFALKNKLNLIKHFDINQKNFSTILASVIKLLYIHNNYKKVKFVINSNKNLNNTFTILPIEDFDVDRMLNYDKNTHLNKLHEFAIIPDIDSFISTSIGIYLQNCVQAMVNESSFYAAKNGLVKVNKIIKDLDETILKVSRKIIKIKRENEIEEIVLLTKNNSSHTVFDKGDQYDK	306
	D2830_RS03605	MKNKILEMFSLFSFKKKKNEEKLEKSNLQEYLVFDNQTKIEVVDLYKNYKLKRQTTHFVSYDQLYSYVLLKTHQGFHSELYKKYEQNYKNALANKRNLEFSNFVISFNLDLKYSQKLLVPIVITKGTSNDLAINFVSSSNLQEQTFFNVLNQEIVKLLNAYKTIEIFPGLLLFKGNDASGSLKTLFSKDFISVIKR	196
	D2830_RS03610	MILSKKSKSSTTLEHKKIYDDNELFKHRDNKLNIILKYSILSVLFILVFISLIFSPITFFGVDSNTLKFVWIYQKDLHISLNFLNIWRFLILSFCIIYPLVKNFFNIFFQKELIKKYTVFFFIYLAISLSSFFLFVFYNPVYYDVFGQQSETQNAAIIHSSSVFYISILLLFIVLTNTAYHLFLFYFKRKTETLKFNKKSVLIINIVSQFIFVILFLIFIYNITKTQPAKFDDTGQLIANEEYIATQNSWYLYIKNLFEADNIGNIFIIIILIILISVIFFGSNLIKIFFVFSKEYNRTYFKNQIQVLFVILASCFLWYLIILTRLGNFSSLGISTFSALHFVPFVIVLLAILAAYLFVNLYSKIKIQGNGFNLVMFIVSQLLIVFIFLIATLFLSNEL…	518
	D2830_RS03615	MKKNRKSRNLLLKNLLISSAFIMPILVVSCSDTSNNPAKSETSSQSSDKTNPDTSDPNTTTPSILFNADKTPKEITTINLEKLPIILKRVDHFSNYSNLSTNSINTSLADLNKQLEFATTNKDDNDQIQIQVENKKYLNNNPETSLEQGKLIFSLKISSKKNPNISITKDVEVGGFRQSRSSEINLNWANRFAPGSEDEFKQYFAENNYQRYETDAKKYFQALNGQLSLIEGKSPFDINSWRPDVKRTPEEVKKYDELAKQLKLDTYDDALKKGFTMPVYDDKGNVEGLKLYDPAEIPKGPAWWDVIGRNENQTNGLARYIPNEKYKQAALQTYSIQLSHPARIDEINPDELKAFLESQKEGNNRLQKTARGTMWILDYAIPTDGHQPTKWYFGTNNHV…	842
	D2830_RS03620	MNFLKKTKKFLKKSKNQQVLFSFVTVLSVPSVVGIIYYVASKNTDSKEDVKILDKLNANSVTLQSIENADTNKALDALNDKNLKPNPKPEEKKPDPVPTPPVVVNPPKTPPKTPKPEPAPEPETPPVVEPAPEPETPPVVEPAPSIQQTFKDDETGYVTLKWEGHDVRALVRKKPNRQYSTYDNQNGLANRIPYQSQVIDEIINIEVTPEIQAQNLKNTATALKNSVQGSAFSIYADTISQGDKAVAAVVAQNYENYYKNMFSKWQQLFDNGDKVREFLTKEGYDLYPTIKQTYENDLKKAKEAIEKANQEMEQLQRERPPRNGFDSNGRETFTDENKLKLEKWQVKYNEQSDKVKAAKQLEQDAKNVKYAKLIYYLDYNKLVKGSKENEEYLKKGFTI…	851
	D2833_RS01690	MGLSRKKIFTWPLLLTGMAVVSTTFSSCSVFNFFSNLPTTTDNNNYGPTVQNLSAFLPTSDYKKIYDLSFSLEFNNSGGYNPSRLMSNNEGVTAENVNRPYRVFGTGWLFDWQAQPVDENDQNAKWTGYFATNLHVAEALLNPLDNKNYRPAWYKNELPLPGVDQTLYFNLGKWDENLAVQNKHNPKSLTYLPLSNLPKTVYTATSFYKESPKWITPIEADNPGIREYIDFAVLSITLDLSWTMRNGEKVHRYNDEYQLYNRWIMPAMNVAKALWDNKGVLNQPATPPNKKEEDDQLTDQLPYHGFFDRSNYTNPNVSLNNFSVYLGGYPYYANWPTTPQYTKFSVPSLSRRQIPITSDSRGSPGWTINALNPTELDGQKIASSTSLSSTGGIRAGIYN…	584
	D2833_RS03000	MAKKTTWLKLFCSLSGLSVISSSCFNPESFFSFKNESDTIKLSNITSNDLTVSDKLTHNDLLASNITSSNFSRYFELKLVQKADEQQDLNNLVDIKVGGFSADDSNGILSFIVTLEKKNSNPVEFKQVSLEINGFLKKQEPVSQPKNDTDNVKKPENSNNDESTDTTPPPTSDEPSTDQEKNLNSSDESSTDQSSSPTTVDETKKVDETKKPEPSSSETKLRVFSDQEIYKKIYDRTFSLEFYTRYTRKNSSNSNIEQLYYLNNGTGWLLDYQVSPQNPDLYRLFLATNLHVAQTLWNKNDFDRPVTDLKSAPETIGFSLGKSDQVEFSAQNSSLNNSVVKYATLLDNTAFYNRVPNRANSWRVSSQRLTIPQTVFAAVDFVNDQETTQEFSSYWANQF…	719
	D2833_RS03595	MSVKKLSINLDKFKRLFKIPNNNIFYELKSEVVSIKQNAKLVLFYRLLIFSILFSFSVGFIMEPARLFLVNLVPQRDAAGNMMQQAAIDPNRFPITALFQFQNPTFQSINFYILLRLIGLYLVFITSLWWNYQNISSINHRIKRYWIWFIIYISLSIISGALLLGWTNNQSSLVTVLGICSLNVILVVLNYTYWLISYFLNKKIQPISNKNLFIILISYSAKVISWIILFIFLDQLIKGGQDDLIIFNNNKVIDFINSLTTGLSPARVVLLFVLITLSISLFILSNLYTLLNLKLFFVKLINDDLKNKAYGTIGFSFIILTTLVFGIIRVLAEGKYPDNSLINTNNVDLVTNWFWILGTLLFLTYWLIYFFVIRRNKTPVINNIYHSGSLLLIWSTFIA…	552
	D2833_RS03600	MKNKNKNNTVQEEIIETSYPSLVQHEDFVEFSQLFNTALLQTNTGESSPQAKLFIEKLKQAVANHLQIVFDSFIISWTKNIRFSFTKLIPAVTTVESSQTDGVNLRSDLTENKHLKLLAERFNLLMNHQLFDEHKIVEVVDGIIVYRSKETNQLKVVFSKEIINA	165
	D2833_RS03605	MDIKKLERKQASLKNIYTLVSSKRDIALIKIFKLSKRFEYFYKRAINSKTLLDILHKKFNLKNPFYEESSLLANNKLINLTLDKVENMFFVSKKRLWIYVTETQNAAADNYSRYDRAILKQENVKEDQFITIGEHAKNFCLKNKLEVVKHYPENDYDELSKMIPEIIRLKIESGDIIDINFVINSNKIKNKFLKILPIKHFELDTSYYEKADTIVENIEKYKLYNNLQEFIVNEINSYLRNVVTSLLVESSLIVAKNNLVKYNKTISDLDETLLNLRREILKQKRELEIQELQMLTRSNESMINMESKKDGDMD	314
	D2833_RS03610	MAKHNFKTVPSEIEFIRFNNKLFSYKQGYFMLNVNQIDEWDLIQDNSLISVENVFFKIYDPVADEEDYYIIRNSFIKIENNKVTIYSDDHFEPLRIDYKFKIKKYDDMLAEFNKKLSYYESKINLGLDFQELIDYNAVRKEKRYYSLIRNFNLAEKKVDKNEK	163
	D2833_RS03615	MKNKSKLKRLIYWQFGFMIPAVFASALSGVITRHKNSNNEYQLVNQAGEGLDPSTPTQPNDPNAPVANNNNGRADQAQEKPRQPANLATLKTYIDDKMSDTIGEFIQAIFLGKDNLIDQRIAAIQNQSDLSFEEKFNKTLYYSQIKAFFAKNQNEIKTNPSKFGLDIVYPYVLSANAEFNKGKIVFNNKTYENKIWGNTDTTNYKKEVTGEGNSITPNADPQKAKVQNTTSDEEGKNVLKTYFNALKQSATSIFLNDSDLPGVGKDYDINGRVTDTNDAGVFSNPPKNFNSWDDYIISKIRPRFIDFDLEQNKDPAEQDQQNQQNNQAVENLLPPTVPVEGKQVPTDPKELIENIPRFVPKVRSLYSTLSSSALLNRFGTYNEANKSDVFFYFENPINT…	740
	D2833_RS03620	MNPKIVAALDYVIQVEGRFEYQQNQVFTIRNKPNFRAMVISATTDTGFLIVDAANADFEIGDEIIPTNSDNNVKTTKQYFGNIIDIDGNILYPKKYKPEFQANSLSSNAFATSRNLLEVNRLNEQLYTGIMAIDLLMPIGKGQRELIIGDRGTGKTHIVLNAIINQTIRKTNVKCIYVSIGQKRQNVADVYETLKKHGALENTIIIDAPATNSYHQYLAPYVAMAHAENISHFQDVLVIFDDLTKHANIYREMSLLVNRPVGKEAFPGDIFFSHASVLERAGKFADRKSITCLPIVKTVNNDITSLISSNLISITDGQIVTNTDLFANGILPAINIDLSVSRIGSSVQSSVIAKVASQINKKYRAYKRQSKLWTLKYDLNEETADLISKGKAIEQLFIQ…	510
	D2833_RS03625	MIGHITKIWNNVVEATFKKEELPKVDFILTLHNNTCVLLVKRIIDDTSVRAIVIYQKQSIKIGDQVVNTNDTLKVPVGQAAKNNIYDISGVPMLQQRAKGIKYIEMNSTIRKEKKIYSKHEILETGIKAIDFFMPILKGHNLGILGGAGVGKTVLMKEIIFNSSRSNSAKKNSSIFIGSGERSREGVELYQELEQSDLMKDSMMFISKMDEPPGARMSIVPYGITAAEYLRDVEKEDVLLFIDNIFRFIQAGNEVAPGLNKKPITGGYQATLDTEVSNVEDRLYATEDGSITSFQTLFLPMDDLADPSAVSIFSNLDGSLVLSREQTSKNIFPAFDPLASSSSSVSPDIIGQRHYNAIIEVKSILQKYRDLEDVILILGIDELDKDNKIIVKKALQLQN…	466
	D2833_RS03630	MTKRWTKYLAVSLSSALIFSSCTNAKNEPDPNTMSGSSTTPGNNNGNQLYSFNPDIDNINQPIPAKNQWRNQVVDNQRVVADQYPNFAATTNFVNYYLYNNKNTQKPSFWLKDRADKSHVSPFILTNAQLKAINDKAKTIDQPNYQDAYAYGFGLPGIDKDKKTLNDTIDVINDTNSTVSIPYYNVRGNNLASIDPGRSWMIANKKYQQLSKITYSIRITNELSDSPIKQDNSNHVSENAGDNVGNWSGTAWLLDYDLTSDNSYPTTWYFASNFHVLQHLQLAGDSQALIRNNNAHTTKIELFQLDQSKVKLGERISPQQAQGVNFQDPYLKVNSINPSSVKTVFLGNDALKQTTSSFTQDAKYQAAQTLLDFGVIRVTFDSAETAKSVTNDYAEWKEE…	611
	D2833_RS03635	MIKAKFRTFKYLFTLLSVSSIIVASCNSGKNSPEDPPKEEGKPNPSDPSNPNNGGNPFGPGGGSSAANSISLPDPQVNNAIINGKRVVANQYPNYDAYINLNNVSKARGEGPVSETSTPNAGVTNPNDIPPEKLKEYDDKAKKLGLPTYRDAFGYGFLLPNIGEDGTIGSGLVQRKDLKGPNLIPAYQPGVLGTGLNFINLADSTGFLGLPRTILNDHYRDFSKTVYSLYYSNILSDPVKSRESEKLTDEQKIDQKLQSYLGTTWILDYKLAENGKYPTTWYFASNMHVLENLLLPDIAGTSNDFRDFENRKYETRTNFASLTFANYWNKDVTPTGSRFATTQPNAVTTLNYIKEQNVDEITITTQEQFDKISTPYVRVNIHPKNIKPIFLGADFLKDS…	679
	D2833_RS03835	MLNSKKRKIIKLVTLSATSLTVAGGTTLGIVYSQNTGTNNDSLVQRQNKITLNGSGKAQDAYNSNRDNNLPEVEKPDTKAPVVIDKPKPEPVPEPIPQPEPKKPTIEDMLPQSSEGFVNINDLPDLDFSTLKPVKTPKGQLSETDKRTIKTAISTLVDLTKNLPSHFSKEEIAQINKAINDIRKLNAYTKNEKDNDWSSLLNGLIVNDGRTTEEKANAIGWPYKDNRHNYSLSFKLMWENYQRDLESMLAKGMVPSLQWGSFGNVWGFADHSDNVVRNKLIADNNSRYFPYNTEYKRTSGVIRNLDYEGFKKQDATDRFTEYGASSNKGITVLEYTPEGEFAKSKVQGNRLIAVLDASNREGYNSFLKFLQDATRAGRKIDGIVIKNMGLIDKHQDFSQ…	674
	D2833_RS03895	MISSRKRKLIKIISLSAASIVMAGSATFGIVYSNTISNNTSRLIERSNKVELDANTADNSQYNSNRDFNTPKQPKPEEKPTQVIPPERKPDPTPKPELKPTPTPTPKPKPTPTPVPEPSGIPYAKTDYNLDSSTPTLPYDPSVQTVFGDKVGAIIADSNRILNTIKNIVKQGLAANTEANKQLFKKTIGYKGNDLSFDYYWNNLFKERNEPGRTQYGFQDLQISLGAVTARGIENEAKANRVLQIMVPNVSVTFGYQDPSENPVLNYYKEVNKKKLLGVPNWQYNENPRDILNGDYRGWTRTDNTQQFINDPKYAITAEDGITVRHYTPNERNDDYYKNKRDVNVFVLDVDNTSGYNKFIEFLKKAADTTQSIGVVLTNVGKTSTTRDVYDIIKALPKN…	693
	D2833_RS03925	MKLKFKHLFLGSVLLLTGLTPLMVACSKKQIDDKINPTTPSDEEKKASDKHGGLVEVQPERPSINLPGTNPTNPTIPTNIPGKPQLAIDNIEAYRKLSTTEKNKVDLEGYVKALEGLRGEFNDLQKRLNERYKLPILSESEIEEYNKKAQAAGQPDYKSAILRNFSVVNKDNYLYINPIRDSTKAAYWNSTPGNRGLPRYLPNEIYKKVALQTFAIEFSNFNEEMAKVQGGQNYSSLTYKGTAWILDYELDDSGYPTKWYLATNAHVAAALMKKESDGSRFTNIVDEKAEAQRYQKAKAAFDAGENKWKELTKPYQEKIERLYGEKNRYIGLKQQAETNGDAAKTKEYEDLIKKIEDIELPAAYQEQNANATVEWNKLDLQFRIDYDKAAKDLKAGFLG…	791
	D2833_RS03935	MISSKKRKIIKLIALSTGSVTLGVASTLGIVYSTQQKESQASLFQRSNKVSLNTNASNANDSQNSNRDFNLENAPEKPESKPVVVVNPPEKKPEPTPPEPKKPTIEDMLPQSSEGFVDINNLPDLDFSTLKPKENPGGKLTKEQTETIKTAVSTLVNLTKDLPKQFTDEQIRQINDAIYEIRKLGAATKNEGKKDWTVLLQNLYNNDGRTTSEKSKAIGFQIINDAYNLPKEFKDMWANIERDLDEFLAKGMVPNIQWGYTGNSWTFIDHSDNVVRNRMISDHQNRYFAYDSEYKRNSKVIRDLDYEGFKKQDATNSFIEYGAGSNNGITVLQYTPEGEFAKSKVKGNRLIAVLDASNVAGYNNFLNFLKKTEQAGQKLDGIVIRNMGLIDKYQDFSKI…	674
	D2833_RS03940	MLSSKKRKIIKLISISTSSVIIGAASTFGIIYSTTESNSQTTLIQRNNVVKLDQGSNGVNDLQNSNRDFNLPPEQQKPDNKPIIVNPPEKKPEAKPDPQPKPEPKPQPKPQPSPFDKLAPDTQIKYVTYTPGNYNLDPNTPKQPNDPSKQAIRDAAAAALYKETVTSLTSARDKLDAAIKSGNGANDTATRDAIRKLSGYDGNEDFFNNVWKQLFTNVVNGKTAAEWLLDSIQNWLNGNLMGESKANRTWKIFVNKDLTVNVAFGYKNENDNPVLNYYKEVNSYKVLGNPDWKYSPNSDDIIKGNFRGWSKTDVSDQYTNGTYGIGKDDGIQVLNYSPDDKSSDYYKDKKDLKMFILNVDNTSGYQKFIDFITKVYENDKNSKIGVTLKNVGKAHTTRN…	705
	D2833_RS03945	MLNSKKRKIIKIVALSTSSLAIASGTTLGILYSQNSGSSNDTLVQRQNKVTLDGNGKAQDAYNSNRDNNLPDTPTPPVTKAPVVKEQPKPEKKPEPTPQPKPQPRPVDPNDKFAQTTNINYVTYDKPDYRLDATTPQQPNDPTKAVLDSAQTQALYERTKASISKARAALEKARAKGVAGADDLEAKQTFLKESGYSTNPDFYDIVWKGLFTETIRGKKKIDWLLESLNSFYNDSFLMSEAKANRTWRININMDFTVNVSFGYLNEGDNPVIKYYKDVYRHRVLGTPNKWAVDNPRDILEGNFSGWVKTDKTSEFINDAKYGITADDGITVRHYTPGDTKDSYYANKKPINVFVLDVDKTSGYQKFIDFLNKAKDTTSEIGVVLQNVGKTHTNRNVYDI…	701
	D2839_RS00375	MRVKFNLLRFIMNKVKKKKLIILFGFSSAILTSAAGISFGVTQLSQAYNSNQQIIAINRSRSFNLITAKAIKNSTEFNTDLNLEELKEEDKVPIQEIEEVPKPIEEVKKEEPPKVVAPKVELPQSENPPLLSSAGSIVDLNSIKPTVSEKSDWNKPTGQRLSVALQQQAREAIGKAQKAFNDVFSKLKVNPDGTAEFTKAQKEELADSLGVPADKKEWFFKMFLKNFEEGNQITDMYGMLSRDPSTAKTNREMFLHAINNVDFDFYFSINNIPYIKWEYGNDITIGGRPPSDAENVVVQHQINLNKKRFLSSDSKWRRYSPQMIADSDYFGWTQTDITSEVTSRVTLPSTDGIKISKYVANSDNAVATDKTTPRYALTLDASNTRGYSDVIRNLQTLNA…	703
	D2839_RS00380	MIKVKKNKIILLFGIASAALVSTAAISATVVKINSSYLSNQNAFAFNRSRSLELIDRGRAESRFNSNTDNNLEVPQPKKDDPIKPTIVVNPPIVEEKPPVILKPEPPKEEPIVVVAPPVQTPPQSNSSYDGSIIDIQTITSTVSEKSDWNKPTGQRLSVALQQQAREAIGKAQKAFNDVFSKLKPNADGTVEFTDDQKEELAKSLGVPADKKEWFFKMFLKNFEEGNQITDMYGMLSRDQSTAKTNREMFLHAINNVDFDFYFSINNIPYIKWEYGNDITIGGRPPSDAENVVVQHQINLNKKRFLSSDSKWRRYSPQMIADNDYFGWKQEDITSTAAQAIGISDTSGIKISKYTPEQDNATVTDKSTVRYALTLDASNPNAYAAVIRNLNLMNQHNYK…	698
	D2839_RS00830	MKTKIHFVLEKYPLSQIFSLISYFLIFSVSLILLFMFPTIFKETNATAKQDADFSILFLYNNTEFQGLNFLLVFNYLYAFFTVLMTYFFAYRNSNKFLAPSYKYIPYFLAYNLYALIVLIIAFVIKVDSPTMVFKKSFSFIGLLIINQIFEIHDFRLNNYTKKEQALYAFNKTLKYITFVGLYAMFFIFTQETTYQSLFVENKLQNWMLANIFKNELASVMQLAAIILFVIVTVLSSFWAFLVRPNSLSQSKIFLKNVITVLIVISLAIALWYLVSIFLVADPNFKFVEIDPRSTMPAYEVKFVDSYLVNQQINYYIFPAYIGTFFLLTLFVLVISNIKKVARENTRLILYSNVFAIALICAGAVGTNLYVEQKLTTTAVTIAMVVFVLAIVINWMFFT…	487
	D2839_RS00835	MFKFKKPLNSKSKKTKEAQYSKEQLKYQDFVYKNYFEILSQAKDSDEKFLSYEQFVNQFYLKLNQKDKISEFNKLWKASYDSFFQKQQVVFDDFVLAWTRNERFSLHDLVPYVSLSEDSNVLSTDLSAKNNDKTNLVFKHLNNFLKDYLFEKLKVIEIFPNVILFLDENSKFKLLFDKSVVENER	185
	D2839_RS00840	MNVKSLVNKRESYTKIKKIVESDKNITLINILRLSKQNVFYFERSLQAKYYIESLAKRYEIKHSLILQKQLKILSKLSRVKSIWVYITEEEKFATNSYQRHERNMKKSIDFKRDFLVVIGKRANEFATKHKAHVIFSHDKNDVEFLVKILPKFLQNYLKTNGFHNLNFVINSSKLKEAYLSVLPLNKLNFKIERNLQNKVESVDTSKLKIYPEIKEFINSEFESYLTYVSLSLLSESALISEKYKLVALNKTLNDLDEKLRLLNIRIEREKRELEVEQISILFKKKDLLHSSSIKKEGS	299
	D2839_RS00845	MKDVIKVKFLSQNNVENYLDIVSLKINNGLRDNWSEFKNNSIGSYTKCFFQVTLPSLDVEYFILQNVFISYIDDKITIKYNDHLKAYESVKKMQEFIKNIQKTYKENNKEITYLTSLRDLNSSLVEQAKIDEINDRNFKLKAIINFSLVPKKEVSWK	157
	D2839_RS00850	MTILKKNFKKDLSSTILVKTKIKIKNKKKQQDNTQQNQNPIPGLPKENEKDLNKNIASQNVPRIAPFINYKYSGFTDYNDILARTGNSAQLFSFDNPINPRFEYRVTEISNFNLDPGYSEFIKQNPTFFDDRGNFPIKVKVEIRDLNDPTKTATYAIGYVKNYGNSTLAREIANQIVQDTYSKFYTALGMKPDQLNFTNVGNAEIAAAAFDLMGVTTGIINEPKYNASYIDLLVRLGSSVKLEENEDLKTAAKRYENTPFGKAVQTLFLSAIKTSNINNSAYWTFFSTRLESVFAQLSFNINNSNSGSTNRDKIREFFAKNPNYSVETFDKAMQSLNSRIQYFKGLAGNPTFDESAQYNTMMEQLTIIMEQIRNMTTILTDVLQSQAPSDQKKFQAAYE…	479
	D2839_RS00855	MTTNNNPTISAIFDYVVEIKGQLDYHQNQIFYLKSNPNLKLLLISATKDKAYCLASGTFNDFHINSEVVPQSHEFQVATSKEFFGKIIDIQNNIYPHKAKASLNKSKYYSSLSTPFNNPKELLNYQPLKKQLLTGYVVVDLLIPIGRGQRQLIIGDRKTGKTFLALNTIINQKNQGVKCIYVAIGQQHAQLTSTYQLLKENGALDHTIIINAPADSPYEQYLAPYVAMAHAENIAKDEDVLVIFDDLTTHANIYREIALLTNKPVGKEAFPGDMFFAHSRLLERSGRFVGKKSITALPILQTVDNDISSLIASNIISITDGQLVTNANIFQSGQLPAIDTELSVSRIGAAVQEKNMAKTSKEIGKIYKAYKRQAKLSSLKYDLNDETNALIVDGQLVEG…	514
	D2839_RS00860	MAKITKIWTDVVEVAFAKNEELPKINTILYSKETGSHLMVKKIVNDFELYAVLISTMKPLYVGQDLQNTKKSFMVPVGEESKNHIFDVNGNSLTNPEAKLKRVEMDSTIYANSNFTTKPQILETGIKAIDFFIPVLSGAKIGLFGGAGVGKTVLMKEVIFTLSKKDKKTTSIFIGAGERSREAIELYDELKFSNLMKNSIIFVSRMNELAGSRMSIVPIGVTAAEYLRDTQKENVLLFIDNIFRFLQAGNEMSASLDKKPSLGGYQATLNTDISYVENRIFTNENGTITSFQTVFLPMDDLSDPSAVAIFKHLNGSLVLSREITAKNIFPAIDPLASSSDSVDERIIGKEHYNAIVEAKKILQRYKELEDVILILGIDELDEEAKVVVKKALQLQNFFS…	470
	D2839_RS02555	MIKAKKIKLLINFGAISILGVAVAVTAKVIIDNSSDKARDLNVIIASRGDKSVLNLKNVETDDINSSNKDNNLKEIKEETITPVVNDKEENQVESPMEPEPDPEESNKYFSDVTKPIENPQPEPPVESKPPAKPEKPDVSKLLPNSNPGYVNIDSLPDFDFAIDKPKENPVGKLTEEQTKTIKTAVSTLVNLTKDLPEQFTNEQIEQINDAIYKIRKLGAATKNEGKKDWTLLLKNLYNNDGRTTSEKSKAIGFQIINDAYNLPKEFKDMWANIERDLDKFLAKGMVPNIQWGYTGNSWTFIDHSDNVVRNRMISNHQNRYFAYDSEYKRNSKVIRDLDYEGFKKQDATNSFIQYGAGSNIGITVLQYTPEGEFAKSKVQGNRLIAVLDASNVAGYNNF…	707
	D2839_RS02560	MKLKFKHLLLGNVLLLTGLTPLMVACVNTSSKKQIDDKTNPTTPSDEEKRASDKHGGLVEVQPERPSINLPGTNPTNPTIPTNIPGKPQLAIDNIEAYRKLSTTEKNKVDLEGYVNALSRLHGGLENVQNIISQRYNIPALNETQIQTYNQKAAAANQPDYASALLRNFSIVNDNNYLYVNPIRDSSKAAYWNSTPGNRGLPRYLPNEIYKKAAMQTYAIEFFNRNSELEKNPKGISKAYLTYRGTAWILDYELDSNGYPTKWYLATNAHVAAGFMKAKSDGSRFTNIVDLNAEKKRFEKAQKTFDEGQTKWEKISKNYLDKIERLHAEVNRYHGLKQQAETNGNAAKVSEYENLIKKIQDNDLPAAYQEKDSKTLEEWNKLPFEYRKAWSDSQETLKG…	796
	D2839_RS02565	MSAKITKIWSDVVQVSFTNEALPAINTLLKTANNAYLIVKKVIDEKTLLAVLVDSQDNLAIGQEIQVLNHSFQVPVGNLSKGHIYDILGNNLSSPEITNVTKVEMNSTIKNNTNYTKKHQLLVTGIKAIDFFVPIFEGDKIGIFGGAGVGKTVLMKEIIFNLSKQKENTSAIFIGSGERSREAIELYNDLSESNLMKNSVMYVSRMNENPGARMSIVPVGITAAEYLRDNNKENVLLFIDNIFRFLQAGNEVAASLDKKPSIGGYQATLNTEISQAEQRLFNNENGSITSFQTVFLPMDDLSDPSAVAVFNHLNSSLVLSREISAKNIFPAFDPLVSSSNNVNPEFIGQRHYNAILETKYILQKYKEIEDVMLILGFDELDDESKTIVKKALQLQKFFS…	452
	D2839_RS02570	MENKLYISAVSDYVVEISGKSSFKQNELYHLANNKDAILMVISASEDKAFCLIKLNQEDYKIGSEVVKATNSNQTIETTNDYFGKIIDIYGKILHQQEFINLNLINFLPQKSHIFNVNNHLMTYLPLEEQLNTGYSLIDLLIPIGKGQRELIIGDRKTGKSFIALNTIINQKDKNVKCIYVAIGQNQNEIANVYALLKEHDAHKYTIVINAPSEKPYEQYLAPYIAMAHAENLSYENDVLIVFDDLTKHANIYREIALLINKPVGKEAFPGDMFYAHARLLERSGKFKNRKSITALPILQTVDNDITSLIASNIISITDGQIVTNSELFALNKYPAIDVNLSVSRIGSSVQNKLMNNTAKTIGSLYKAFKKQAKLVAVKYDLNDDINSLMLSGEQIEKM…	514
	D2839_RS02575	MKIKKLLSFAPIISTIPIVFVLSAETDNNSNNNNNNNENAPKEKTDFVAAKEKQKQIISERLPEILDNAIKNIDLEIAELERKNEVEPNIENLVKIAYQKKVIQYLNNNKEKMVADPLANGLNFIFDDLLFSPSYYFANVKYLGNPYDNVMIGESNPLDYAKTKDIDKNSKIDYGEEKKLIENNLTQEKILLQHGTYLTNFANDWKTIFVNENDFPNYENNQKRFEVKADGSIELLPPEGYENFDSFIANNINKRSLEFDLKQNKEFNEPEEMPQPPIPPILPIDPEPVEGIEIDVAQENVPRLSPILRADYLLNSNQNLINLLNTNSTIFNQDAIFFFNPILQNISYRVIELREDQNGNLLAKIQLTNNTNNTQTTYERTVTKYNDSKYVQSLEVASN…	670
	D2839_RS02580	MIQLNLLSAKNIQTTVKATDFKVNFNLNDKWNKIENNALLSFQNVLCSLTYNKKEYFIFFDSLLIQSNKGQINLYYNQEYFVYEQNDKNKNELKKLNQEYSKLKKDILLKTFQINENNNASNIANLLILKQKAYRLKAQIYFSLFACEEPWK	152
	D2839_RS02585	MNKKSIETRYNSLKKIYKIVESNKNITLVNLLKLSRSISFYLDRMNYSKYIIEEVLKKFSSDQATLNKKNNLISFTKLKTLWVYISEEEKYSTNSYQKHEKHLVNVIDKNNDQIIVIGERAIRFAQKHNYHILFSYKQNEITYLSQILPKIIINSFQTQDFVNLNVIINSSKIKQKHIQLLPIYENNFVLKHHQSSSLFKSNLSSHKIGQNLDEFINSELESYLIFALYTLLTESALIYEKYKLVAQNSTLNDLEEKIKFQKRTLLKAKREKEIEEISILSKKKDLLHEKGGQK	294
	D2839_RS02590	MSNNQKIILEFNKKAQEYKNKILQEFNNVKNTNNFIDYEQFWNSFSLKFNHSEEELKNHLFTLLKNFFVSKKNLVLDQFVLTFSRDPRFNLNAFVPKIDFKANSNVADIDLTSNNDAIKANLNTFLNNLLDNNFKIEFLRDCIIFKSQLGYKLFIGEKFIDE	162
	D2839_RS02595	MEEIVKSSRLNNSKVLRFNWEKENILRVIALSTLFIFVVIFGFLFEFAMKHLSVNLLSYEDLFNTSYTLHKGSNFYVFYTVILFGLLIIISTMKSYFLVNKNNLKFSKYITWYVIYNFYALALLVLFAFSLNVNSNTQANTLLRNSFVIIPLLIIDLSYDFFSLSMQKKYFTLDLKKIILEISYLLIKIVLIVIGFYVLQVFLADKQITAIFINNSFINHLQRIFVVTPIYKNLIIFALIFVFALMIAHKFFANKNKIFNSVIRNKILKHLVQNFLMLFLASIIFAFYALFKTKTKELIFKIENNNELIIFVLVISLIILLSLSFIFLTIFLQKWFNNFDQKKYFILNLLINSFLLLIANLLLNFQNRLIINITCLTLVFINYLTLLLKNKYKLNSFEN…	492
	D2839_RS02600	MIKAKKIKLLINFGAISILGVAGAVTAKVIIDNSSDKARDLNVIIVSRGDKSVLNLKNVETDDINSSNKDNNLKEIKEETITPVVNDKEENQVESPVEPEPPVKPKPEPDPEPIPEPEPKKPTIEDMLPQSSEGIVNINNLPDLDFSTLKPVETPKGQLSETEKRTIKTAINNLVRISQNIPTKFTQEQIDEINKSINDIRKLNAYTKNEKDNDWSSLLNGLIVNDGRTTEEKANAIGWPYKDNWHNYSLSFKLMWENYQRDLDAMLAKGMVPSLQWGSFGNVWGFADHSDNVVRNKLIADNNRRYFPYNTEYKRTSGVIRNLDYEGFSKTDVTNSYRNYGAESNKGITVLEYTPTSDYAKSQVGTKRVMAVLDATNREGYNSFLKFLQDATRAGRKID…	692
	D2839_RS02840	MSCGAPQEEKKPTNPKDGNKDGGIIDLPPTIGGPGEGGDSPRTYGSIDPVQSKLVGSWADYTKLSIAKRYEVDNKAYLNGLKSQYDIDPKQEFVPSDIKNGFGTVQAYDDKATKLGLPDFVTSYLKGFTTYSGSGLEISPNVSGPALGFWNSEQSGFDGRSRFLPNDLYKNTALQTYSISYVNEVKGDYVNEVKGDIEGTGKNTLKSNKGTAWILDYVKPTDSSYPTKWYIATNIHVIGDLTFTKSQTDSFGSDFTSIYDEEREKPLIKEARKVKAQIDELQNEYNEVYRKLQTKEHENDQALKARADQLNFELAPPLQKKLKDLNAQISGLTKNVTLAILDSDVPLQTSLNTVSADSRMKFVTLPASAVNIVYTANDFLKTSPKDYLDTTSTHNKDYL…	772
	D2839_RS03320	MKKTKIKLIPLIASLSLIPTIAISCGAAAKSEPVKEDENKQSQQPQPKQPIENGPQSVGDIQTMLTNVTFAKSLTENTVFTELQKSLSQLDPQAKSEKLTKFTSVLNEVKELIKDLDLVELSARSYTQDDLTNRELVVTKLKYPSLDPKLKELRSALNDLLSDLIGFSEQIPGYLNLTENLNQKVFNALKNDTLNNLKDTTQASAVNISQSTIDNILNKYIEEKAKAQQWFTKMNLPKELQIKYFNLALGNTKAELDKEIAKNIQFQNAFTPSVEATQPSSLFASETNVVSNEASPNPPMISLEDFQRLISQSRSSIDIAANTYPKYTNKFWTLKSEILYKEIYDRTFSLAYGFNEYDPKAENGGNKDWVGTLGGTAWLLDYHKNTQNPNKYKLFLATN…	821
	D2845_RS00575	MKIFKNKKTKILTLSLGLSLISAGAIAGFLFSFNHKNNLGINYQNFGSNTPEIFSNGVADIKNATISHTDRNLVEAKAPVVIEKEEPKIVPTEVAEPESVPVPKPSQPIIKPDPIPTPTLPTPKPTPQRDDSKKISKKTVTIHGVTVEVYAEEPKARILDQRDIDAGITNKNPFVSDLVGRIVSIEVTDELKSAVAKNLVKNEHPGLEKFQGMFLTDDIPLEIADIEKTNGAFNPDDYFKQNLHYWQRLMDKFIHLLKSPRVKEFLLPKAVAELENGKKFFSENTKYAWMIKNLDYSKFTTLSSNAQKYLKEGYTATAENAYINENGELDSYSYEPAPGYNKVTTLNEKLNRERRVFHMEGYFGRNPGQIADGEYPGWSKSDITTKYENDYDINKNDDI…	753
	D2845_RS00580	MKKNIKFKKMIFLSFGSFLAISPLIILSSCKKNIKEDNLNSNLNNQDNESKKDNNSDGNNSNNFNEHPNDKIQPQINSISNTEIDKYIKLNQDQRFKKDNDKYVDGLKKYLAASANINNWNDLRKNLHATQAQINNFDKLASQNKQDSFVNSAYKGFTIPSYKSNSTEIDGLDILESEESPKQASKIDAFNKNNPYSAIGLARKIVNEKYLEIAKQTYSIRINNLNDYQKEIKQNKFDINYLENNTEEFEKLKEEKLEKLKKDKDILEKEFDQAINKISSDSRKSKIDEKNEALKKYDENIAYYQNLTKDSYLEFLKKQIEEFKEKAKKNKEEKKSILPENGTMWILDYQIEENKKYPTKWYFGTNSHVAKALTENLLSFSISKISNDLRVGSQLRVSS…	765
	D2845_RS00585	MQFKSKNRKKFLFLFSIFISTSAFILFSCKQNKVNNDQDNVNKEILNYSDEEFEKDFKNLTQSPNFEDHLILKFKNSLEKINVNEISWLQLKNHLNNLVIQAKNEDLNKKIGFSLVDIILVPNNHQINEPKIKVLLTNKKTKKSFEYVFELKKISNQNHQINNSNIDLDKYISYPHNKRFLHDNNEYLKILRNYLSSSMGIKNWHELRKNVVANEKQVKEFNKKAALVNQDSYENLAYKGFTIPSYDKKSNVKGLELFEGLEIGKIPSWVDSLDKKGDDVYKTIGLARKIVNQKYLDIAKQTFSINLTRKNDFKKEIDQIKQNLDLWNKEDAKEKFEQLRNEEIKKLEFDKKNIEEYWNEKIKNTQDHLSRQNLENEKEKNLKAINDKIQYFKKLTLDV…	836
	D2845_RS00590	MKKIFKNKKNKIIALSLGSSLLASAGLGIFLFSYNNKNNLGVNYKNYGSNDPEIFNSSNADIKDATISHTDRNLVEAKAPVVIEKNEKEIQPIEVAKPEPTPVPVPPQPIPKPIEQPKKIERITVNIHGVNVIVEAEVAPGRVLNKEDIAAGITNKDPYIAQIVGKITNVEVTKKLKDAVAKNLVENSSSGLKTYADKFLNSLPEVDSEEFKLEDFTRQNSHVWQKMLDRFRKLLDSNNVVNFLKKEAADEYRKGKTFPSPTHKYAWLIKNLDYSKFTKLSGSAEKFLKEGYTATADNVYINENGELDSYSYDPAPGFNTVTSRLQRDNREKRVFSYDSYYGRTPAEISNGEYPGWTKREVTTDAQFKEFNVGQDDDIKIFELTKAEKDKDGKEIKGIA…	733
	D2845_RS00595	MTTKINKKSKKILFSLLGMSLISSPIFALISCTNPNKNKQEEETENKDANSNNEGFKIDPNLKYSDSDFEKDVNNLKLNSNLDDVFDLSFQSFSGGNKKENIFPSQIQLNPSILKIKVKNNELDKKIHFKVQGITLKDNANQTGEAKINVVFINKATGKRDNKIYNLSGLNKSFNNEDANGNKPNNKISTQKSNDEISKYINLNQEKRFEADNNEYLDGLKKYLAFAAGVNKWDDLRKTLKAKEKEINKFNQKASEIGQDSFENSAYKGFTLPSYKEDGTFDGLDILEGEEIGKQSSWVDSLGKHDIYKTIGLARKIVNEDYLKIAKQTYSIRLNNINDYQKEIDQNNFDIDYLQKNQGEFEKLKTEKIEKLEKDKKLLEKEFNEAIEKISPDSRELKI…	885
	D2845_RS00635	MENMIKNNKNNHPKVVSIFDYIVEVSGEFSYEQGMHFVCERDHSINLILINATNDRAFLLANNENKQLKINDTIIPTKSSNVFSSTEHFGKVIDIFGNVVLPHKKQVEKKEGDKEGAVFKLAHQLMDVKTLNEQLYTGFTLIDLLVPIGKGQRELIIGDRQTGKTHIAINVILNQAKTNTKCIYVAIGQKKESISKLYNILKENDALKNTIIIDAPATSPYEQYLAPYVGMAHAENLVFDDDVVIIFDDLTKHANIIREIALLTDKPVGKEAMPGDIFFAHSQLLERAGSFKNKKTITALPILQTVDGDITSLISSNVISITDGQIVTSADLFSQGILPAININLSVSRTGSSVQNRIMSKVASEVGKIFRQYKRHLKLAALDYELNKETAELLYKGKM…	515
	D2845_RS00640	MMAKIIKLWSDIVEIKFEKNKLPLVNHLLTTNNGKTYLLVKRILDEETIRAIIIYSSKPINIDDEVINTNQSFMVPVGKNSKNNIYSFEGKPLLEDRKTEPKYIEMNSIINNERYLDNKLEIIETGIKAIDFFIPIIKGYKLGIFGGAGVGKTVLMKEIIFNVNKENQKTSNIFIGSGERSREAIELFNELESSNLMKDSSMYISKMNESPGARMSIVPIGITAAEYLRDFEKEDVLLFIDNIYRFVQAENEVSASLGKKPSVGGYQSTLESDVANIENRMFRNQNGSITSFQTIFLPMDDLSDPSAVAVFNHLDGNLVLSRNQTAKNIFPAFDPLASSSNSVDEKIIGKKHFEAILETKRILKAYKDLEDVIMILGFDELDEQSKKTVKIALQLENFF…	459
	D2845_RS00995	MQTNSITNKKIYDDFESMLNNKKRNSFIWMLKIILISFFVLASGLILFFAPLTLFSKKLFLNQNIQWFLVFSNPTLERINYLALFRVFLLMGIFFYTFIKNFSNTIEQKEAGKKYLGWFVTYLVFSLTALVLLFTFFRQNTLDYYFLALISIPLLILDLAYSIYKYKLKRKTDPLIHKNKNLVIISNVARGILVFSFLIILSIWVFSIKGNKNDFLNNNIMHNFFLNMFSQRDVKNLIYLILFLIFLAIILFGIKIEKIILAITKQNKNNNFKEKIILYLFLGFVVFLWFIRTFFYKNANDIIVANKEPQTYLYLIGLGIIVFLFIWYLLINFIKKFKVRGLLVNNIILGFMLGLIWIIVLINVLVFKNKLETNLSILFGGFFSLVILLIHRLKIANES…	485
	D2845_RS01000	MKKIEKQKQSQLLETNKKIELLNQEFENFKNQNNFISFDKLISTVLLKSNLDKNKNEEKILFDWIKKASEQKYDLVFDAFVISFNLEPNLNNLYLAPTLSKNQSSNFETIDFSSDSNLFNSNFIMNLNIEIKFLLANGFYVEVIKGIIMKKNNDFELFYSQEHILGW	167
	D2845_RS01005	MHLKKYEEKLQNLNNILTKVNNSKNILLIDIMKLTRKLKFDISNALLNISLITEIKNQYAIKNKLLNTDKKITNKNKKKQTSLWIYVTEKQKYSTDSYSRYEKTILNYVNKKHDDFIVVGERALQFCKQNDFNVIKHFLESEEKNKSLPWIISQLIKILHVENNYDHVNFVINTNKNYNGYFTLLPIDQFDVNKLAHQELEPSRLNNFANYKIYPGIEEFIDNEINIFLENAVRSLMIESSFYNAKNDLVTTNKIINQIEDEITIVKKKIIRSKREKEIEEIVLLTRANKNFFED	295
	D2845_RS01010	MQDTTKTFQIKINFLNNKLLELKKAQLFINVDQTEEWVFVDENSILAYEKILIRIKNLETNQTFYLFLINTNIIVNENLITITTFSQKEIYFESKNFIDKTKEIKEISNQINYYLSLQTIGLNLDQYMELKILEQKLYLLDFQQKLKLIK	150
	D2845_RS01015	MKIKTKLWSFSLIPGLVIPMTLISYANLNQQSKREESSKQENKKEEPKVASDFSEFKTFAQDKLQKGIETLIKDTEKFLDSERKKIEEELNSDFKKNIANIDKLIYLQVLIKYLKDNGESLKTNHANNHGFNVVFPYLMANNQKYDIANIKYDGEDFEEIKVGKETNTDYSKQIKGENNKIEKKQQDQTNSISKEKLEKLINKYISDLSKELKSMLYDEKDIPVVGKDIQIKFKDNNLIEFTTPAGFDNWDKYIISKLEKKFIKFDLKQNKDFKDEEEKQEEKKEDEPIEKPDLVPGDKPDKEVNVDEQIRTLPLLFPNVSYTHTNNSVSTLVSSFNSAASDQKKKIFFFDNPINTRYEYSVASIEASGNNAIKATIKITDLVAPNKVREYSVANIKID…	698
	D2846_RS01515	MRKKLMFSMLSAMSITSFASLIACSPNKEAPKQPEKNEPETGTQPIETPQPIAKSSLSYEEAKRYVASKQFNELFKVEGERIFEDNYKTTYTKNDFASKAASGEISVTYKGETNLNLSLLNAIPSKSENKVTLIFSYDTDVEKLISYDIDGFKEDLSERFNSNSDENKIDVRKYVNDTQEDRYKVDAKNYYEGLVNNSTRRDLGATEAKINEFNAKAEKLHLPNYDMSNLMGMTIPKYDASGNMVGLDMKLSETGKAPSWVDNYNKDAPKNRGLARTITNETYANIAMQTFNFNISNYHISKDESIRNQVTEALKNDEDVSILINMINTESKKNELLDKYNKTKTNPPVVKQILDQAWKALVEENGGDEEKAAVFYTRYIRQQQQKIIDRTANINLTEK…	816
	D2846_RS01525	MMPKKAKLILLISGVGLTSTAALSTIVYTTTPEQKKFKFVIDNNAKPNIQNEDVDLSKSKVSAFDYNLPKKEKKIVQPDPKPIVEPPKVLVDPIIKNPEKPKPQPIPEPEPIPEPKPQPVPEPQPVPIIPPKDEPKKPLKIKKKIKHGDIEFEADLEVIPDREYDVSDIDKGITNRIPYIAEVTPDVTNVSNGASAANIKKTLGRATTKAKEIGAHFNNDYGYGAALSNDNKTIEEKQAYINADGNAPDHFGNLWARYHELLSSKDNIKQYLNAKGLENLDKWWDMEETISWPRRMGTETRPLGKMLLLMNIDPDKITKLSKQVLDALAKGETIPTYGGDVYVNSQGEWMSRTFEPAVNKVTGEMTRNNKEKRVFGNNNYYWRSGDDILKGKFHNWNDR…	777
	D2846_RS01730	MLSRKKKVFILAAATGAVAPLSIGVVHSLLSSNNKEYKFNIKGSAKTFVDNDTADISKAVNGSFDSNLPRKPKEPEPIKKPEPKPITPVVEVPIVEEPQPETKPEPKPEPAPIPTPQPEPQPIPEPEPIPVPTPEPEPVPKPQPEPEPISDVNVPIYVAPEPKPQPEEIEKEIRTRKKIKKDEIEYFADIVEFPPRKDKKSDVERGITNRVPYRAEILPDVENISGALTEENIRNSVNRAIRHGKSSDQFFGKGSTYREVLENDDKPIEEKIAHYNADGNSPEHFSSLWFRYYRLLKGGPDVLKKYLDEEGLKNLDKWWNDKRIFSWTPPRAYEPKKIPLGHLLLIMHIDHTKITKISDMVKRELEKGNVIPKDHGNVGVNENGEWEAYNYEPPINGVV…	820
	D2846_RS01950	MKKIKSFLLSNLAALGIIPIAIAASCSKQPVENNQKDKTDSNKKDTKDPSNDLDTTSPSTPIPGTQGTPGANGSRNNNPEVNGEEVKKFIANKSFDQLFKIKNQTFNNTIETSSISANEFTNKLSSDELKIESLNDIVKVEFANPIKNSDNQSVTLYVKIAGIETPKQFTLTGFKREQVLDIQPPQKQESEFSLYRKMTQVERYKKDIQDYDPILARNSQPRNLGISDAEKAKFDEKANSLNLPTYDRANLLGMTIPKYDSNGTFLGLDIKTDGETPKGPSWVDNYRKDGPKNRGLARTITNETYSNIAMQTYQFSIVNWKISSDANERKITGELLKNDEDLTILINRVQNTEKRKEFLDKYKKIKGVPAAVKLLVDDKDNIGIWQQLIIENGSETEAA…	845
	D2846_RS02350	MKKKIFNLIKICSLTSAIFSLGALSSCNYEDAKTQNPTKQEPETNNLVISQPIIPENEYLKDYVIQNFEITQLVENDRHLTFWFSTKKDLPTNDLTKFSILINDNEYPIKTLKEQSGIYTGLFLPPSNITQLLNARVIYNDGSEKLESPLSPKNFEITSDKLGDIEVTLTKVSNTNKQIHEVYPTEVNIADLEIFVTGGNSDSYSHKIKNIIHYTNQKNQVVSNWLGALVLEIEFTNKTNEKEKITRKVIFQGFKFNPFDGSIQEIVIPTPYEVLDQDYTIYEKLTYDQRFVRENVSYLKALKSYLNFNGINPSDYHPNIDFNAKKAIFDFDQKAKEQGIDSYESSYLKGFTLPKYDAQGNFLGLALATGKEVDKAPLRSDWIGRNQWRFSGLARSLVN…	843
	D2846_RS02355	MNGKIINLWSDVIEIEFPKNNLPKVNYLLTLHNGKTYLLVKRILNDTTVRAIIIYNSQEISINDEVTNLGHSFMVPVGKNSLNNIYSFKGEALLPENAYYGTEKVEMNSTVNEERFLSNRVEFIETGIKAIDFFIPIIKGYKLGIFGGAGVGKTVLMKEMIFNINKQSENTSNIFIGSGERSREAIELYNELNSSNLMNKSAMYISKMNESPGARMSIVPIGVTAAEYLRDKENQDVLLFIDNIYRFLQAENETSASLGKRPSVGGYQSTLESDVANIEDRLYKNDNGSITSFQTMFLPMDDLSDPSAVAVFNHLDGSLVLSRAQSAKNIFPAFDPLASQSNSVSEEYLGRKHFEAIIEAKRVLKAYKDLEDVILILGFDELDEESKNTVKKALQLENF…	466
	D2846_RS02360	MYKNPKITSIFDYIVEVSGVFPYKQKQFYHLAKNKDVKLMLINATENKAFLIANTKENQLQIGSEIILENDDARVDTPYKLFGNVIDIFGNIILPYQEKNDATHEPTGSKVFELAHDLMSVQRLDTQLFTGLVAVDLLIPIGKGQRELIIGDRQTGKTHIALNTIINQAKEGTKCIYVAIGQKREAISRIYNTLKDYGVIHNVIIIDAPSTSAFEQYLAPYIGMAHAENISQTDDALIVFDDLTKHANIIREIALLTDRPVGKEAMPGDTFFSHSQLLERSGSFVNRKTITALPILQTVDGDITSLISSNIISITDGQIVTSADLFSQGILPAININLSVSRTGSSVQSRSVTKVAAEIGKIFRKYKRHLKLAMLDYDFNKETTALLHKGKMIEKLFNQ…	509
	D2846_RS02365	MSKKWKRIFRTLSLATPLSLPLVVLSAENNASASNNTNPEKPTKPEAPKEPTNDPNFNTFSSEASDKLKEMVSGALNAFESYVNDEIGKAEKFEDDYKKQLSKITYLKIVDSYIKKHKQEIQENPIGKGLNFLFPKMISTNRNVNVSEIKIGEKTYSNVWTGLSSPTDYVTAAGQGAEFKVIEGNRVNDFNEERFKKSLEQYGKELSEKSGSLFYDDADVPELDKDVFLNFEKLNDKNGYIINPPKNFNSWDDYIISKIKPRVLDFDLEMNIKLTQDEEEEKEKKVEEEEDLPAEDQNPEDKVLDPTKKDEVFQGIPPLSPEVKFQYADKTLDQISKLISSGTHSSEVFFFKNPINTRYIYTVTKTELQGNNLVATVELKDSINTESKRSFEINVVKDT…	709
	D2846_RS02370	MNFKNINITFLNGKKISLSDYSVYINHNDENDWVLIDKKSIGSYSNVLLKFVNSNTKNEFYSFLESSNFIARTESIEIKTFSNINFYKTTKKSTTSKKELAEIKRKIYELNSKQYLGWTIEEVLELEDLNNLYFKTKMKKILSIEEVENYE	151
	D2846_RS02375	MHIKDLIQKKNNLENIKIKVNNDKNILLINILNLTRRLSFYVDNALLNSQMLDGLKEKYNIKNNFIQTNKIELLKQKIKKPKELYIYLTEEQKYGTDSYSRYEREILKRSKKVNIDFITIGERAKNFVTSNKLELIKDFENSSYKNLIKILTKIIKILFVETNYSKVNFVINSNKNYKDPFTILPLENFDVHKLLQIEENVGETDSLKEYKIYPNIENFIESQIFVFLENVINSLITESSFYNAKNNLVTIDKKIKQIDEELLIVNKRVNRAKQEKQIEEIILLTKKKKTIFDGGN	296
	D2846_RS02380	MIDKITFFKRKNENKEPIFDLYKNYNNLINENKDKLISFETLMSKPLLVNNLGFSSNEFNIIKNRISEAIDNKYNLIFDEFTITFNLNLKYSQSVMIPMIANELSLSDNYSINFSSSDDYEVHKLLRGLNDEIGNFLHKGYFLEIIPNTILFYESDSLKLFFSKDLTVKVN	171
	D2846_RS02385	MNKDLFEKKRIYVNYNSQISSKLGNEWILGYKLALVLLFAIGSLILFIKMDSWLFPGELISGQKSPLLLNFLAFETYGKQQSNAIILIRFSILYFVFLFSVFKNFSNINDQKERIKQYSVFYGLYLVLSLTSFILFITFIKQPNGLPYNAVEYLKLSLLLVPLVVINVAFEIYKFILKRKSDPVVYKSLVPIIIQTVSQLLLLAFVLINVFVWISYATRNNLFKGSDQKYWAFVELLFNEKSVKNLFMIILVFTLIVFLIIGSNAMKLHKISEKTVYQVQEKDKFLLGLVFIFVILIWLCILLFGSKVKYAVLGSEVSYSVKNAVIIILGAIFTALYFVLAYTKVVSTKNPIGLGIRFTIIQLLLWTPFLFSIITLENSNINLINLFVISLFSFATFIH…	490
	D2846_RS02390	MLLNRKAKSAIIVLSGGIIVSAVASTLTYKLVNDKSQSQRFTIANLSKPNFISNDNLDLTDIQPTITDINLKVKEKPTPLPIPDPTTEPPKITIQPTPDPIVVEPKPEPIPEPPKPEPIPEPQPQPEPDPIIVEPEPIPQPEPQPEPVPEPEPEPQPSSPPSLPETDVAIIRFGDINVRVHVEPIPRREYNKNDINKGIANRKPYISEVSSDLKYVEVTEELRRENRKQAGKALRNSVWASAFEGFFKPPAHWEEDNFVRYYESSPSNLLYFNKIIDKFDRLLENGDAVYEYLTDEGKKLYPELKKIKHEKVRKLRIISYIDTSKFVLTSDRINKNLEKGYVLKEDNDNIYITADGKLDSYSESPLINVAADRLIKDNSSLRTFGYNSYYGRTGKSIED…	787
	DA803_RS00205	MKFLKKRKNKILLGVVISTAVVSISLGAGLYYLNSDLARNELRSIASPEINIKLINKDNLDIKNASSSINDSNLKEIKTPQKIIPKKDEKIISAPDIKKPETKKEEQKEKPEDKKEKKPSPIIEEIDENKDKTKPSRPSADDLRDTEETYVDFGDIKVKVRIKKPGRKIDPKYINLANREEYLNNIVGKIVYVEVTQELIDKNRSNVQGAFKSALHQVTLNDFKTYSEGDIKAVIRQNKNTGYFINLFEKYKRLFDNGDKVVDFLTEEGKRKYPIEIKQKYIDTVDRLNKEIESKKKEFDEFTKKKPQERDPKTGEYTEEFNKYSKEFEKFDTDIIELKNQIQDAKDYKYSQLIANLDFDRFKNVAPSIDADLSKGYVINTDEQNVYVDENGNLNSFAS…	814
	DA803_RS00210	MNFMKFFKKKRNKILLGVVTSAAVISIVVGTGLYFLNSDSARNQLRSISAAEINSQLINKDNLDIRNANSSVNDNNLKEINDPQKINPKKDDKIITAPDRKRPESKKENHKDIKKEEQRPGPIIEKIEENNSKRDDQDGIEETYVDFGDIKVKVKIRRPGRKIRPTERHLANREEYLNDIVGQLISVDVTDELIKKNSENIVNSFKNSIFPNDLKQFKETDPSVMASLIHINRRNPYYENLFDRYRLLFDNPNDKVKEFLTEKGKSIYDIDIKKRYIDTVNRLNAEHAKKYQELLDFGKKAPPNDSPKFDEYSKEFQKISTMLTEIKYDIEKAKYYKYSQLIANLDFTKFSSISSDINANLHKGLVIDPNERNVYVDSEGNLNSYASSPLLNHVTSRNE…	803
	DA803_RS00215	MKKNLKKYLFAPIVLLTPLALIACKVTKNSGDSSETDLKKLTPEKIREKLNNINEFDIIQFNEYKIEKSQIKPSDIIDLSKIIVQPKEASLKDKVKVEVIGIKDVKDSEGMLTLVLQISYDNITTQKDFVVSGFRKFVDPTIDLGFVKKFSPDNLQDYIDSDLYKQFELDNKKYIDNFLRNAINFYSNGDISKWRENIKRDPKLISKYDEIARELHLDDFNSALLKGFALPQKEGNQKKISLYDGPEVPKAPGWSDIAGRDVNKAYGVPRILPNQKYKDYALDTYSVTFTWPDEKKNQETNSKNNFRQTHGTMWTMDFVKRDDGKYPTKWYFGTNMHVADTFVDTTVSISLTNIKKEVGLNTKLPLLNGDRFREFFNVNNLKINDGNKGAANVIFEAKD…	723
	DA803_RS00225	MKFFKKRKNKILFGVFASTIAASVVLGAGLYYLNSDSRSKLRSFSSTTVNPNLINNNNLDLRGVDSSITDQNLKELDKKEEQKTEDNEINTKTEQKPDEKDSKKPENDTTDKNQNANGGSQNTNENVEIGKQNNDKKDNIIANNDDKVDIAKIISEDFYFKGLKFKIKVNKLPQNNQNPSSRGQSGNPSIKLIDIEVTDQLRELNRQNIKSAFERKSPKDVLEELNHRDEQEEANYIQDNKIFFNDLFDKYHRLFDAPNDKVKEFLNEDGQKIYDSQIRDHYSNTIKSLEISEKNTRNSERLQDIQRKKVNAKNHKYIQLLKYLDYSKFKVTEKVQENLRKGILIDENEQNVYVNENGELESNSTSSSLLKNIESGNNKQ	380
	DA803_RS00230	MGFIKKRKNKILLGVFATVIATSITVGTGLYFLNSDSRNKFISVASASVNPNLINNNNLDIRNANSSSVDQNLKENNKKEEQKENKKVEKPDKNIEIKNEDKNKKDENKRNNDIASDSEKIVEEYIDFNGLKVKVRIKKIIRNIDPKYKHLANRDPYINNTLGKLVSVEVTDELRELNKNNVQNSFKNKIPENVLSELANSTESQNKAYIRQNTFYFENLFDKYRRLFDAPNDKVKQFLTAHGKSIYDVEIKGHYEKTIAELNNKIAEIEKKLSEHENKFKGNDDPGFDEYSKEFQRIYNEKKELENQKIDAKNHKYVQLIKNLDYTKFNVSSQIQQNLSKGLVIDQKEQNVYVNENGELESYATSPLLNEVVARNSRDNAQKRVFGIPGPFGRTPDSI…	780
	DA803_RS00235	MMKKRNFKKYLFAPIVLLSPFALIACKVESNKAGDKTQIQLNESLNADQIREKLNSIEDFDFVQFDQYQSKKRDLKPSDIISYVDVIAKPQDASLRDKVKVEVSEIKEVNDRDGELTFNLKLSYNETSINKDIRVSGFKKYVSNIIDLRHEERFAPNSNKLQDYINSDLYSQFKLDNQKYLDNFLKRYIDYATDKKPENWRKDIARDSEFIEEYNKLAEKLHLDDFNSALYKGFALPQNEDGKKKLSLYEGTEVAKAPGWSDIAGRDVNKAYGVPRILPNDTYRKYALDTYSVSFQWPDEKKNKEEKTLNKYLRQAHGTMWTMDFAKEEGKSYPTKWYFGTNMHVADAFNNNVISLSLSNIKDSVGINTKLPLLGGDRYADFFNSYYINGDIKDAVNVI…	730
	DA803_RS00240	MMSFIKKRKNKILIGIFSTISVASIAIGTSLYFLNSNSRNKFNSISSSELNANLINKNNLDIRNAADSNVDRNLKEIKNEKTPEKISKKPNIDSREPQIIKPKKPKEEILPKPKPKNEDKKTPPTPTPRPIQPDPSPRPQKRIEKRKVKVNGIEVDALVEVYPERTYSEYDKRNRLTNLDPYVNHMAGDVISIEVTQELIDKTTDQLITGGLINSTERKGLIDIYENTPEDKVAELYARSQNRDPWERLLYRFHRLIDSGNFRKFLKEGKEAEYDKKDRAKEWKSDEHRRYWIIKHLDQSKFSKLSANASSYLKKGFTPTSNNLYVDEEGNLDSHTYDPPKGFNHVTSRIQNDNLNRRAFSFDSIYPRTSIDVEAGNYPGWTKRDVTNDFSKYGISPGY…	757
	DA803_RS00245	MKKNTKILLAFASVSILPILPLVAASCSNDRKQDDKKSEDKTGGNEKSKGKNQVPIDNKFSKEEELSAEFKEIINNSKLGETFELKFKDSLLSKRNISDIFPTEVANNSQIAYIEVGDKYKDKIRIQLYSAEFPNGKRDANVTGKFSLSLAFSDKKTGKLFQKTIAVEGFKKNPLGIDENGVFLDGPTNSFKPAASELEKYYKEYNQNTRFEKDNEKYVGRLNIENKKWNEVRSEVKADESKINEYNEKAKELNLDTFENSAHKGFTLPSYKEDGTLDGLSLFEGQERRGPSWVDALGRDEYKTDGLARLLPNENYRRSARQSFSVSFSNKGDEPNTYSTTSGTMWIMDYQLNQGIDKKYPTKWYFGTNAHVADALTNKTHRFGIIKLLDSAKILTKFR…	774
	DA803_RS00250	MQKQIVEKQEIFDDYNGFSLTKKINRTAKILKIVTFALFITMSALLLFFAPRALFAQSLLPFQSLRFFFNFDSFGIQQLNILILFRLFLLGFVFIFSFYKNFINLSLNQHYIKKYSLWYTAYLLLSMASFFSFFLYFERLPINLVHLSLILVFVYLINLGYSIQNIHTKMKSEPLVYKNKNILIITSVSQLISLGIFLGIAYGWTYSSRVPNLLFQGNSFYTRMINLFTVRSFVNLISIIGISLLIAVLLVGNNFERINLLTQKGNAKIYLKNLIILNLGLVFVAFLWLIRMFALTLDDTNVLKLELQRNYLYLLQIIIPLSVVGVYSYLVYSKNKKIQGVLKHNLFLAIAQVTIWFSLLIVNISSQDEKINIINLFFSGLGAIVVITLYFIRIKLANN…	495
	DA803_RS00255	MKNKAQQIKNEEIFNFYAEYEKLTQSEKFISFDKFYATILLKINENFESELFEKFKRDFQLALTNKYELIFEKFVIGFNIDLKFSVSALIPILTDKESSATLAINFAKADNPTYQEFLNLLNEKLFALIEKGFYVELFPNLVMFLADNTKTLKLFFSKKWVTTLPSKAGNNAH	173
	DA803_RS00260	MHIKKLQQKLSSLQNISLKVNNEKNIYLINIIKLNQKLSFFINNSLSNKNNIVLMRQKFGIKNELTSNIFLPKGFQRLARFFQTHRELWIYLTEEQKYGTDSYTRYEKTILASARRNVSDFIVIGKRAKQFCEENKFNIVKSFSEEECDDHLAEHIARIIKILYHQNNYKNVFFVINSNKSYDRPFQILPIEKFSLGEIIHEFRGNLNTEKDFENFRIYPNISNYFETEINIFLENALNSLIVESNFYKAKIGLVTTNRMIKEIDEELVKINKKILKSKREKEIEEIVLITRNNKNFSV	299
	DA803_RS00265	MKKNNYKILINFLKNQPIEIALGNLYINISDDEDWVMLSNNSISNFEHSIIKIYDVLDKKEFFMFLANASITIKNNIAHVNTFSNSRIFIRDLKKVNYKEQIQAVNKKIGDLELLKNIGMGIDDFITLEKYKSELYELKMMQFLNLVEENKYE	153
	DA803_RS00270	MSKKILSLILSPISVLPVVVASATVNRPDDEKNQTKPQDPNNQTQTPPAKPEDKKDKPKEISPAFSDFKELANKEIELAVSNVIKEGKKILQALHDTAKKEENPKDFKANLRKIIYLKELIKYLSKEDNIKKNRFDNGLPLIFPKVIGENKDLITSEADFNKNVYNNFWTGKEDYTDYKEAITGAGNKINFSEKNKKFITDTKGTIKTDAKKSEKNVFTKEEFTKLIKKYSSDLLKESRKLFYDEKDIPEFELNYDNLENLTWGNPKNFASWSDYIFTKLYPRILDFDLKQNQQAVQEKNQQQNKKNPVNPPNIPPLVPGKPNNKPIFDDSTELEKAIPSLPPFVSPEYAIRSSSQLSSLFRSAKEEDKQKIFFFNNPINTRYEYKVVSFDSGASDEIK…	725
	DA803_RS00275	MDKNITNPKVSAVFDYIVKVEGKHNYEQRKVFHLEDNKNIKLFLFNATEDEAYLISNANPGEIQIGASIIEDSEKQSVFSSKDHFGKIIDIHGNTYYPKKVDIKKKPEDLERPIFGLTHNLMTVKKLNEQLYTGITVIDLLIPIGKGQRELIIGDRQTGKTHIAINTIINAAKKGVKCVYVAIGQKRENITSIYNNLVKYDAMKNTIIIDASATSVYEQYLAPYVGMAHAENISEKDDVLIVFDDLTKHANIFREIALLTDKPVGKEAMPGDMFFAHSSLLERAGSFVNRKTITALPILQTIDGDITSLISSNIISITDGQIVTSTDLFSAGKLPAINIDLSVSRTGSSVQSRLLTKAAGEIGKIFRAYKRHLKLAMLDYELNKETSVLLYKGKMIDKL…	511
	DA803_RS00280	MTGVVKKIWSDIIEIKFPKKSLPTINSLLTLHKGETFLLVKRIIDEETIRAIIVYSAKDIAINEKVEDTKKTFLVPVGKESKNNIYNFWGNPLLETKVKPKYVEMNSTLNSTRFLDSKIEIIETGIKAIDFFMPIINGYKLGIFGGAGVGKTVLMKEIIFNVNRHKKSTANIFIGSGERSREAIELYDELKSSNLMGNSAMYISKMNESPGARTSIVPIGITAAEYLRDVEKEDVLLFVDNIYRFIQAENEVSASLGKKPSVGGYQSTLESDVAKIEDRLFKNQNGSITSFQTIFLPMDDLSDPSAVAVFNHLDGNLVLSREQTAKNIFPAFDPLASSSNSISSDIIGKRHYDAIVETKRILKAYKDLEDVILILGFDELDKENKIIVKKALQLENFFT…	460
	DK849_RS00525	MKRKLLFFLGLPTVLSVASLTSCKKEKVEFEIGEWNNGNNNNSGDKNNPNHPVTPTPKPQPQPETPVTPTPQPQPETPEGENNVQPNPQPNPEEIPEIPSFPFPNFYTNDSYPEYVNRYNEISANNSNPELTKNSIYKEIYDRSFSIQTVTRLNEPGNPLLAIDQGTGWVLDYSWKNEEHTEISLFIATNFHVLSNFSNSWGNENDKKLGYDDPSGNTVAGFALGKASLENFDFGKTLNNKTNINAGVEYISNIDILTNPSLGFRGAAHATTHENSFNNPVIIFAGIDYIDDFAYNQFAEDIKTKFNVFKQNNYNNYKAIIDWQNERNEKIPFYTDFGVIKLDVNLATASSKMNTWIQNAVNAVNQYINRTKTLTLPNIDVTESYLPTLDYLSKGKNLS…	596
	DK849_RS00530	MKKNKVNLKLLLLSGVAMASPLALIQSACDNTKKESDIEALLKKVAVELNPSIDRTAVTASSIRKENIILGYLGDATPATLELIPNDGSGVLLIKFSISLNNKTSSIREVSISGFKTLGGGDNVDVDTGGNFNPEKPKPGFNIPGRPENADTAEYRNASVEERFKFDNDALNKAYFDKLSGDLGENFKVPSSNDSLFNPDKFNGLANENKNPDFVSAFYKNWSLPTREDEKLVVSPLGETIKTAYWDIKRYNGLIDRGLPRYIPNDKYKDILLQSFIISFFNQNPLLERDRKNGSNKVSYGTGWIIDYQKRDDGQYPTKWYIATNLHVALGLIKNQNNSNAMFTNAPKIEEENQAYREIEAKLSAAEEKYYKLQAKVEENPNNDTFKKQLNEVLIEYNV…	791
	DK849_RS00535	MTIAKKRKLTKIFLFTAGTVAVGGSVGIAIFATRVNSKASQDINAAFREDDPKINKNEVVIDNSQNSNTDSNLTPIEKEKNTTVLIFKNGNDILMTKKVITNKDDSTPLDINAYIPNGWKLDTTRHENNNVAISVGQENVIYVVKEDILYKTTIIFIVDDQIFQTLEISTINNQGIDIEKYVPQGYEIVDVAKQKIELGVTNRIKIQKVVQKHRTTLLFTYKNGVVSREVVDSINDEAINYLKFVPKGYIFDEETNGVDFAIKLDQNNYIAVKPYVIPHPEDNSSEPKEPTTTPEQPEDNRPPIFTPVEPPVDKDKEKENTDEVKFIKTTLRFILEDNTEIASIQIENKDTEEDVIKVEPYLPAGYIVDKSKYTETDGLPVIKKGETNDIIVVQEKKVI…	1121
	DK849_RS00540	MVFSSKNQRKFKTVLTLISLIVLFSITLFVLFGAELFVGNDFFKNYFSTKPKNFGSQYLFDLTTNGYRSINFVIITNYVIMVTTLLLSIYFAYRNLDRMILKPIYYLPWFISYILIIVTSISINLFDRSLTPIAVFKKSFIFIALWFFNLLFNIFNIHKLKKVEQVNKKKLVTFITKTILEIIILASLLILFYLFIRKAYEKPDELFLQGSFGYTLTKSLSSKNITSFSFSFGFSILLLAWLIVLILNNWQTKNVLNSIKKHFAFVLVVLISGLLFGLIKSFTLNYEHKILVGVSQSNLNYLPFILVLTIDIFITAVFATIAYVKKVFNKHVHVINFTYLITLISVLISSFVLRIFNIDNLNNTMAILFGTIFSFILCLLFVFSRRKILKSTLLTTTLV…	481
	DK849_RS00545	MKLNNSKELKKLMQQQQNFQNQLFNDWTEIANSSSFVSFGAFNNQFLVVNNLSNQDNEYQKFIQELTAACNKKQDLNFSKFNIHFTRNERFSFTDLIPEIKWSESSNVLSYSVFDANNSMSIKTKYNNLFHELLQKGFYVEIVPNIAILITGDKKTKSIFNSKLINEY	168
	DK849_RS00550	MNIKNIKNKIASTQSLLKIISSNKNITLINILKLTKEISFYYQRAKESKYLIESLDKQYDIYHPLITGKQNLLNVFKLSKNKHKILWIYITETEQYETNSYSKHEKILTEKFRKNSDFIIAIGKRAIDFTTKNEYEIVYKALENNVEELTRYLPSFIEHFATSQKINGINFLINSSKIKQHYLSVLPLEDFSFDFKHYKSTPVEEINVNKLNILPNLNSFVDAEMHSYLTYITLTLLSESALINEKYKLVEQNKKINQLEDREAHLKLSLLRAKRELEVEQISLLTKKKDILHTKENE	298
	DK849_RS00555	MELLLISHYNIKVKYQISQLQINNDLEDTWYNFKPHSLGSYKQVFFRIILTDNTTLYFILKNVFISNLNNEIVIRFSDKFSIYKQSSDESQSFIENKRKLSELKREIKYYKAINDLDISNESRTNLTILESKLFELMAIVYFNLEKQEDKDEK	153
	DK849_RS00560	MKNNRKILFGLLTPITIVAPVFTLAASGETTERETPEKPTTPDPDFPNFGASTDQMIKDNLGKIIDENVDKLINHSVNLLKGAKEEDIPRLLTKSIYYGKIASFLKTNRDAIIENPDNFGIHIVYPHIISKNDHYKKGEVVFDGKSYDNVALGDPYDYANIANGENESVNVKEEGVVNTINLKDLNDKVDSYFNDLNLSFEEIVAHNDDHPVLDGEVNKTSILWNKEENKTDLEIPNGFTSWDDYIKDKFKKRYTAFDLSKNQENNVDPNKPKPDPKPQPETPPIIPTDPIDPPDFNLKIGKENIARLNPILRYNQVDSGPINWKTAISADRENASETYFFFDNPINTRFHYIVNSINDENKAVVTLYDVNKPANNKEYTEPVLTLARLSNESNETFYA…	701
	DK849_RS00565	MNKPKITAIFDYIVELSGEYNYTQNQLFSIKKSSINNLMLVVSATVDKAYCLTNGKLDEYYIGNEVFEVKESNLIKTSEQFFGKIISINGEVIFPEYKEKLTYLDSESEIFNKPNDLLEYQPLTEQLNTGYMSVDLLIPIGKGQRELIIGDRKTGKTFLALNTIINQKFKNIKCIYVGIGKQHSQIASVYQTLKDNNALNYTIIVNAEGNNPYDQYLAPYVAMAHAENLSKTHDVLIVFDDLTNHANIFREIALLTNKPVGKEAFPGDTFFAHSRLLERAGKFKNRKSITALPILQTIENDITSLIASNVISITDGQLVTNTELFANNKLPAIDIELSVSRIGGGVQKSYISKVASEIGKIYKLYKHQTKLSSLKYDLNEETNSLINNGILVENMFNQQ…	507
	DK849_RS00570	MSAYISKIWTDVVEVTFDKEALPKINTILTSSKEENIYLVKKILNDKKLFAVIIKSNGKITINEKVVNTNKPFMVPVGQKAKGHIYDCLGNSLDSETKNLTYVELDSTIIENNNYSNSPVIMETGIKAIDFFIPILKGSKIGIFGGAGVGKTVLMKEIIFNLSQREKRTSSIFIGAGERSREGVELYNDLKSSNLLSNSTMYISRMNEAAGSRMSIVPIGVTSAEYLRDHEKENVLLFIDNIFRFLQAGNEISASLDKKPSLGGYQSTLNTEISNIENRLYSNENGSITSFQTVFLPMDDLSDPSAVAVFNHLNGSLVLSREVTAKNIFPAFDPLESTSSSIDANIIGTRHYKAILETKKIMQRYKELEDVILILGFDELDDDSKVIVTKALQLQNFFS…	452
	DP065_RS01085	MKKRLLLNLSVVSVPFVGLITIGCKKENQNKAQQKEFDIKIKKLDHLISLFKDKTDFKQEKAFIDKNKDNSNNIQNNISQINIHIANAIQKTKQFIQNNTNENLNFLSALKLELFDDETINKINQLINNFKNNKQLFGSLDQTEISLEDLYHANNELVAFEKKLINIPIKNIHLSNLESFQNTKNSFQKIESNNFLNEQRELSLLINKVEQTLNENNTLFSNNYSKFQSITILNKIKSEKNEIKNIANNVANLKEKILLFNNGELLKQEIEKIKNSILSIHNTIKDDEYFDFFSQYRQWNKLIVNVNEASEINIENLNKLKESFNQISSLKTEFENEKQAKKVLFDDSSEQYESQKTNGNILKSLVSKLRTEFYINEKNELTNKINRYLSRLDQFSGGI…	1125
	DP065_RS01300	MKKGLLLILATISTPIIALSSIGCKTQKQEEENLKPIKPKPTPEPKLEPTSNPTPQPKPTPTPQPEPTPTPQPEPKPTPSPEPVPNPSPQPDNNNGNTNSNPGEIPTPPPFVFPNSSTGNSYPEYANRYESISINNSNKLLKTSTIYKEIYDRTFSIQTATRLNENIDNNILANDQGTGWILDYAKNPDNENQYKLFVATNLHVLANFSNSQNGEWNKKLNYQDPSGNSVAGFALGKANIPNNYDFAKVYNNKEYDKFSMQYFANLNELTDPNKGFRQTARQTTFINNFSNPKIIFAGLDFIDRAKLEPYQAKLKAKFQEFKKSYQNDPYYKKIIDSFEESDQFIPFYTDFAVIEIDVDLTNANATFKNWILNGIEAVNQYILRMKTITNLPNLDKSKG…	609
	DP065_RS01305	MKKNNNLWKLLTLSPILFASPIALLASSCVKPKEDPKPKPNPNNNQVLDETLNSLVDSVNVEFNTGVDRENVLASTVAKNDLSFNNLNGTEVEIINISGDDTSGTLSIVFNLKQGNKISKQRQISLTGFQIKRGGNNTPTSRIPGQPENSNTPEYRNASVVEKFRFDNDALNSALKAKLANDLGNEFSIPDTSNELYDVNRFNNNAKSTKNPDFESSYMKNWSLPTKGDQKLVISPLGTSIKAAYWDTKFYNGILDRGLPRYIPNEKYKDILLQTFEIGFFNTNDLLNNDQKEAANHNFLGTGWIIDYQIRNDNKYPTKWYIATNLHVALGLVKQNTNRGLYQNTPNIEYENRIYREKEAEIEGIIQRYNLAKAKSDENPNNDTLKQEVRNIELEYSNK…	791
	DP065_RS01310	MTIAKKKKILKILLFTSLGAASVGIIGTLIYATKNANNASQNINTAFREDDPKLNKNDVVIKKEQNSNTDSNLTPIKKDEIITTLIFKHNNEILFTKKVSQPKDENTKIDIKAYIPTGWILDPEFYPNNEIEIQNGNENSIQIKKESVSYETSIVFVLDNKVFSTISIKTTNNETIDLEKYIPKGYKFKDDKVYKLEIGVTNRIPIEKILIRHTTTLIYKYNQGVVAREVVETLNDEKIDYLKYLPKGYEIDKNINNEINIILDNENNIFIRPSAIIDPSINNPDKKDPTELPEQPEDKNNEIYTPVNPSEKPKEKSEEVNKIKTILRFTLSTDDSVISEVELETSDNEVLDFNVYVPTGFIIDKAKYASSEGIPTIEKGKINTIFIIQEKKVITTTLK…	1113
	DP065_RS01315	MESNTKKQKPYKQIYEYLVFVLSFVFILTLLFSSNQLVGDNYFKNYFTSNPKHFGSEYVFDFTTNGYKSINFVILTNYIVFATTLIVSLYLGFRNIKRNIIKSIYYLPWLIGYLTIALITLIVNLVWIDLSPISIFKKSFIFIALLFFNNLFNIFNVIKAKKIQAINKQKLRAFIIKIIFEIVLISSLMAIFWLFIKDNQTNPENLFQLNSFGFQLQKTINSRSFVSFISILGICIFSLIWIISSIIFNFNFKQIKTELKNHLNFVVPIYLATFIYMIIKVFLINYEHSILIGIKITNLNYLPFVMSLLVNILISIGFGLFLYLKINKQNKNLNITNFVYSIVNISILINGTILRIYNLDNLNNTMAILFSVSFIFISYLLIHYSNKTIQRSSYLVLIL…	482
	DP065_RS01320	MKCKQNKKEIQELEAYKKQVFQNWDEIILKPNFVSFEAFNNQFFVMNNLNKEEAEYHKFIKELKANLDAKNDICFTKFVIHFTRDLRFSLTDLVPEVKLVEASNVISFYAYDLKDLRSIKNRFQELFYTLINNGFIVEIVPNIAIFQSKEVNKTKLVFGSDLLYNEPKEN	170
	DP065_RS01325	MNLKKIRTKIDTTNSILKIIESKKNITLINILKLTKEINFYYQRAKESKYLIESLDKYYEISHPLITQKISFLNVFKKTNKTKKALWVFVTEKEQYETNSYSKHEKILKEKFNVKTDFMIAIGKRAIDFAKVNNFNVVYSALENNVADLALYLPNFIEIFATNQKINGINFLINSSKIKQNYLSILPLENFSFDFKHQKPTPIEQIKINKLNILPNLDNFIESEMHSYLTYITLTLLSESALINEKYTLVEQNKTINKLEDKIGSLRLSLLRAKRELEVEQISLLTKKKDILHEKEDK	298
	DP065_RS01330	MELLFISQNNIKVKYEIKQLYLNNNLEDSWYPLKNNSVASFKQVFFKIILETNETKYFILKNVFISYLDKNIVIRFSDQFNVYITNKDQTVLKTNKAKLNELRAKAKYLEATLALDLDLKNETEFSVLKSKIFKLTAITYFDLAKEGVINEKKVK	155
	DP065_RS01335	MKKRWNNFLKLSAFSVPFLPIVVLSASNETNSTETETPKTPDPNFATFKEKAKTLSKEKMAEIIDDVVEKYTNHSINLLKGASNEDLPNLLTKSIYYSKVADFLKNNKDQIIENPGQYGWNIVFPWIISSNNTYNKGEAVFEGITYDNIAIGDPYDYVNEITGEENRITKKEDGVINTINEKGLEDKINSYFNDFKIASEDIFANNEDFPTLEETNKTSVIWNKKDNKADLEIPNGFSSWNEYLLDKFKKRTTAFDLAKNQENNEDPNKPKPKPEAKPELPPIIPTDPVEAPNFNVKIGKENIARLNPILKYNQIDSTYTHWKTALSANKENASNLYFFFDNPINTRFHYLVTDVDTDNQANIYLYDINRESNSKEYKEPILTLPQKANESNDEYYQRA…	699
	DP065_RS01340	MNKPKISAIFDYIVELSGEFNYHQNQLFNIEQKASINNKMLVISASNNKAYCLTNGEIDNFQIGKEVHASKENNEIKTAKEFYGKIVSINGNILFPKNNEKLSYLDATSTAFNKPNELLQYDNLTEQLNTGYISVDLLIPIGKGQRELIIGDRKTGKTFIALNTIINQRNKNVKCIYVGIGKQHSQIADVYQILKTHKALDYTIIFNAEANNPYDQYLAPYVAMAHAENIAKENDVLIVFDDLTNHANIFREIALLTNKPVGKEAFPGDMFFAHSRLLERAGKFNNKKSITALPILQTIENDITSLIASNVISITDGQIVTNNELFANNKLPAIDIDLSVSRIGGGVQKSHISKVASEIGKIYKLYKHQTKLASLKYDLNEETNSLINNGILVENMFNQ…	508
	DP065_RS01345	MSAFISKIWTDVVEITFSKEELPKINTILIDKENQNVYLVKKIIDDTKLFAVIIKSEKNITINDQVKNTKKSFVVPVGQKTKGHIFNCLGDVLDVEEIQTETVELDSTIISNDNFSLTPQILETGIKAIDFFIPILKGSKIGIFGGAGVGKTVLMKEIIFNLSQKEKKTSSIFIGAGERSREGVELYKDLKSSDLMKNSIMYISRMNEVAGSRMSIVPVGVTAAEYLRDHEKENVLLFIDNIFRYLQAGNEISASLDKKPSLGGYQSTLNTEISSVENRLFSNENGSITSFQTVFLPMDDLSDPSAIAVFNHLNGSLVLSREVSARNIFPAFDALESSSSSVDLNIIGLRHYNAILETKKIMQRYKELEDVILILGFDELDDESKIIVTKALQLQNFFS…	452
	DP067_RS00585	MNKNKFKIDLKLTFIFISLILIVIFCEEILRNFSNFFTLKGTVNRYLNFLFDKSDITIFSSSFVLGYTFACFLVTIFGSLVYSIVKMYRHELKLEFYLIWYLIYVAYAAFGLFIFLRFFPEDKIINISYSTYYFLGLIVINIIYDSVQFITKSLISYFSIRTFLYFMISLVSKIIGYIIGIYLLIQFVDGAGENSPISQLFLKNKFVDKVNEMFFVQSFKSALMLFIIVFAAIVLMVSNWVYYYYLNKERKIFSNCFFNVALCFIALFLSNLIYLLFMLITQKVSTGFIIIDNTRHWTYLIFGVVLLIWIVANSIIFWTVPSYRSNKSLFTFIMYLTTLIFAGSMIIFRIYEKERFSAITSLLIGSALTFVNIVNWILLRKKLNYRHSIFVIISSVLLA…	469
	DP067_RS00590	MSKKFKLFNRKNINQREINDIAEYPEEFRDYYVLKNSKNFISFDMLLNSSLLFYEKEVVEEFLKFIDKKVIENNTNHHQLVFDKFVINWIRNPRYDSKKLVPSFLTNTEDPNSMSLNLSSSAVEFNDIFISINTNIENVVFNQNKVVEVFPNIIVFLDESTKTLKCLFGREIL	173
	DP067_RS00595	MNIKKIETKLNNLDKIYKIVESNKNVTLINILKLSKSINNYFERSRYSKELIKTIQNKYNVTHEFLKASTFSSLFKGKNHFSTIWVYITEVEKFDTDSYKKHEVSLKKNFRLGTDVIVAIGKRAVEFATENNYDIIFQREINEVEVLSNILPQYLENYLGANGFHNIKFIINSSKISESYITVFPIHENNFNFEQAKGITHDLSHLAKVKIYPNTTSFIDNEIHNYLTYVTLSLLTESSLIYEKYNLVVQNKTLNDLEEKRRKIKIKLLNEKREIEVEQFSLLSSKRDMLHSKGE	295
	DP067_RS00600	MEKKIIFISQNGNETSFNITEVHSCTQLDNNWIKISSPSVASFKKTFLRIKTTEEQYYYFILNNVFIENINETISVHYYGKFSQYVYDKYIEKDLMISYRDKINELNSKIKYFESLKQLNIASNTFEKIKEFKDELYLYKALFDFSIKLVYEKEYDEK	158
	DP067_RS00605	MKNKLSWLLLTVSSSTLPLLTLSATTEATENNNSSGTVSPDFDQFRDVIDKKIKEFLTKIVEKKIEEYKVRSRNLLSEIDNNGDNFAEKIIESLYMQYLSNFLSKNKDEILTNYLNKGIVIVYPRIIANNKTLSEANIDYNGESYTEVKIADSDQYNYEYFIDDPDINREITVPKIVNSNKLEDINSKSDKYFSELEADFDRYFANKEDFPRLDLQSVIDKDGTVNIDKNPETNVLELTVPKNYQDWDDYIIRKIKPRFTAYDLRKNKEIEKEDVSEEEEKPEEQPILPSVPEIVPPATDSEANVDPFDAKIGQENVGRFSPYINYEFYDSINITDDAGRFNQNEEELSKFFYFNNPINTRFEYKVIKLKNVDNKLFADVKIKDTVNNKEITYESEVKK…	731
	DP067_RS00610	MANKIQIKAIFDYIIELNGEHNFVQNERLVHKDNQNIKALVISASENKAFCIVNTDPSNLKIEDEFILSNESNLVKTSKKFFGKIIDIENNIIYPALTKETPEYLRYESNIFNKPNDLMTYRSLNEQLNTGYISIDLLVPIGKGQRELIIGDRKTGKTFIALNTIINQKNKNVKCIYAAIGAQHSQLSTVYKLLEQNGALDQTIIIKADSDQPYSQFLLPYVAMAHAENLSYENDVLIIFDDLTTHANIYREMALLTNKPVGKEAFPGDMFYAHSRLLERSGKFSNRKSITALPILQTVDNDITSLISSNIISITDGQIVTNSEIFASGKYPAVDIDLSVSRIGGMVQSKQIAKVASKIGKIYKAYRRQTKLSSLKYDLNEQTNNLIKNGILIEEMFNQ…	507
	DP067_RS00615	MSAKITKIWTDVVQVSFTNEQLPKINTLILTEDNKNYLMVKKVLDEKNLLAMIIYNETPFYINQEVKCLNRSFMVPVGQKAKGNVFDFSGKSLNNPTLNNFDYVEMDSTIIKNHNYKYNPEILETGIKAVDFFIPIIKGAKIGIFGGAGVGKTVLMKEIIFNLSKNQEKTSSIFIGSGERSREAIELKDDLEQSNLMNNSILYVSRMNESAGARMSIVPIGITAAEYLRDVEKENVLLFIDNIFRFLQAGNEISASLDKKPSLGGYQSTLNTEISSIENRIFANQNGNITSFQTVFLPMDDLSEPSAVAIFKHLGGNLVLSREVTAKNIFPAIDPLASSSSSIDPMIIGQKHYDAIVETKKILQRYKELEDVILILGIDELDDESKITVKKALQLQNFF…	453
	DP067_RS00620	MRKITKKKLFYLGMSTIAVVAVSSVFTMGVYARNPQNNVNKKFDTLGERSDGTDSTLQDGVSTNDKNLSNRDNNLPKLETPGSNKDDDKQQKTTIKFLLNDSTKTQIGKTIELSDNEFESFNLKLNVPEGYELLNKNTELEKNSENLVFVKEVVKDLTYKTTLIFKFENKVIKTETVTTVNDEKINISRYIPEGYKLENESFEVIINQNNEINLIKIIDKPENPTEEVSDEVTTTLKYFYDVNLVKEIEVKTKKDATISAGEYLPSGYELVDKTVLVNLGQVNLIKVTPIPVEPTNPTTPENPEDENEIFDDTLIKDEKIITKLIYKDNKNNSKVLEIDVETKKGEFIYPISYLPEGYDLVDPNQLIFPGKDNEIIVVKKEVEQPKMLDTRIIFKHNEK…	1298
	DP067_RS00625	MRKITKKKLFYLGMSTIAVVAVSSVFTMGVYARNPQNNVNKKFDTLGERTDGTDSTLQDGVSTNDKNLSNRDNNLPKLETPGSNKDDDKQQKTTIKFLLNDSTKTQIGDTIELNDSDFESFNLILSVPEGYELLNKNTELKKNSENLVFIKEIVKDLTYKTTLIFKFENQVIKTETVTTVNDEKINLSRYIPEGYKLENESFEVTINQNNEINLIKIIDKPESPTEEVSDEVTTTLKYFYEVNLIKQIEVKTKKDATISAGEYLPSGYELVDKNVKVNLGEINLIQITPIPVEPTNPPTPENPEDENEIFDDTLIKDEKVITKLIYKDNKTNSKVFEIEVQTKKGEFIYPVSYLPEGYDLVDSTQLIYPGQDNEILVAKKEVEQPKTLDTTIIFRYNNK…	1307
	DP067_RS02310	MKKKTKIVLLTSTAMIIPAVAIPTSIYLSVKSRKNNKNNLYKDAAFFNSLLEQVKESYVNQPIVEDEIKNKINEAFINLKSEITIDDIQKSSIQIKDIVSEIDAKLNDFYQNFKNNSLTELTTLNQQLKIYNYSDLDSLINKTLEDLNNIANIEVFHLSINAAMNKIHYDNAHENLEIIFSKVKKQIISKTKNNLIQSITLNLNKLSAIDSTEYKTEIVNLINELNALSNNISNLSESSYSDINSTLIQLNIYKNELETKLVVKINDFLTKVEKEIKNNKEKLQNSIDALKIKLLEKINTYVNQDFYAYFSDKESFSNLLDSVNNLESYTFESFKTLKGYEESLQNLGNLFENEKSEKLAKYSAITTNIDSLKSKFNELKELINSLEASEQNSLLNKLN…	1212
	DP067_RS03785	MFKKNINWKNFFKWVAILFLPVSASLYIQYKIYFPDKYSKYDSKDFGRLPQKFDWKTPFPNNYKLNKELISNSFATDVTKENFSEYIQLFENEKLYDIKYYEAQGTIVFLFQIKRRILLTTEVGIAPLVITGFKIKENSYKTEKIENLVDTYDPELIVPGVNKYGNRSKVLFTIQNNNKLSVANGSFIDYQINEDEEYPLTWYMITNIHTLDLYWNDQNYDKYQGYFTKQKSNSKFTLYNDVFKSEIVETPKIVFMGFDIFKSNLNKFKTKLNLSDYKQDLEEYIDVAILEFKFKDIDQAQMFTRKYAAYPFEKYSFYDFGQTHYKIYHPFTHRNIDNEYYQYYSDQNSISKTHVYNLSQDGNLELIVPFRTNISWHFKENREPLNPYIFNRFINNNQS…	523
	E5H33_02580	MNGKIINILGDVVEVEFSKDNLPLVNHLLTTHDGQTYLLVKSIINESTIKAIIIYSFSSISLSDKVVNTKRSFMVPVGPLAKGNIYSFKGVSLNNPTAPSPEYVEMDSIINNDREINTKFELIETGIKAIDFFIPIVKGFKLGIFGGAGVGKTVLMKEIIFNVNNKNKNTSNIFIGSGERSREGIELYDELVQSNLMKNSTMYISKMNESAGARMSIVPIGITAAEYLRDKQKEDVLLFIDNIYRFVQAENEVSATLGKKPSVGGYQSTLESDVANVQNRLFKNKNGAITSFQTVFLPMDDLSDPSAVAVFNHLDGNLVLSRDQAAKGILPAFDPLASSSNSVDETIIGKKHLDAIIEVKKILKAYKDLEDVILILGFDELDAESKIIVKKALQLENFF…	459
	E5H33_02585	MKANDNINIITNVNSAYNDMPRISAVFDYIIEVKGKFNYRQQQVFTSSKNKNARLFLISAFADTAYLLSNEEGRKLAINDKIVLLNETNEVFTSNEHFGKVIDIYGNAILPVSQTISKTNDSVSSEMFKLAHDLMKVQRLNEQLYTGINAIDLLIPIGKGQRELIIGDRQTGKTHIALNAIINQAAKGTKCIYVAIGQKRESISKIYNTLNQHNALKNTIIIDAPANSAYEQYLAPYVGMAHAENISATDDALIIFDDLTKHANIFREIALLSNKPVGKEAMPGDMFFAHSQLLERAGSYKNRKTITALPIIQTVDGDITSLIASNVISITDGQIVTSAKLFAKGILPAIDIDFSVSRTGSSVQDRTIAKVAGVINKIYRKYKRHLKLSMLDYELNKEV…	524
	E5H33_02590	MKSKKMLLILKAVSPAISAPVALVSVSGKENLNKRFEEGTNSTSGANDKNGKGANNGTGSNSNGGNANRSSESSYTSGKPGKGVSPQFSSFKDKADEAIKQALNDAVDKIIKYTESELSKIGDLTKPQEQKEGDKDKDKDSYLDKLEKKVYLKELNKLFKDKKNNLKEFKDYAELGLPVTFPFVIANDKEYDTGTINFNGKEYKDIKIGKNENRDYSKVIESNGKDRINKSGKEENIASGPQFESALNKYTQELNKSILDMVYNPKEIPKFGKDIFLEEAKFDQKEGFTVKHPQNSNSWSDYIVKKIKPKFVDFDLKQNQEFKVIDETQPSPKVNPPNLPDLTKKPLVPGKPPTNNDTVNPLEQSETLLSLAPYANYKYSQNSNDVLANLLRNNSGEQK…	759
	E5H33_02595	MSQKDFKVVINFIGNKQVTFNNALVYFNADEEGDWVSLVDNSILGYDITLLKIVDLSNKLTKYIFAKNTNITVAKNIISIYTFSEFVFFIETKAKKQYNESYKEVSKKVAALEAMQQLGISIDQLLELNKLKEEKYILKMKNLHKLKEEE	150
	E5H33_02600	MDLNKIEGKLENLKRIEQKVNNDKNILLIDIMKKNRLLSFYVKNARHNKDMILVLRDEYAYKNLLVSKDDYPYKSISFIKKIRNLFIKPRELWIYLTEEQKYSTDSYSRYESKILEKIKKTNSDFIAIGKRAIEFCSSNKLNAIYEIDNSDIYSDLSWRLCQIIKFLFSQDNYESLRFVINSNKNIDGHFTILPVDEFNINILSDSRFENDNLEIKSFKIFPNMDQYVSAQISSFIENSIQSLLVESSFYKSKVGLVSTNKIINELEDEMKKISKKIIRIKRENEMEEIVLLTSNNKKYLYREGNN	306
	E5H33_02605	MKTRKVENEMMFNIYNQYEAARQDANFVDCNKLMAQVLLECNLGFNSKEYVKFSEMFNEALDKKYDIVLANFVISFNVNHKFSADALVPVLKTNEDSNTEAFNFVSSKETKFNILLGLYNKYVYELITSGNYVELFPNIIVFKSKNTNSHKILFDAKSILLRGE	164
	E5H33_02610	MHLKSINIDEKRIYDDSQSLATKQRKSFIITLYKSVLLSYFFVSMLCLLFLLPQGLFSKKIIGSSYNFIFDFSILTTLEANWIFIFRLSLFGLCYFYGLIKAYLNINKNKEHIKKYGIWFSIYLALSLTGFLLFFTYHSTEVKKLVLMLFLLVAYLFADISYALFSFYTRKKTDPVVYQNKTPLVIDISSRILLTAITMAVFFAWAYSYTDKSGTTFVRMFALFNEGNNSIPYNAFYNAAFKLFKVKSVLNFITVILISLVIGLLLIGLKIYSIWSLAYKQFDAQVYKDRLQFYLVGTLVLVIWLFSLFKLKYPPTHELFSQVQALQYASVLFGIFNLLIAAVFISLLFAKKVKLNSFLIKTTVTALFQLIVWTTYMIANFVNIQHTIGIINLLLTALS…	505
	E5H33_02615	MKKNKIILLTSLSIISPSLAVIAAKCNDNKKPSSTNEKSINELNSEQFKKLIESTNDVNQLVSFKFSNGGREVDLSQILPSQVEENTQNLSVTVNSKYTNVISAIVVNANTEKKLPTIISNAKGELDVSLLFTNKKTNETVSKTFKLKGLKTNGGMHHSGLILRDPIDSFGGSDGFKKYLGMTQDERFKHDNNLYLSNIKNYWGDDGALKARGLESVTADQKKEFDEKAAKLKLDSYDSAAAKGFSLPVFNSEGKVEGLKLFEREVAKAPSHVDTLGRDIYKTNGLARTIPNETYKTIAKQTYQVTFNFEKDFRKELAEIDRHIKFFEDKNEEQIKSYLESQIKILDQNLESKLKEINNRWNSYSDEAKKGLKESHKKEIEEAERKHKEERSKYLSWKK…	855
	E5H33_02620	MSVLKKKKSRVLILATTAGVIASFSSGAIIYNASSDNSLGMILFSSEDKSLLHPSNNVDYSRTIDSITDKNIKELSKQPKIEKPIEKKIEEKITPPKVEEVPKPPTAAPEPPRITPEVKNYRPEISPLVQRSEKVKIFGVEVNATVLARPDRVVSQKDKDKGIANISGYQNVTVSKLLNIEVTAELEQKVAQNALGGEEGKGIGLFGNNLTLVANQIGITEGLDKAEAVLIKQNPNTWNENIHRYKQLLDSGNFIKFLKPGKEDEYRRLEKEGFKSLNQKYIWIIANLDQSKFTKISQKSLDYLKKGLAIDPRNAIINANGEIDSLVWNVPDQYNKVTSRLSRDNSTRRVFDFDQWYLRSSDSIVQGKYHGWNKTDKTNEYSSYGISTGDGIKVFELTR…	748
	E5H33_02625	MSMLKTRKNRILVFSLLSGGVLSIASAVAIYKATSDFNFAQSLFSYETYDSQLANSKNVKPAYDSIRDKNVIEKQVEPIKIEEPKPKPEPIIIKTPKADESSSAELPKESPKVIESNPIVHSPNTQRRQITLNGVQVYATVEVTPDRKITDYDRTKGIANREPYQSVIVNKLISVEVTEELRKKTVEKALTSGDGDGLFDGTFFKVIDDLINKDKDSIEIAESVLEGNKQIWENNLFRYKELLDSKNVVNFLKEPAKSEYQTKQFGSINQKYIWLIANLDKTKFVKLAANSDRYLNEGLVVDPRNAKINANGEIDAHAWSPSREFNTVTSRMSRDNSLKRVFGYDSHWWRSPDSITEGSYPGWKKIDVTRTEFSSYKIGNNDGISVHKLEREKKIKEEN…	741
	E5H33_02630	MAKMKKILTLSTIPFLSTLLIAAKCTDNIKSDNKSIKLLNDKDFEQLIKNTDISKITSFIFDSNFGPSKPLDKVLPTEIEENPSNLKANVNEKYANSISVIVNGARTQKDDRRNISNTKGEVDIFVTFVNKATNKEISKEIKLTGLASNPIGADHRGAIAGDPLQSIGGESGLLEYHKLSHLDRFNKKDNPMYMAMLKNILSQGGLQQLDIKKTRGLNISDEQIKEFDQKAHSSSFDSYINAALKGFTVPVYEGSEVKLKVLDDAEVGKGPSPIDTVHRNPFRSNGLARTLLNETYKTIAEQTYQVSFTVLNTFEKEKTELRKLKEEIGSWNQEQINSFTFKDRSTLKAEYEFRLQDLEAEKKRLTPEALRGVEQSFADRKKKLDDDYKRESERLEKIT…	852
	E5H33_02635	MSIFKKKKNRVIFATLAFGAIISSTSGVLIYRSSSDIDLSRVIFSSSTNSELANNKNNINKAIDAIKDNNVVENEKPVVIKPAEVPKIKIPDVVKETNPSPEVNRNSIRPEKTEPLIAKPNVVTKEIFIHGVKVNATIEVTPDRVISDYDKDRKISNVNPYQNIIVSKVLNVEVTQELRDKSVKNALNGNDGTGLFAGTFFVFLNNIITSSKDLKTAEDAVMNNPWIYRDNIHRYERLLNNPNVVNFLKEDAKKEYPNKNFDSIVQRQIWLIHNLDQTKFTKLAKDAESFLSQGLVISPRAAIINEDGTISSHGFAPDDQFNTVTSRISRDNRERRVFGYDSPYGRSPDNVWEGSYPGWKKEDVTSDTKFQKYNVSSADGIKLTKLTREKPEKGSGALN…	736
	EG856_RS00050	MKKIFKNLFITVPTSFGLVSSACVSNDKEQKKLNQDNIVKKQEINNETSKQQNDKKDSANFEKITENSQNDNTTKTNTEKKDDNKNQPNPINNPFENNFFPDFNQIHKSKNKYNQDVTKFNTVSENEIYQEIYDRTFAIKFGVNLGNNNKLATSPGTTWLLDYYKKNENQYKLFFATNLHVISLLSNTLDDNLATQLNYKDERNFKAESISIGKSSANLTGFKPQTNRYEYNQDRDNQVSWLSSDIFFEDSAKSDNAAINTVYKENVFSKPKLIFAGFDFIKHEYIEQYQHDSIEKIKQRIEQIKDTNDENDKESELWILNNSLKTNAFIPFYTDFAVFEVEVNFANLDSRYVNWFKNSIQAVDKYLQRQQTNNTPNHDKTISKYTLTTDFISAEKNTT…	588
	EG856_RS01485	MKKNKLYLVFSLASISATIPTIAVACAKKENDNIDGGGQNNDKKGTETKKDLSNLDLQAIQALSFDEVFEAKFGRGADTSRSNIDALTLSQNKDLVNLTLKNNLDKNFDFNLIAIDAKFDANITGMASFKVQITNKTDKTKTSLKNYELSGFKTTPMGVDAQGTIPIDTTRNTVTSEYINANQTQRYQIDNEEYLRELKQQYQNRPINEVRDGLNYTPEYAQKFNDLAVEAKIPSYEDGVYKGFTVPKFKPDGAIEGLSINTGTPPTRYSKTDFLGNRNIFQSIGLARLLPNETYRDIAYQTMSVSFSYFDDFASEIEELKSNIAKMKEWQAAQNNQRLAEYIEALANVEREKILDLQFQLKQQLEDPRTAEIDKEGIKKRFEADIAQINNTINTEIKT…	870
	EG856_RS01490	MKFFKNKKNKLISLSVLSTISLTSIASVAIYLAASKPVNAIDYQTNAKASQNFIAKDNLELDKTLNSLIDLNLKEIPKPTPQPKPKPEPKKEIKIIKITAEDKPKPKPEPKAEVKPVPKPKIEPIQQPKQELNNLISDEDREVAYEDNLANLTLVGVDVHAKIENAKTRQIFKYDVKHSITNPNPYQNDTTGKIISVDVTDKLRKAAVENAKGGPVGLNGDMIKILIDSYLHIKELNGTKIDNFVKQNSHYWDKEFWKWQRLFDSENVKKFLNEEGLAQYDTFDFGGSKAYRYLWLYNHIDFSKVTKLSKVAEDYLAKGYVLDQRETYFTENGELESSAYNLPDDYNGTISRLKRDNLTRRVFSYDSPYNRSPDQIRDGSYPGWTSSDVTLTDNEFKDL…	765
	EG856_RS01515	MTGKIIKFNTDVIEIQFATENLPKVNNLLTLHDGKTYLLVKRVLNDTTVKAIVIYTYQPIALNDEVLNTNKSFMVPVGKKSKNNIYSFTGLPLLPQIDTPEYVEMNSTINKDKFIDTKVELIETGIKAIDFFIPIIKGYKMGIFGGAGVGKTVLMKEIIFNVNNANKQTSNIFIGSGERSREGIELYNELKSSNLLKNSIMFVSKMNESPGARMSIVPIGITAAEYLRDKEKEDVLLFIDNIYRFVQAENEVSSSLGKKPSVGGYQSTLESDVANIEHRMFKNANGAITSFQTMFLPMDDLSDPSAVAVFNHLDGNLVLSRAQTAKNIFPAFDPLASQSNSVNETIIGKEHFNAIIETKRILKTYKDLEDVILILGFDELDDENKTIVKKALQLENFFT…	458
	EG856_RS01520	MAKTTKNPVITSIFDYMVQVEGTFNYSQKQMFIAKDKPHIKFILINADNKSAILLSSDEEHQLAVGDELELLNTNFSVFTSQSYFGKVIDVAGNIILPSAMPKPSFSPTLHSSPIFNLAHDLMSVKTLNEQLYTGIPAIDLLIPIGKGQRELIIGDRQTGKTHIALNTIINQANKNVKCIYVAIGQKRETIAMVYSTLQKHNALKNTIIIDAFATSTYDQYLAPYVGMAHAENISQTDDVLIVFDDLTKHANVFREMALLSDAPVGKEAMPGDIFFAHSQLLERSGSFVGRKTITALPILQTIDGDITSLISSNIISITDGQIVTSSDLFAAGKLPAINIDLSVSRTGSSVQNHTITKVAGEIGKIYRKYKRHLKLATLDYEFNAETSLLLSKGKMIEK…	512
	EG856_RS01525	MSRKKRLIYSLGSIVSLSLPLTVISMGENGTDSEQPNSPDDSNEIDKSTVEQPKDYDPSFSTFEDFSEKRIKQALTELPEVVISALKNEIEKLKNDDQIEYRKSLSKQIYLYALLDFFEANKEDLKNNPENYGFYITFPNVVSKLRLYERGSVQYNDKIYSNVIFGANDQAENTKYNRVVSNPQNDIKVETSQEKNFINRDNFEKTIRQYAVELLKSAFDISFNDSDVLLLDKDIELKQEKITNDTETINGFSVTTPKGYNSWKDYIIAKIKPRFIDFDLTQNQQFQPEDPQQQQQQTSPPNIPPLVPNQGQPAPANPIPPDSVAEAIPSLAPYVRSEHATKSLSELSALITTNSKDVFFFNNPINTRFEYEVVEIKDKEARVSVYEKEKPNLKRVYPV…	714
	EG856_RS01530	MNKNIFDIQINSLSNASLNFKNATLFLNVNEFNDWKIVKNESIASYEQTLIKIKTKNNIVLYTFVDNANIVVENNHILINTFSNIKLMLSDKNNFKKSTFKNELKTISSQINYLIASQNIGIKLDEVAKLNELKRRQFEIKMLLEFSLVEYEGVYNE	157
	EG856_RS01535	MHFKKIEQKKSSLENIYTRVNNDKNILLIDIMKLNKKLKFYVDNALANKSLITNLRQSYNIRNDFIQNKSLTNTFINKIFKFFGKKRELWVYLTEEQKHSTDSYSRYEKMILENIKKTQADFIAIGDRAIEFIKSNKLNLIKSFKQNHKNVNIAKELTFLIKYLYVDEAYDSVRFVINTNKNFKNAFTILPLENFDVDQLSNEIKQPILKPVKKYEIYPNLEQFIDSEINIFLSNAIHSLIIESYFYNAKNNLISTNQIIKQLDEDILKLNKKIIKFKREKEIEDIVMFFRKKRGADNE	299
	EG856_RS01540	MKNTKISKKELNSFKLQTELMLFDLYAEYEQKRESKNFVSFTQLHASVLLSFGDGFEAQSFKTIQQRVNLAQNKKYDIVFNKFVISFERITKYSSNILSPVIAQGESSTNDAVILSHDSELTLSRYLVKLNQEIDKLIDEGNFVEVIPYAILYRSTQSKKLKLSFGKEMLATIKE	175
	EG856_RS01545	MTDINIENKRVYDNHESVSNKQKRNLATKIYQWVLLSLLFITTLLIFIFGEKTLLSNEIIAKFSGSKETFAIYLNNFNNQFKEINAIIFIRMTLLLFIFVYPLSKVFADLEINKEKIQYYWPWFIVYVLISLTSFLLMFLFHSAIIKDTFIVAAVLLAVIFLGDFSNAIFTFFLKRKSDPINTGNLNIFIITQVFKFVLLITTIAILFIWNSSGPLLLQNNKFAIWFKDLFEVKKSANLVIIIVLFVAFSLIVFFAFYDKINILITKQYSKQYLKQKLIFNLVILFAILLWSIKIMTLVKPNTSFLVEQTNTANYASLAFILVPILLFVFYILINTIPKIRIKSLLMNTAIFASFNSILWIAFSIFTLNSNEPKIDLIVLFSSIISSLIILGVFIYRNY…	492
	EG856_RS01550	MKKIKKYLILSLSGVLTTLPLVAAACNNEQQKQEQKQKQESADKTQIQKDLSDVSLDNLLALNFDEVFSVKFGVGANQNMADIDALSLRDNSNALVHLKFKNNLDKSFNFNLLAVNTEPNANTTGLARFSIQISKKDNTETKVKSYDLSGFKTTPFGADSTGTIPFDSRVNSVTNTYIDSNQLERYNLDNEEYLKELKQQYFNATENEVRSSLNYTKEGARKFNDLAQQAKIPTYEDGVYKGFTLPVITPEGNLGGLSIHSGSVPTKYSKTDFLGDRDIFKSIGLARLLPNEKYRDIAYQTVSASFSYAEDYASEIAELKEKIKKMTEWRDSNQTVRLAEYIQALVDIEKQNIEILEFDLQAELQHPTTADRDKEGIKNRYQKQKDEINAKIENEIKKL…	872
	EG856_RS01555	MQNNIANPRPYQNDTTSKIISVEVTDELRNAALSQAKGGGVGLNGEMIKYNIKSLFEVKEETPQSIENVIRQNAEYWEQQFYKWQRLFDTDKVKEFLNEEGKAKYDTFDFGGSKNYRYVWLYKHLDFDKFTKLSATAENYLAQGYVLDPRNTYFNENGEIESHGYNLPDEYNGTISRLQRDNTTRRVFGFNSPYNRSPEDIKNGTYPGWKSSDVTYTHEAFKNLVVAGDGVRIIEMKRESPVNDPNLINEGLVLEIDAANTAGYQKTVDLIKKVKEQNLNVVSYRIRNMGENDTAQKFKHILKELPDNLLQVELYFSARATNTGSLIELENKSIKELSLFTLGNSLLDEWSINPLALRKTQWINTNDYNVSRDFGNNVTVISRITFDTLAFDEQDYNES…	589
	EG856_RS01885	MKKTKLIIGLSSASLILPLSVVSCQQNKQSDQNKTPEKPKTNTSSSKTKTRTNLDKIASKQFDELFSVEFKDISGRTVTKDEISVDGVQRNSLQNVNLKVKPNFSNQVNAKLINIGGNWDKQRTGKAHFSIQFIDKNDEKNTKIHTYIISGFKSNQFNANDDGTIIADPRLSIVDDFQEYENANQEQRFKIDNKDYIEGLKRQYQDTDITKLRPELNYTQQAAEKFNTLSQEAKLNSYEDSVYKGYTLPTFNDKGEIDALSIHGKDAPALYSKIDFLGDRDPNQSIGLARLLPNEKYKQIALETMAISFTSKEDFAREIKQAEQMIEKLKTWNQSTPEFMSYINNLVEKENLEKTYLSNLLAGELRTAYERDVDGIKKRYQDAQDEIDKKIETIKAYTT…	855
	EG856_RS02135	MNFLKNKKIRNLTLSLFSTVSLATIVTTSLYYTNSKPNEGVDYQTNASADTKFIAKDNLDLQKTINSLTDENIRELPKPIEKPKPKPKPEESKKVEIIKVEPIEKPKPKPEPIPQPKPIEEPKPIEKPKPIVIPKTEPKPEIIPTPIPQPKPQIIDTTTQINPFASDDSKALINILGVNVRAEVTRQKPREINHFDIQNKISNIEPYQSNFIDKIVRLEVTEQLIDKVVENVAGDGTKNTGINAKYIRESALKILREVKPEDIAANIATQVTGFWQRQFEKWSKLFDSENVINFLVPDAAQKYKTMQFHSRDHRYIWLYNNLDFTKFKRLSANALKNLSEGLIISEDNVFINENGELDSYSAGYPEGYNNEIARRTRDNYERRVFSFSSAEIRTPYNVQ…	784
	EXC29_RS00765	MAEKGRIVKIWSDIVEIEFSKNSLPSIEHLLTLHDGKTYLLVQRIVDETTVRAIIIYTSQDISINDEVINTKHSFAVPIGKESKNNIYNFWGLPLLKNRGTKPKYIEMNSIINKTRYLGTNNEIIETGIKAIDFFMPIVKGYKLGIFGGAGVGKTVLMKEIIFNINKKYKSTSNIFIGSGERSREAIELFNELESSNLMKNSNMFISKMNDSPGARMSIVPIGITAAEYLRDYEKEDVLLFIDNIYRFIQAKNEVSASLGKKPSVGGYQSTLESDVSNIEDRLFKNENGSITSFQTIFLPMDDLSDPSAVAVFNHLNGNLVLSRNQSAKNIFPAFDPLASSSNSINEKIIGKKHFDAIIEAKRILKTYKDLEDVMLILGFDELDKESKIIVKKALQLEA…	461
	EXC29_RS00770	MLESNTSLRIEAIFDYIVKIKGKYSYKQNQIFQLKRDKNIKFFLISATIDSAYLITNKNDVELIIGDELIESKEDFLISTKENYFGKIIDIYGNIIWPQNSLKETNIKSLAAKNPIFGNVHDLMTVKPLNEQLHTGIISIDLLIPIGKGQRELIIGDRQTGKTHIAINTIINQAKNNTKCIYVAIGQKSETLTAIYETLAKYNVLQNTIIIDAPSRSAYEQYLAPYVAMAHAENISYSDDCLIVFDDLTKHANIFREIALLIDKPVGKEAMPGNMFYAHSSLLERAGSFVNRKTITALPILQTIDGDITSLISSNVISITDGQIVTSADLFASGKLPAINIDLSVSRLGSSVQSQDTTKIAKEIGKIFKKYKYQMKLAMLDYELNKETSTLFRKGKLID…	515
	EXC29_RS00775	MNKHKKFRLILGMPSLCILPSLSLVMLSAEKKNDPNFDNFDKFASDEIKTLIPKVIDNAITYVKSKYDQILANKELDFKVRIQNLLYLKNLLKYFEDNKNNIKDHPTNYGFHLVLPYVISKNKKYNLVNVEFNGQTYQNIKAGYTDPSDYVNAIKPNGKITISQKDQINEFSKEIFEKTIKKYSSELIKELKSIIYDSKDVPVIDKDVELKEDSDGRYVTTLPKDFDNWNTYIASKIKTRFVEFDLKQNQEAEEKQNENTQPTQPPSLPPIVPGDKNEIPGIQDLDNKIQTLPLLVPYISHKYAQQGLLNIKNQFDSLQTNEKNKIFYFNNPINTRYQYKVISFEYENAKVLKNIKIEISDKNNAILHKQYILDKITFNLDTNWNKLKENQINSVQKTF…	686
	EXC29_RS00780	MKNEFYKLNIAFLNGTKYSSPKVKIFINVNEEDEFTELENNSICSFDHVLLKIKDIENNKDLFLFLKDANILIENQQINISSCSTKQFYISLLKKINFKKELSIIKKQINILELKKNFGLSIDEYIELENLKEKHYILNLREILNLIEEN	150
	EXC29_RS00785	MHLKVIEQKKKALNNILLKVNNEKNIFLIKIMKLNQQLGFHTKNAVINKNLILNLQQKYDIKNDLLSKKSFFIKKWSRKNLWIYITEEQKYSTDSYSRYESTILKENKNSKDDFITIGEQAKSFCQKNKFNILKSYAKNNFQDKEIDELFIVIKMLYLTAEYSSVRFVINSNKNYDSFFTILPINEFDFDKFVPYNAEENSYLENLEITKFKIYPNINEFVNTEINIFIQNAINALICESSFYSAKSGLVTTNKIIKEIDEQKNKLSRQIARIKNEKEIEELSLLTRNKKTFEDM	295
	EXC29_RS00790	MKNNNIKPVENIFDVFSEFESAKSNSNFVSYDKFMSSILLKNNIGFSSAIYEKFDGDFKKALENKYNILFENFIITFNVNLKYSSDILVPMITNLEPSNNETINFKDLNFSNAYTNFIKVLNSDIRKILSLDKYLEIYPNIIIFVSPNTHALKILFNKNICANIKR	166
	EXC29_RS00795	MNESNILHNKLIYDNEVINQSNGNSKIKKTLNYLLLSLTVILSTLLLIFSDRTILAEKMLIPNSLKYFFNFQSQSLEQLNALIIFRFLVFGFVFVYSIAKNYNNLYSNKQTAKKYISWYCIYLSLTIISFGLFFSYFEILPSKIVNISLLLLVLFLVNLSYSITNYFQKIKLEPLLYRSKNVLIIPIVSQFILTIIFIVLPYIWIYLGQSKDLIFYGNTFFNKLNNLLTVKSIGNVFILFFISLVLITLIVGANYSTINLIINKKYNFELLKNKLYLLACFVISFLLWYIRLFAYKHNLLDIFSNNQKIEYVYLTNIAFIFIVLIVNIFINFYKKIQIKGSLNNLLLFITSQILIWLSVVAISILNNNAFIITLNVFFASLASTVLLVVFLIRNKKINI…	485
	EXC29_RS00800	MKKNKFLLLSLSLGMLPVFPIISASCVDKTKKDDKNNPDPNKPQEDPSKPNKNFSKYSDLSEEFKQIVDKVELGKTFDFKLKDSTLHDKEYKDIYPTQIRNNFDKGIEIIQKENNGELDIQINDVILDEKTANKTGKFQLSLILTDKKTNQIYQKNIEVSGFNTNPYGADENGRIPNDGTETLKPDSNDRIAEYIKADQQKRYELDNSKYLAELTRQQRNAPLSEVRPDLNALLDNVKEFNAKAIANNQDTYESAARKGFTLPTYDEHGNFKGLSFYENEMGKGPSWVDALGNRDIYQINGLARTLPNEQYLRTALQTFGITISNHLGENKFQTISGTMWIMDYQKRSDGKYPTKWYFATNLHVADALRNNSVNFSLLKLMKTAKTKTTFRLTNLDDNF…	755
	EXC29_RS00805	MKFFKKRKNKVLLCTFGGIVASSIMISSIFYASSSHSSNRFITKKTDGKANLIPKDNLDYENASPSNTDNNLKETPKPAPIPEEKIVPTPKPTPQPAPTPKPTPKPTPTPQPSPTPKPTPKPETKIVKLLINGVWVDAEIEEPSPRQTFEYDKQNNLQNPNPYINQIVGKIKNIHVTEEFRKNSLEKAKNGLVPNWIKSSVSDLLKYADSDDEIEKIANNNRYWYDRIWQKFQRLFDSPNVVNFLKEPAKSEFLNKQFKSKDHKYAWLYTNLDFNKFTKLSNGANKNLKEGLTPDQDNAYINENGEIDSYAYSPVDGFNTVTSRMQNDNKNRRVFGYNEWRGRSAWETQNGEYPGWTKTNVTSEFKKYGLSDGDGIVVNKLTRKTPEQGSLNEGYIVDI…	735
	EXC33_RS02000	MSAKITKIWSDVIEITFENETLPAVNSLLKTKDDSFLLVKKIVSDTILLAVIVDSKDNLAINEEITALNHSFQVPVGQQAKGNIYDILGQNLSSPHNQVNHKVEMDSTIKVNKNYRRTNNLITTGIKAIDFFMPLLDGDKIGIFGGAGVGKTVLMKEIIFNLSKQNANTSAIFIGAGERSREAIELYNDLTDSNLMKNSTMYISRMNENPGSRMSIVPVGITAAEYLRDTQKENVLLFIDNIFRFLQAGNEVAASLDKKPSIGGYQATLNTEISQAEQRLYSNENGSITSFQTVFLPMDDLSDPSAVAVFNHLNSSLVLSREITAKNIFPAIDPLVSSSNNINPEIIGQKHYNAILESKYILQKYKEIEDVMLILGFDELDDESKIIVKKALQLQNFFS…	451
	EXC33_RS02005	MNNKLHISAIYDYVVEISGKHNFVQNEIYHLKNDTNSLLMVISASENKAFCLVKEKSENYQIGLEVVKASVSTKVATDVNYFGKIIDVYGNILYSKNGLSYQSAILPSQAEIFNVNNNLMTYQPLEEQLNTGYSVIDLLIPVGKGQRELIIGDRKTGKSFIALNTIINQKNKNVKCIYVAIGQNQNDLANTYTLLEENNALDYTIIINASSDKPYEQYLAPYVGMAHAENISYNDDVLIVFDDLTKHANIYREIALLINKPVGKEAFPGDMFYAHARLLERSGKFTNRKSITALPIVQTVDNDITSLIASNVISITDGQIVTNSELFALNKYPAINVNLSVSRIGGSVQSKLINQTAKIIGKIYYAYKKQAKLVAVKYDLNDDINSLITNGMQIEKMFN…	512
	EXC33_RS02010	MKLKFILKLGAISSLAVPLVTAVSANEENSANNPTNSGENTNNNITNTTNDNNNIATNSGTTDSSGTNNNTNNNTNTNNSETNNSQGENNTQPPTDFNKVKELQKTNVEGRLPQIIDSIIEKITQESKEIERINQTEPSVENLSRLAYEKNVINYLKNNKDQIVADPANKLNVIFPYILSNTEYKNANITYDEENYTPVIVRDESPYNYSKVPDTDVSGNVQVDNETGTVKNTYDEKTILNTTNSYLDSLSSEWQDIFLNKDDFPKYNKDEKVFNVKDNGDLELVLPQGYNSWNDYIAEKISKRSLKFDLKQNQEFNANQKDPVVIPPVTEVEPTEEDPGIQLNVRSENIPRLSPIISADYLTYNNQGIINLFNSNQETFNKSIVFFSNPILTVIDYKV…	710
	EXC33_RS02015	MIKLVTLSAKNDRHTLSINNFKINLNLSDSWTKIDNFGICSYKNVLCNFEKGNKQYFLIFDSLFIQSNKNEINLFYREKVHTYVQDDKNKKGVKVLDKKYKEMNKELFKVSFNSLFNNKLVAKKEELKWEIFKLKAQVYFSLFENEEVWN	150
	EXC33_RS02020	MNKKTAESRYNSLLKIHKIVESNKNITLINLLKLSKEIGFYLDRANYSKFIIEEINKKFAIDESSLDKSGSLISIRNLKTLWIYVTEEEKYSTNSYQKHERNLLSSIDKENDKLIAVGKRAIGFAQKNNIEILTKFEKNDIAYLSNLLPKLVISTFKTDEYENLNFVINSNKIKQKYIQLLPIRKNNFTLEHHKESVIFKSSLTSHKIYQDLNAFIDSELENYLTFATWSLLTESALIYEKYKLVAQNSTLNDLDEKLRFQFRMILKAKREREIEEMSILSKKKDLLHSQERLKND	296
	EXC33_RS02025	MFKKMDDRLKNNHKNKKILKYLEGVEAFQTKLYSDYVKLTRSTNFVDNNAFLNTLALEYNLENVDVIKNQLTSWIKSKRNLVLDRFTLTFTRDNRFSNTTFVPALNETPSSKVLDIDFKSTTNEDFKAFNSYLYKLLDANFIVEILDGIILVKNLNTYKILFGQGLFDE	169
	EXC33_RS02030	MKSYFLINRNNLRFSHYITWYVLYLLFALAALILFSFSFNIDNNTPAKTLLNNSFIVIPLLVIDISYEIFNQHYKNKLFHLKILDLSLEIVYIVVKALLVGLSFYVLSALMNNRSILTIFINNQALNEMNTIFINNHAYFNWLIFGIIFIAVLLIGLRIYVNRNKIKNIILRKKTIYAFIKMLCVLCVAVAVFAIYDLIIYRSTNYFLSESINKKLIDFIIVISLIALVNLIVFVLYLIKGLGKYVKYQFTFWIGELVSLFLVLVGNILLNNDTRLIINITSSLLFVINYITLIVFKRPKDNFIKNVFLSLTLLFIVLSLLFNILIYISIINNNYSILTWSDKIDLSIIFAIVALLSFSLIIIIPQAYELIVKFIMLVDLKKKVVAKKKG-KK-LFIVA…	430
	EXC33_RS02035	MIKAKKIKLVLYLGAVSTVAVASGITAKVIIDNSSIRAKDIGIITASRGSDSTIKVGNYEFRDDYASNKDNNLKKIVEVKPKEEPKVEPTPSPTSKEPEPEEKHEEPKPDPEPEQPTPPKEETKPEETTPAPAPEPEPEPKPEEKQPEPENPTPEPVPEPEENAPTSTEEENNNTSSNTDSEGESVELVDPVYGDVDNTPPKVEEPKVDIINPPEVVNPPKPKEEPKPEPKPTPKPETKPKPVVTDKISTTPGTEGTVNINSIPDLDFSHLKPDPVPGKIDAATRAQITKKVDAAAELFINQKAHWTEDDYKKLNDTLNYLIKLNPNRTNEKDKDFRYLGKFAENNGKSAEEKRKEIGFVSNFNLDTNYPLALKTFWEQVKRDLPEMLDKGMILSPEWG…	811
	EXC33_RS02040	MKNKKWLLLSNLFLGGAIIPFAASCNNTNNTNDDNSPTYKDSEEKDPANNDNNTDNNTQNNSSSAAGKEGSVEVEDYGPTPVFPGTQSTSSVRLNIPGKPELANDKEKWSKLSKEEKTKAELDAYVDALQSNFGTYQDKLKNSKLTDLPRLDAEQIQKYDEKAAQAGQPTFESAIARNFSVANEDGTITLNPIRDSVKAAYWDSVPNNRGLARNLPNQKYKDVALQSYAIEFVNMNEKIRDEVKDNKYIKIFKGTAWLLDWELDDSGYPTKWFLATNAHVAAGFITENNTGLRYTNQNDLEKEAKNHKKYLDQYNQAQKAFDEMAVEYDDKIRAANDEIAGYEAKLRIAETNQDPAEVDKYNKLLDQVKLGDLKSAIDAKNKMAEEKWYPIYGKQWNEA…	801
	EXC34_RS03125	MFKKNKILALSLSGTVLSATAIGVVVYLANSDDRNKTDYRTTANARNNLVAKDNLDLTNTIPSNADTNLKEIPKKEEPPKVVPPKEEPPKKQPIIKVEPPKEEPKPKPIPKPEPKPEPKPKPKVEEPKKQTITVNGIKVYGDVKPLQPRQIPSYDRDKGLSSDYINHTVPEVISIEVTPELIKKSIEDTIGTGKKEGLNSDWSKSMVNNALSIDLSKDPDGLDRFIKQNQDYWTNQFYKWQRLFDSPKIREFLKDDKKSEYDTMISQNKFKGKEHRYLWIYNNLDWSKLNKLSSAAQEQLKKGYVLDPNNAYINENGELDSHAYSPPEGHNVVIGRRVNDNKNRRTFSYDSPYGRTPDDIRYGRYPGWKSTDVTLSDERFKDIIKAEDGFRLIKMEREN…	748
	EXC34_RS03130	MKKRKLTLFLTSSLTALSTLFFAAACASKSDPGRKEINKNNNPSGGNKGDGSNDKQLNEFKSKSFEQAFNLKIIDELTKKPKDKSDVTADTIKNKYREIVQIQVKPEFAKIFEANVENVYGENDRNATGKIKFIISITNKTNNKAIYKTYEVGGFKTTEMGILDNGQLPSRTEKQITSSDLDKYINLNQQQRYDQDNKAYDELVKRSWENKSINEIRPDLNYSQSAANKFNELAKKVNIPTYESAAYKGYTLPKLKENGEFDGLTLYPWDKYAATPNFMSDIDYLGGRDRYKSTGLARMLPNEMYKKIALETFSVEFNWKDEFTKEIGEIDADIKNINEWKASKNKPKFDEYIQQFVDKKLEEIKELNAEKERMVHRAHNLDKQATGEKYDRQIAEVQK…	870
	EXC34_RS03135	MTNIEFENKKIYDDYQTLVNKQKRNWISRVYQIIAAIWIFIAGIVLLLLADKVILLSEKVNIAIFFNFTTERFKEVNFVLMLRIAILSFLFIYPISKIFADLFINKEKVEFYLPWFIWYLLSSITAFVLFMSFRSIDGKQVINLLYAFIPLYVFDLTYAIFAYYIKRKSNPLTMGSVSSLIITQVARALLVSAILACFFIWTKSSIKEAQLFLHYNQFSDWFRSLFKVKKASNLAIIIALFIGSSLLLFFSFWDKIILIANNNLKGEYLKNKLSFTLILLASIAFWILRVFFIKVKQSSYFDEKVHFSPNYLYLLFTIVPILALTLFLVINLVRIFKTKNTLTNSIIFGSLLSLIWISFMILSFNNNDNGINLVVLFITVLASISMMGLYLKNNSTIHK…	485
	EXC34_RS03140	MNKAISKKELKQLKLTNELQIFNLNSQYENVKSNPKFVSFNQLSSSVLLALGLGFNSEAYKTFIELVNQAVTQKHNLVFNNFIISYAIDPKFSLQTISPVLVTQEPTTSESLNLRISSTSSQLSSFLQRFNYELSKLIEMGSYVEVIPSIVVYISPETKTYKLFFNHEMLARIEK	175
	EXC34_RS03145	MHFKKIEEKKKSLDNIHLRVNNEKNILLIEIMKLSKKLQFYVKNALSNKHLISQLKTEYSVKNKFIQNRNILNNSFSKKIKSLFVKPKQLWIYLTEEQKHSTDSYTRYEQMILKNIKKNESEFVLIGDRAIEFGKNNKLQIIRQYTSEQRNQNLENELAFLVKYLYADGNYESVRFVISSNKNFKDAFTILPLEKFDVYKFTNTNELIENINVKDYLIFPDLQTFIDSEINMFLTNSIHALMIESYFYNAKNKLITTNQIIKQLDEDILKLSKKIIKFKREKEIEDIVMFFRKNKKTSEDA	301
	EXC34_RS03150	MNKNGIYIEINSIATTPLIFKNANLYFNIEESDSWKLIKSKSLASYEKTVLKIENLNTAKTYYILLKNSNMSFDGKKATFNTFSKIKLFIKADKSTTKNKYKSELKQINQEISHLNALQNIGLKLSEVALLNNLKNEEYELKMKSNLSLIEYEGEFNE	158
	EXC34_RS03155	MSKNKLIYSLGFVTSATAPLMVISAQLDDKAKPQSETANKDKKPEEKPKTNDPNFSTFKEKNDKKISEAIDKSIGLMISYFKDQIQKNKADTETDYQTRLSKQIYLEKLVDFYESNKKEIKKDPDKFGMYITFPYVLAREKKYINGTVEFNNKQYENIIYGKGNDEKTKYDRAIDSSKIKKITEELNIVDEKRFQSAIEKYTSSMLEEIKSIALDESDILKIGKDYDFVYKKGKINDKDERVFTIETPKGFNSWDEYIISKFKTRFIEFDLRQNQEFIVEEPTPTQPKDIPYIPPLIPNKPVEQPPVEINLESLPILTPLIRAEYSTNSIENLNILANQKTADVFFFNNPINTKYQYEVQELTATSAKVAIYDKEKPNLKRTYTTDFNLESNQDPYKQE…	697
	EXC34_RS03160	MKKTTNKISKTPIVSSIFDYMIEVTGNFNYSQKQMFSIVGKPHIQLILISATTEKAILLSNDQSGNISIGDRLELLNSNYNVYTSDIYFGKVIDVSGNVVLPTPTRKPEFAKHQQSTQIFKLAHDLMTVKTLNEQLYTGITSIDLLIPIGKGQRELIIGDRQTGKTHIALNTIINQAKNNVKCIYVAIGQKREQIANIYSTLEKYDALKNTIIIDAFATSTYDQYLAPYVGMAHAENLSYENDVLIVFDDLTKHANIIREMALLSDAPVGKEAMPGDIFFAHSQFLERAGSFVGRKTITALPILQTIDGDITSLISSNVISITDGQIVTSSDLFSAGKLPAINIDLSVSRTGSSVQNRTITQVAGEIGKIYRKYKRHLKLATLDYDFNTETSALLNKGK…	517
	EXC34_RS03165	MTGKILQFNSDVLDIQFSASKLPKVNHLLTLHDSKTYLLVKRIVSDTVVKAIVIYAAQPIALDDKVTNTNKSFMVPVGVNSKNNIYSFEGKPLLKSTITPKYVEMNSTINHNKFINTNTEIIQTGIKAIDFFIPIVKGYKIGIFGGAGVGKTVLMKEIIFNVNNNSKQTSNIFIGSGERSREGIELYNELKESNLLQNSIMFISKMNESPGARMSIVPIGITAAEYLRDQDKEDVLLFIDNIYRFVQAENEVSSSLGKKPSVGGYQSTLESDVANVQHRLFKNENGAITSFQTMFLPMDDLSDPSAVAVFNHLDGNLVLSRAQTAKNIFPAFDPLASQSNSVNENIIGKRHFDAIIETKKILKTYKDLEDVILILGFDELDDESKTIVKKALQLENFFT…	458
	EXC36_RS01340	MKVKVTKLKNKKQIYKIFSSFALLAMPSIALSSCSKNSDEKVVISKPKSPVNPNVQNNQSGSTEQTKQVEPNKKDLDKNNSSESSKNSSSSSDDRPIISNDPYADVISSSENPDQKVDIKLKDYSSEGFRSTFGLNTDFLDSFPSEISVSLKPQFKDKYTIVESKTKRVPYLDSNGKDISQLEGKVKFEITLQDKENSNKEILTYGFLTGFVGLKNYAKASHEQQYNFENKFYTDATKGYLKSEKIWDGKNIDPKFRPDTNASTQDQENYNKKAEELKMDNWYNSYAKGHSVASYSNNQFQGIAIKEDKIVPKTGLNNAHLVNGGNIYRNKGVARLLLNETYKKIAEQSYSVQFTSKKVGNLANTNSGTMWILDYVKEPNKAYPTKWLFATNVHVSSSL…	785
	EXC36_RS02130	MKIFKTRKTRKKLLFILSATLPISVGSAALIYFSNNKNSNEHNELLRAEDPRLIRLIQNNNLDYSKAAPSNTDFNLPEIPKPLPEPEKPKEEPKPQPKPEPKPEPKPEPKPIPKPEPKPEPKPEPKPIPKPEPKPKPIPIPSPSPKPEPLPKPIPAPSPIPKPTPKPIVPERPIQGDDQAGKIVDRILEFNGLKIKGKFLNPRKRETFQSDIDKKITNRNPYYNDLGKLLSIEVTDELRKSNIKNSLSVTNKLLPQILDSLKHEEAYKIISRQWSNFYESLFYKFSRLFESPNVVNFLTEEGKRQYPNIIKEFEENPRKLSAWDNKNQKYAKLLSYLDTSKFTKLSADAEKFLSEGLTTSPDNIYFEADGSINSHSFSPLINTTQQKYTRDNSEKRIFG…	789
	EXC36_RS02170	MIRKRIFLHESDLESFNFSRLNKFQQLLKMANYLIIFVVTIYSLFFITDSFDNIYADPKKFELTKVFILELLQRSLHASFLVYFIATAFRKIYHNHRNFYIYILWFSIYIFSGIFILFSRNIPNFITLNEFVELGYIFYFVIYVIFLEILYSVYWLLYNRRVERDHLEAYKLKIVFLIVSMLYVLIFSSWINKSQITTDAKLVEEWLPFYQNRIQAFVEASSDEIVGLIFREIGYVIAYLILIFPFFFSLLLYSFKKPKRTKVSKNKKNLFQLNVSIIVLISTFLNYWIILFKNVNVSFLEINNLFLGLNVVFLLVFTFLILWNRLRLKSSIYFMFSVSFFIVVSFFTLIIFHISYDRENKISMFNILIFSFVLTILFLFILFSNYEMSTLQKMSFNLL…	508
	EXC36_RS02175	MFKFWNNKKLKLKKEIKLHENVINHYREIMSNPSTYLVDIENFKYSTYLYSNFSFENDIFEKFLEMLSSSIKQKKQIVFSSFTISWEKSANAVDYPIIIQNKNKVNSSLLSVDFSKDEDEDIAKLFRSLNKLIDYYFQKDKLVLRLPYEIIVFGRQRNDFSLLFSERVLNENI	173
	EXC36_RS02180	MKIYSKIEKKKKNLINIKNYINIYFLESLSQFQVQNKIYTNKLNEVNFIKNIYSNVLKSRFGLKSIFFNGYPSTKNGRKIFVYIAEINRISDISHRQLDKKILDTIEKNDWIIAIGKHAIQFAQENKLNILTTFESIDEKYVNDLKALIYDKYTLGGVYQIEFFFQSNKLKNNSVVILPIKNFHLDKSFEDEEIDPKIEIYPNLTDFVDDLSWIYLQSSISALLIEANFYLIKQRIAKLKDLLNDIDKKIENIKYESSKFRKDILNENVLTTTQ	274
	EXC36_RS02185	MKILNKLKEAFELIPSIILKARIITDSILIKLKFKEKPSSFVLSFSDYKKVDQNIQNSILKNNKAKFFKIFFGASQKVFRPAKPTLVTGKVAIIALGDELYQSRTDEVLLITEFLIFFKGNKAEVKNFETLKKIEISKKWVFIKKNVKSRIKFIKKRIKFLNVKKTIGLLPSEVIELNNLNKDLEINKMSLFYMMDINGENYDQKK	206
	EXC36_RS02190	MTKKNKVILSLFCLSSALASSTFFISSTHASQNISFNEKIHNNDRNFNNNDLENSTKDVNPTDNVEVQNAEDDEKFPLPGTRLKYKHVKWIVGILQELRQNLIEKIPAYGNRHILSARTTEEITWLLITKGYVDILTPGSDNFLTLLTQVVDLINKFIANEKFQYKEIPTENDPEYLPSRRANPLVKNMFYVWNTLTDKQVDDYIKYFLQRMRGLFLAGFDPNTSSTWKSNDFGLDWYNNIPSLPTWEFATSIKQSDYKLLIDSLSSMEGDNQIVKSYFGMSYIKQAVEQQLKEQQKKDQEDLISERANFYFTDSTKNQLRKALNLPNDAQSKINWNDNSWNYNFSKLENLSFDWSKIQNPENRATNGENSNVGILGNLFIHNERLKLLEDFASTLELS…	912
	EXC36_RS02195	MDNAKIVIKSIKDYIVEVQGDYDFRLYEVFQLTDDVKGFCLSVDEKRTFLLIDGDTSKIKVGTEIIPLESRFIAKTYKDYFGKIIDIDGKVLYSESEDQEISEKAYENENSAFKVASGIQDRVKLNEPLETGIFSIDILLPIGKGQRQLILGDSKTGKTSIALSTMINQKENDIKIIYVSIGLKSNDLKRIYKTIVEQKIAHKTILMHASSDNSFQQFLIPYVAMAHAENIMQSGEDVLIIFDDLTNHANVLREIALLTGKPVGKEAFPGDLFYSHSKLLERAGKFKNGYSITCFPIVRTINNDMTSLLASNIVSITDGQIVTNSEIKDQGILPAIDIGLSVSRTGSSVQSVSLSKIAIEISKIYSKYKQNEKFSDTNFDLNDSVRDIIKKGKILLKIL…	513
	EXC36_RS02200	MGKVKHLWSDVYDVEFSENELPNIGNILSLQDGKCFLMVERILSNTLVRAILIKIGEEQIKINDIAIDTKESFNVPVGSATNGAIFDVLGNLLNEHPGDFKKVEVDSTISTEKHFNSDNEIINTGIKIIDFFVPIIKGSKIGIFGGAGVGKTIIIKELIFNISRQRDSNDVKVFFVGTGERTREAKELYDELVNSSLIKSTSLFISQMNEPSGSRMKILPVGITAAEYARDSEQKDVLFFVDNIYRYLQAGRELSFSLGKKPSEAGYQATLVSDISSVQERLANSKHGSITSFQTVFLPMDDLNDPASVAILNHLDSSLVLSREIFAEGLFPAIDPLLSNSSLLQEKIVGKRHILLVKRVKKILHKYKQLEEMIMILGVQELEPNNRLIVKKAQQLKNY…	468
	EXC36_RS02495	MKRKWKKMIIFSSTLVLGFAPLVLTSCLNSSDDKKVNSLQEQINNLTTQRKTLEDKISMLNSANKTPEIQKQIEDSNKELQKLTKDIEAKKKEIDSINPSKKPIEIPNSKTPNYDNLVFDTKTITINKYEPLGRSKEHLYATDIQLESLELVTSDSNFSLKAKALIPDRDAQGRSISNTTGKIYILVEVTNVHNKSKRDEKILIDGFKTSPFNIGSDGKIESDASSALKSDLQEYVAANSLERFHKDNPKYLDILKRQLGAGNFDITKYREDIKRNSTAESEFDKKAKELNQDSYENQLVKGFTVPVYDQSGKNLGLNIKEETVVKGPSWVDSVNRNSYSVAGLARTLPNEMYKKIALQTYSVDVFNPKKNANGEIEDAEVSTKDTGTMWILDYEKTNN…	801
	EXC36_RS02500	MKIFKTGKTRKKLLFILSATLPLSVGSAALIYFSNNKNSNEHNELLRDTDPDQIKLIPKNNLDYRQAAPSNTDFNLPEIQEPLPEPEKPKEEPQPLPEPEPEPKPEPKPEPKPEPKPEPEPEPKPEPKPKPEPKPAPLPKPEIPKPIPKPQPKPLPPQPKVEEPKKTPPIRQSKPSDEAKEGQIVDKIVKFGGVDIKVKVRTPRTRKVSQKDIDDKIANRNPYRNDIADHVISAEVTPEYIEKNRQNGLKGLKQNFLANQNFLPNLLNAKESDVYKIADQLAGNPTEFYTRVIAKFKQLIDDPNWVNPNLHNRDYRGDDTPDPNPELQKFLKNGYTLDDVKKLAEIRKKRIQEVVDDYDPYAKDPKKKIKCYFGPNCFEGKKKGHVLEYYIRTINVIDT…	853
	EXC37_RS00275	MKKNFKLLFYLGLSMPFLAFSAISCSPDKKNIPPDEGHVDVEPNVPVFNNDPVDTNYGNIPGKPKLSKAEYDKLSESERNRVDLEAYSSALQQALGSKYPSKEVPLLTGDKLKTYNEKASLAGQPDYESAYRRNFSLVSENNNLILNPLQYQLTAAYWNSTPGNRGLPRWLPNDLYKSIALQSFAIAFNNVNSLIDDKSSKQAKGTAWILDYELDDNGYPTKWYLATNLHVAAALTKTTADGRFSNVVDLEAEKATYDQWKTILDETTAYYEELVKPFQERRLPIENEIERLQSERRKVETDAVGAEGDQKAEYERQLAKYDQLINEQYEKLEVIGKEESAALEKNWYANEKSAQYTKASKKIQSYLGLTQSIKLEHFNEDTPLRQDLKINADALTVDT…	758
	EXC37_RS00280	MIKAKKTKLLLNLGIATTLTTAAVLTTALIVSKGEKSKDLAVNVNSRAVDNTLYKDEVYLEDAHASNKDNNLTIKEKKEIQPVNNTPEEPKEEPVKKEDKIFADAPENKPEPEVKEEKPKEELPPAPVEPKEPEKQPDPEKEPEPAPKPEPQPEPKEEPKKPKIEDLLPTANEGSRINPDKLPDLDFAKLKQSETGGTLTAVQQREIKNAIKEVTTIIRTNTGKWTAADRAKIKETFKTLRSYSYWEKDLEFNEEFFDSYLDVFDNDGKSAEEIYKKWPSLNRGDKNANFPYFFKQMFLGIEKELDAQLAKGFIPNLDYGSFNMGVSWQHSDLSKNTIHTHYVENNKKRYFAYDSPWARNEKAISNLEYENFRKNDVTSTYTSEGASAADGITVLNYTP…	724
	EXC37_RS00285	MNYHLIKKNKTISFHFSKENLLKLISLAFIFFSALASLFIVNSQLQVKEENFISYDILFKESTLVLKAFNFVYIFNTSLFLVGIFVSLFYALTVVNKNNLRFKYYIYWYLLYLTNSLISLVLLGTLNNLFAIKPISLVYRALSLLPLLLIKFSYDIFSLKIKSKNFLLTHKQMFIVILNNILKFAFYIVGMVMLYLFVKDQNTRNLFNQNDFLISLEEKIENNFIVKFILIFLLFIASLIYLFTIFFFETDNIWNSYVWKHKLKNIIFYLLTFIAALFIYLFYVNIVLRKQDIVLDGAVNSNYVWLIVFALVETLILAINLFIVFFRKWKLLKNLQKSFLFWSIVLSLVIYFLALTNLNIFNQKIFLIIFMIEFVTIISLIFVTLKSFLKKHFILISLL…	477
	EXC37_RS00290	MSKKITWETQLEKLYNELLFKDYESVITNSLFVNKTKFLNSFALKYNLDLNSYEWKRLIEQLSFFFISKRNSIFTNFTILWSNLEKFHKNALVPLLGQSDSTTLDINFSYSEDQKFNSLLAQFNLFITQLLNEGLYIELFDNIVLLKDSETNNLKLLFGKEVLQYEH	167
	EXC37_RS00295	MNIKKIKEKQEQLIKIYKIIESRKNITLVNILKLSKIVSFYLDRTNLSKVIIEEFLKKFNIINSTLDKKNSILNFKSKTNLWVYVTEEEKYSTNSYKKHEDTIIEKANIERDKFIVIGQRAVNFAEDQKLHVIYQEKENNVATLSKILPKLIINTFKNNEVNQLNVVINSSKISHKYIKLLPIKENNFEFKYHTKSSLKIDNLTSYKIYPNLDNFVESELENYLTFAIVSLLMESSLVKEKYNLVVQNKTLNDLEEKIAKQKRIYLRFKKDLEIEEISILSRKKDLLHFSKEGKN	295
	EXC37_RS00300	MKKLILFSSNKDVKELDVQKIFVNNRLKDEWIEIENKTIASFKNILLKLELENNEIIYMLIDTLLVKSDDSEVTFYYHEYLETFEQFENKNLLKTINKEYKETKRKMQYIKALQNIKTSYFDETEIELLEKKLYKLKAQLYFSLSYKELKWN	152
	EXC37_RS00305	MKLKKWLKLGTLTPLPFLSTIAFISADGDNTNQPPEGEQPAQEKPNYDELKPKQDETIKKSLETAIDGVIEAIDKEIKKENDIAKLPLSNEFLIKTAYYKKVVNYLKSNKEKILQNPYEYGLNVIFPKLLTEKNYFVASASLLDESFSPVMVGEGSNLNYEVINKYENHKIENLEKDKVENEVGKEAIDGATKSYFESILSEFDRIFINADDLPKYSEDSKILNLQENSQYDIVLPENYESWDQYINKQIDKRFTLFDLKQNELFNKKDEEQPQPIPPKPPLIIPDEIVDAKEVEPQVENIPRLAPILTWNLIGKSKGEIIGAFNNNQELFNTHNAFFYNPLLTSFDYKITNLEEKGEQLIARINLSYKNDPSNSTEYEIEVKLPMDADEIKGKKVAIE…	663
	EXC37_RS00310	MNNKLYISAIHDYIIQISGDYKYAQNEIFEVKNNRDFKLMVISANENVAFCLANSDSKLISVGQEVEVSDQNTKIVTNKSYYGKIIDVFGDVIFPKMHTSNDFYQNRVEILKTENNLMTYQPLEEQLYTGYAVIDLLIPIGKGQRELIIGDRKTGKSFIALNTIINQKNKGVKCIYVAIGQTQSQVASIYQTLKEHGADSYTIIVNAPSEKPYEQYLAPYVGMAHAENISQHDDVLIVFDDLSKHANIYREIALLTNKPVLKEAFPGDMFYAHSRLLERSGKFKDRKSITALPIVQTIDNDITSLIASNVISITDGQIVTNSDLFASNKYPAVDVNLSVSRIGSRVQNKLIAQTAKVIATLYRAFKKQMKLAALKYDLNDDINNLMISGLQIEKLFNQK…	510
	EXC37_RS00315	MSAKISKIWTDVVEVTFNDEQVPAVNTLIEANGTYLLVKKIINNNSILAVIISSEATFAIDQEVKALHHSFMVPVGQKSKGKIFDVLGQPLNSNQKGYKYVEMDSTNKPNSNYENKTKILETGIKAIDFFIPILDGSKIGIFGGAGVGKTVLMKEIIFNLSKQQKNTSSIFIGSGERSREAIELYDDLQESNLMNSSVMFISRMNESPGARMSIVPVGVTAAEYLRDVEKENVLLFVDNIFRFLQAGNETAASLDKKASIGGYQATLNTEISQIEQRIYSNENGSITSFQTVFLPMDDLSDPSAVATFNHLNGSLVLSRDISAKNIFPAFDPLASSSTNIDPQIIGKEHFEAILEAKQVLQKYKELEDVMLILGFEELDEESKIAVKKALQLQNFMSQS…	458
	EXC38_RS00690	MKIKNKLLSLGLVSAIPFAPFALLSASYNKVSEGEGGNTTPSNPSNPSAPSTPEKPKLDPNFDTFANLAKEKVEKDVERVIDLTIQFLDNEKGKLLKDLDKDFKNNIEKLIYIQVLKQHLEKNKESLKTQHTNNFGFAVVFPYVMSTNKNYHISKVDYDGEKFDDIKIGKDTKTDYSEQIKPDGKITKGKEELNAITKDKLEKLIKDYFGALTKELPQMMYDAEDIPKINEHINIKFGSWADKENTINGFSFTHPKDFASWEEYILSKLHKKFVKFDLNQNKNFTLEEESEKKEDEPINKPDLVPGDKPNKKVDTEEQIQALPSLVPNVNFVHTTKTATNLKSYFDSASAEIKAKMFFFNNAINTRYEYSVTALDNKNNTTLVATVKITDRVDTKKSRS…	707
	EXC38_RS00695	MATNNTFKININFIGNKNLLIRNGQLFINVDDEDDWALADLNSIMAYENTIVKIRDLDDNKEFFLFLINTNIIVTDNEIKINTFNKMEIYKQNKKAKFNKVLIKEVMDKINYYESLQKIGLSLDQFMEEKLLKQKLYILKMEQNLKIVKEIKYENKK	157
	EXC38_RS00700	MHLKKWEEKLQNLEGILTKVNNSKNILLIDIMKLTRKLKFNISNALLNINLIKAIKEKYAIKNKLINDSQKEGKLSQKIKNVFKRKSVLWIYLTENQKYSTDSYSRYEKKLLENVNPKKDDFIAIGQRANCKQNNFNVIKSFGEEDKQTNNIAWIISQFVKILHIDNNYNKVNFVLNTNKNYNSYFTILPIDQFDVNKLVSEMDEEKTLFDISDYKIYPGIEDFIENEINIFLENAIYSLLIESSFYNAKNDLVTTNKIINQIEEEITKIKKKIIRTKREKEIEEIVLLTRSNEGFGGKK	300
	EXC38_RS00705	MLLQEKIKLWRRQLMKINKKELNLFKETTKKIDLLNASFDEIKKQDKFISFDKLISTVLLKSTTSFKNKEINKLLDLLKTAFLNKQEIIFDKFIISFKLDKELNNFYLVPYITDKPATNFEAINLKTNSSLIKENITLYLNDEINNLLANNFYIEIFENIIIKSDNQNNLLNIFYNEKNILGW	183
	EXC38_RS00710	MVNSQVKEKKIYDDFESMLNNKKKNSLVTTLKLILISFFVVLSGLILFFAPTTIFSNKLFFKSNIEYFLEFSSLTNERINYLALFRLFLLISIFIYTITKNFSNIFTHKESTKKYIPWFVIYLLFSIVSVILLFTFFKQGTMHYYALSFISIPLLLIDISYSIYTYKLKRKTNPLVYKNKKAIVISISSRIALVLTFIIILSIWVFSIKGDKDDFLNNNIVHQFFVNMFSKKDTKNLFYIIMFFLIISLLVLGINFERIMLIASKQNKNTDTREKLLLYIALTFTSLIWFIRALFYKKSSDVIIADSPSKNYLYLIGLFFIGLIFLSYVLVNFVRKLIIKGVLLNTIFTGFILTLIWIVTAIVSLKNQEIIVTNITILFASLFSVISLLIYKFKTTNEP…	488
	EXC38_RS00715	MNKQKKRILITSLLGGTITLLPTFGLISCENEISKEKRLIEESIDKLNKVINKIKIENKTSYKSKAFLESTKIINDYKENIESKETDLITLRKTKNNIKDLINELTIELNNYKKINEENSNNPKVDPKLDYPDARFENDFRELTNSQNIETNFDLDFNSFFPQHEKAHIYPSELQNQASSLKVKSKNEELNKKIEFIVNNIILESNANITGQAQINLVFRNKATNTQKNFIFKLDGLGHNPLNTDNQGNKPNGSGSENNANLSEFDKYEKLDQFGRFKKDNEEYLKALKQSLSFSKNVKSLSDLRPNLIIDETKKREFDAKAEELKLDSYDNSAYKGFSVPTYHKDGSYDGLEVYADEVGKGPSAIDSLGKKNIYQTIGLARTIVNEQFLKIAHQTFSL…	933
	EXC38_RS00720	MAILKSKKRKIVSLILGSTIAGATLFGAVLFSTNQKNANGVDYNNQNGANPEIFHKGTPDTTNANVSITDHKLKEVPKPPVVVPPKPEPTPIPPKPTPTPVPPKPTPVPPKPTPIPPKPTPTPPKKNTERIVIEINGVKVVAEVTPAPSRPLDPRDIAAGITNPNPYMNVIVGNIKSVEVTQELRDATLKNLIHHETAGLKNYFPGYIDDLLLEPNDKYDPELNIINNRAIWLRLMDKFKRLLDSPNVVKFLLPNAVNEYNKPKQFRSQNIKYAWLIKHLDYSKFTKLGKGAEKYLKEGYTASPDNAYINENGEIDSYGYDPAPGYNTVTTRMERDNKERRAFGIEGYYGRTPDEIANGNYRGWTKQDVTRSEKFKEFNVGNNDGIVITELTREKPEEG…	740
	EXC38_RS01880	MMGKIIKLWSDIVEVKFDKQNLPLINQLLTTNNGKTFLLVKRIIDEQTVRAIIIYSSKEINIDDEVVNTKQSFMVPVGSNSKNNIYSFEGKPLLQDRETNPKYIEMNSIINSERYLENDLEIVETGIKAIDFFMPIIKGYKLGIFGGAGVGKTVLMKEIIFNVNKKSTKTSNIFIGSGERSREAIELFNELESSNLMKNSAMYISKMNESPGARMSIVPIGITAAEYLRDYEKDDVLLFIDNIYRFVQAENEVSASLGKKPSVGGYQSTLESDVANIENRLFKNKNGSITSFQTIFLPMDDLSDPSAVAVFNHLDGNLVLSRNQTSKNIFPAFDPLASSSNSVDEKIIGKKHFEAILETKRILKAYKDLEDVIMILGFDELDEQSKNTVKKALQLENFF…	459
	EXC38_RS01885	MENNKLIKNPKIVSIFGYIVEVSGEFSYEQGQQFVCERNKDIKLILISATKDSAFLLANNENKELKINDTIEVSEKQNIFTSKEHFGKVIDIFGNVVLPQKTIVKKQSDDPESATFKLAHQLMNVKTLNEQLYTGFTSIDLLIPIGKGQRELIIGDRQTGKTHIAINVILNQAKTNTKCVYVAIGQKRESISRLYNILKENDALKNTIIVDAPATSAYEQYLAPYVGMAHAENISEKDDVVIIFDDLTKHANIIREIALLTDKPVGKEAMPGDIFFAHSQLLERAGSFVGRKTITALPILQTIDGDITSLISSNVISITDGQIVTSADLFSQGVLPAININLSVSRTGSSVQNRIMSKVASEVGKIFKQYKRHLKLAVLDYELNKETAALLYKGKMIDK…	512
	EXC38_RS01925	MKQKKNNKKLFLSLLAMPLFVSPALSLIACESDEEKEKTELKKSLDKLSQLLVQLSNAADNATSSQAYTEGQKAKNEAQKLIDNNENSLIELRKAKNNLNSKITAIETEIANIKKIKEQNESEEKPNPGIKYSDEEFEADVNELSSSVNAEEKLVLSFENFLTGRQKEQLYASELQKSTSNIGVKAKKESLNDKINFLVENVIAEDNANQTGTVQLNVVFKNKATLKRKNKIYNLSGLKTSIDNTDHNGDKPNNKIADNLNASEVDKYIALSQRDRFKKDNEKYVDSLKKYLAYSAGVNNWNELREHAKASAQQIATHNQKAQEVGQDSYESAAYKGFTLTSYRDDGKVDGLEIIDGPEMGKQASLVDSLGKQDIYKTNGLARTIVNQKYLDIAKQTFS…	930
	EXC38_RS01930	MKLLKNKKNRIVLLSLGSVIMASAIFGSAVFSANQKNANGVDYNNQNGANPEIFHKGTPDTTNANVSIADHKLKEVPKPPVVVPPKPEPTPVPPKPTPVPPKPEPTPVPPKPTPVPPKPTPTPPKKNTERVVIEINGVKVVAEVTPAPSRPLDPRDIEAGITNPNPYMNVIVGNIKSVEVTQELRDATLKNLIDNKPSGLKNYFPGFIDDLLLEPNEKYDPELNIVNNQAIWLRLMDKFKRLLDSPNVVKFLLPEALKEYNKPKQFRSQNIKYAWLIKHLDYSKFTKLGKGAEKYLKEGYTASPDNAYINENGEIDSYGYDPAPGYNTVTTRMERDNKERRAFGIEGYYGRTPDEIANGNYRGWTKRDVTKSKEFAEFNVGNNDGIVITELTRQKPEEG…	738
	EXC42_RS00945	MDYQNSRSDNIKLFDNSFSSLKSSRENKISRIFKIILLSIFIVATFFLLAFFNETFFATKMFSDWGIADFLNFETLRNQQRNTMIIIRFSILAFVFFYSLARNFMNTYHQKEAIKKYWPWFTLYLALTIASFGLLFGFHDANPQSLLMLSFILIPLLLVNLGSSIYSYFLKRKTDPLLYKTSLIISQLSQIILIVSVISMLGIWINASTSTNLEELLFSNNSFYDFFANNVFGSSTFSSLIIIFTMTASLILLIIGANASKIAFMTFKANKQEYFKHRLVWLVSFLITIVLVIFRVVLIKIDNTGVLGYSLSRSIFLIEILFASIIFGLYVVFYFLRKTKTNSFVLNTIIYAFAQMMLWISLFITTLLSRQNPHINFINVVVVTIYSTIMLIFYYRRNS…	492
	EXC42_RS00950	MKRNKEQEQQLFDAYQAYNDARAEDSFIKYDKLIASVLLKNNISFNSEIYIKFVEKMTMAINKHYDLLFRDFVITFNVNGRFGNDLLVPMIANFESSNNEAINFREALTNDTKASQFLYDLNNEIARLLNQKSYVEIFPNIILYISPNTEHLKLLFSRETVSKLVTPEV	169
	EXC42_RS00955	MYLKNLVQKQNNLNNVKMKVNNDRNILLITIAKLTKHLSYCINSSLLNKKIIASIAKKYELNNLIANEALDNAKENKFLKKIKNLFVKEKQLWIYFTEEQKYATDSYGRYERKIKANIKKADADFIAIGQRANWFCKKNDLNVLLSIQEQDKNNGDLSVALTQIVRALYNQQNYSRVFFVINTNKSYDEPFQILPLNNYNLEKLIRGAQDEDNELIDTSDFKIYPDIENFIEAQIDIFLENTIHSLVIESSFYNAKNALVVANKAINELDKTLEKLTKTIHSIRRENEVEEITMLTRKNKPVFETSNDEGAL	312
	EXC42_RS00960	MAAIKDQSFFRLTINYASTIPFLVRKCQLFLNVDDENTWTQITNNSIAGYKNTLVKIVEYDTNENKTEWYTFLRNASILVRENHIIINTFVEFNQYHKTNTKIDLSEEIKEIQKEINYYEARKKLGIRASQFIKLNNLTQRQYRLKMMQLLNLGEEMERKNVQEI	165
	EXC42_RS00965	MSKKFNKILLSLPILTLATTPLITLTSKAPRNSSRAIDKDFNSFEAQAKAEAEKLIKEAIESLVKFLEELDEKIKKEALNNPSQLSRRLYVQKLAAYYKTNKDNIIANPKTYGFSFTALEQISKYKKIILARVEYEGKTYENVKIGDTEFDSYKAELEAKGAKVTKIKEVENQITKARFTLFLKKYVDGLKQQITNLVYSENQIPDLKPSVSFEWDETTQTFKPKLNILDKPEGFDSWDDYIKKNITKKIADYDLKQSQDANIAEDKLEELEKIPLVPGDKPKPIDKDDIDSLPELEALVKSEYANKTSNELQALSKEELKKAFFFNNPVNSRYEYTVESITREDNKIYANVVISDRVAPERKRTYSKSEIKVDNSTSYALNQLLYEAQNQEISKVMTE…	706
	EXC42_RS00970	MKGTITRIWPDIVEISFPSGKIPSTNQLLTLHDGKTFLLVKRVIDKKRVRAIIIYAVKEITINDDVTNTQKSFQVPVGKGALNNIYSFLGEPLLKDRPNKAIMIDMNSSINPTRILDTKIELVETGIKAIDFFMPIIKGYKLGIYGGAGVGKTVLMKEIIFNVNRNKAKQTSNIFIGSGERSREAIELFQELESSKLMSKSAMYISKMNEAPGARMSIVPIGITAAEYLRDKEKEDVLLFIDNIYRFVQAENEVSASLGKKSSVGGYQSTLESDVASVEDRLYKNANGAITSFQTIFLPMDDLSDPSAVAVFNHLDGNLVLSREKTAKNIFPAIDPLASSSNSVDESILGKRHFDAIVETKKILKAYKDLEDVILILGFDELDETNKDIVKKALQLENF…	460
	EXC42_RS00975	MPTKQISNPKITSVFDYIVEVEGEFPYRQRQMFIATKNPDVKLILINATETKAYLLANDKSDILKIGDEIAEYKAETKIATSNDYFGKIINIDGNIIYPTPTETTKIKKGNRTHPIFNLAHDLMTVKTLNEQLYTGVVAIDLLIPIGKGQRELIIGDRQTGKTHIAINTIINQSKNDVKCIYVAIGQKKEAISRIYATLKEHDAIKNTIILDAPATSVYEQYLAPYIGMAHAENLSYENDVLIIFDDLTKHANIFREIALLTDRPVGKEAMPGDMFFAHSSLLERAGSFVDRKTITALPILQTIDNDITSLISSNVISMTDGQIVTSTDLFASGKLPAIDIGLSVSRTGSSVQSKTLTRIAGEVGKIYKTYKSHLKLASLDYEFNKETSLLLYKGKMID…	513
	EXC42_RS01835	MLGKVSKVWNDVVEIEFPNGNVPQLDNILALHNNSTFLITKRIVDSKTVLAIVIKTSAPIKISDDVEDLKHTFLVPVGKEAKGNVYDILGNTLKTAKTKPKSIEMNSIIDGKKTVSTESQIIETGIKAIDFFMPILKGYKLGIYGGAGVGKTVLMKEIIFNINKNIKDSSSIFIGSGERSREGIELYEELEKSNLMQNSTIFISKMNEMPGARMSIVPMGLTAAEYLRDKEKEDVLLFIDNIFRFLQAGNEVSSSLGKRPSIGGYQATMDSDIAAIEDRMFKNDNGSITSFQTVFLPMDDLSDPSAVAIFKHLNGNLVLSRDQAAKNIFPSFDPLASSSASINEKLIGKRHFDAVIEAKKILKKYKDLEDVILILGFDELDQTNKDIVKKALQLENFFT…	458
	EXC42_RS01840	MTTTTLNPRITAIFDYIIEVSGEYPYQQNTFYNLKSNPNLKGFLIHATKENAYLLISDESTKYQIGDEIIPSSNKTSVLTSKNYFGNIIDIYGNVIYPENQSQAKLNSADWYPNEGNPFNLAHSLSSVQTLNEQLYTGVIAIDLLIPIGKGQRELIIGDRQTGKTFLALNTIINQRQSDVKNIYVAIGIKKQELASIYEMLNEYDVMKNTIIISAASTNSYEQYLVPYIAMAHAENISFEDDVLIVFDDLTKHANIFREIALLIDKPVGKEAFPSDVFFAHSSLLERAGKFKNKKTITALPIVQTVDNDITSLISSNIISITDGQIVTNSELFSSGKLPAIDIELSVSRTGSSVQNYNITKVAGEINKIYRSYKRNLKLTSLKYDLNKETASLLSKGEM…	515
	EXC42_RS01845	MKKIKLLILGLPLVSLLPLSAISSTTNLRDDPKPTDPKTQDPKSENSKPKGLSPEWGTFKKLFEDEWKIHGKTFLNEIKGRLNKLIEELKSDEKTPLEERLIATYYYRQVLSYFTENSTKILADPFANNFHLNFPRVYSDNKKYTYGKLTYNKKEYAGVIWGEKDPSDYKKAIGNDPKSFVKEKDEDNVLTYEEYKKVVTDYLQGLIKAWESIALNKEDLPNAKKGNKLNIKEIKVGNQTHSIIDVDLPKGFKSWSEYIASCVTTRVIEYDLEHNQKNNEQTPKTPPKPEQPPEIIPEDKPKDFDPSIENVAPLVPRIRTKYLTNPSRIVSGYTSNRSNEYFFFENPINIRFSYTVTSVSQNGNTLKYTVLIKDLVNPEKTRQYEVNEVNNYTLQQNQL…	694
	EXC42_RS01850	MANYFTLIYDYPLKSKTFREVQISFYNEIIEDWYEISPNSIGSFEKGLVKLTFNHKDEKYLLLNNFSFSASADIFRIKSSEPLVFWIAQKDLSTTTKNELKVIKKQIIELELLGLLGTSYDDLVNKWDLEKKKYFLELIAKYSLVKEGEYEKN	153
	EXC42_RS01855	MDLKKTKKKLENLQIIQEKVESDKNILLVNMLKLSRKLNESYQNTLNNVSLLNYVIDNFFVSNIFIDSKPRKIIEKLNRIDSKKTLYVFITEEQKHETDSFKRYKDYLAKTADFSKDIFILIGEEAKRFGKENNLNVIYSVSQNANIDVLKYEISNLIKYEFLNKNIGAVKFVLNSTKIKDKCIQILPIKENNLSNFEESTQEALAYQFSFATKNIKIYPNIEGFVNNEISNYLKNVIATLLFESSFFNEKNKLVHANKLANELDEQIKTKKRKYLQLRREREIEEIMLISKPRKIMGGSRG	302
	EXC42_RS01860	MPKASKKDRKLQEQEALERKKLEEQNYELFEELKTGPNFVSFEKLLSSSLIESKLEIRGAFASELVNKLEQAIFKKQDIVFRSFVITFNLNLRYSLTKLVPIISLKESSNVEAVNLSKSDDEAIANFLNIFNEKINSLLNQKKCLEIVNNTIIFISQETKSLKITFSKELI	171
	EXC42_RS01865	MENKTIQELSLQNFEEQKIYKKQVEKIKIYKWTLISISSLLILLVLIFFERTLLGFSLVNNDARLLFNFTSPPLKERNFMIIVRMLLLSSFLVGALIKNYINLFSVKERINKYWPFFTLYILYAIAIFLIMYFYNGTTLIKKDQYAAAFTSLIWISLLFIPLYLINAVYEVLQFNYLKKTNPILTYRSKKIIAISLIIKAISYLLITLFLTLIYVFAPDKTYIFVNNKFYDFVNNYLGSRTVLNILITFLVVVVSITLIAFANLTFIIKVINFKIFSGYFMAIAEFMLVILFPVLVVAFSFIFRYQSANIFGTKNPLDWVFTLYALVPSLVAITYPLLLRFQKIRKDNVLVNDVIFYSSLLLISSTLLLFDLLNTNATVSLVNLLVASLAILVISITKI…	493
	EXC42_RS01870	MKDTKKVKKIFLSSLLVASPIFLSLVSSACGSPKDQVNPSPEAKKSSKFDVSVEVDKIKGKTKEGWNRILPSSVSTDDVELKVNGKDASKVDAKVYAVIKDQDDPATGKQSSNKTGKFTIRVKITDKNDSTNFEEIDIPMSGFSNNPYGADENGKIDHDPTERLKSDLAKYIEMTQSERFNIDNEKYIASLEGYLKSKGVDVAKLRKEITTTKSKKEAFDKIAKEIGIDTYDNSLKKGFTLPNYDEQGNFKGLALQEGSETPKTLSWVDAINRNPFAINGLARLLPNEMYRKIAHQTYLVSTNNPSPKNLTDWKKTIAEQGTMWIMDYIKKNDGKYPTKWYFGTNIHVSDTFRKDTLRFSLGKLDRNLGTKTIFKTTLAETNSFYKQYNFNLRENENDK…	738
	EXC42_RS01875	MRELKKKTKIALGIGGAILSASAFVSFGLFTVQRPSNTDMNLNINGRGIDSKIEDGIPQGDEFNSNRDLNLPKKKLEEKKEEIIPKKDELHTESKPEPKPETSPVPKPKNPPINSDPESSDVEWQNFTIGGANVRVKVKKRKPREEWEEDKRKGLTNLSKYINQPVDKILEVEVTEELRKNALKNALEGANKVDNAFLEHGFQDDSKDAFKYYNNQPPLKNLLEKIIYRYERLINSGNFKKFLKEGKEKEYEELLAKGEWNGEYGEQRRKLWIVKNLDPNKFTKLSSQTEKYLKEGLTPSADNMYINENGELESHSYSPHPSFNGTVARITRDNNQKRVFGYNSSEHRYSGSILEGSYPGWDKKDVTNDYKSGYGLEDGDGINFSKLTRKEKIEGKLNE…	736
	EXC44_RS00135	MKLRRKHKIAILAIGAGVSATGLFTTIQSLQLSKQNAHKYNVNSTLRTFLDNDESDPKNSITNTYDANLERKPKEQPEPTPPPLEIEKPIPIVTEPPKIIEPEPELVQPDPIKPEPEPVPVPAPVPPVEEPQPAPEPVPPSITITPEPEPAPEEPYKRVQRRERREINQGGIKFNADIAILNPPKTEKYDQERGIANRIAYQNEFEEVEAIHNALTAENLKISVQRSQKGAKDSDWLFQNSNTSFHEVLHNENMDVEAQIDFFKRSGDGAIEALGNLYGRYFRLLKNKELLRSYVDETGQKNFEKWWNDTKIFKWTPPLSNQPMQVELGKLLLLMHIDQSKLNKVSKTVENWLRDGYTISESGQVWVNENGEWESYVYAPPVNNTQLRIQNDNKNRRIL…	810
	EXC44_RS00270	MKKKFFLNSTAVFSILSFGTIVSCGVTQKPQEPKKDPDNKQKTNDRSTQKNPAGATGASNPVTLNSDFETFRSSIANKGFIELFDITGTSFNLDDIKANLTKEQFIDKVLSGDLKISLKNNDTSLNIVNAVAVENQNTAALIFAYKNNSNNLIQFNIDGFVDKNSNSLITKKSNNPSDWTIYHESSQANRYESDMKEYDKLLKANVQARELGQTAATKAEFDQKAKSLNLATYDRANLLGYTIPKYNEQGEFLGLDMKMSEQAKADSWVDSYGKIKALNSGLARTITNQTYANMALSSYNLKLTNWAVSSREADRLIAKEIFKPDPNVVKYLINMLTNNEIKQDLLTKFDRNNDDSETVEVIHDKAFEQLASEHGLYLARQKYEDKFNKYRRELLFEKI…	833
	EXC44_RS00375	MKLRRKHKIAILAIGTGLTATGLFTTIQSLQLSAENRHKYNVNSTLKTFLDNDESDPKNSIVNTYDANLERKPQDPEPTPPQKEIEKPVPIVTEPPKIIEPAPEPVQPDPIKPEPEPVPVPAPVPPVVDPAPVPPDVVPEPEPVPIKPDPEPYQRVQRRERREINQGGIKYLADIDVLNPPRDESYDIQKGLANRVPYQNEFEEVTGITGALTEENIRLSGVIAAKGAKKNDYIFQTKGVGYYDLFHNETQDIENLNNYLDKDGGAPEQLGNLYARYERLLNNPELLKTYVDETALKNWDRWWNDTKIVEWTPYRSNQKVRVPYGKLLILMHIDHNKIKKVSAEVQRQLSKGYVIPDEYTQTWVNEKGEWESYTFSPPVNNVQRRYTEDNKYKKVLGNN…	810
	EXC44_RS01935	MKKRILLNLSISGLLVPFIAVSCTSQQKPISNDPVEAYKQTHADVLNKTETTVKVTDEQKVTSALTAYEGLAADVKTSLTSQKTLLDLLNKKISQLKQQNSEGQNNQDPKLPPLSAAEISALISTDDLSSLGTLYFIIEQEASNGLRIPQRVSDFSRISMSQALNSNSGFEAKDPRIGARLLNVRLSEDKSHLVAYVQFGNDQTKQFKLTGFASENGYGGQRLETDDEKSARLNRETNYAVNKSNSEKYDYDLENIKRSLESNALARTFSTTEEAKAAYNKIAKELNMPDYDTASKFGFIIPKYDANGQVVGLDVPTRGPRSVVHWYDHYKTSAPSPQRNTGLARKLINDNYAEAALQSYLLTFRAPIFTNDESVQIALENALGEVEFDIYGMVNLLDD…	921
	EXC44_RS01940	MLKRKQKLYLIIGSSGIVASGVTTTLISQTQSQSEPFKFKIDTDAKPNFQAEQVDQSKSQISASDYNLPKVQNPPVVEPPIVKDPETTVFNPIIQNPDKEKKEEDKELPPATSDPIKDQETKITNEPAPTPVPNPEPEKKAIKIKIENIQFEADVATIPKRQYEQSDVEKGITNRIPYYAEITHDVLNVKNALTEENIGKTITAAQNKATKIAAGISPFVASLSDDRDIEAKQAQIKNDGTVSEHFGNIWFRYHRLLTSKENVKKYLLDSVTDEQLDKWWNMKETLTWPRSIGTETRELGKMLILMHIDPKKITKISQTEKDSLEKGFIIPEYGGDISVNEAGEWTSSTHEPVVNTVTAEYKRNNQVYRVMGNNDSYWRNSEDILKGKYANWNDRDVTA…	776
	EXC44_RS02135	MKKFNKKILLLNGSILSLVGFFALTSCQSNEKKPNDPTNPGDVTTPGNGSGTTTPVDPNIFKKQLPSLQSVKEYVSGKSFDELFSVQGSFINSTNFKEQLTSKQFVDQVASNELTLTLKEAHSEDLYFVNVVNLEQDKVRVIFGYKNTEEFLNFEVDGFKQESNFIINQSPAPSQSQWGQYVNFTQKERYNKDMEQYDQGLERNTTLRETNIQTSQKQKFDQKANEVGVPTYDRSNRLGMTIPEYDTKGNFIGLNMQKKEAPKIYSWVDGYNKETFKNVGLARTITNEQYKTMALQTYQLKLTNWSVSIDEKERELAKEIMKNDDNLVNNLFDKIKDLNKRQELKDKLQRNITVAGVVDELISQAWKQIQSENSASDASKLYDEYIYYRQDLILEKMKN…	831
	EXC44_RS02530	MKNKLLWLLKMSSLTLPFIAVSCQSQQPTQKPKNPSQKNPDQGSGPQTPEPIRASLTKEQQDLINFYVRNNNEQRFNIENKKIVDRLKLINERFKNLPNQQGDVYRNQNNLAASSQNVSKFDNLAKTLNIDTFDNQRYKSNTVPSYKENGEVDGLSIQVKWDFLENQTEPELAKLKENVHGKGLGRTLVNQKYKDIALQTYSINFVEKSGSSRFGTAWIIDYELTEDGSYPKKWYIATNLHVGNMLNDNTTYFNLTHLDPEAPLNENLTLRSPNTINYNNKPVNKYFTTFQINLEIPDLKDKVKMVYKAVDFLKADPKDYLSQQQQTKFTDFKEYIDFAVFEIDFSSKTDTIGLEIRNPKNENSFASAEEFMEKLTNGFANNKEVKFIPESYLTNYGKI…	583
	EXC44_RS02535	MKKKLNLILGAISTSLPFALIGCTNSQESKPDNGQNSTNNAVENFKTTHAEILAKNQNNITEEDEAKVTAALSAYSLLNEQTKNALTSQKTLLEQLAAKIFNLKQIITPSQDQKDSQTPPKSGNAQGSNNQSQNDQTNPANGETTTNRSASAQLRLDFFVNWNNEQRYDYENNREVEKLKTSHENGLNNSSQYPQNYRSVWQLQKDLDTTQTNKTKFDNLAKSMKLDTFDNNRFKSFTVPSYKEDGTIDGLNIQKKLVIHESDIEYLIAGENQTHGLGLGRTLTNEKYKDIALETFAITVDNQGATSANDPLAGRQYSGTAWILDYELSEDGKYPTKWYLASNLHVIQYLGSDTKNLWLGRVDEDTPLNQTISTKDRLKSEKNSPGVFNEWFTKFKLNL…	757
	EXC44_RS03655	MTNDLFERKRIYVNYSSKISSKSKNQWIFIYKIILILFFFAGALSLFLTLDQSLFPAALIRTSNNSANLQEFITFETPSKQENNAVVLIRFSILMFVFLFSIFKNYSNINAQKEKLKHYAVFYVLYFMMSIISLSLFYAFIYKQNDNGTLGKFRPYQYLELIYILIPLVVINSAFEVYNFLIKRKSDPVLYKSTWPLILQVVSQVILAGFVIFNVALWISYSKAAGASLFRTTVITGTNTYNEQKYWEFVDQLFNIKSFSNLIIIAASFVFVIFLVIGSNTIKLQKLSEKNIYKHQDKDSFLIALIFALLVSVWLFTLLLKDPVKFSILGVEATYGINNGLIILLAALATILYFLVSYLKYTKTKNPSSLIIRFSLAQLLIWVPFLVSVIQFENSNFTL…	511
	EXC44_RS03660	MKKITLFKKKPKINEEGLFDLYKQYRDVYEQNASKILSFETIISKPLLLNNLGFKSPEFKAIKRKLEKAVESRHNIKFKDFTIMFNLNLKYSKVTMVPMIASESIFSDNHVVDFEYDQDDYTINNLLAALNTEITDLISRGFYLELIPNTLIFQGPDSLKLFFNQEVVSKVAKVE	175
	EXC44_RS03665	MHIKELVQKKQNLENIKIKVNNDKNILLINILNLTKKLSFYLDSALLNSNLLKFLKSKYTISNNFITNPTTTSKNFLFRKPRELYVYITEEQKYGTDSYTRYEKEILARVKKSEIDLITIGERAKNFASQNKFNVLLHFDNTLLKGLTTLLTKTIKILFIENNYSKVHFVLNSNKNFKDPFTVLPLEAFDVDKLVHSESQNLKNDFLLITEIYPNIENFIESQISIFLENAINSLITESSFYAAKNNLVTIDKKIKQLDDELLSLTKRVNRIKQEKQIEEITFLTKKKLTIFEEGNE	297
	EXC44_RS03670	MTFKQITITFLNNKKKENIYDYEVYINTNDEDSWIKLGDSSIGSYPRLLLKFVNKTMQNTFYVFFENVSFLTKDNIMNIKTFSQMNFYKKAKHKLSLNEEINVKKERVYELHSNQFVGWSIEEVIELENLEYEIFKLSMRKLLNLEEVNNHE	152
	EXC44_RS03675	MSKKYKKIFKLLTLSPTLFLPFTAISQSTTNPGGGNSAGQGSSQQGNGSTQTPAEPPKNAEDFDSFKEISETALKQMVTRAIDNFISWVDDQKQRAEKLEEDYQKKLSKITYFNLLLNYFKKNKDKLIENPSANELNVIFPLVVGTNRNVNISKIKYNNEDFNGVWAGLSHPTDYIAPLGEGTTFEVTEKNSVNSWNKKKLEESLKKYSDDLLSKFNSLIYNEADIPKIDKDYFLNLEDDPSQNRYKINPPNGYESWDQYIISKFKPRVSKFDLEKNIELTKEEEEQQNPQPQPTPPQNDNPTNDKPSDPVNTKEVSQGIPPLNPELKWNHNTGGDLVAKFNSNPDIFFFKNPVNTRYQYKVTEVKKDGGKYIATVELSDTVNTSAKRTYQSEVKVHEN…	725
	EXC44_RS03680	MNKNPTITSIFDYIVEVSGEFPYKQRQFYHLLDNNNVKLMLINATANKAFLLANTKEDELKIGAEIVLENDDARVDTPSDLFGNVIDIFGNKVLPYPEINNSYIQPTGSKVFELAHDLMSVKTLNQQLFTGIVSVDLLIPIGKGQRELIIGDRQTGKTHIAINTIINQAKEGIKSIYVAIGQKREAISRIYCTLTEFGAMQNTIIIDAPSTSAFEQYLAPYVGMAHAENLSYDNDVLIVFDDLTKHANIIREIALLTDRPVGKEAMPGDTFFSHSQLLERAGSFENRKTITALPILQTIDGDITSLVSSNIISITDGQIVTSSDLFSQGILPAINIDLSVSRTGSSVQSRSVTKVAAEVGKAYRKYKRHLKLSMLDYDFNKETTELLNKGKLIEKLFNQ…	509
	EXC44_RS03685	MYGKILNLWSDVLEIEFDQYNLPKVNHLLTLHNGATYLLVKRILDKTTVRAIIIYSSQEISINDQVTNLGHSFMVPVGKDSLNNIYSFRGEALLPQDYAPLKVEMNSTINNARFLSNKFEFIETGIKAIDFFMPIIKGYKLGIFGGAGVGKTVLMKEMIFNINRQSSNTSNIFIGSGERSREAIELYNELKSSNLMDKSVLYVSKMNESPGARMSIVPIGVTAAEYLRDENKQDVLLFVDNIYRFLQAENETSATLGKRPSVGGYQSTLESDVAAIEDRLFKNENGSITSFQTMFLPMDDLSDPSAVAVFNHLDGSLVLSRAQSAKNIFPAFDPLASQSNSVSAELLGKKHFDAIIEAKRILKAYKDLEDVILILGFDELDDESKNTVKKALQLENFFT…	461
	EXC44_RS03690	MRKRKIWQGLIGVSALLSPLFIIASCSTPSNPNNPSNGADNPAPSTNTPAPGDLNPGIANVTKPVSVQSLNNFTLVHLDKYSRKVNFWFHAQNQNSLKAENFYVLLNNTTKVNLLNGLVSYRVYNGTFEVPNTVSKVSSAQIFYEDTNFAFHSLVTNQTVSFETDNLGEVEITPTKFSKDNKKQEDIFPTDLKIEDIELSVSGGNSANYNYQIKEIDYFLDQKGKNISDWLGAVNLIITFTNKTNPQEVFTRSKIVTGFKFNPIDGQKNDQYNKNDERSHEHLNHDYVMYSKLNHQQRYEIDNVLYLNAIMSHLEFKGISPLEYRLDLNINANKEAILQYDAKAKSLGLDTYQSSYIKGFTLPKYSTSGEFLGLSLQEGAEIEKGPERADSIGRFQWRY…	851
	EXC45_RS00465	MSKLSRFLLVFSLMAPGAVVSCTDANLEQITIKNNPKNDDSSQNNQPIIDNPNSNNDNSKDNSDALPDTNSISEQPSVETNPVSNTEIKTTNYQFNPIQASRNTFLTKNDDYIQSIKYRTFSLKWYMQQKGTTQGYSVSGTLWMLDYMHLGNNKFKFYFGTNYHVASNLFSAKDYDIYQQPNRLKTFNPYYYEFAWASDAYDTNSKVGDSNWNRVQIPFNSKNSILRNFFLAHNFLQPNALPNLKSTYFADFAIVEFEIDLDALSKSDYKAKAFRVKLAQAMNEVNKSIKKFTNLDQTNSNKYLFTDNKIPYATLDYASVLDTYEKSKTNSLEQISEIVKEKLATYNYSLVPRYLYSFGYPAPSENNDSGIFNTIDANERNTLGYSSDDPSLGFSIQKD…	541
	EXC45_RS01520	MKGQITKIWSDVLEITFPKGELPLVDTLIVDKHNSVLMVKKIISNTAVLAVIVKNRGEFTLNDEVSALNHSFMVPVGASSKGLIFDVLGEPLNAKPSKNLKYVEMNSTSKTNNNYQGKAKILETGIKAIDFFIPILDGSKIGIFGGAGVGKTVLMKEIIFNLSKQQQNTSAIFVGSGERSREAIELYEDLKESNLMDSSVMYISKMDENPGSRMSIVPVGITAAEYLRDTQKENVLLFVDNIFRFIQAGNETSSSLNKKLSVGGYQSTLNTEISQIEQRIYSNENGSITSFQTVFLPMDDLYDPSAVAVFNHLNASMFLSRDITAKNIFPAFDPLASSSTNVNPEILGQQHYDAILEAKYVLQKYKELEDVMIILGFDELDEDSQIIVKKALQLQNFFS…	453
	EXC45_RS01525	MTNKLQITSVNDYIVEISGSHNFAQGEFLALKDNPHVQFMVISAKENSAYCLGVNNSVKYAVGSEVTTSVRSSLVKTSLEYFGKVIDVHGNVLYPTKTAAPKNFLTHQSQTISAENHLMNYELLEEQLKTGYAIIDLLIPIGKGQRELIIGDRQTGKSFIALNTIINQKNKNIKCIYVAIGQTQNQVSWVYQTLKENDALDYTMIINAPAETPFEQYLAPYVGMAHAENLSYEDDVLIVFDDLTKHANVYREIALLTNKPIGKEAYPGDMFYAHARLLERSGKFKNRKSITALPILQTIDNDITSLIASNVISITDGQIVTSSELFALNKYPAINIDLSVSRIGTKLQNPITAQTTKTINTIYRAFKRQTKLAALKYDLNEEVNNLIISGIQIEKLFNQ…	511
	EXC45_RS01530	MKLKHLLMLTPVSTIASLPLISASPNDPSTPPTPEQPQTPPDLNKVKQKQTQLIKDEFLKSLNKVQSDLINAINKINDLSPKPLSSELLVKQAYYKKVINYLDSNKDKIVENPSAYGFDFIFPSLLTSQDFYFGDIKYNNEDFTNLMIGKIAQNDYKITVPLHEGNEIKIENKELSKNSISEDAILKTTQTYIENLAGEVEKIFVNSNDVPKFETDTEFQLQDNSQYDLKVPNNYDTWDAYIKEKIQKRFLAYDLEQNQQFNEPEDQPQDPTVPIQPVILDEDEVDPLPFEVNLENVPRLSPTLNFDIQNLSNQEVVNLFKANEQVFNKKNIWWANPILSSFEYKITDLKVVNNTLTASVSLVETTNPSNSTQYEIAVQKYASQQENASYKLAFENFKK…	661
	EXC45_RS01535	MFKVTFVSSKNISNSINVSKLYVNDSLKDNWVQIMPNTIVSFKNILIKLVLEDKEPYYLLIDNLLLQFNEKEAFIYYDTDLKSFIQTVDKKYLKDLKLKHLLIKEKLNKNRLGKIFNWNSIDQTEHELLKKEEFDLNAQIYYSLIKKELPWN	152
	EXC45_RS01540	MNLQKIKDRKNNLAKIYKIVESKKNITLVNILKLSKEILFYLQRSNFSKNLITSLNENFSINNSFLIQNPLIKFSRSKKIWVYVTEEEKYGTNSYSKHQKTLHENANFNEDLFILIGEKAQSLKIENSDQIIYRSETNNVKELAEILPKLILNVFKTNSIGELNFVINSSKIKQKYVTLFPLEKNNFELTYYSNKKDDVSIDLSKFKIYPEPNVFVESLFEHYLSFSTMSLLMESSLVKEKYNLVAQNKSLNDLEEKIRMNKILYLRTKKDLEIEEISILSPQKDLIHQSQEVKNV	296
	EXC45_RS01545	MPRKQKINSLEVEYQNMIYADYHALKKSSFFVDFEKLINTFEVQENLSKTSNKWKNILAKINSFKKERKNVIFTKFTIRWNRNEKFSLTQLVPTISLIDSNSLDINLKNSSDEQENYILVKFNEFIIDLIDKGYILEIFQDTILLLDKSSRNYKILFSEELLKNESPEN	169
	EXC45_RS01550	MIFVAPINQEFRPYTFFYKSMIVLAYFILNLAYEIHVLAFKYKRLIVTKSLIIIFALEHLLKAILIILGYVCLHIFLNSTQSNNSLFFNNNLVERINFWKTEKPGIYFAIILATTMLIISIIIVDFIKYQKQRESIIAKKQKISNTLAFWVATLISVFASSVYSIVILSKNNLLISNDNYDYLYLAILIISFVAFGVFLAVHYLVVIKRTNIGVKNWVRNFVNISYILILFLLLINSLLINSKTQQISSLFLIALLISHCGFVLKNKHHFDTITMSSYLLGFLLGALGLFVNVFEFATLSLGNNSMIYLTKNIFYSAQLTIAALVIVFVNIIRKSLSKITILFVWLTISKFKKISKGDKNA	361
	EXC45_RS01555	MNIPAQWTAEQREQLHNAYEKLYKYEFGGEDVPPYNKEWVDNYFTLIQNDGKTMEKKLKALGLVGPRIVPNQNPALDFKNAIELFSKELDERLANGWVPHVGFETYSFGVSWAYADPSKNVVRNHAIESNKKRYFGYDKSPHRREDNDIKNNNYPGWVKTDVTSNYSDLGVSKSDGIEVLQYNPESEYARTTEAGKSPRFVAVLDAANPSGYSKFLNFIKELGRTPFRKLDGIVIKNMGKYDRTQKFDHILSQIPDTVKKLTLIFEARDTSSLRALKDKHIEELEIYTSNGALDKEWAINPYALRGVKFVSFDYAQQGYGTIVFNKLKFDAEDNLSTINEAFRMVFDTRSGERIFQGAFGDGSWPTKLDFSNVPAIRSLKGMFLNNRVFKELTLYNSTN…	509
	EXC45_RS01565	MKKYFWKHFLVTSSAISALALSTSCSKSTQDTKKEPNPTPDTDKQTGDSNKQTGDSGSNNSHTGGSSNEGSLEDVQTEFAKPNSGNGTNLNIPGKPNISDAEYKALSTEQKNKVDLDAYINVLGAELTRRGIYNPNSLYSVINESDVNSYDQKASQADQPDYKSALLRNFTINKNGKLVPNPLGYKLSAAYWNSTVGNRGLARFLPNEKYRDIALQSFAIALTNQNDLISTNDSLTERGTAWIIDYELNDNGYPTKWYLATNLHVAEALRKTTSDGVYSNVVDLQKEKIEYDKTQKRLAELIEIHNKIAKPFDDRIAQSDAEIERLRTELRKEEVDGTPENVKRYEQLIKEQQELQGNINQEKFAKLEEDFNKQYLVEYNQLLQASVIKGITKKIVLEH…	777
	EXC46_RS00990	MIKAKKNKILKSILVAGTSLLVTGVATSGIYFTRQKSDVEKSSAINAQIVEPTLIDGVLIVIKPGSESLADQGFEEIKVTTINLVEVLPNSDKKTLVSFEIETTSDKEVEYDITDKIPDGYELDPELNKNYQGNKIVVQMGETNEIYLRAIKVVPITIFEFYNGNQQIGDSVSFQLESVEELVEKYKSLIPEGYKLKTNEDGEPIEPNIAIGELNRIEIEPIHKEYRTTISYLDKATETPICVQKDILTIDDAKVNPNNYLPNGYEFLEDLLQPQPVADLVAGKEYIFYIRKTPIENSTTIIYALNGIERARKVFITYGDNSVITLEKLKLYKPNNLEIAKNFDPNTIIMGSENIVPLEEPRQKDTTKLIFKEKSESAEKLVLEKTITEFVDVQINLNA…	1052
	EXC46_RS00995	MTNTIQKRSNKLIRVNLINKVYKSTLLIVLFLGLIFALFTFSRYIGQDGEKPFLGYENLFNLSNPIYKSRNFVIIFNFITLIGTFIYAIYSAYRVWRYTLKNTYNYIFSLLFTAIGILAIILLWAWPINHSTNPKTLVIKSLPIIVLLALKTFFEFLLFNIKRKTSPATKLLNISFFASSLIKLILGLFGAFLLYLLVSGIEVQNKESAIDYILFSPKNHIFELIDKNLNTISNPFSFIYHFILTSLILGAVVFSFYPYFLQRTALNNRNLLSKDLIKFSLVVILVLLIFGLVNLPQSLKQLTFIVDSRISHLGYTIFLAVLVVLLSSYITVTKIFKEKIKYYNIDSFILIINLLIPFGLAIALRAIEFDKFNNYLILLLLSIFVLVLFVYQNLFALNE…	491
	EXC46_RS01000	MAIIKKKTKSMSNEQKIYQEKIFKNYHESKQSHFIPNESFINQVLLVANLSKKSSIWKTFYEKGYENFLANNEIQFQKFILGFERDLRFSLNNLVPNISQTPNSKILTFNFSKVENELEQDFLNKFNNILFDLLENGYHVEIFPNVILLFDKNLDKLTVLFSEEFLKDAR	170
	EXC46_RS01005	MHVKKIKEKLVSLSKLMKIVESKKNITLIDILKLSKKISIYYERAIQTKHVIESILENHNVDSPLLNSNKLLNNQFAVLKKLNNKHTNKTIWVYITEEEKYSTNSYFKQEKHLSSVFKEEDLIIAIGERAIRFAKSANYNILFSAQKNDVEILSTILPSLIENYYQTYGFHDLKFILNSSKIKNNHLDVLPMKNLNFNLNVKSLKFEKAIDVQKMKIYPDVKEFVEAELVGYLTYIFYTLLNESSLIYLKYKLVAQNQKINDLEKKYKQMNLHMLRGKRELEVEELSLLSKKKDLLHERKEK	302
	EXC46_RS01010	MSKITLKLVSESFEIKKLKITKFEINNELKDYWVTFKPNSVASIRKGFFRLSGIKDQNENNATKYLILNNPFIIYSENEIELRYKGKLEFYVHEKMNKKTLKDKNSQLIHKKQQLQLIQSYEANNIYFFDTLEMLKLREEVFYETALLNFELVKECK	157
	EXC46_RS01015	MKKSKFHLFLGSFVTPVTVFPTVLTLSATGDNESSNTNNADGDNSNSQPTINPSFNTFGEVVDKITQERLSTIIDNQILEFRRKAQDLVQIASASSNEIIKAIYLQKVADYLEDNREAILENPLKYGFNIVYPKVLALNKEIYTATVHYKNQEYPSIKYGVTASYPTEEVFPNETEGGKVNTISLDYLTEKVYTYYDELNTEFADIFANKNDIPTLKSADENSNLGKINTSMSFDDSHQGVTISVPEGFDSWDEYIRSKVIQRFTSFDLLQNSNDDDIDQDDPFPPITSDQAPNDPLEESEFKFVPELKPIIKYEFFETYAQKLKNSANYEELVQESNSDISLFNDRFYFDNPIFTRYEYKIQSLAIEREGNNSVATPQLIVSVKIRDILNVAKTRLYK…	736
	EXC46_RS01020	MKKPIITAIFDYVVELSGKFNYAQNQIFQVQNQKQNTQMMLISATEDRAFCLANQGLGEIAIGSEVEPVAFSDIVKTPSDIYGKIININGDILYPAYSTFSGDFLETSHNIFNINNTLLDYEPLTEQLYTGYINIDLLIPIGKGQRELIIGDRKTGKTHIALNTIINQKGRNIKCIYVAIGQQQSQIASVYKILKENRALDYTFIIDASSSNPYEQFLAPYIGMAHAENISMKDDVLIIFDNLTNHANVVRELALLTNKPVGKEAFPGDMFYNHSKLLERSGKFKNRKSITALPIIQTVENDITSLVASNVISITDGQIVTNSELFALGKLPAVDIDLSVSRIGGNVQKPYIARVASEIGKLYKAYKRQIKLASLKYDLNDDMSQLISNGALAETMFIQ…	509
	EXC46_RS01025	MSAKITKIWSDVVEVSFKNEVLPKINHVLKTKNDLSSLLVKKILNDNQLLAIIVESRENLVIDQEIFATGKSFMVPVGSDSKGEIFNINGKSLTSDKTNFKFVEMDSTIITNSDYSFEPVILETGIKAIDFFIPILKGAKVGIFGGAGVGKTVLMKEMIFNLSKNQERTSSIFIGAGERSREGVELYNDLKESNLMQSSSMYIAQMNERAGARMSIVPVGITAAEYLRDNNKENVLLFIDNIFRFLQAGSETSVSLDKKTSIGGYQATLNTDISQVENRLFSNENGAITSFQTVFLPMDDLSDPSAVAVFSHLNGSLVLSRDVASKNIYPAFDPLESTSSSVDPVIIGQRHYNAILETKKILQRYKELEDVILILGIDELDDESKVIVKKTLQLQNFFS…	455
	EXC46_RS01030	MKKNISWKLLLLSLSSSIPLLAAACAGKTIKSEPEPKNPITEKGGSNNGSSEGGDVVDYPNDPNNGSISFPGFEQDKTNQPSKIPLPNPEISSEYSRLFKFDDLSLNYNNPDQEGLKKYIEYESIYLKELINRLNMAPYVEKYKEYSADFITNFDNKSKETYQPFFRDAFLKNYSIPDPSGSHLVLNPLQHDLKRSYYGSDANDRGKPRYLANELYKNAAIETFEIRFNNQNDIIKNGKKGAFRGQHEQRVYNGTAWILDYVPTNDGSYPTKWYIATNLHVVMPFRRQAGLQGEPYKNLAQSQKEADALREPNIRYNQMIDESNEAMQKMEQLKLKYGENNAEYKKLLNKYTIVDANNPSEWILEYNKVLKAKKEAENNVYGYTQSITLSKFRTNVPIR…	768
	EXC46_RS01035	MKFFKSSKKIASLILLSSPLPFLLSSCYSKIQDANFSENSGSQNIQKAQENKIQEIKEQIVGIRSKINTDIENYNSIYANWSEKIDFYNKIGGDISNVESEVRLFQSQYQVLNDKLNEKIANYQKDTLWKNNAPAQDALAKLKVKIDLSDLDYQKVQNTQLIALLQAMNEENLKTKQAQQNIFNKEQELAQLKTKYFQNQDVIRNDYDTLQKILTNTIANIDEIRQKENALKTLSKVHLVKDTSSEVILLKLSQLEPLPKLPSDIAPSTPIENPDLPNIDNNPSQPNPGDESEDNSNVPSLPWNFPIQDFSKENSYPDSSFMSRFEKLKNSLTSEMIYGEIYDRTFTFKYSIQNKENQNVPFEPAQGTAWIIDYHKYTNAANKYKIFMATNMHVLEFFS…	791
	EXC47_RS00715	MKNSRKAIFYSSIVLGTIATSSTAGSLFYFKITDSSSSLRINSNSSKPNVAAGDDFNTANNFASNKDGLLIKEKTPDKPKVDFVPPTITPPKKEEPKVINPPIEEKPPVVVQPSNPVEEKPEPEPIAPKKPKDETIIIENPDLPPVTQPKKDDKKLTKIKKDEIEYFAEIIEIPPRAEDQSDIDKGLTNRVPYRAEITPDVGTISNGASEANIKASIARAQKNAKSGDWVFSSSSSYREILENENRSIEIKQNYFNNIGSAPEQLGNLYSKYFRLLKDKETIGKYVDDIGLKNLDKWWNSTEYISWQNGWNVTRIPLGHLLLLIHIDHSKITKLSKQIIDALNRGEVIPKDGGTMSVNENGEWVAHNFEPAVNKVTGEMTRNNKHKRVLGNNEYWWRTP…	792
	EXC47_RS00720	MKKKILLNLSLISNSFAIPFIASSCQTEKVEKPEIPNNPDKQNEPSNPEEPKNPDTTLKPNEKYYSTSEAKEFIKDKKWNEIFEITNNFGASYETKTAEDFVNNYLDYGIKPKDEKLSISYINVKKSGDTEVTITLNINDNTVDYVLTNFKEKENNPFDNSNEEPTDLEQYLEKSNAEKWDEDFAKYSSRLNSFRSQNPYNPTYSNKEEYNRKAEALGLPNYDQASLLGQILPIDNNKLSIPKTQNPQFENWYDNFGVTDKYKNHGLARTITNDTYAKAAMHSYSLTITNSLIPGDDDSIKSKLRHILRYREDFTDMVNAITNIEKRNEWKKKWDAINPNGFVLTDVGSIKLFRHNLVNELIKQEYVALGGSLDDLDVNNHPEGGKLYVKDHSNKEKVE…	861
	EXC47_RS00725	MKSTRKATFYTTMILGTVATAATVGSLFYFKVADSSSSLRVLSRPSLKPNVATDDNFNTTNNRISNSDGTLKENETPKPKDPEVIIKTPELPKPKPEPIKEPEKEVVPPVIVQPEPEPKPVDPPKVEPEPVPEPIKPPEDKIVIEDSSLPKPEPKPNKTIEKIEKNGAEFYAEIIRIPPRTDDQSDIDKGITNRVPYRAEIAPDVGKVYNGDSDANVNASINTIIRNAKWQDGIFGKGSTYREILTSTNDSLEVKQNYFNNDGNTPDQLGNLWFKYFRLLKSKEKIRPYLDEDGLRNLDKWYDGEEMFSWPTRSGVQTVKLGHLLLIMHIDQTKITKISDGVKNYLKQGYSVPDGVYSYVNDKGEWEATTFEPLVNKGLAEIRRNNRVKRVLGNNDIWS…	798
	EXC47_RS00730	MKKKFLVTLPLSSLTFFSFISASCNSDLVDKDQKNNKEKKLSDKTNPSKPEKGKNETLNPGAGSSSISSDKYSTKQAADFIKGKRWDQVFNFGHNFEGTWNSKTTKQFEETYGDFPIEPVDSKLDIKVLYANAISNTEVEFTVDINGNRKIYTLNGFKVESNPIIPIFSDQGSEPNDIDKYIDKSDADKWRHDFDKVKNVFERFRSNNEYVSNLSDEEIIEYNRKAEKLGLPSYQEALLLGQALPKNKSDNSKELIHPNIPNPQISNWYDNFGLSESERHKNHGLARTITNETYAQAGLHSYSITFNNAFVPNDRDEDKKVLEEVFKYEEEFSDMISHLKDVTIKNKFTSNWEKIKPENGFIRDLGNIQIFINKLVTQLIRDKYVENGGNLSDLSEYQD…	878
	EXC47_RS03160	MNKKNLFKILGVLPYITTSYFYIACSNNDSNNNISINKEKNNNTYELDVLVKKFSNNTNDKSQLYPTDLNSSEFDFEIKGENANNFYVDNIELDFYFNQKGKNISDWLGALDLIVNLKNNNDKNINIKKILKLNGFKHNPLNGDKVDLIFPSPFDEIRKNYTEYKNLSHNQIFDLENEEYMNALQASPMVWGDKHPKEYRKDLDLTNLESIKKFDNLAKSINIDSYSNWYTKGHTLPKYDKNGNFLGLSIYDGQEIGKGHIRADFLGTNQWRAEGLPRMLVNDMYKKIAMQTFGIEFTNDNSDGQSFGTSGTLWILDFEKTKDGSYPTKWFFATNLHVADSLLKDTKNVIITKISSNANLNDKFSISTEDDKFEKFFFKQKILKNNFITKIFEGNDFLK…	729
	EXC47_RS03165	MMNSKITKISSDIIEIKFENNRLPKLNNLLTLHNGKSFLLVKRILDSNTVLAIVVYAESPISIDDEVIDTGKTFMVPVGSTSKNNIYNFWGNPLLKENNTLPKYIEMNSIINKNRFIDEKPEIVQTGIKAIDFFMPILKGHKLGIFGGAGVGKTVLMKEIIFNVNRSNKQTSNIFIGSGERSREAIELYDELKASNLMKNSSMYISKMNEFPGARTSIVPIGITAAEYLRDIYKEDVLLFIDNIYRFVQAENEVSASLGKKPSVGGYQSTLESDVANIEERLYKNENGSITSFQTIFLPMDDLSDPSAVAVFNHLDGNLVLSREQTAKNIYPAFEPLASTSNSVNEKIIGKRHFDAIIETKRILKAYRDLEDIILILGFDELDEENKIIVKKAIQLENF…	467
	EXC47_RS03170	MTNYNNPKIFAVFDYIVEVHGKYNYKQQQLFYLKSNPSIEMILIFADENKAFLLANNKSSINIGDEIVEKKYEEEITTKNNYFGKIINIHGNILFPNIDTKPAIGSYENKNPIFGFAHNLMTVKKLNEQLYTGIVSIDLLVPIGKGQRELIIGDRQTGKTHIAINAIINQAKTNTKCIYVAIGQKREAITNIYNTLKEHNALDKTIIIDAPSTSVYEQYLAPYIAMAHAENISYKEDVLIVFDDLTRHANIIREIALLTDKPVGKEAMPGDIFFSHSSLLERSGSFVNRKTITALPILQTIDGDITSLISSNVISITDGQIVTSSDLFAQGKLPAINLDLSVSRTGSSVQNRVVTKVAGEIGKIYRTYKKHLKLAMIDYDFNKETSLLLYKGKSIDKMF…	510
	EXC47_RS03175	MNKKIKKIFFGSSLLTASFLPVTIISAGETNSNNEKPKDELSPKFPEFKKYSDEKTKEAMKIAIENAVSYFKNKKEKFETLTDKDYKEKIEAIYYFNELINFLDSNKNDMLENPYKYNLFALTPRVLAENTKFKIHNIKYNDKLYKNIKTGLTSPTDYKNALGEKGKFENPEDANNAFSEEEFKKIIDKYSEDLVNEFTKITFNEKDVLKLESEIFLKSEPGQKGFTVEFKKEFKDKYETIDKYFLSKIKDRFIDFDLKQNEEAEKEEEEKQPETNPSEKSENSPLVPNDSLNKETKQKQQEIIESLPELSPIISYDIAELNIKEIYDLYNSSAEEQKEKLFFFNNSINTRFSYTIESLEIKDEKLYGYVKIQDRVEKGAKRGYKSLIDNNPFDENISF…	708
	EXC47_RS03180	MKKSNSLIKIIFEINKEIKFNNSSLSIYLENDESWLLFPKKSKASFKNSLIKINDKNNKEIFLFLETATMESNDDSIIIELYDQPKFYFVSKNFIDIKQEISNQTKVLNYLEAKENISLNVDEIIEINNIKNTLFKLKMIQKFKLSEGEINE	152
	EXC47_RS03185	MQLIKLLDKVKKLENIQKKVNNDRNILLINIMKLTKGLNHYTYKALEIKSEISKLFSEYRFKNNIVDNENIFEKSKFFKKIIKSFYKQKELWIYVTEEQKYATDSYSRYEHKILETIKKKRADFLPIGKRAIEFCKENKLTIIKEYDLWKNNISFMKNISQIIKTFYIEKNYKNVNFVINSNKNYNNHFTILPINKFNVYELLSNKEIEIKNVSFKNTKIFPNINDYLENQIDLFLLNALHSLFIESSFYTAKVGLVTLNKVSNEIDENVAKIKKKVLSTKREIEIEEITMITRNNKLNLIDKNEVNNNEKE	312
	EXC47_RS03190	MKKDNIKNNSDSIEFFDMYSYYEKAKNSNTIINFEKLIATVLFKNKIGFESEAYNLFVSNIIDTKKNREDFIFENFVISFDVQQKFALDALVPSLKANESNYVNAFDLTKSDEKELNEFLKTYNETINEWLLKSWFVEIMPGIIMYISKNTNKYKLLFSKNWISKINNAIN	171
	EXC47_RS03195	MSLKLQEQKIVNFEELQIKQRKNILYLVFKYLLIVFFGISLTTILLMSPLTIFANKILKFNSLQFFLNYTDSSQKTLSFLIIYKIILLLFILFYSVFINYNNLLMYKQNIKVYIPLYITYFSLSIISIGLIFGYFTKESSEMLNLIYILVPLFLIRLYDLTLRYSIGKKQDPTLYKSLKPLLLTLISKGILFLISITIFVIWPLSSPGLFNDYTIKNTFYTTIREIFEVNNFKNFMIIISSFVFLGILLLGNFSYSIIYLMNKKVKPESFKHFIHMSLVTLSSSLIWFIRTIFYKTKTVDIINNPINQNYFYLFLILFIVLIFIGFIFIIKKIKNNLKASLISLIVLGVEQLLFWSVYFITILVNNSATVNMINLSIIILFSLISYVIFFTKYKSLNNI…	483
	EXC48_RS02365	MLKRRKKVFLLAGIGGMIASIALTTVYAQLSKNISDFKFNISGTVKTFIDNETADPSNARSGAYDDNLPRRKIKEPIKDKIPTPNETIDNTDKLRKIEKPKVEPDVKPNPPESTPETQNIPRVEKHVLIEHGDISYYGDKVYFKPREYSKADIAKGIANRIPYRAELLPDVENITGALTEKNIEKSVQRAIRHGKAGDYIFGKGSQYRELLEDKNKSIDEKVAYYNSDGNAPEQLSTLWFKYYRLLKSKETIAKYVDDIALQHLDEWWNSKEEFSWLPPRAYERKKIPLGHLQLLLHIDHSKITNISQSVKDELAKGYVIPQDSGNVWVNDKGEWESGNYEPPLNPVDGEIRRNNRIKRVLGNNSIWSRNPEDVERGKYGNWRDTDVTEFYRQLLNKDS…	772
	EXC48_RS02595	MKKTKLLLFISIGTVTSLLPLIIASCNNKTQDEKHKNDSNVLGSDFLENEETEKYLENKTIQDIFTFKSTFNSDTPLKFSNYTANEFVEKLNLKEILLEPKNNKLKFFVTNVLKEPGDSVSIYINFSESIQKNYIITGFKKGNIIEDLNITKKLSDSEFASYLNLDQESRYKKDFENYYPQLKSNEQLRSTPITEQQKQEFDKKAKELHLPTYDNANLLGFTIPKYDDKGNVIGLDLKEKETGKTSSLIDNFNKDQYKNIGLARTITNSKYANIAMQTYQFNITNWIVSYEESERKKAHELLKNDEDLSLLINNVKNQEKKTEFLDRFTKNKNNAPALKLLLDGVYEQLKEDYGSDIEASKVFTIYVKNQRAKIKKRIEDSDLKPETKKRIYPYINEAV…	830
	EXC48_RS02600	MIFFYKRSVMMKKLNSILFSGVTSITSLPLIFVASCTQNDSDTNNSNNNDGSIQQPNGIGKKILKTKEEITNYLKNKTQEELFNFNYLYGRNNVNLSDFSVTDFLNKKKSGEISLTLKDQNIDVEIVNLKANNDNDTIDVFLDFNNNLESFTLKGFKKGNPFEQINQRVQPSKSEITKYINSSQNERYNIDFKKYLGPLSNNEKPRDLGTTAKQKEEFDKKARELHLPTYDNANLLGFTIPKYDSNNKVIGLDLKTIGETGKGPADTDSFGISKDDANKNIGLARTITNPTYANIAAQTYQFNISNWKVSYDENERNKTKDLLKNDENISLLIEKIKDNDKKANFQKRFLTAKEHNNRNALKELKSRIIEELEKENGFTKANEIVSEYTKKHIEEIKEK…	848
	EXC48_RS03295	MNGKIINLWSDVIEIEFPKENLPKVNYLLTLHNGKTYLLVKRILNDTTVRAIIIYNEQEIAIDDDVVNLGRSFMVPVGHESLNNIYSFKGEALLPENAYYEPTKVEMNSTINPERFLSKNVEFIETGIKAIDFFIPIIKGYKLGIFGGAGVGKTVLMKEMIFNINKRSENTANIFIGSGERSREAIELYNELNSSNLMDKSVMYISKMNESPGARMSIVPIGVTAAEYLRDNEHQDVLLFIDNIYRFLQAENETSATLGKRPSIGGYQSTLESDVASIEDRLYKNDNGSITSFQTMFLPMDDLADPSAVAVFNHLDGSMVLSRAQSAKNIFPAFDPLESQSNSVSEELLGKRHFDAIIETKRILKAYKDLEDVILILGFDELDEESKNTVKKALQLENF…	466
	EXC48_RS03300	MKKNPKITSIFDYIVEVSGEYPYKQKQFYHLENNEDVKLMLISATHDKAFLIANTKENQLQIGSEIILENDDARVDTPNELFGNVIDIFGNIILPYPEKTQLSLNASGRKVFELAHDLMSVKTLNEQLFTGIASVDLLIPIGKGQRELIIGDRQTGKTHIALNTIINQAKEGIKCIYVAIGQKREAISKIYNTLKEYNAIENTIIIDAPSTSAFEQYLAPYIGMAHAENISYNDDVLIVFDDLTKHSNIIREIALLTDRPVGKEAMPGNTFFSHSQLLERSGSFIDRKTITALPILQTVDGDITSLIASNIISITDGQIVTSSDLFSHGILPAININLSVSRTGSSVQSRSVTKVAAEIGKIFRKYKRHLKLATLDYDFNKETTALLHKGKMIEKLFNQ…	509
	EXC48_RS03305	MSKKFKKIFKTLSLASTLMLPITVLSAETDQKSTPSNGGDNSPKQGAEKKEEPKKEPKNDPEFDSFKDKATNKTKEGIKKALERFEAFAKEEIAKTEKLEKDFKKRFSKTTYLKILASFVKNNKEKIINNPNENGFALIFPYVIGTNRKINIQDIEYNNQKYTSVWTGLTDPTDYKKALEKDGKFKIIKENQINDFDKARFDNAIEQYQKALNEKIDGLIYNEKDVLEIEKDFNLDFESSNEKNGYTIKPPKNYKTWDEYIKAKIKPRVIDFDLNLNIKLTQEDKKEEKPQKNPEIPPSDKSPDLLDQKKDPAANPEVFQGIPALSPEVRYNLITKDNKEIMNLYNSNKTNILAGKEDPIFFFRNPINTRYAYTVIALTEEGSNLLATVELKDVINPNA…	742
	EXC48_RS03310	MLFKNINITYLNGKNIQFNDYEIFINHNDEDNWVELDKNSVGSYSKVLLRFRNKKLNNEFYTFLESVSFIADMENIDIKTFSSQNFYKKAKKTKNQRGELAELKKKMREISSNQHFGWIIDEVIEMDELENSYFICLMKNLLNIEEVENYE	151
	EXC48_RS03315	MHIKDLIQKKRNLENIHVKVNNDKNILLINILNLTRKLSFYVDNALLNSKLLDGLKEKYNIKNNFIQSNKFTQLKHKIKKPRELYIYLTEEQKYGTDSYSRYENEILKRSKDSSIDFISIGERSKNFIESNKLNLLRYFDNSSYPNLTKILTKTIKILFVENNYSKVNFVINSSKNYKDPFTILPLENFDVDKLLQLKEKTEWNNSLKDYKIYPNIENFIEAQIFVYLENVINSLIVESSFYNAKNNLVTIDKKIKQIDEELLIVTKRVNRAKQEKQIEEIILLTQKKKTIFDEGGN	297
	EXC48_RS03320	MPLKWISKQKIQEQEATFNLYKKYESIRSKNENNILSFDTLISRPLLHNNVGFSSNEYINIKNMINEAVNKKYDLIFDEFTITFNLNLKYSTSVMIPMVTNHSGEMSDNFAANLTSSDDYLTHKILRDFNNEITNFLGRGYYLEIIPNTILFYHNQELKLFFSKELSVKIQ	171
	EXC48_RS03325	MNNNDLFDRRRIYINYSSQISSKSGNEWIFIYKLILILFFAIGSLVLFIKLGDSLFPEKVLVFLGGKPFQNFISFVTVNQQQINATLLIRFSILYFVFLFATFKNFSNINEQKERIKQYIVFYILYLSLSIIAFVLFFAFIGKNIPIKIKEGNVEKIVMVFVQHKYINLVYLLIPITLVNISFEIYKFILKRKSDPIIYKSLLPIIIQTFSQLMLLGFVLFNVLLWDSYSKNGSLFDGENQKYWNFVERLFNEKNSKNLLIIVSIFTFIIFMIIGSNAMKLHKISEKNIYQVQEKDRYILGIIFIVVAIIWLGTLLGGETVKYAIFGKETKYDLIHGLVIIIASITTFLYFAFSFISKTNTKNPIALSVRFAIAQLLIWVPLVYSVITYDNSNINLINL…	504
	EXC48_RS03330	MKIKKIKNILLGISPIFPILLVTSCETSKDDKQNPQEKSPKDTEQSETPNDATIVQIYNDAKQLTFNFTEYDHLHKKASDIFFTSLEAESIKFNVTGDKASLYEYRILSLAPDKDEKGQIISNRTGKGKISFEIKSKLNPEKSIIHTIEVSGFKNNPQNIGADGILPPSEFVLPKSYAAQYATDFNQIKRFEKDNEDYIKTLKRQPGLDDAKFRSDLGSVTQEQKNKFNELAKSVNQDSYDNLKLKGFTLPVYDSNGSVKGLHLYDAPELGKGPSWVDVVNRNPYDSKGIPRVLINEHYRDIALQTIRIAFNNPDEEKTKELGKPTGRLTSGTAWILDYVKPESGKYPTKWYYGTNLHVADALTSKTTDWGIEVLSKKINILTKLKVNQLDDRYIHKGF…	743
	EXC48_RS03335	MKKMLNRKTKLALILVSTSVACSALSSGIIYNSIPNTTFSDKFSITSNFKKELISKNNLNLKDLNPSGADVNIKEIIIDKPLPKPEPKPNPVPVPEIKPELKPKPKPEPTPEVKEAPKTSPIPNPTPQPTPTPAPKPIPKPQLPKSTKQKITFENFSSFTADVTIPPDRIDSRDDIEKGITNPDGYKAEIVPDVNSVEVTEEHRNTTRKNARGSLNKYIGIPFLKDNYTDDDYARLLNDGPNRDALINIIWKFRDLLLNGDKVYDFLTDQGKSKYQDIKKIQNQDVRFLRLITYIDVSKFNKLSDNAENNLSKGLLISKDESNVYINANGEIDSRAYSPISNKVTSRLQRDNKLKRVFGYDSYFKRNPDDVANGSYPGWTKTDVTSSAEYSKYNVSHSD…	758
	EXC48_RS03340	MAPDIQYVEVTEELKAQNRKFAQQALGKSILDGAFEAFRTPPIHWNEENFARYYESSPSNIYYFDKILEKFKNLLDNGDKVVEFLTDEGKKLYPELKKIKNEKIKRLRIISYIDITKFVLTSDKLEGELSQGYVIKPDNDNIYITEDGKLDSYSRTPLINGSVERLIKDNSELRTFDYNSYYGRTGKSVEEGTYPGWTKTDVTKNPEYAKYKIGDNDGIKFELIKRDVPDPKKRNQGIILTIDAENEAGYAKTLELINQLKADKKEITSYRIINIGRNNANQSFINIFKALPDKIPQLELFFETHNTTSLIALEDKEIDELSLYTTGNSNAGGWSINPWALKKTAWVNMIDYNVSFDYKPGLRVATRLGFDDIAFEDSDFDGKDFSRINNGLRMVYWVR…	575
	EXC48_RS03350	MRKKILNLVFGCSSLIALSLTACSPQKEGQNQSGSSKTQASTPEEAKNLINEKLESLKNKEQKEEIQKQLSESGDDITKLNKVLENVNLQLNLNNEINNLQFQYSVKGNEVREGSLANIYADGIDSPNDVFVQVKGKDEENKYLTIIKEVKPNKAKGEVEIKFDVVRRGYETVKISEKHIIKGFRTGDDPQRIFDQGINKSISNPSVIKAYIAKSQAERFASDNEDYIKALSRQLATKPDEDVSVESLRKRAGDSKLRKEITDDQYKNSKDKFDSLVKEKQANLDSFDNWLLKTFSVPLYDKDGKFQGFSINEGSQFGIGPSWIDSAQRNKFQINGYPRTILNEQYLRQALQTWHIEFANPARNEYIDENTRKREIIPNTFTPTAGTAWIMDYALDSTG…	823
	EXC48_RS03355	MIFKKRKARNILLIFGVGSASSILASTIVYRSINDNTNSNKFSIFNLRKPNFISKNNLDLSNLDPSITDINIKELEKVKPQENPKLETNQDSIVVNPLVENIAKEQKVPPKQKEEIKKKEENTKAQNQALFQPQPPQKREKLNRVHKKLIIDGVEVDAIVEPPRERIYSSNDIIKGITNRKPYQNNAVGEVISVEVTDKLRKAQVDKVKKIGSGTGLFDDFRLHSWIKEPELDPNTKEGLAKLTKVLFMTENDRYNYSNLIHRFLRLLNSPKIKEFLKEPAQNQYEQKIAEFKSDLENFQAEYDKFDKETYAEAAEFHKLPKDQQTDQAWQPIKEKFRMLEEKKHELEGYKERKNVWLISNLDPSKFAKLAPRVDQDLEKGYSLDPNNSYINENGEIDS…	819
	EXC49_RS01710	MNGKIISISSDVIEVEFAKGKLPLVNQLLTTHNGRSYFLVKNIVDEQVARAVVIYLDKKIALSDVIVNTNKSFLVPVGQLSKNNIFGFDGASLNGVTKTQPKLIEMNSIINNKREINSNFEIIETGIKAIDFFIPIIKGFKLGIFGGAGVGKTVLMKEMIFNINNKYKKTSNIFVGSGERSREAIELYDELKESDLMKNSTMYISKMNESAGARMSIVPIGVTAAEYLRDYEKEDVLLFIDNIYRFIQAENEVSASLGKKPSVGGYQSTLESDVANIQNRLFKNENGSITSFQTVFLPMDDLSDPSAVAVFNHLDGNLVLSREQSAKNIFPAFDPLTSSSNSVDEKIIGKKHFNAIIETRKVLKAYKDLEDVILILGFDELDAESKITVKKALQLENFF…	461
	EXC49_RS01715	MPKVSAIHDYIIEVSGNFDYKQQQVFSSKTNPKVKLFLVSATEGVAYLLGNEEARKLSIGEEICISNDNNEVFTAKEHFGKVIDIYGNVVLPTKQAIVQPKGVETTEMFKLAHNLMNVKKLNEQLYTGITCIDLLIPIGKGQRELIIGDRQTGKTHIALNTIINQTKKGVNCVYVAIGQKRENISKIYNTLDEYGALPHTIIVDAPATSAYEQYLAPYVGMAHAENIAKNNDVLIVFDDLTKHANIFREIALLSNRPVGKEAMPGDMFFAHSQLLERAGSFVDKKTITALPIIQTIDNDITSLIASNVISITDGQIVTSSKLFAQGILPAIDIDFSVSRTGSSVQDRSMTKIAAEIGKTYKQYKRHLKLSVLDYELNKEIANLMYKGKMIDKLFAQPGF…	510
	EXC49_RS01720	MKMKKYLKIIVPLLVGTSSFTLSFSPNAAVAQNSARTNQISPQFDTFEAKAKTEIEKAIKNSVDKILIFLDAELAKLKDLNAQADEEYIKKLERKIHLTTLKSFFTDNKSDIISNYQKYGFKVIFPYIISKEKKYSNGKIKYDGETYTDIKIGNSTSLDYSEVLDKDKDLLLREKQEDNFLSNEKFVKLIQKYAADLEKEIIEIIFSQNDILKIGKDIFFVEKEFNNPSTPGVKINSFSITTPQGYASWNEYFIKKITNRYVHFDLRQNQDSYEQEEEPQPQPSTPPNVPPIVPNKPPVDPKTNDPKQIPESILSLEPYVSYKYSNIAPKDLKSLFDSLSVDKKTDFFFFINPINTRFDYVVESINVKGEKLILSIKITDKSKPELSRKYLIEKTNFSY…	702
	EXC49_RS01725	MQNTNSFKTVINFLLSKKVEFPNSEVYVNIGDEDDWIRLTNDSILSYEIVLLKIYDLNEKTQKFFFGKNVNVIVENNEIKINTFSDHISFKAVKIKNLYSNEMKEINKKISQLEALQHLGIDLDTYLELKKLKQEQYILKMKNLFKLREER	151
	EXC49_RS01730	MDFRKLESRLENLRKIETKVNNDKNILLIDIMKQNKLLTNFVNNALISRNMILSLQSKYQIKSPLIVKDSFWNKIHFFKKINNLLFKKRELWIYLTEDQKYATDSYSRYEDNILKNASRKNADFIAIGERAVKFCQAHHFNIIKSTSNKEKTPELAWKIMQIIKILFTEKNYDTVRFVINSNKNTNGYFVILPINEFNINQLAENQKVSQDFSIEKFKIYPNIEEFLDNHISAFIENSISSLLVESSFYKSKVGLISTNKIINELSEEIAKINKKVIRTKRELEIEEIVLLTKNNERFLKKGGYK	305
	EXC49_RS01735	MPYLVFLQYTSRHRLLTKERYKMKKANKITKQEFNFFNLYEEAIDSQKFISYEKFIASVLLESKLGFSSNEYLTFEKTFNEAINKKFDLLFEHFVLHFDVNLRFSSDALVPTIVSNESASVEAINLRSNADQKINLFLQNYNSLLYDLIRAGNYVEILPKIVIYVSENTRAIKILFDKSSVLYRGQ	186
	EXC49_RS01740	MNLSATKLSNQTIFDDNQKLLAAKRNNLIVFIYKAVIIAFFLISFSVLLFTSKNSIFGKNLNKSLYFFLDFTKLATEQINWILLFRASCLGFVYFYSIFKVYLYINKNKEHIKLYAIWLGLYLSLSLATFVIFLTYQSDQANEIIKLLFLLVPLVLIDISLTLFMFFTRRKLQPIIYGSKWPLIIDICARVTLTAIVFAFFFKWIYSGGEYHIVLSYNEFYSWLLKLFGTKTFVNFMIIIFGFIVFGLLLVGLKIYDIWSIAYRQWDSENFKDRMLLYLVGLVSCFIWLISLFALKIPNDNIFNPNSPSNYLYLLFGLLNIIVLALYFVVTKLNKLRIDSSLIKNLYLAFFEWLIWTLFLVGVLLTQNTTITVVNLLLTIVASLLIFYFHLKSIKRFEF…	486
	EXC49_RS01745	MLKLQMILNLYKRINMKKKLFKSFLISILPISTCAIVVSCKDNENQKPDVKPEVMTDSDFESLVNTSASFDVLLNLNFSGSLAQKGKNQILPTEIQEKKDELIVKLNQEYEGKIEAQIVSVILETPQGGVEPSNISGQLTLSVLFKNKATNKNIIKAYKVDGFAKNNGQRHDGKIPTTPTSGLEVNIKEYLLADQAKRFELDNKKYMEILKKQFAGETSLSKIRPDLKATESEQNMFNNVAKAVGFDNYYEAALKGFTLPVYENGKVQGLRLQDAPEIGKGPSWIDSYKRDPYKTNGLARTLPNEKYRDLAEQTFQIRITNKNDFKKEIGIANENIAIITSWNEAQLQEYKESLVKDLTTQHNFKIEDLNLAIEQANSQVKDALIKQKTDEEKVFEAKK…	843
	EXC49_RS01750	MMFFKRRKNKILLISILSSVSVSTVLGSVVFFSNSHSGLGRSFISNNVTDANLIPNDNLDLPNTTNSIRDNNIKVIPEPKPITPEVKPAPPVVTPAQPTPKPTPDSPKPVPQPTPAPTPTPGRIWTKVMINGVEVEAEVTPQPDRIVSEADKARGIANVNPYMNQTVGELHKIKVTEELKKKTIDNALNDGNKKGLFNDFRLATITDQIVDDNNLDAAEEMTNYTDNSKLNWQKILDRFKKLLDSPNVVKFLKPKAQSEYPNKKFKSETQRYIWLIHNLDQSKFTQMSEGAAAYLEKGLTIDPNNAYINENGEIDAWAFTPPNEYNKVTSRLERDNSERRVFGYKSHEIRSSDVVLKGTYPGWTKKDVTNNPEYQKYNVGKNDGITISELTRNEPKDNE…	735
	EXC51_RS03460	MIRAKRNKLLKGLLVFSVSLVTAAITTSSIYLTRQKSDVDKQKGIEDEIVTPTLVDGVLILIKPENRSLGDQNIEQIQKTTINLVTLLPNEEKKVLVSFEIETTKNEEITMDISDRIPENYEIDPELNKNFEGSKIVVKIGQVNEIYLKEIKSIPTTVFEFYNGENKIGSSVSFTIGEKEELIRQYKTQIPEGYKLQTNADGETVEPEINLGELNKIQIEPIHKEYRTTIIYKDKQNNVIHTQKDIITLDDAKVNPRNYLPQGYEFLEDAQQQQSVAELPAGKTYTFLIKKTVKVHTTVVSYQLDGVQKATHTFTTYGDNSSITLEQLKKFKPNNLEIKKDYSTSSIVIGSSNNIVPLEKPRLKNTTRLIFKEKEPLKVVQDISITEFEDVQISLSSYI…	1037
	EXC51_RS03465	MTNTNTIPQRKIFSQQMVKNIYKNLILLILFVGILFTLFTFSNYVGNDIVNAKSNDVFVGYENLFNLSNPVFKSRNFAIIFNFTILITAFIYGVYSGYRVWRYSLKNTYSYAFSVVFVIVAIASIILLAIDPINYETDPQNLIIKSVPIIVLLLISCVFEFLLFNNKRKISPSTMLLNVSFFASALLKLFLTIIGFVLLYLFVSDVKVSANEKAIDYLFFSGKNEMFKKIDYALNTNAGGLSFLYHFVLITIALAAIFLSIYPYFFGSYLLNRRKNIYKDLTKIALVSSFAVLIFALANVTKSVEQSSFVVKNSISHIGYLSFSAVAVIIIGSYIAITKFFKNQLNHYNIDSFLLALALLTPFSIAIILRTINFDKFNNYIILVLLSLFVLVLFVYQNF…	493
	EXC51_RS03470	MPIFKRKTKTLAPEVQAYHDMIFKNYHNAKADKFISNEAFINQVLIIANLNKKDELWKKYYHQGYEQFINKNEIRFKNFVLTYERDLRFDLNNLVPTIKNVTNPKVITFNFANSDLEAEAALLECFNKVLVSFLEQGYNVEIFPDVILTFDKNLDKLTVLFSENFVTDAHQEN	173
	EXC51_RS03475	MHIKKIKSKLVSLSKLMKIVESKKNITLIDILKLSKRISIYYERAIQSKDIVQTLLEDHNVDSPLLDFSALVSKKSFFNKFKKVAAKKTIWVYITEEEKYSTNSYFKHEKSLQEFFKEGDLMIAIGARAINFATQNGYPILFKSDTNDLDRLANTLPALIESYYQNYGFHNLRFVLNSSKVKNSYLDVLPMESLNFNLNVKNLDLEATIDIKKMNIYPDIKEFIETEMIAYLTYIFYTLLNESALIYLKYKLVAQNQKINDLEKRFKQTKLYMLRGKRELEIEELSLLSKKKDLLHEKGETVNE	304
	EXC51_RS03480	MNKITLKFVSESYEVSKMQITKLEINNDLKDYWVTFKPNSVASLRKGFLKITFKDESNSKEKVRYLILNNPFLIYLDNQIELRYKGKLQFYIHQSFDKASLKTMIKQLKEKNNQLNLIKAYQENNIHFYDSFEASKLNDEIFYQSALLNFELIKEEK	157
	EXC51_RS03485	MKHKKTKLFLGSLAPVVIFPTILSLSATGEAAANGNNPSDPNAPSKPTLDPKFDTFGDEVNKITKSKLSTLIDDKILEFRRKAQDLVKTSAASSNDIIKGIYLQKVADYLENNRDKILENPTEYGLNIVYPKIISLNKDLYTTTVIYEGNEYTNIKFGLTASYPSDEIIPSATEDKSLNTTDLSTLREKTYTYYDNLTSEFEDVFANAKDIPTLASKESGNDNNRDITKICYDSDHNGINISLPEGYKSWDEYIRSKVVKRFTAFDLLQNSSDEEEEQDDPYPPITDEEKPNDPLEESELRFVPQLSPILKYEFFDLYKDKIQNESKYQELVSESSKDINRFNNSFYFDNPIFTRYEYKIESLAIENITENSVSKSVLVANVKIIDSLNVGNTRIYKTN…	735
	EXC51_RS03490	MKKPIITAIFDYVVELSGKFNYAQNQIFQLKNEKQNTQMMLISATENRAFCLANQGLSEVVIGSEVEPIPFSDVVKTPSDIYGKIININGDILYPASAKYSGTYLEASHNIFNSNNTLLDYEPLKEQLYTGYINIDLLIPIGKGQRELIIGDRKTGKTQIALNTIINQKDRNIKCVYVAIGQQQSQISAVYKILKEHGAMDYTVIIDASSSNPYEQFLAPYVGMAHAENISMNDDVLIIFDNLTNHANVVREVALLINKPVGKEAFPGDMFYNHSKLLERSGKFRNRKSITALPIIQTVENDITSLIASNVISITDGQIVTNSELFALGKIPAVDIDLSVSRIGGNVQKSYIARVASEIGKLYKSYKRQIKLASLKYDLNDDISQLISNGTLAETMFIQ…	509
	EXC51_RS03495	MSAKITKIWSDVVEVTFKDEVLPKINHVLTTADNSSSLLVKKIINDSQLLAIIVESNENLVINQEIISTGKSFMVPVGAKSKGQIFNILGKSLTSDKKDFTFVEMDSTIVTNSDYSFEPVILETGIKAIDFFIPILKGAKVGIFGGAGVGKTVLMKEMIFNLSKNQERTSSIFIGAGERSREGVELYNDLKESNLMNSSSMYIAQMNERAGTRMTIVPIGITAAEYLRDKNKENVLLFIDNIFRFLQAGSETSVSLDKKTSIGGYQATLNTDISQVENRLFSNENGAITSFQTVFLPMDDLSDPSAVAVFSHLNGSLVLSRDVASKNIYPAFDPLESTSSSVDPTIIGQRHYDAIMATKKILQRYKELEDVILILGIDELDDESKIIVKKTLQLQNFFS…	455
	EXC51_RS03500	MKKPISSKLLLSLSGMSLVALSGACCGSCTEQQSAKPKPKPQNPGGEFVDPSNGGNSESDGKAIVYEDHGNMAGPGLSNQTNPQTGKLEIPNPTILPKYENAFGFNDDTLEYPNPDQIGLTNYNKYENIYLKELINHLNIDSYMPEYEKYDSTFISNFNSKSKETYQPFFRDAFLKNFSVPDPTNSFLILNPLRHDLKRAYYDSYANDRGKPRYLANEHYKNAALETFEIKFNNVNTVIENGRNGDFRGQSAGRLFNGTGWILDYVPTEDGTYPTKWYIATNLHVVMPFRKANESGEPYSNPAKNAEEAENLRRWNVRYNQMQEEYEAAELKMKEIKLKIGESSKEYQALLNKYTIPENATPSEWIIEYNEVIKAKKAAEAEVYGETISITLNKFRTDV…	769
	EXC51_RS03505	MKFLKLSKKIASSILVVAPMPLILTSCYSTVNEDNLDHSEDASVSSAIEVQVNKLKEQIVEIRTQINEEIQNYKSINDSWDSKEKERQNILSQISDVESQLRLSKSKYETLQSHLKREIDKLEKDSSFKANSAAKELLKIIKANVDLTEEDYATINNASLVEKVKSVYELSAQVRDSRRNIALKEGELQTLKEGYNKTEDSIVLDYYNLSNIWINTVKNINEIRRKELTLKTLNNQSVLSEKDSNAFVLQLRNLDPLPTLPGDISPNQPIEVPEIPPIVNAIDPGSEPEDGRPIEVPEVPEIPINFPWLQDWSKFNKYPSEEFMAKFEPLKSQSRKEWMYEEIWKRTFSFKYKFQEKEGSMPLEPVTGTSWIIDYHKYTNAPNKYKIFMATNLHVLEFF…	789
	EXC52_RS02190	MRKNTKKIWKSFGLLSLPFVLTTLSVSVSCDVKRSNNTNNNSTDNNNNNNNNNPSDNNSTNMQPKPKPIEKPSKDIVNGSDNPKINNNWSINEIETINLEDHVFNNFGLAQLSKNSRKITFWFTSNQEIDIKTLSNFYLIINKNEKVTLNSLRNEKGLFIGEFTLSKLESDNINIQLTYSKEDKKYNSNIVEKDFEFEMDELGEISANLVSFSKTTTDRLQIYPSELKLDDLQISVSGGNSSLFNYSIKSIDHFIEQKDQKVSDWLGAIGIIVEFENKNNPDSKIVRKFTFNGFRNNPKNGTPDHNFNIQLEPYEPLDQDYVIYSSLSHKDRFDIENITYLRALSNHLKFKGISPTDYHKDINLNSKKAILDFDKKAKEIGVDSYESSYLKGFTLPKFN…	884
	EXC52_RS02195	MTGKIINLWSDVIEVQFSKENLPKVNYLLTLHYGKTFLLVKRILNDTTVRAIIIYNSQEISINDEVTNLGHSFMVPVGKDSLNNIYSFRGEALLPQYSNPTRVEMNSTINNERFLSNNIEFIETGIKAIDFFIPIIKGYKLGIFGGAGVGKTVLMKEMIFNINKQSENTSNIFIGSGERSREAIELYNELDSSNLMDKSVMYISKMNESPGARMSIVPIGVTAAEYLRDNEKQDVLLFIDNIYRFLQAENETSATLGKRPSVGGYQSTLESDVASIEDRLFKNENGSITSFQTMFLPMDDLSDPSAVAVFNHLDGSLVLSRAQSAKNIFPAFDPLASQSNSVSAELLGKKHFDAIVEAKRVLKAYKDLEDVILILGFDELDEESKNTVRKALQLENFFT…	464
	EXC52_RS02200	MNKNPIITSIFDYIVEVTGNFHYKQRQFYHLKDNPSIKLMLINATSEKAFLIANSKENELKIGSEIILENDEARVDTPSNLFGNVIDIFGNIVLPFPEKNYSTLPPRGAKVFELAHELMSVKTLNEQLFTGIVAVDLLIPIGKGQRELIIGDRQTGKTHIALNTIINQAKDGIKSIYVAIGQKREAISRIYNTLKEYGAMENTIIIDAPSTSAFEQYLAPYIGMAHAENISYSEDVLIVFDDLTKHANIIREIALLTDRPVGKEAMPGDTFFSHSQLLERSGSFVNRKTITALPILQTVDGDITSLISSNIISITDGQIVTSSDLFSQGILPAININLSVSRTGSSVQSRSVTKVAAEIGKAFRKYKRHLKLSMLDYDFNKETTELLNKGKLIEKLFNQ…	509
	EXC52_RS02205	MNKKIKTLFKSILISSVIFVPLSVLSAETNTNNNRTSTPDKPAKPKEPKNDPEFGKFREIADKQLKEMIKSALDNLPSYIEDQISKVEKLETDYKKRLSKITYLKVVDKYFKKNKQKFIDDPVKNGLNLIFPWMISRNRNVNISKIKYNNKDYDSVWTGLSDPTDYVKPLGEGAQINPTEKNAINHFDKAKFESSLTEYAKALNEGFGKLVYDEKDVLELDKDFKLNFDDANSKESYNITPPKGFNNWDDYIISKVKPRVTDFDIELNIKLTKDEEQPQNQEQPKDEPQDEPLPEDDKAKDPVKTEEVSQGIPALAPELKWQYLNESNIVSLFSVKQDIFFFKNPVNTRYEYKVLEVKKEGDKYIAKVELRDLVNTQAKRTYSTEVYMHNKDQKNALLT…	729
	EXC52_RS02210	MTFKKILLTFLNGKKKEIGHGYEIFINHNDEDSWVEIGDNTIGSYPRLLLKFMNKESNNVFFVFLENANFVVTNDEIDIKTFSEMNFFKESKKPVLLNDEISTNKKRILELTSNQFFGWSIEEIMELENLEYKNFVLTMRKLLKLEEIEDYE	152
	EXC52_RS02215	MHIKELLQKKQNLENIKLKVNNDKNILLINILNLTKKLSFYVDNSLLNSKLLNSLKTKYNIKNNFIQSNKIEQAKNFFRKSKELYIYITEEQKYGTDSYSRYEKEILNRVKNSNIDFITIGERAKTFADQNELNVIKYFENSSIKNLSTILTKMIRILFVENNYSKVNFVLNSNKNYKDPFTVLPLENFDVDKLLNIETNKNNNLDINNTKIYPNIENFIESQIFVFLENAVNSLIIESSFYSAKNNLVTIDKKIKQIDEDLLLVSKRVNRFKQEKQIEEIILLTKKKKTIFEEGNN	297
	EXC52_RS02220	MKKIFLFNRKKSVNEEQLFDLYSKYNEIVEKQSSKILSFETIMSKPLLNNNLGFNSSEFKEIKNRLEKAVEKREEIKFADFTITFNLNLKYSSVTMVPLLSQQEFYSDNYVNSFDRDEDYTMNRLMYDMNVEIRKLLEKGYYLEIIPNTVIFQDYDSLKLFFSKELTSKIA	171
	EXC52_RS02225	MTNDLFEKKRIYVNYGSQISSKSRNEWIFIYKIILILFFFSGILTLFLKLDSSLFPQFLVKSNRGSLPLQDFISFETPLKQQNNAIVLIRFTILSFVFLFSIFKNFTNINTQKERIKHYLIFYILYLSLSIISFTLFFSFISKTNEQGTLIKYEPYQYLQLIFLLIPLAIVNTLFEIYNYLIKRKSDPILYKSSIPLIIQIASQTLLLAFVLINFGLWIKYSREGLLFRDTPQNEQKYWNFIEEIFNIKSLKNLLIVIASFALIVFLIIGSNAIKLQRLSEKNIYKAQDKDRFLLSVIFLIVSIIWLSTLLFKEPIKYSLSGPEYKYNLKNSFVVILSAFVTLLYFLVSYLKFTKTKNPIGLSVRFAVAQLLIWIPMMISVITVDNSNINLINLLVASI…	503
	EXC52_RS03310	MKRKSRILLLTSFLGVATSAAITTLVHKQSTNSPKFKFEINGILKPNFETKDVDLTNAKNSATDFNLPKLEKPKVIISTPDKKIVPIEIKPIIEKEKPKVDKDATVLNREEPKKDTKELPKETKPLEIPKEKPKEVPKETPLVARPGYKLVPINNHGIIIYAEVKDIPPREYSSADIARGIANRVPYRAELLPEVSRIVGGDTEENIKKTVDRAILKTKWADGIFRNEGALYNTIINSNDDISLKQEYFDNDGTAANTLGSFYWRYHNLIWNKELMRKYVDDVGLKHFDEWWNSEVYISWPHGWNRPKLSIGKFKLLMHLDYSKFDKISDKTREMLRNGHVLPEDTGAPWINSKGEWEIDTTSPPIKNGLGEIRRNNREKRVLGNDSIWSRSGDDILKG…	788
	EXC52_RS03315	MLNRKKKIMLITSTIGITTAISASTVIHMNSANTKGFKFKINPGTTRNFIADSVDLTKTEPAATDINVPILKNPPIVKPIIQKDPLKTEIIPKIDDKKKEIKNPILPKSTNSPKSDILPKKDEKPSQPTLEITDPTLKPKPAPTETRVIIKDNIKYFVEVTPLPPRVNKKSDIEKGIVNRKNYRAEFTPDVHKISGALTPENIAASVANAQANGKIQDLTFGATSSYRPILEDPNRDLARKQNYLDNVGSADEQMAGLWARYFQLLKNKETIYKYVDDIARSHFEEWWNSKETISWDQSNGRQTVPLGHFLLIMHIDHTKITKLSKQVLDELAQGNVIPKDGGNLSVNENGEWVSHTFKPPYNAVLARTKNENQHFRVLGNNKDDFRTPNQIEKGKYTN…	781
	EXC52_RS03320	MNSKKMKKILSGLLMTSSFLGFSTVISCGDNKNNTNNASNTENKPNDPTPGSQNPGVSDPNAIPKSELEKKTFDDLFRFTNEFGAPLSYKSLSIQQFFNNIDEGKLNISKIDEKTPLTFLNARQEGNSAKLFFIYNNKENEIVTYTISGFEGAHYDLSGPKVPASKFGSYVNSTLEERYKQDAEEYDQGLNRNSEPRNNLNATSETIAKFDEKAKSLGLPSYDRSNKMGMTIPKYDSSGNVVGLDLKLSETGKGPSWVDNYGKDGPKNRGLARTITNQTYANIALQTFQFNITNWNVSPDESVRKLVQQALRNDENVSLFINMLDNQKEKERLLGVYERNKTVMGVVKEVINQTWEQMKKDKGGEDQAAVFYTQYIKDQRKKLSDRVNALQIDQKIKDR…	818
	EXC52_RS03325	MSNLKRKHKVILLTLGSVASSTAVFGTIHGIKTDKSLSQEFKVKSSWKAFLDDNTADLSKAFPNTYDAELPRKPEPKPVPPAKPIEKPIDVIDIPKIIEPKPEPEPKPEPLPPSPVPTPKPEPKPEPKPEPKPIETNPPVVVIPEEKPKPEPKPVPEPPKETRERKEIVKDDIRYFADVVTFPPRTDKKSDVEKGITNRVPYRAEITPDIENVTGALTEANIKASVNRAIRHGRSSDHIFSAGSSYREILENDDLDVERKVNYFNNQGSSGEQLESLWYRYHNLLKNKELLRKYVDQEGERNFEKWWNDKRMFSWEPPRSYNRRQIPLGHLLLIMHIDHSKITKISDEVKRELAKGFVIPNDYATLHVNENGEWFSHNYEPPNNPTVDRIVRDNKRKRV…	803
	EXC52_RS03330	MINRKKKVILIASSIGLTAASIATTLVHTTSASTKGFKFQIDRNAKPNFESGDVDLTKSIISASDYNLPKKQAPEIVEPPKIVEPPTTIAKPIIKDPEKPQPIPKPVPEPITPSPNPTPAPKPAPTPTPAPKPTPIPVPPKPVEPPKPKKVKKLIKHGDIEFEADVIEIPEKTYDSSDIEKGITNRVPYTAEVTPDVTGVNGALTAENIKKTLGRAVNKAKMVGKHFSNDYGYGAALGNPNLDIAEKQNYIANDGNAPDHLGNLWARYEALLSSKENIKQYLNPTGLANLDKWWDMTETISWPRLMGTETRPLGKLLLLMNIDPDKITKLSKEVLDQLKNGSTIPNYGGDVYVNSNGEWVSRTFEPAVNKVTGEMTRNNKIKRVFGNNDYYWRSPDDIK…	787
	EXC52_RS03335	MKKKIVNKVLSGLLLTSSLTPLITLVSCNKDDLDKKKTSDKNTNDPNKNINENGKQTTGGETELSSEEISKIIKENDINKIGKIYFELEGDSNAPFSIPRRISDPSQITLREAIESNTDFEPNNTKIGGTVLNKRILDDKSSLEISILFKNNQIVKYVIKGFKQDTNPYAPPIESDSEREKRLSEENDYAVNKNHIQKYEYDLEKIKNVLEANKYSRNFTTSESSKEKYNKIAEELNMPDYDTASKFGFVIPKYDESGNITGLDIPNRGARSTTHWYDHYKRLTEGGPNRNTGLPRKLINDNYAEAALQSYMVTFSSFYLSSDPVVQTKLERYLGEPKFDIYGLVNLIKTESKKQEFKARLDKDKADRAYPNDAVVEAVFRDTIKQLESEAGTTQSQID…	873
	EXC53_RS03240	MIRAKKNKIIKSFLLLGSSAIGAIGISSIVFNSRSKSDIQDKQTIGPRNAEPKLSDKIFVIIKPEYNAPNDTNLISEEIETTIEFKEGQTVIGEPIKIKTKTKEEFKYDISKFIPEGYMLVPETYPKGTEIILTAGQVNSIFIQKIKKVVKTTFRFIDKETNQEVGNPLILDLDTIENFDLKKYLPSGFKLPDDNQNPSYTKGEVNDILVEQIHKQYETILFFKLKNTTEELIRREKVVTIDDQKVNPANFIPDGYEFEPQNLQPQSFDNLKPGGHYTFFIKKTKVKHQTQLKFVYQNEQIGPLKTIITYGDTEITIEQINQRKPEKYQISPSFTQANIQLDRINIIPLDKIRQMDQTKLIYKDKNDKLIKELTVTKYEDETFDASQYLPSEYQFASSN…	1047
	EXC53_RS03555	MKKVKNKFLLLFGLVPFATVLASGACQPAIKKEEPKPVNPGDNENGGSNENGSENQNGGGSSENPGENPSNPIVIDEDTLHITTNDLKYSITPENAKVINEYVDDEVDYFNRLAQQFPPKIAQNFKTQNIQIINAFNEQSKNSFQPYYIDSYLKNYSLPSGNNKIKINPIRGTFRQYYRKSTPGDRGTARKLANENYKQIALESYSIIFHNDNELIKNDPELKKMNVSSSQNFLGTAWILDYQLDETGKYPTKWYLATNLHVAMPFKKVAGSNDPYLNEPKLEEELNAQKSLLIREKEMEEEYKRDQALIEKYKKEQGPNSTKAKELEKKYSTADLNNLSPYIIEYNKIKKQIKHIADELQGKTVSVELNHFTKSTPINKLLETTSMDPSVEKISLDPS…	745
	EXC53_RS03560	MSAKLTKIWSDVVEVTFEKESLPKINVVLKTKNDTSVLLVKKIINENQLLAIIVKSDEDLIIGQEVYSTGKSFQVPIGDKAKGHVFNVEGLSLTNPDAKLDYVEMDSTITVNSDYSFRPVVLETGIKAIDFFIPILKGSKIGIFGGAGVGKTVLMKEIIFNLSQNQERTSSIFIGAGERSREGVELFEDLTNSNLMSNSTMYIAQMNERAGSRMSIVPVGITAAEYLRDSNKENVLLFIDNVFRFLQAGSETAVSLDKKTSIGGYQATLNTEISEVENRLFTNENGAITSFQTVFLPMDDLSDPSTVAVFSHLNGSLVLSRDVASKNIYPAFDPLESSSNSVDPAIIGERHYNAIVEVKKVFQRYKELEDVILILGIDELDEDSKIIVKKTLQLQNFFS…	458
	EXC53_RS03565	MKNPVITAIFDYVIELSGKYNYKQNQIFKLKNKDLEVHMLLISATGDKAYCLASKGLGEIIVGQEVSELKASNLAKTPLDVYGKIIDINSQVLFPQDATLGSESYQVEHEIFNSNNKLLDFRPLSEQLYTGYINIDLLIPIGKGQRELIIGDRKTGKTFIALNTIINQKGKNVKCIYVSIGQQKEQVSAAYKILKDNGALDYTFIIDASSSSPYEQYLAPYVAMAHAENISMTDDVLIIFDSLTNHANVVREIALLINKPVGKEAFPGDMFYTHSKLLERSGKFLGRKSITALPIIQTIENDITSLIASNVISITDGQIVTNSDLFASGKIPAVDIQLSVSRIGGNVQKPYIAKVASEIGKLYKSYKRQINLASLKYDLNDSLKTLLSNGAIAESMFIQ…	511
	EXC53_RS03580	MKLRRKYLNLILGSASPIVALPFAISAGDSNSTTENNSNSNTNTGNTTTDGNANPAQPTKPKTVDKDFPKFKDELAKIQNTKLGEIIDAKVKELRKLAGNLLNLDDETVNKNPQTIVQAVYLQKVADYLEKQKAEIIKTPDQYGIDITFPKVLAYNEKFYEANIGYDGTNYSNTKFGIEAGTNYGNSEFSKGEVESESINNLTLIEFQDKVNGYFDQLSASFSDIFYNDQDVPVLKITDEANANKYALTTLQFNENHDGVEITLPENYKSWNEYIREKILHRFLSFDLLQNSNDQDDEDNVPTVPIIDEPIEDPLENTSEIQNVPNLKPFVSYEFYDSLVPENYQTFVDESQNNPIFTNNKFKFANSIFTRYEYKILDLRVEGGVLLANVQIKDRINTE…	646
	EXC53_RS03585	MINLNLITSSGEKTALKIESFEINNQLKDSWLNFKNDSILSLPKMFCRFVVSNFQGQKQTYYAILRNALAIYQNQEINLSYKGEVKFYLQETIEKKVFEADLKELKKIKTEAKMLHALIDNNLSFQDVLHLNNLENILFDKEAEVNFSLVRKEVQWNSEENI	162
	EXC53_RS03590	MKIVESRKNITLINILKLSQRINHFYHHALSSRQLIEQLQSEVATNDELFDEGFLRKILNKTLAKKQNSNFENSIWIYVTEEEQYSTNSYFKHEQFLSQNIKKNDLLITIGQRAINFALENKFNVIFEYPENNVEVLSEVLPNFLEYYLQQFSFYNVKFIINSTKLKGNFFEVLPINKLNFELPTKKEINLNLNFKKMKIYPSVDEFISSELNSYLTYITLTLLSESSLIYLKYKLVAENQKIHDLEKKFKQMRLKMLRGKRELEVEQLSLLSKKKDLLHSEKKLVVQEEQHD	293
	EXC53_RS03595	MFFFKSKPKNALTDAQQKYQNTIYRNFNEYKNSPELISYESFINQWLLESNYTKNDPIVVELLEQIKDYLASKNELRFQSFVISFDRNLSFSLENLVPCIKAEVNSNLKTLNLSLSDNPNKNYLLKNLNHLLNSLLLKKLAVEIYPNLIVTYNQEINKYSLFFGKEFN	168
	EXC53_RS03600	MLDSALNTENKMSLIYITLIVFAFVIGFGGSFYATYFNKQTKRKSLILEIFAFAAFGLLATFIYLSAKMPISYKSAGIIVKSNIDHLNYGLFFIVALLLLICYFAIAKYVVDKRNQMNFRELLISIFAFFLFLSFLIFGIGANSRFNQNIISLGVVLFLVGFMILTKIIFKRISIKIKFILSICFILFGAILIVDALDLLMSANQNKLLSSIYLTLDLHSLLVLVVLAFIFVVIIVQIAKWAYLFYLVKKVEKYQAQNKIKEVH	264
	EXC53_RS03615	MIRARKNKILKSMLVLGSSIMGAIGISSIVFHSRAKSDIEEKTSLGERVVEPILSDHINIIIKPQFNSLSDVNVILDEIETTVEFHYGEEIIGQRLKFKTKKNQELKYNIAKDIPEGYMLVPELYPKGSDIVLNPGELNIIQIQPIKQAQKTTFRFIDIANNQEVGTPVILDLEDFNQFNLMTYLPEGYQLPKNHEAPELVLGKVNDILVDKIHKEYTTWILYKLHDNAQTLIHKQKVITIDDQKIHPSLYIPQGYEFEAQSIQPQPIEELEHKNEYTFFIKKTQVKHTTTFIFKYQGQQIGDLQKIITYGEVGISLEQIKKLKPKAYEISSSYDANSIKFDQTNIVPLDKIREKDLTRFIFKTVDNQIIKNILFEEFKDVTLTIEQFLPQDYKLAPEN…	1044
	EXC54_RS01375	MAIKNKFFKKTLIFQAFFLASLFFVSCGNKSFNEIKNPIPRIEEEKKELKTDEKKQKSEKSDLITKNIEPKDFSFLQSEVNDRQILFNFSIKFKNPNNLSVILENNDEIKLQNFTLETSNSQIFFLVPQKYEKIVLKSIKDGNVLYLFKRDSKLEFSFTNKFEKNEKIEWNLVKFSDSNRRKDEIYPTDLKLDEIKIELVGKSKEKYELIKLLEFDPFFNQREKNISDWLGAIGLVIKLKNKKTNEQEIKKIELKGFKNNPFDGQKDYDKKISYFDNLDRDYLEYAKLDQRSRFEFDNKNYISGLSNNLSFHGKNPLKYRKNLDFNAKKAIDIFDKKARFFGIENYKNSYIKGFTLPKFDQNNNFLGLNFYDGAKEIPKASIRTDFIGKNQWKFTGLPR…	854
	EXC54_RS02135	MIFLTRRRKIILFIVTPVVVVSIAAVLGNYLTTLNFDANGTTRLSNSDVSTIDKSQSNSQSSAPISGAESEKKDQEKALEKPKSDNIEIASKVQAPTLQPKFAPRNNASNGVNLIEGTELARLSELANQRKSSGIQAEIKKLEFRIANLDAEIKEINRKFDEDYNKPNDPDAPGSRRAWEETRQIKLYSCDPSIDCPAIRIEQNRAELERLKRELANPKPLTAEEIKLIKQGMLPVPDNPYAWGYNDESKNPTLNRLKQENLNRVFNIPSYYSRVSSSISKLEYAGWDKKDVSNNFSTIFSKHGITGDSIKVYEYTPNSENPDRANRSPIKTIVLDADDNNAFNKFQTIMNEAIQQDNKIQSVVLRNVGSLNSLQNINPILKAIPSSVIKLGLFLNNPA…	692
	EXC54_RS02140	MKTAQQLTKFKSKILFLLPTILPLTVIACTYVETNSEKISQISQKVANLKQKFSTDQKKSSQEFQKLISEINSELENLGKILSANEKVQFKEKSEQMLAKLKTFADQDLTDTTKKTEFDSTFSNLLKLIDEQKKKEETKNKTSNSNSDAKQSSPDEEKKVQFKPDSPEKTASLAPQGQTFSVWKDGKRIVEDQYQYDDPKRETAYYKSLNNIMQQKVDNYKPKFLKLYPDSFDPIDPKVLEKLNEKAKSANQPLYQNSQFRAFSLPKINEKGEITGLLINELEQPMSVPAYWGNEKQTGGSNRNGLPRVLPNETYQQITKNSFSFGIRNGAVRDPNDNITNQDDVKRVIRSDLSYGTAAILDFEKKDDNSYPLKWFFITNAHVAASLRLANDSPKENNQ…	816
	EXC54_RS02280	MVLYLSKRKKFVSISLAAAVVVSTAWASSAYFGHILETREIQYSTVAPSTILKNRPNDTNFSPVANTDYIAPPPKKNLPEAPKPSPGPKIEVKKPVYTPDVPTVKKIVNPVPQNNPRSKPKISSPIVSPIKIPTPAKPKQTVRTTTIRTIPRPVPQTQVSRPSFTPPSPKQETYQSVSPDGKYGSAIRALIARTQANIGTSTSNLKSINDRIQELNRQKNEREKSVYWHKNQDLAAWNEAYDQKIRDEEYEKKRKEWDLDYYNKRLARLKQGQLTSEEIDLLEKGYTPDPKSDGWEPRNNHVKHAIKANNAKGVAPYESPWANQDSTVLSGLKREGWSGGIGDPSSHITDGEFKSALEKSGVTSGIKLIQYKKNVTNTTTVSGNYDSFTSLVLDSSDPS…	730
	EXC54_RS02285	MVLYLSRRKKMIIGVVATAFAVGLSFSINETLTNYSWKPVLISYSPKAPSTISKNRPNDTGYNSPVTNAKFDPLKQPEPKKVKKTVPEIQVPKIEEKPLVSKPETKPEITKKPSTVVESTVPISAPRPSTRASSPTFSRSETTPKVNSQNSSTVLSQGQLDAASRAWYTGVGSQISSTRSKIKQYEAEIAELERRINDPASLKLYTYGEKTTPEKVKEGFKAKIWEANNWKKREEDYLKVLEEEKARGPRFTELDRKSIARGMLPTKENHNVWGFVNPDDNPVTGKNGTYRKRNENRVLNIPGWAPRSPHGIATQEFEGWTKQDVSTSNEEFKKAIEEITGSSGSGNGSIKVFEYTPNDKNPNKSSKSKITAVSLDANDENAFNKFQEFLAKTNGKIDA…	726
	EXC54_RS02695	MKEIDNDVLTLKTKPAKISQKQLVQYFLRALVVFLFAILCLAIFFDSPRSFLNISSIDPANSPTSNISSISTFFNPIEDNIREFVSSRITRSVLLLFFSFAFLLKGLKYLQLKQKLKKYFVLTVFFSLFLLNIILYFAWLTTNWINIFLFSAQIFVLIFLDYFLWIWIGRKNDKINYDYKKLFIFKHISLFAAIAVSAILFGIFGSMVFSTPKENATPTVTYGNKIADWLYTFIGEVGKATNSFILIAILVFALVMFLLFFSPQIYFYRQSFIRLKKFVPSFSILIFAVFSIFIYSVYVNIYATGNFVQFLPFGQNLETNYVPMIIGISIHFVLLVVYFLLNFTGIKAKIKDYQLSFFGFFLLLSFITSFVISYLNYTVFATIWINLSQIVFLIITYSL…	529
	EXC54_RS02700	MKIFGSKKEANSTVIDNKVEFRDYYDLIKHPSFVSFDALMNLTLLISSQKAKSSMRTKYQQKVMSSYKATTELVFKNFVISWQRSSRFGSKGLVPVIAQKESSNVMASNFFADSNDSRFSSILANLNTLAWDFISNKNRFVEVVEGCIVFSDPQTRTLKVVFSEMSLVSSFENQTEQEKKAKKS	184
	EXC54_RS02705	MMNINEKKEKRANFVKIYDLVSLNRNISLIQINLLLRTIRNVYEFFLIGQYFLTKFSSQRSISSKLTLITRKALTRQNINLWIYPSSNEKYTQNFFDQIEHKILENYTEKDFIIPLGVRAIEFAKKKNMKIIQSFEDLSNSFENSNKIAQIIEHGIKNRQFSSVKMAVYSNKIPNFIATIFPLNQFEFKMETSQEALEIIENNLEKVRFFPNFEEFYQTQIHTYFASSVQVLLLESQFIVYKNKLIHENTLLKEIEEKIHHLKTTILKIERELEIEELNLIKRKPKGVF	289
	EXC54_RS02710	MAAKLWNFRILTPENKVVSFKDCKVFINIEQEKYFAPIVPFLVSNLQFSLIKIEVSNETLYFFAHRSLLFSLEDSVSIRLYDDLIFYKVDKKEFYIQKKSGQNNKNKLLHKLQLQANLEISSDLELYQNYQLTKQQNEENRLKELFFLVKTEVNNV	156
	EXC54_RS02715	MSKKAKKRILFTSFFPILTLTPFFFLSSGMKLTQAEAVQQSPGNNRESGGTNSNDNSASGGKNGKTDGESSSPESKKDGKSGNKKEEKKAEPITEEDLKKNQAWWNAQKSSLIDNFLQKVDEDIKIKLADINSKTRDNVEERLKQSFFWIQLRYYFKKNAEGIKKNPQEYGLNIISPFAFANNLKLKRGDVSFEKENHQGLEWGSNENDDYAKVKGVKTDKVTEVPNTLKGKEFEERIKTYFQGLESGYKQYLFKEEEFPEYKKNFDLNIDRDRIDAEESLLLASKPKGKEGVSSWNDWIKNYFEKQSLLLDFSLNQLPNPSSSQSAQEQINLAIKKITNQNPPDVAEKPEFEVRIAPDLPPIVAAEYANMSASEIVSLYNSASQEEKKKIFFFLNPLN…	770
	EXC54_RS02720	MALKVASVLDYVVLVKGQYHWKEQQFFQVKTKPDIKAVVIQASFDQAYLLFNNQKGKIEINDELVEIPNFDRISTSTEYFGKIIDLSGNIIEPKSLKPTTFLQYRHSAFETAAGVLRRELLDRQIYTGILAIDLFNPVGFGQRELIVGDRQTGKTHIGINAIINQKNSQSTKCIYVSIGQKRQNLVSLYSDLVKNGAMHNTIVLHAPSTSPFDQYLAPYFAMAHAENLSYNYDVLIVFDDLSKHASVWREVALLTNQPIGKEAFPADIFFAHSKLLERSGRFIGRKSITALPILQTVDNDITSLVSSNVISITDGQIITSSALFAEGKIPAVNIGLSVSRTGSSVQARNIRTISKEISSLYYNYQKQIKLAKLDYDLNKETSDLLFKGSQVEQFLVQKG…	508
	EXC54_RS02725	MIGVISQIWTNVAEIKFSSDLDKIQLEQALTMHEHKTILVIKKILNQNTVRAIVIAKSEPIAVGSQVLNTLNFLQVPVGPGAKNQVFNILAQSQNSPQYRPKTIPINSTINVTKENFTIKHKLLETGIKALDFFVPIFEGYKIGIFGGAGVGKTVLMKEIIFNVSKQRQKVSSIFVGSGERSREGLELFLELKESNLMAKSTMFVAQMNETPGARSMIVPMGVTAAEYARDYEKEDVLLFIDNIYRFIQATNEVSSALEKNVSIGGYHATMDSDVSFIEDRLYKNENGSITSFQTVFLPMDDLSDPAAISLFTHLDSSFVLSRDKMSRNIFPAFDPLVSTSNSVSVNVIGERHFNAIIAAKSIMKKYKDLEDVILILGFDELDAESKIIVRKALQLENF…	458
	EXC54_RS03155	MMVIYFSRRRKLIIGAAGMTFLVVSSFVVKESLANFDFLPTQISYSTNAPSTIVKARPNDTGFNSPVANTNFVPPKPEKKVENPVKPQIVVPKVEKVDPLPEKIESKPKVSSPAIESPIPISRPSQSRQSRQIASRPTITNTRPIAQPQISQQNTNPSANLGDSAFQKALGLWRQQTDRKISEVRRERDKYQAEIDEADRKIREIDSHYQKFVPRDEHGKPEITKENYLEGIKYQRWVANNYREREQAYLKVIEERRKLDQPFTEQELQMIRDGYTPDPSTDGWEPKVNVVVKNIRANNNKRLNANDSNWNRYDPTQIASLKYDGWTDSDVSGEISDLTNNKSFSPGSIKLIKYTRNQGNTAGSISEFKTLVLNADDDKAFQAFAEIMKQAANKDNSIK…	720
	EXC54_RS03345	MVFYLSRRKKIVILGVVVSLIIGGSSFFANPQFSGFLWFTNQITYNSSSPSIVSKNNPNDLTFYSPVTNSEFKPFENNQPKVDLIKPKVEKEVVKPEIISPSKPKKESKNITTSPSLSPRKPSLKTPEKVVETPAPPAERTVPRIRIESPIAGTNPSKSVNQGSVSQSLIQMALDRYKQGLEAEIKRYEKSVAQLQAEVNEIERSYKEDFDKDHIRGIIPKTDAGRDLWKENYQRRIDLPKYNLNREKTYLEELKRRPPKTSFTAEELKSLRQGLVPSTESPNVWVYEDENKNPTLNRLKEHDKKRTFNTSSPYAMTPDDISKGNFPGWTKSDVSSQFTNEIGSQYTKSIKVFEYKPNEQNEDKTRTPLKLIELDTNDNDAFQKFKEIMAKVSQKDNKV…	722
	EXC54_RS03350	MKKKHLFMKNKAFFLLFGLSFATFSFISCGEKNQVKEEKPNPPTQQNTDKTANENVTTELKNQINSSYQTFESSPSESTYKIFSKKLDEIKESLPKLFQNADLEQKQRDWDNAKKTLDFQVEKTNYQTDQLTKLIIGSFLDVLKPVEKRQEQPSQPRPEIPEDRVNQYYKRLSEIAPKGQNWAIVKDGKRIVDDQYKYDFPDNEWKYFIEKYGGGGAKVLGLDDPDGLADYPLGKTKKLANNLKSKIDELAKKANQPLYDNASQRTFVLPKVDDSGNISGIDIPEHHKGDTSPAVHLDEKTGQFLRGGPGRVGLPRILPNEEYKKLTKSAIAVTFRNGSYLKTHDGKDGVPDYLPPDQVVHFSNNHRGTLNIIDYKKEENGKYPLTWYFITNAHVLNRL…	816
	EXC56_RS01420	MKLYFSRRRKVVILAMATTLLSLSLYSVNQALVNFDFLSNEVSYSTQAPSIILKNQPNDTGFNSPVANTVFVAPKIETPKEKIENPVKPQIVTPKIEKIEPLPEKVTPKPIRRIQAVESTIPIRTTPARQSPTRTISSRPTISTSRPISQPQVQTRNNSRAVNVGDATYRRALGLWRQQQDRKIAEVTRERDKYQAEVAEADRVISIIKEHWQKYAPTGEDGKPKVSLESYLEGYKYTRWVANNYLEREQNYLKVIQQRRQLDQPFTEQELQLIKDGYTPDPTTDGWEPKVNIVVNGIKADNKKRLNAVDSKWTRYDGTKIGSLKYEGWNDTDVSSEISDLTNGKGFSNGSISLIKYTRAPGNTAGSLSEFKTLVLNADDDKAFQAFAEIMKNAANKDN…	720
	EXC56_RS01855	MRLSILPRVSKRKQTILLATTPAIIATLTIGLSQQLNPYTGQIPRPQIVFSPQDRNEILKEPEKPAQTETPKPEVTKIDVPKPVEPVKVETPKPKPITSTPEKAIIVPINPPKVQPQTIPRTETKVVSQTQTNVNSNLEALKVKALARYSQAIDNSIKEAKAKIVGFQQEIDEINRIYNDHFDDPFYNPNKVTKLIWENFRIQKLRTFDGSNAPEYQLERVKSDLKILEELKQTKKSFNQEEIKMLLRGMLPSTDSPYVWGYENESDNPVLNQLKAANNRRLINIPSWYSRTPGTISDLTYEGWDRQDVSSEFNGIDNSIGNSVKVYNYTPNDKNEDKANRQPLKVIVLDANDNDAFKKFQEILTKVLKKDNKIQAIVLKNVGDKNSNQNVEKILSSIP…	697
	EXC56_RS01860	MKIKFLFPLLTVPFFAIACGNNQQQKLPSEQNQQSQKTPPTEGNISNSPQIDLVFQKIDSNFESLFGQKSENEFKKFISESQKSVFQLLDNNVKDLSKKQEKITQINNIFSALEKIATQTQYDLEAQRSTATLTLGALKDIFKEEKPTQPQPPQSPPNPQLSEERDKKIAELTNNSRPSGQNFSRFSNDGKRIILDQYENDFPEKEWDWYRINSNFSGGGIGFGSTSELEKKPEKFPKEKPETIAKLNQKAKESDQPLFEKAQFRLFSLPVFDDNGNINKIKFNTYEAGFKTPAWWNSGENSDYTFGGPNRLGLPRKIVSEDYRKLIPNVVSIKIENLVIDDAYQNDNNNPITRTNFSFGTLGILDYQIPQNSSYPLKWFFLTNAHVANNLQIANDFHE…	797
	EXC56_RS02310	MQIFYVSKRKKYLIGAAASAIAVSFSFALNEVVNNFNWESPLVAYSPEAPSIILKNIPNDTAFNSPVTNSKFIPVQKPEPKKIESDAQVVQPQKVEKIPPKVEIPKQVKKIAIATPKPQPAPKITRRVISRVESTVPIPAPSVSRTASSPVHSTATTTQRVQTSPRQSQSVNVSPGAVEQAKANWRLGLAASTRRTEANIAARVAEIAELERQLKYEFKRYYPNGTEEQRKVFEESLRYQIWVANNYKTREDNYLKFLKQQATEGPKFTDVEYKLIERGMTVDTNDHHGWVFVNPDDNPITGKNGLYRQRNQNRLLSNEGWVQRNPHGIANQNYEGWDKADISSNNEWKTQIDKVAGSGSGSIKVYQYTQNAQNKHKAVKSQIIAVSIDANDKNAFEKF…	749
	EXC56_RS02320	MVLYLSKRKKIIAVSLLGLSVASAAYIPSVFSGSIFDPLEVSYSTSTPSTVLKNTPNDVNFSPVANTNFINPPKKQNLPEAPIPSPGPKIVVPKPVETVQPPTVKKIDNPVPQSTPRAKPRPISPIVTPIRTIARPTPRPVQRVRTIQTVTTPAVQSRPVTPTFTPPAPTPAASYQQVDPNGKYGQAIQNLRIRASTNVGTANSNIARITAEIKELERQQNQKHESVYWSGSKVVGTKEYDERLKVWNESYNYQINQKKYELERQQYDLKYHSERKTRFEQGRLDSQEIGLLEKGYTPDPSTDGWEPRNNIVKKAIKADNARGIAPYDSPWPNQDSTVLSSLSRQGWSGGLNDPSSHVKDSNFNSALSTAGIPDGTNAIRLIQYKKNAGNTAGTSGLTQ…	739
	EXC56_RS02635	MIFLTKRGKIVLLTATPIIIIPVASALNQYLTALNFPAFENTYSNSSPSTIAKNEIDKDLKFNSPVTNAIFKEKEENKPNQTQKIEDTKQPIIIKNPEKVEQKKPEIAAPQQAPTLKPKFAPQSATSGPNLIVGTELSRLTQLALQRKASGFSAEIKKLESRIANIDAQVKEINRYYDEEYNRNNGNDAPGSRRSWEEGRRLSLYSCEPAIDCPAIRLDQNKAELERLRREAANPKPLTAEEINLIKQGLLPDPDNPYAWGYDDEAKNPTLNRLKAENLSRVFNTPSYYSRVSSSISSLEYTGWTKSDVSNEFSNIFTENGVSSNSIKIYQYTPNEQNEDRANRSPIKAIVLNADDANAFDKFQKIMNQAIKQDNKIQAVVLQNVGSLNSLQNIDPILK…	703
	EXC56_RS02640	MKLRSKILFLLPSILPIIAISCANTDSNLKSISDVEKSLTDLKNQFNSTQNNSSENLNNLLTKINEEIQNLKKILNSDKLGKFNQESEKILSKLSTFSDNDLQNQEKNAEFQKTFSELVSLVQNQKETPRPENPSPIPDPNPDPGQNPNPNPNHPRPEPVSPEKISSLTPQGQTFSIWRDKKRIVEDQYQYDDPKKELEYHRSLNNISSQGGFTTASVLQPRPESFNLPSSSVLEKLNQQAKNANQPYYQNAQLRGFSLPEIGTDGQIKGILINNFVQPPAVPAYWGQEKRTGGSNRNGLPRVLPNDTYRKIAKNSFSFGIRNGKQRDPNDNIENPDATKRVVRSDMSFGTAAILDFEKTENGSYPLKWFFITNAHVAGSLRLANDVPTDKTQVWGRDE…	813
	EXC56_RS02665	MIGFVSQIWTNVAEIKFQTDLDKIQLEQALTMHQNTTVLVIKKILDANTVRAIVIAKSQPIAVGHQVVNTLTFLQVPVGPTAKNQVFNILAQSQNNAQYKPKTIPINSTVNVTKENFNVRHKLLETGIKALDFFVPIFEGYKIGIFGGAGVGKTVLMKEIIFNVSKQRQKVSSIFVGSGERSREGLELFLELQESNLMSKSTMFVAQMNETPGARSMIVPMGVTAAEYARDYEKEDVLLFIDNIYRFIQATNEVSSALEKNVSIGGYHATMDSDVSFIEDRLYKNENGSITSFQTVFLPMDDLSDPAAISLFTHLDSSFVLSRDKMSRNIFPAFDPLVSTSNSVSVNVIGERHFNAIIAAKSIMKKYKDLEDVILILGFDELDAESKIIVRKALQLENF…	457
	EXC56_RS02670	MSLRVASVLDYVILVKGQYNWKEQQFFQIKNKPEIKAVVIQASYMQAYLLFNNQKGKVEINDELVELPDFDRVATSMEFFGKIIDLSGNIIEPKSVRPQTFLTYRHSAFATAAGVLQRQLLDRQVYTGILSIDLFNPIGFGQRELIVGDRQTGKTHIGINTIINQKNSPTTKCIYVSIGQKRQNLVSLYHDLLKNGAMNNTIVLHAASTSPFDQYLAPYFAMAHAENLSYNYDVVIVFDDLSKHASVWREVALLTNQPIGKEAFPADIFFAHSKLLERSGRFIGRKSITALPILQTVDNDITALVSSNVISITDGQIITSSALFAEGKIPAVNIGLSVSRTGSSVQAKNIRAISKEISSLYYNYQKQIKLAKLDYDLNKETSDLLFKGSQVEQFLVQKG…	508
	EXC56_RS02675	MSKKLKNKLVFAPILSVFSISSLFFLSSASTFSPPVVEFQQTAPDPGSPSQPPANPPANSGQNAGGQASAGTSEKKAEPITEEELRQNKAYWEAQKESLIDQFIDKVDEDIKIKLADIASKTRDNLEEKLQQSFFWIQLRDYFKRNREGLKKNPSEFGLNIISPFAFANNLKLKRGDVSFDKENYQGLEWGTNNDDNYEKINNVKTSKVTEVPNTLKGKDFENRIKTYFQGLTSQYKQYLFKEEEFPVYKKNFNLDKFADKSDTEENLLLASKPIGKEGITSWNDWIKNYFKKQSLLLDFTLNQLPNPSSSQSAQEQINFAIKKITNQNPPDVAEKPEFEVRIAPDLPPIIAPQYAAMTPQQVVQLYNSASQEEKNNIFFFLNPLNSRFKYFIESVSLD…	749
	EXC56_RS02680	MESQLWNFRILTPENKTINFKDCKIYINIEQEKYFAPLEPFIVSNLDFSLIKIEISSGVFYFFAHKSLLFSLENSASIRLYDDLIFYKTDKKEYYIQKKSNQKSKNTLLHKLQMQANLELSSNLELYNNYMLAKQENEQNRLMQLFFLVQTEVNHV	156
	EXC56_RS02685	MMNINEKKEKRDNFIKIYDLVSLNRNISLIQINLLLRTIRNVYEFFLIGQFLLAQFSPQRSFSAKLSLLTKKAFARQNINLWIYPSSNEKYTQNFFDQIEAKILENYTEKDFIVPLGVRAINFAKKNNMKIITSFENLDNSFENSVKIGQVIEYGLKTRQFSSVKMAVYSNKIPNFIATIFPLNQFEFKMETTQETIDKFKANLDKVRFFPNFEEFYQTQIQTYFATSVQVLLLESQFIVYKNKLIHENTLLKEIEEKILRLKTTILKIERELEIEELNLIKSKPKGIF	289
	EXC56_RS02690	MKILGKKQANPTQIDTKTEFRDYYDLINHPNFISFDALMNLTLLVSSQKAKSSMKEKYQKKVIDSYKSTTELVFKNFVISWQRSSRFGSKGLVPIIAQVESSNVRASNFYSDSSDSRFSALLGNLNTLAWDFIANKSRFVEVVEGCIVFLDPQTKTLKVIFSEVSLASSLEDQNQPNKKR	180
	EXC56_RS02695	MNAVNAEAYSLNAKPAKKDKKNLARIFLRVLFILFLLGLSTAIFFDARRSFLNIVDIDQNAPISRVSSISLIFNPIDDEIREFIAPRVARSVFLLFFSIIFLFKGLKFLGLKNKTHKYIILSVYFFLSLVNLVVYFAWLTTEWSHILGISAQIFIYILLDYSLWLWLGRTDDKINYDYKKLFTFKHISLASAIVTSGTLFGIFASMVFSTPENSSISTVTYDNPVANWIYTFITEVAKLTNSLILIAILMGVLVLALLYYSPQIYFYRQSFIRLKKYTPALSVLIFIAIGIFIYSVYITVYSISNFVQFLPFGNNIVPNYLPTIIGISIHVFLLILYFVLNLTRLKNKIKDYQLNTLPFIFILLSFIVSFVVSYLSYSVHETIWINSTQLVFFLTIYFA…	513
	EXC56_RS03980	MKKSNFLVKNKALFLLFGLGLSSFVFYSCTTNNEIKTEQPKKDPKPGGSGQSNTETQQPKFDQNTQKSFEDKINTAYSTFEASSSQTSYQNLVKTLDEIKSSLSQLFKNEDLEKKQIDWDSAKKTLDFQLEKTGYQTDNLTKLIIGSFLDILKPIEKTRELPRPSQPEIPEDRVNKYYEQLNAVAPKGQNWAIVKDGKRTVEDQYQYDFPDNEWKYYLEKYGGGGAKVIGLDDPDGLSDYPLGKTKKVSSNLKSSLDQKAKQANQPLYDNASQRTFVLPKYDSSGKITGIDIPEHHKGDTSPAIHLDPQTGQVLRGGPGRVGLPRILPNQEYKKLTKSAISVAFRNGQFLRTHNGKEGEPDYLPPNEIVHFNNLHRGTLNIIDYKKEEGNKYPLTWYFI…	823
	EXC58_RS03990	MQGKITKVWSDVIEVTFEKNNLPLLETLLVDEHNSVLLVKKIVSQEAILAVIVKQRADFSINGKIKALNHGFMVPVGQSSKGLIFDILGEPLNSKPTKKLQYVEINSTNKPNPSYENKYKILETGIKAIDFFIPILDGSKIGIFGGAGVGKTVLMKEIIFNLSKQQNNTSAIFVGSGERSREAIELYDDLRDSNLMDSSIMYISKMNENPGARMSIVPVGITAAEYLRDVEKENVLLFIDNIFRFIQAGNETSSSLDKKLSVGGYQSTLNTEISQVEQRIYSNENGSITSFQTVFLPMDDLYDPSAVAVFNHLNASMFLSREITAKNIFPAFDPLASSSTNVNPDVIGLEHYNAILEAKFVLQKYKELEDVMIILGFDELDEESQTIVKKALQLQNFFS…	454
	EXC58_RS03995	MTNKLIITSVNEYIVQISGTHNFTQGEFLVLKNKPEVKFMIISANQTTAFALCTTTKEKFSVGSEVLPVAENKLIKTSPEYFGKIIDIHGNIVFPISTKPTHFLDVQSKSVQAENDLMVYQTLEEQLNTGYAIVDLLIPLGKGQRELIIGDRQTGKSFIALNTIINQKNKNVKCVYVAIGQTQNQVSWIYQTLKEHGALDYTFIVNASAENPFEQYLAPYIGMAHAENLSHFDDVLIVFDDLTKHANVYREIALLIKKPIGKEAYPGDMFYAHARLLERSGKFVGRKTISALPILQTIDNDITSLIASNVISITDGQIVTSSELFALNKYPAINIDLSVSRIGTRLQKPIVSQTTKTINTIYRAFKRQTKLAALKYDLNEEVNNLILSGIQIEKLFNQK…	510
	EXC58_RS04000	MKLKHLLLSLSSPLVIFPIAFSVSADPKDGETQKDSDNKDKDKEQEKPKTPPNYAEIKPKQEKLIKEEFEKALNRVEGNISAAIKKIEDLNEKPLPNDLLVKVAYYKKVANFIKNNTKKIIENPQQYGFDVIFPHILVDKEYNFGEIKYNDKDFSPVIIGTKAPNNYEGLKKSDSKSTIKTDGKKPTVNTTDEKTVLSTTAQYFSGIGTATEKIFINAKDLPKFPEQTDFILQENSQYDLKLPEGFNSWDDYIKDKITKEFTAYDIEQNVLFNQQDDKKPQSVKPPIVPLIDGDSGRPPVLEPTIENVPPLEPVLGFEKIASTNNELVGLFQANEEVFNKEYIWWKNTFLESFDYTVTKLENTNNNLEAEVLIIQKSNPANKRTYKAPVKRYRTAQESA…	671
	EXC58_RS04005	MVKLNFISTKNVVNSIKVKDIFVSQTLNDNWIKVQQNSIVSFKNILVKLTLENEQNYYLLIDNLFLKRDEEQATIYYDVFINSFVQKSDKKYLLQLKEKHSKIKKQIAQNKIAKMFNWSNIDETKYELLKREEFYLKRQIYYSLIKKELPWN	152
	EXC58_RS04010	MNLKKIKEKKVNLDKIYKIIESKKNITLVNILKLSKEILFYLQRSNFSKDLITLLNEKFSIDNSFLSKSPVIETVKGKKIWVYITEEEKYGTNSYQKHYKTLTENADFNEDLFILIGEKSQELPVSTEQQILFKSDENIVLKLIEILPKLIINIFKQYKISELNFVINSSKIKQKYITLFPLEKNNFELTYYSQNGPLNTFDLDKYKIHPEPNLFVESLFEHYLTFSAMSLLMESALVKEKYNLVAQNKSLNDLEEKIRKHKILYLRTKKDLEIEEISILSPDKDLIHTQNEVSHG	296
	EXC58_RS04015	MLKKKSKNPQQIEYQALIYQVFHDTVSQKDFVNQQKLLNTFEIQENLGLKSPHWLRILEKLKKFKNSQKNLLLRSFAVRWNRNEKFSFTKLVPSITTPDSNALDINLKNSTIAEENNLLEKFNLYLEELLSKGYKLELIKDTVIFKDKASNNFKILFSEGLLS	163
	EXC58_RS04020	MTLALTKNTSLWFYFSKENILKLISFIATFAIFSFFVFAFNTQLQSNSFILSWKDIFNTETITNKSHNFLGLGTFIIFAVVSLASLFKSFSILNNNNLKFKHYIYWYVNYLVLAIVATLLNWFLPHKVSSQPIHLLYKALIVLWYLFVSLGYQIHALVFRAKHLINIRRSVVLSSLEYFFKVLLIGGFLLVLYLFVHKITDNDALYFNNDVLNYLDDLKSNNKALYFVYILLILLFVISLLIVEFLSAKNQKESIVASKNKISSFLAFIGAILIGIFAFSIYLIFIKNPFLENALDFEKEINLVYLIILAIGLFIILSLIAFKNLIFVKGLKATKQNAVKLVINFNLVILSLMSLLNLLKVNYYSQQFSNLIILFASLVILMMLVVNKHVVDKLTFINY…	478
	EXC58_RS04025	MIKAKKQKILLNLSPFTAVGAISAVAAVVVYSSINKNASNQVFISSREINSNLINNAVQTDFVHASNKDNNLKKSEPVKQIKEEVVPPKKEEIKKVEPLPKPIVQPKPVVTPPKPKVAPVVEKPKPVVEPKKVIVETPKPAVVEPPKVLNVSEGAPVDTNALPDLDTKTLSSKPAKGNITSGQKVAIKNAISVLAQIGNNLPREFDEATRKKFIDAIEEYTVAVSGKPANFSKEWYDQYFHLIKNDGKNLEEKLADAKKNGIGDILGFWRTDNIDPSYWFKYQYQQIQKDLDKELDNGMIPIISLNPTEIGGIVWGYADPSKNPVRNRQIANNKKRFFGYTTEYQRSPYDIINNQYEGWKTVYDTTSWTSFGITENEGIKVLKIQPESDFAKEQSKGQP…	712
	EXC58_RS04030	MKKITLKKSLLLLSILPIAGLGVACGSVQNNNGNPTQGSGSSTTNPPGQTNPSPGQNPGPTLNVQEGDLGDIGIGGPGGGPSAGGGGTGGGSPFGPAPGPQVRIPGRPNLSPDKYEKLSVEEKNKVDLDAYTDALKQYFGGLSYTSAKSPIKNASEISDYDKKAQKDDQPNYESALVRNFSIVKDNKLVLNPISQKASAAYWDSVSNNRGLSRYLPNQKYKDIALQSFAITFNNGNELISKNDGWVERGTAWILDYELDSKGYPTKWYLATNLHVAAQLLKTTADTKYSNVANLQEEKKEYDKTTARIAELEKLYNEVAQPYAQKIKAIQDEATRFRQLRDQANNEDNTTEAKKYDELRNKELAKLEPIQKEGNEKIDKEWTSKYAVEYGKEKDKLKGL…	791
	EXC60_RS01760	MVYFLKKKKNKILMYALIASLTTSLSFGSVIYYSISDANISFETSSNGITDAELTPINNATNDALISNRDNKLKPSSEKSLKKSDKTKEDKLIIPVKKEKEQDVAKVQPKPEINKPDSPAVRQTTSRSKTRITINGVSVEAEIEGPPGFHVHKQDIDRKITNPTKPYQNHTVGKIISIEVTDELRKSVLNNALSAPDGHEDRGAGLFNNTLMQVFDSELKDASDVIKALETLEAIGKVNSEFFKNNIERYQKLLDSSRVSEFLTEKGQKEYPELKGKFKTKTQEYIWLIHNLDQKKFTTIASRSEKYLKEGLTISPRNAFINENGEIDSYSWGPPGEYNTVTSRMQRDNSTYRVFDYDAWQTRSPGDIDSGNFPGWKKENVTSEFTSKFNFSDGEGITI…	752
	EXC60_RS01765	MKKFNKLLMLISSSTLLIPLTLLVSCKPSTRKTTNKPLNDNEFINLVDSINNENDILKYADIKFKDPSGDLINKESVLPTRLSNNDISITFKNRYEKQVNARVTNIKIEHSDNPFSVVNDATIFIEFKNVSTNKSKTKSFKITGLNTKNTVDRSGHKVIDELAYFGGETGYTKYTNNSQKERFKFDNDKYISRLESEFGGSKGSIDLKRFRGLESSANDIKNFDKQAESSNFDSYYNAALKGFTLPVYKDGKVDGLKINDASETIKGPSPIDSLGRIEKAKTNGLARTIPNEIYKTAAIQTFQVSFKGWKDYAQEIAEAEYYIKLFERWTDDQIKQYIARQLWQLEQNLKYDLNLVEKDIATTDPELTTVIKGFNDKKEQLKKDYEKEKARLSSLKKDE…	862
	EXC60_RS01770	MYFLKKKKNKILMYTLVASLVTSLSFGSVIYYSISDANISFETSSNGITDAELTPINNPIDDAIVSNRDNKLKPNHERIIRETDKNIEKLVIPTVKKDEKIDAAKPETKPEIIKPETTINKPSRAKVKSQIVINGVTVNAEIEAPPGFIVHDQDKSRNIANPTRPYQNHIVEKILSIEVTQALRDSVVKNSLTGGEGYDKGAGLFQNTLTNVISREIEENKGNIHKALENLEAISKQNSDFFNSSIERYKRLLDSKNVIEYLKPEAKIQYPKLKGEFKTKTQEYLWLINNLDHSKFTKIASTSEKYLKEGLTISPRSAFINENGEIDSHGWGPPDAYNTVTSRLQKDNSTYRVFDYDQYYNRSSDSIESGNYPGWTKKDVTSNYASTYGFEEKKGITIS…	750
	EXC60_RS01775	MKRVNKLLVLLSSTTLALPLTLLVACTSTKSSPKSIDDNEFLKVVDSIKSEEDLLKYADLKFKDSRGSYINKGDVIPSQLEKSQVEIIFKGSYKGQIRAEVTTINNDLNNNELSSSVRLYVEFKNNKTNTTKTINFIVSGLNKKGVVDPFRSSSVNTISYFDGVGGFDSYSNKSQKDRFKYDNEKYINSLEGQISPDKPINLKTYRGLETSKEHIIKFDQKANESNFDTYYNAALKGFTLPVYDDKGAVKGLQINDGPEINKGPSTVDSLGRDRFKTNGLARTIPNETYKTAAIQTFQVSFTAHKDYATEIEEAEDNIKLFESWDDKQIKNYIDIQLKQLKLNFEDESGQIDKQIATTNRENTGIIDNLQKQKNELESKYKKDKDEISKLGKDGLVKWQ…	857
	EXC60_RS01780	MYFLKKKKNKILMYTLVASLVTSLSFGSVIYYSISDANISFETSSNGITDAELTPINNPIDDAIVSNRDNKLKPSEEKIIKETEKKIEEKIIIPPAKKEEKIEAAKPIPKPVVRKPETKITSPKITRRKQTIIIAGIEVEAEIEGPPGFVTHQRDKDKKISNPTKPYQNHTVNKILSVKVTTKLKEQVAKDALNGGGGYDKGAGLFNNSIFNVLKQEFNSGKELNDILSTLESVARQNSGAFQNTLERYKKLLDSPNVINFLKSEAQKEYPKLKSKFQTKNQEYIWLIANLDQSKFTKIASTSEKYLEKGLTISPRSAFINEAGEIDSNGWGPPDEYNTVTSRLRRDNSEYRVFDYDEYYNRSSDKIANGTYPGWVKKDVSEEYSKKYNFKASDGIRFS…	750
	EXC60_RS01785	MKRLNKLLMYISSSTLLLPITLLVACTPSKVVAKPINDDEFNKLIDSIKTENDLLKYADIRIKNSSGADTKKEDIIPSQLKNENISITFKGKYQGQISAVVTNVDVDRTNPFAIQKEATIFAQFKNLKTNTTRSINFIIKGLNQKGNFDASGNRVVDDLAYFGGSDGYDQYAKKDQKQRFDYDNERYMTRLKRQFGDGSGSIDLKKYRGLNTKQEHIKKFDEQAKNSNFDTYYNAALKGFTLPVYGEDGNVKGLQINDGPEVGKGPSELDSLGRNEKARTVGLARTLPNDMYKTAAIQTFQTNFTIYKDYEKEIEEAEDNIKLFDSWNEQEIQSYISEQLTQLRLNYEDEVFQIDKQISETQDDRTTILSGLKEKRKKIEEEYQKDVAKISGLDKQGLK…	861
	EXC60_RS01790	MISLKVEQQKFYDDGSNLILETKKNKIVSIYKTIVLSFFFVSMSLLLFLSNYSIFNKNIENSYQFLFNFSQPAFEQYNWVVLFRICLLGFLYFYGLKKAYINIEPNKPYLKQYTIWFSLYLITSISAFILFFTYSPLEAQNIINLIYSLIGLLLIDISYVLFKYKTRKKLNPLVYQNKWSLIVDLISRAILVSLVLTIFLVWINQGGTAYEMLANNKFYEYVLNLFGIKNFLNFLIIITSFIFIGLLFIGLNIYTILKIVYKQFSFEIIRDKLNFYLTGVIVVFIWLISLVFLKIPSTHEVFVKNDNLEYLYLLFSLLNIIITIVYLWFKQFKNRLNSPLIKISYLTIFHFIIWTVFMVASFLTTSTTVSMINLLITIVLVAISYYWHIKSSRFNNYYN…	487
	EXC60_RS01795	MKHKNKQTSDQSFMVFDLYEQIVNANNYIDYQKLLATVLLENQIGFDSKVYKEFENSYLLGLKNHYDLVLRDFVITFNVNLKISSDLLVPMISASESSNTEAINLKQSKDEQYNKFLNTFNDCLISLIKQDLCVEIFPKIIIFKSKNTDKLKIIFDKTKVLTRG	164
	EXC60_RS01800	MDLKKVETKLNNLKTIQQRLNNEKNILLIDMIKQNALLNYYVKNALWNQNIISLLQTEYKIKNNLINENKASKNKLINKLKDFISQPKELWIYVTEEQKYSTDSYSRYEKHILNNIKKSSADFITIGDRAKEFCSQNKLNVIYNVDQKQTISKLSWILTLIIKFLFSQYNYQSLHFVINSNKNKDNNFIILPLTKFNVNSLSETENKFDLTNIKEFKIFPDIDNYIQTQIDNFIENSIQSLLVESSFYKTKNELIKTNKTINEVDEEVKKLNKKIIRIKREKEIEEIVLLTSNNKRFLIRRDQ	303
	EXC60_RS01805	MAFSVEINFIENKQTINFNKAIVYFNADEENEWISLNNNSILGYEIMLLKILDLSNNQEKYLFVNNVNIMVKNNHVVINTFSKQNFLIRTNRKKKYQEQLKELHKQITILQANQTIGLTIDSLLELKRLKNKYYVLKLKNLLQLKGE	147
	EXC60_RS01810	MKKNKLLSKSYKIAILLLTAISGLSLTSLIKNVNQNNTVIRFYQDGSANSGSTSENGNNDTSNGNDNTTNSTDPLTPKISDQFDTFKEKAEKSIKETLEKVQKKAIETIEQELGKLKKLDESTEKSEQYFKNLQKRVYLTELKKHFSNKDEFEKEASKYGFDITFPKVIANDKKVDTAIVKFNGKTYNNIKVSPDEAERDYTKVVEKDKQDGVEKNKKEQENVITSHRFDALLSNYSQSLLSKLKDIIYKEEQDLPEFGKDIFFSQKNSNESNTSTNESGNTTNIDGYTIVLKKEHKTWQDYIKTKIKNRFVDFDLNQNQAFQFNTQTSNSSKPTPPNLPDINKKPLDPTEKRDQNSVEYAEQLPRLQPILRWSYADKDKSSIKSTFNASTEEKEPIFF…	755
	EXC60_RS01815	MNLKTNSKHTLPKISAIYDYIVEVKGEFDYKQQQIFTSKKNKEARLFLISATSDTAYLLANLQALKLTINDELELLDSTNEVFTSSEYFGKVIDIYGNIILPEQKTVVKKPEDISSEVFKLSHDLMKVQRLNEQLYTGLAAIDLLIPIGKGQRELIVGDRQTGKTHIALNTIINQSARNIKCVYVAIGQKKESISRIYNILQQHDALKNTIILDAPANSSYEQYLAPYIGMTHAENISNTNDVLIIFDDLTKHANIFREIALLSNRPVGKEAMPGDMFFAHSQLLERAGSYKNKKTITALPIIQTIDNDITSLIASNVISITDGQIVTSSKLFSQGILPAVDIDFSVSRTGGSVQDKTIRQIAGEINKTYRKYKRQLKLSMLDYNLNSEVSDLMYKGKM…	515
	EXC60_RS01820	MNGKILSISGDVIEVQFEPSNLPSINHLLTTHDNQTYLLVKSVINDTNIKAIIIYAYKQISLSDIIINTKKSFMVPVGNSAKNNIFSFTGISLNNPHNDKQEYVEMNSTINNKRELSSEFELIETGIKAIDFFIPIFKGFKLGIFGGAGVGKTVLMKEIIFNVNNKYKKTSNIFIGSGERSREGIELYDELTESNLMKNSTMFVSKMNESPGARMSIVPIGVTAAEYLRDVKKEDVLLFIDNIYRFIQAENEVSATLGKKPSVGGYQSTLESDVANIQDRLFKNKNGAITSFQTVFLPMDDLSDPSAVAVFNHLDSNLVLSRDQAAKNILPAFDPLASSSSSVDETLIGKKHFNAIIEVKRILKAYKDLEDVILILGFDELDAESKILVKKALQLENFF…	459
	EXC60_RS05765	MKGTIIKFWSDIVEVKFKKEDLPLVNHLLTTHEGKTFLLVKRVLNDTTVRAIVIYASKEISMSDVVINTKQGFMVPVGKQSKNNIYGFQGEPMLNATVKPKYIEMDSIINNERSLNMELKLVETGIKAIDFFIPIIKGYKLGIFGGAGVGKTVLMKEIIFNVNRKHKSTSNIFIGSGERSREAIELYNELESSKLMGNSVMYISKMNEAPGARMSIVPIGVTAAEYLRDKEKEDVLLFVDNIYRFIQAENEVSASLGKKPSVGGYQSTLESDVANVEDRLFRNENGSITSFQTIFLPMDDLSDPSAVAVFNHLDGNLVLSRAQTAKNLFPAFDPLASSTNSIDEKIIGKKHFDAIIETKRILKAYKDLEDVILILGFDELDDESKVTVKKALQLENFFT…	458
	EXC60_RS05770	MATKTTTNPKISAIFDYIIEVEGAFPYEQRQMFTAKKSPDTKMILISATQNKAYLLANNENKVLSIGDEIVKSKTKSEVFTSDLQFGNVIDINGNIVLPFKEEVKPNKDSKYTPIFKLAHNLMSVKTLNEQLYTGITVIDLLIPIGKGQRELIIGDRQTGKTHIALNAIINQAKTNTKCIYVAIGQKRESISNIYNILRQYDALKNTIIIDAPATSAYEQYLAPYIGMAHAENISEKDDVLIIFDDLTKHANIFREIALLTDKPVGKEAMPGDMFFAHSQLLERAGSFVGKKTITALPILQTVDGDITSLISSNIISITDGQIVTSSDLFSQGVLPAINVNLSVSRTGSSVQNRTITKVAA-IGKIYKEYKRHLKLAMLDYEFNKETSILLYKGKMIDK…	512
	EXC60_RS05775	MSKKIWKWLGSLSVVTPVTTFPVALLMSADPKIDPKFNEFEPKAKEELDKAIDEIIAKVVKYLNEERDKIDPNTISDLDTLSKRTYLEKIAKYYEDNKDDAKAHPEKYGFKPLLPYAISKNKKLKIVKVEYNNKIWENIKVGSDEELNALKEQVKPDGKVEIVKEIDNVLSKKNFDEIILKYVHELTEKFNSMVYQDGDAPKLEMKFERQPDGTYVAKISMPKDFETWDKWIKSKLVPRFNDFEFEQNNNAEIKGDEKEEKPDKVPLVPADVPKAIDKLDIDALPALDPLLDSFYADKTVDELKNLFTKDTANEMFFFNNPINTRYSYTVTKVEVKDDKLVTKIEIADKVNPKEKRTYEKTVEYTNTPEFKAKQKVLKAQIQEMQRLFNQLYKSLGLDD…	697
	EXC60_RS05780	MSKTTYVSEPHFDITINFATKSPLHLKNASIWLNINNEDNWELVTTNLFGSYDDTIIKIMDWDKEVEWYMFLKNTSIFVKTDEIIINTFTNFNEFVKAKKTINIEAKLKSVSKEIDYYSAKQNFGLVFDQFIKLNTLRNEKYKLKMIKLLNLVPGENYE	159
	EXC60_RS05785	MYLKELETKRNNLENVKTKVNNDKNILLINIMKMSKKMAFYIQNAMLNRDLITSLNQKYDLDSSLIELENPFLQKEKAHKFRNIFIKEKQLWIYVTEVQKYSTDSYTRYENKILKLTKKVKADFITIGDKALDFCKKHKFNVLLNISEQEKNDDLSSSLVQVVKALYVEQNYSKVFFVINTNKSYDEPFQILPLKSFNLGKLADVEENKSMLVDVSNYKIYPDIEKFIDAQINIFLENSIHSLMIESSFYNAKNNLVINNKASKKLNDEITKVSKKMLMAKREEEVEEIVMLTRKNKSIFDEGADNE	307
	EXC60_RS05790	MNMNNNKSKLSPEQQAIVDFYDDYKTIITNQERFISFDKLIASVLLKDMLGFDSEAYIQFNDMLMMAVNKKYDLVYKDFVITYNLNPKFGLNNLVPMLNTYESSNNEAINLKSSSNRMMNKFLTNLNAEINNLLLTKYYVEVIPETILYTSDNTNELKLLFSENVATKIMA	171
	EXC60_RS05795	MNNSLDLEETKIFNDYHNFAVGKKKSALVKVYKYTLLGIFLLFSLLLLVFIERTFFGFGNLMFQNWKISDFLNFDTLKNKQRNFMILIRFALLSFVLFYSIIKNYTNVYFQKETIKKYWPWFTSYLVLTVISFVLLFGYFPNTPAKLSYSFLLLIPLFILNLVYAIYLYKLKKKTDPNSYNNRTSIMIGLISQGLIVFITIIAMSAWVLSAKSNVNVEESLFNNNGFNDFWNKLFTVKTTTNLVLILLFTTISMTILIGAFSDKIAFLFFKQNKKEYYRDQIIISLTSFAFILVWTFRSLFYKIDSKSIFGNSLENYAYLTEILIGAIIFSLFVVSQFTKKIKTASPILNLVNHVFAQTLLWTTLFTMTLLNKQNTMVNMINVFFVGIFSFAMLVIYFI…	498
	EXC60_RS05815	MFKWKKMLFLVSTSTAFLPIIALSASKKGDQVSPQFSEFKKRAKEAVKKALTDGLTNITKQLEEIKSSLDKETNFKKKLSAQIYLEKLIDYVTKNKDAIIAHPENYGFPITFLNIISQDKKYHVGNIEYNNRQYKDVAISKNAPYDYVDAIKPDGVITKKKDKNNAILEEDNFIKSEDFDKVIKSFENELIKKFNSIIFNSKDIPELDKDFSLDLEKLKEGIIKYSTPKGFGSWDDYIKSKIKPRYVAFDLEQNEKSNEEEEQNENKDPNPADKPPLVPGDNPNAKYKTEIENIAQLPPYIAHGYSQYTHENLKQTFDTLTDDKAKQNLFFFDNPINSRYLYKVENLSINSGKLIANVSITDKVDTSKKRRYNAELNVDSSSEYKAWLQIYSEQIKSLN…	685
	EXC60_RS05820	MENKFKVNISFIDNKTETFDKVNAYLNLNDEDDWIMLDSNMIGSYELILIKLVIEEKRTKKEIYVFAKNANLILKNNILDIETFSQRNLFIKIKQKQNLKKQIADLKNKFDYLNAKQFIGLDVNEFLSYKQLKYDLYILKLRDLFNLKEANNV	153
	EXC60_RS05825	MDLTRLVTKVENLKKINMKVNNDKNILLINMMKLNKNLSYYIQSAIKNKNLIDAVGNQYNIKNMFVHKNTKSNFLNKIKQIFVKQKELWIYTTEQQKYATDSYSRYERYILEKTKNKNVDFITIGDRAYNFCKQNKFNVIKDFPTNTQSILAFELSQIIKILYLEQNYRKVRFVLNTNKNFKGSFTILPTQEFDVYKLSSSTLIETNKLDIKDFKIFPNVETFIDNEANIFIENVVNSLLIESSFYTTKNALVTANKIIKDLDENIMKLSRQAMRVKRQNEIEEIIMLTSNNKNDILSESDDGK	304
	EXC60_RS05830	MIKNETLQNKKIYDNYENLMENSKNNFIVRIYKLVILGLIALATLMILIFAKQTIMGEKIWKSINRNISSFLSFEDPTTEQANTVILFKTTLLLFTLYYCLIKNYLNLHIQKDLIKKYYIWFSLYSSMSLISFILLFTYNSAYPFANFCLLFLLIPLYLINIAQRLYLHFFKAKTDPINYGNKIYLILPLVSQGFLVASIFAIFFAWNASAQMKNILFYQNKFNDFIKSTLTTKSALNLFIVIVFFIYMALLLLLTNLEKIVFLINKRFTREYFTFHLQIVLTIFFAAILCLIPAFIWKIPATNYLGTLNKNEYFFLFEIFFAALILCSYCLLVFKAKQKINGSLLSTLYFSLHQLVLWLSLLIVSLYKQNSHITLANIFTISIISFAMIAIYIIKTKN…	493
	EXC60_RS05835	MQKKFKNILLTLSIGSIFTPIAFVSANCNGNPKKPDTPTPTPQTEITDQEFNDIVKKINQSDFDFKLKNVPGLDSLEKSKLYPTDIADNDQNIQLTIKNSAYQNKISLKMLKGNLPDGRRKANQTGKMQFVVEISAKGKQSVNKIIEMDGFLTNPYGADRSGKIDHNPTDSLKPNENKIKDYVTKLTQTQRFETDNEKYMGALKQQLHNQSLSSIRKDLSELTSAQLQKFNELAKKHNFDNYANAALKGFTLPTYDNNGKYEGMSLDEKPETAKGPSWVDALGRSNPNKIDGLARTLPNDMYKKAAIQTYQVTIRNDDKDDPKKGNVTAGTMWLMDYQKKTDGTYPTKFYFGTNLHVADVLTQLTSSFSMLRLNKNAGIKSTFKLSDLDTKNFTRFYFA…	746
	EXC60_RS05840	MLLLEWIAILFTMGVEMKFWSKKKNRVLLFTTLGSITAATLGSVLLYNSFPSAENSISISSSSKAKPNLIPKDNLDFSNSNNSNSDSNLKDLPKNEAPKPIEPSKPDIVKPITPDKQPEKKPNNPSQPKDDGKTETRTIKISGVDVQAKVKPQADRQYSQYDKDNNIANINPYQNQIVGEIVDVEVTDELRKKNIDSARSGLQNNKVHQAFLSNLWDSNFEKMSNEQLDNFFKYGEPWNWQSILDRYKRILDSPNVVKFLKEDAKKRWQDPSDPVHKYGQNKKYVWLLKNLDYSKFTEAGPGVEENLRKGMTIDPSNAYIDENGKLNSYAFSPAPGYNGVTSRIRRDNMEKRVFGYDSEYSRNPIDIEEGNYPGWTKSDVTNQFNKYGINSGDGIKVYK…	748
	EXC63_RS01515	MRISKKITKKTKIIFLLGSSVVLFSTTAVFANGNNFSFATFNIPKTEFSSSLPSSINKDTSNINSFYSPVTNIEKQEQPIVKKEEPLQPIKTETPPVVQEDKPPVPIKKEESVQLETTPIVKQEIPKPVEKPIEKPTPKPIERPATSSSKLITGAELERRIAIGLQNYKQALLNDIKDYENRIKTAEAYIKDQLNVAVYGELAVRRTQEDIEFIYIKNTLERDKAYLKYLKSLPAKTSFTAEEIKSLQRGLVPSTDTISAWDFLNKEDNQVVQNQIQANKRRFFANSSEWQRTDINSLNYPGWTRSNVSSQFSSINSNLIGVGKPIEFLSYSPSDSEFKSKGDSIIAVLDANSEQAFQEFSSIISQATQQNVKIKGVVLKNVGSKNSLQNVEQILQKLP…	695
	EXC63_RS02140	MKKIFWFLLLSSSALITVVSCQQNDQKPIKIKTINQKLPADQQTINNKVDNKVVDLKTLNLEIDKLKSNLNINKLDIENFVAKIASYKKNLAAKDELIDQTLNSFTTFLEQQNFQIEAKREQFIDFLDQFFNLLNSQDKNNDLKNQDQKLQTEQKEIERLDDKFSIYPGQNHFEFNKNGDQIITDQYRFDNPDREVQHFQSLFGKISTGKTSAKLVDVQAFPKKFNSPEKPIINLLDEKAKSVNQPLYENAQKRAFSLPDLDSTGKIIGLKINNFQQGLTTPAWWGDSLAKGGPNRLGLPRLIPNEKYLKLAKSSIGVTINNGFVDQNSTQDETKLLRSYIPAFSTWNIIDYKLEENGKYPLTWYFLTNAHVANTLRLANDFAKNKAYGRDADNYNEKF…	791
	EXC63_RS02145	MKVLKISKRKQIILGLSTIVVVVPVATSLGINNNFVSLGVNQIIYSTQAPSTIEKNAQDANDKSFVSPVANAKPQPKNEVLENTNKSDIIVDQPEEKPTPVAPVETPKSEQIASNPPTNSKAETTTKGDGLSALISRALNNIQSAVNSEIKKTEERIAQLQSQVDEINRYYTDEHFNDPQYNPAKLSKIDWDNLKITLLRTKLCSNCGAEYDLEREKAQLNVLKQQQANPKTTLTAEELKSLRQGLLPSATNPYAWEYLDESKNPTINQLKRADNARVLNTSSYFARDSKSISTLQYNGWDRRDLSNQFSGTGVNGTSVKIYEYAPNKDNQDAANRGRFKVIVLDADDNNAFEDFQNILARAIKQDSKIEGVVIQNIGAKNSFQNVDKILQAIPSSIIK…	702
	EXC63_RS02150	MKIKKILIGLAFAPVFALVACGVQQKVGDKKPTTPTNNDQTTTQLADPKRSQKEALNQKITNLSNGFFSSEANKEKIEKFIFDLNKIVDEDIAKITSDEQKQQQLRQQIKDSVGAFESLAKTSNYTFGERKQLFEQIVNTIKANILEFDKPQPPRPVDPPGGQQRREPTEQELKEFDKFRSQVAPRGQNVTRVDKKTNLRIVEDQYEHDRPKNEQEYYALVQGGDQAIINRPPEQGLAKRPTSFVKPADNILKILNEKARAAGQPLYENAQERTFSLPTFDASGNPNGLHINNYEQGFTSPAFWGDTLSQGGPGRVGLPRILANDQYKKLSKAVVSLQITNGKVDKDSPRKAGKEVLHLSQSSYGTAQIIDYKLEDGVKYPLTWYFLTNAHVANSLRLH…	801
	EXC63_RS02155	MKFHLSKRRKVLIGIVASSLVAATSLVASQNPYSNGLGNILHVSYISSAPSSILKNQPNEQDFNSPVTNSEFVPEPPKPLEPEKVVKVDQIIRESKPLEPKKVVKSDPTVRQPKPEVKAKVVTQVKPEVKPEVKEIEAPKSSEQIQVAKVEPSSESDLNVDLKAPAASSTSVPTTLVPVPLQEITAFTTVEPNLSRARNSSGDAKVQQALTNYAIAVANKINEIQKRINYLEQEVREIQRSYNEDFDKPHINIRKVGLEFWKEIYQRSVDLPKYNLEREKNYLKVLQELQANPKTSLTAEELKSLRQGLLPTLTDPNVWGYEDESKNPVLNHLKGNNKKRLLNIPSWYSRSPHGIATLQYDGWDRSNISGNFSSEINSSGVSGDSIQVFEYKPNAQNED…	756
	EXC63_RS02160	MQGIVSQIWTNVVEVYFESHFASKIQLEQRLTMHEGKTTLVIKKILDNNRVRAIVIYKNQAIAIGDPVVNTLNFLQVPVGGFAKNQVYNILGQSINDNELVAKTVDINSTINISKQKFDLEHKILETGIKALDFFVPIFEGYKIGIFGGAGVGKTVLMKEIIFNVSKQKEKVSSIFVGSGERSREGLELYQELVESDLMSKSTMFVAQMNETPGARSMIVPVGITCAEYARDVQKEDVLLFIDNIYRFIQATNEVSSALEKNISIGGYHATLDSDVSFIQDRLFKNENGSITSFQTVFLPMDDLSDPAAISLFSHLDSSFVLSRDKMSRNIFPAFDPLLSSSNSVSANIIGEKHFNAIIGAKSIMKKYKDLEDVILILGFDELDQESKIIVRKALQLEN…	463
	EXC63_RS02165	MTPKVVSILDYVLLAKGQYPWKEQQFFYIKNKPNIQAVVIQAQQDQAYLLFNNQKGSVDINDELVELNDFDKVKTSEEFFGTIVDFSGTIIEPANQKVLNFLPHRSSAFATAASILGRKNLDTQLYTGILSIDLFNPIGLGQRELIVGDRQTGKTHIGINAIINQRDTNIKCIYVSVGQKRQNLSFVLKALRENNALDNTIIFHAPSTSPFEQYLIPYFAMAHAENLSYDSDVLIVFDDLSKHASVYREVALLTNQPIGKEAFPSDIFYTHSKLLERSGKFVGRHSITALPILQTVDDDITSLISSNVISITDGQIITSSALFAEGKIPAVNIGLSVSRTGSSVQAKNVRDVSKEISSIYYNYQKQIKLSKLDYDLNQQTSDLLFKGSQIEQFLLQKGY…	510
	EXC63_RS02170	MNKKRKIFLPLVLVTSPILLPTLFISQSPTTNTGTQNNNANSANTQNQSSNPDSPKPINQQELEQNKAFWEKNRLTYISRFIEKVKKDIDVKLEDIKSKTRDNLEERLSQSFFWLQLKHYFISNETAIQNDPVSLGLNLLTPYIFSNNINLKKGDVKFGDQDFSGIEWATSTNSDYSKLNNVSITKSEDSFNTLKGEDLKKRLDTYFQGLESGYKQYLFKEDEFPKYKENFTLNLDQSGASVDLVLTSPPKGKEGISSWDQWIKNYFSQQSLLLDLSLNQLPNPTSQQSPQQQIDLAIRQLNQANPPDVSQKPEFEIRIAPDLPPILNPNWIGLSNSDIIASFNSEDKENVFFFLNPINSRFKYNVTELSQVGNDLEATVQIEDFVAKSRSGANQSSYQ…	697
	EXC63_RS02175	MVKNTSWNVKIITIENKVIELKNQQAFFNVDQEKQFIEIKPHSISNQKFSLIKFKNTLGDLYFFAHQALIYSLEDSLIIKLFYPLQFYRSNKKIYLSQRKKQEKLKNNFFENLKKSTLLDVQMSLQNYKEIMSHKLKFNENKLKELFFLVETEVAYE	157
	EXC63_RS02180	MMNLNEKKEKLVNFKKIYDLVTLNRNISLIQINQLLKNIKMAHEFFLIGQFFLNKYDDRRNKTQYFLSNLKQKLTKQNKKTLWIYPSSDEKYTQNFFDQIEQIILDNWQEGDQIITIGSKANEFAKKHNFEHIEHYKDFKQLSETSKEIAAYINFSIKNNLLKAVKVAIYSNKVDNHIANIFPLNQFEFKLENNNTNLEKVVAAANDFKFFPNFDEFYQSQLEIYFSSACHILFLESQFIVYKNKLIHENSLLKEIEEKTQKLKTTILKIERELEIEELNLIKPKSRGVI	290
	EXC63_RS02185	MKANLFKKRTITQDTTNNKKDFSDYYEIIKDNNFINFDSLANISLLASSLAHDSAFVEKYKQKALESFKTNRELVYKNFVVSWSKSSRFGSTKLAPIVIQQESSNIRANNFFSDNNEHFNLFLNNLNILSWEYIEKGKYVEVTEGIIIFRDPQTKNIKVAFSEISMTNQSN	171
	EXC63_RS02190	MTTNQSLLVNIRNYFLKHNKLIRFVIMLFVFVITLAVLFDNSRSFFNFDKNVFVSNINTIVNPIGNLVKENISVRIARSVVFLFFAFTYLYKSYKLFGLPKKGKIYLILNSIFIVFALANIILFFLFLTTNWIIIFAFSLQIFILIIINYLQWWIENKKHESINYEFRRFLLLKNISYLTMLLFFLFFAIIFAVLVFNYSNVTHGNPITTWLETFIIEAGSLKNSIILIFILTSILIIIGVWFAPQIYFYKRTIQHIYLNKQTFSLLLVPIFAVLIYLIYIAIQTQLKFEVFLIFDKIISGNLIPLISAIIVYTLLLTVFLLTNFSKKIKRFFAKTQISLFLLFITLGFIVGFATTFKNPDSKQVIWIWVISIFYFLVSYIVFAFYRLEVKTYGKYLIN…	483
	EXC65_RS00695	MNFLKVKKNQKVLILITTTFTVTTVSASIYFTMKMTDLKKVFLDSPEMESKKYEIISFDKNNNFNDESKNIKDSILDSNLEKIKDKIEIPEIKVKPLEPEIVLPEIEKKPEIIDNPKPIEGKDKTVDFEGIKINAQVKEQTKRENIQYDIDNGLVNRVPYQAIVTPEVLSIEVTDEIIQKNLENSQKGLKMNLPEATVKIIQQEDTKDFKVVDHVASNDSEYFTKSVEKFKKLIDGPHLKDFLKSEYTLADVEKDKEKRRLEEIDLKNSGIKGKNYELYWRKEKAIETSYYLRVIVKLDFSKFKKFTPEHEEDLKKGFVIEEDNYNVCINEKGEIDSHSKAPIINAVKTRYQLDNAQKRAFGYVGYQSRHPGQITSGEIPGWTIKDITDTSEYKKYDVS…	761
	EXC65_RS00700	MKKKILIPKIIPLIMPIVFISAGCTSESTNGNNVDKTSDSKNSTPKTPDISKIQPKFKFKNNFGGFSEKEQLCAGNVKIYNIDAEVEDKNIDIQIIDIKYDTDEHGIPISNLSGKLTIIYSLTNKNANETLEAQKIEISGFKKNVVNSGTDGIIHSSPVDSTKLSGGEFSEWTNANLLKRYELNSKNYLKELERQVTFNGEIPLDKYRSELKITNDKKEEFDKKAKDLKIDNWDSLKLKGYTIPVFDESGNFKGLKIKEGPGIAVGPSWVDSRGRDPYKITGLSRVLVDQHYKDIALQTYSIAINSQRGDDPKDFEKESGTMWILDYEIPEDNSYPTKWFFGTNLHVVKAFNSKTANIHLQWLNKNAPLRTKFKLVEQDENFIKQSISVKNNDKDVVKV…	802
	EXC65_RS00705	MLKLLNHKQIFKNNKNLYFVTLRYLLLILLAIGTFLIFVLSDKTLFYKIELKEKLFDFSDYKSKIINFVFIFYTFILFYIFYSSIIKNFLNLNNYKETIHKYFLWFLCYFIFSITSLILIFAFHPLSNIEEIYENKKSFFNIFYFIFLLIFYIFLNIGFSFFNLFLNWKISPLSPIKKWMIIVSSIAKIILISVFTIILFLIMKNTNENNIESLGNQIFKNNKTYNFFENLFFKKTTLNIFIIITLISLLIIMLILMNIEKIFLIITKQFSKIHFKNIIIIFFAIKVPLILMWIINLATIKEKTVLLIEQKNTNFLLPLIHFFVILFFIGIYFFINLYFKNIISAPLIKKLLYTSIHLLIWIETFIILFFVNSNEISIISTIYLLSGLLSLIVVIFHAW…	493
	EXC65_RS00710	MFNLFKKKKDKKENLGLNVFSLNKEFDEAVNSNDFISFNRFISTVLLKSNLGFESQVYLKFIEKFKMAFDKKYLISFDKFNISFVIDKMTNQNLLVPIVKFENISTREIISFHSTIKNTDVTSENVFYFNLNNEITNLLNNNFKVEIFPSIILTFSNFSKNLKIIYDYSNISKVTL	176
	EXC65_RS00715	MHLKNIVKKKENLEKIFLKANSQKNILLVTIAKLNNQLKFYARNAFNNKEIINQISSLYNIENSLIEKEKNIYSFLFNKFQKEKELWIYLKEKEEYSVDSYSRYEKIILNNVKSKKIDFIALNESAKNFLQKNNLKILKTFDLKVEEISTILSTTIKFLYLNNNYKKVNFILNSNKNYNSYFTILPLHDFDISKFNLDSNSILKNSIDKYSIYPNVNNFVDNTLDTYIENVVNSLIVESKFYKAKNNLVKFNKVLKDIDQKIFTIKRKIAKIKQEKEIEEIALITKNNSKFNLMFEGENEK	301
	EXC65_RS00720	MKNKKNDKQLSKITIYFANNEKITKWNSFLYLYNDEELKWFNLNDLSIANFKYMFIKIIDFTTKNEEYIFLEKCDIFKENDNINIFSTNKKNSYFQQKQYSKKNDKIKILKQDLKELLKFNKIDNSINTAIEIENKKRDIYLETVVNFLKIKKEI	155
	EXC65_RS00725	MRRKTKNILLKFSYLSIIPMLTPFVTLSAELKDEDKNNIKKMFDDAIKAAIEQIEKYKNNISETSESLTIENLFKIYYLENLLLFLKQNQNAITDDPNSFGFNTVFFNNILEKKSFNKITIKIDDNEYTNVINSNDNSEKYDYLKHFSNSINKINESDVKNEITDEQKTTIFNRYAKQLGSEFFKILFNENDFPNFSNKEFIKFKTLTQEDGKQLSSIVPNFINDSSLENYFRTKYSSRFVEFDLKQNFIDDKNEEQTEEKEEEKKDNLEKPSFENILSDNPNVINDKKIDISNINDPRRLRILTPNIKPKYITQSFNELRTEFLNSNDENKSEKFFFFDNPILTKYRYDVTKIEDIDKDDGKETAWFYVKISEIEKPDNNRIYKVKIFKTNATKEFQI…	708
	EXC65_RS00730	MQLKKLIVTAIHDYIVEVTGNYNFRQRQNFTIANKPDIKMILINAEINKAFLLTNVSNFNSISIGDEVIEMKQNDDVITSKNFFGKIINIFNQEIFPKKQNITENYLNQKSKIFLQNSPLMRTKMLKEQLYTGIIAIDLLIPIGKGQRELIIGDRQTGKTHIAINTIINSAKNNVKCIYVAIGQKKEDLSRLYHILENHKVLENVIIVDAPSTSAYEQYLSVYVAMAHAENLAYYNDVLIVFDDLTKHANIIREIALLTNKSVGKEAMPSDVFFAHSSLLERAGLFENKHSITALPILKTVDGDITSLIASNVISITDGQIVTNSDLFNSNKLPAIDIEFSVSRTGGSVQNHTIKKVSGEIGKIYYSYKKNLKLANLDYELNKETSSLFFKGKMIEKLF…	510
	EXC65_RS00735	MSGKIIKLENDVIEIYFKENELPKLNSVLTLHDNKSFLIAERILNKNVVRAIIVSQIQDIQMSDIVIDTKRALIVPVGLDATNNIYNFSGKPLIANRNNNIKYVEMNSTINKERIVDEKPKIIETGIKVIDFFIPIVSGYKLGIFGGAGVGKTILMKEIIFNINKKYDQNKTYNVFIGSGERSREAIELFNELEKSNLMKTSSMYISRMNESAGSRMSIVPIGITAAEYLRDYEKKDVLLFIDNIYRFVQAKNEVSASLGKKPSVGGYQATLDSDIANVQERLFKNKNGSITSFQTVFLPMDDLSDPSVVSVFNYLDSKLVLSREQSAKNIFPAFDPLESFSNSVDVNIIGEKHFNAILEVKKIFKIYKDLEDVILILGFDELDDENKIIVKKALQLEN…	462
	GIG_00652	MKKKTKIVLLTSTAMIIPAVAIPTSIYLSVKSRKNNKNNLYKDAAFFNSLLEQVKESYVNQPIVEDEIKNKINEAFINLKSEITIDDIQKSSIQIKDIVSEIDAKLNDFYQNFKNNSLTELTTLNQQLKIYNYSDLDSLINKTLEDLNNIANIEVFHLSINAAMNKIHYDNAHENLEIIFSKVKKQIISKTKNNLIQSITLNLNKLSAIDSTEYKTEIVNLINELNALSNNISNLSESSYSDINSTLIQLNIYKNELETKLVVKINDFLTKVEKEIKNNKEKLQNSIDALKIKLLEKINTYVNQDFYAYFSDKESFSNLLDSVNNLESYTFESFKTLKGYEESLQNLGNLFENEKSEKLAKYSAITTNIDSLKSKFNELKELINSLEASEQNSLLNKLN…	1212
	GIG_02863	MNAEKITEDSLKGTKEFIDTLFTAIGKDGFNDEKAFRDALKKQGIGEFNTNLWVDYIKNYRAKWQEPGRDFLLHFRLWLENVKREINSYAAKGMAPDLSFLNRISMNYSGGKQVWYVEGGGSWTYPNPLDSPVIKKIVDQNSTKRVMNYDTWYSRDPESIQKGNFPGWEKRDVSSSYSTSLSGSSKVYSYTKNGKTLNILDVDVKDAQSYANFKSDIQKLQGKLSGGINGIVIRNIGGFGAPSDLKDVFKSLPNTVQKLTLFFEGKDTSSLIALKDKHIKEIELYTNQNGLLGLDKDWAINPNALKGVDFVPYDYNNDIDPRKVSPDALKTTSITFQVLKFDNVDNITTINQGLKIAFQDKYDLRVFQGYWGEGSWITHLDFSNVRNIRTLKDMNLYGK…	507
	GIG_02873	MRKITKKKLFYLGMSTIAVVAVSSVFTMGVYARNPQNNVNKKFDTLGERSDGTDSTLQDGVSTNDKNLSNRDNNLPKLETPGSNKDDDKQQKTTIKFLLNDSTKTQIGKTIELSDNEFESFNLKLNVPEGYELLNKNTELEKNSENLVFVKEVVKDLTYKTTLIFKFENKVIKTETVTTVNDEKINISRYIPEGYKLENESFEVIINQNNEINLIKIIDKPENPTEEVSDEVTTTLKYFYDVNLVKEIEVKTKKDATISAGEYLPSGYELVDKTVLVNLGQVNLIKVTPIPVEPTNPTTPENPEDENEIFDDTLIKDEKIITKLIYKDNKNNSKVLEIDVETKKGEFIYPISYLPEGYDLVDPNQLIFPGKDNEIIVVKKEVEQPKMLDTRIIFKHNEK…	1298
	GIG_02878	MSAKITKIWTDVVQVSFTNEQLPKINTLILTEDNKNYLMVKKVLDEKNLLAMIIYNETPFYINQEVKCLNRSFMVPVGQKAKGNVFDFSGKSLNNPTLNNFDYVEMDSTIIKNHNYKYNPEILETGIKAVDFFIPIIKGAKIGIFGGAGVGKTVLMKEIIFNLSKNQEKTSSIFIGSGERSREAIELKDDLEQSNLMNNSILYVSRMNESAGARMSIVPIGITAAEYLRDVEKENVLLFIDNIFRFLQAGNEISASLDKKPSLGGYQSTLNTEISSIENRIFANQNGNITSFQTVFLPMDDLSEPSAVAIFKHLGGNLVLSREVTAKNIFPAIDPLASSSSSIDPMIIGQKHYDAIVETKKILQRYKELEDVILILGIDELDDESKITVKKALQLQNFF…	453
	GIG_02883	MANKIQIKAIFDYIIELNGEHNFVQNERLVHKDNQNIKALVISASENKAFCIVNTDPSNLKIEDEFILSNESNLVKTSKKFFGKIIDIENNIIYPALTKETPEYLRYESNIFNKPNDLMTYRSLNEQLNTGYISIDLLVPIGKGQRELIIGDRKTGKTFIALNTIINQKNKNVKCIYAAIGAQHSQLSTVYKLLEQNGALDQTIIIKADSDQPYSQFLLPYVAMAHAENLSYENDVLIIFDDLTTHANIYREMALLTNKPVGKEAFPGDMFYAHSRLLERSGKFSNRKSITALPILQTVDNDITSLISSNIISITDGQIVTNSEIFASGKYPAVDIDLSVSRIGGMVQSKQIAKVASKIGKIYKAYRRQTKLSSLKYDLNEQTNNLIKNGILIEEMFNQ…	507
	GIG_02888	MKNKLSWLLLTVSSSTLPLLTLSATTEATENNNSSGTVSPDFDQFRDVIDKKIKEFLTKIVEKKIEEYKVRSRNLLSEIDNNGDNFAEKIIESLYMQYLSNFLSKNKDEILTNYLNKGIVIVYPRIIANNKTLSEANIDYNGESYTEVKIADSDQYNYEYFIDDPDINREITVPKIVNSNKLEDINSKSDKYFSELEADFDRYFANKEDFPRLDLQSVIDKDGTVNIDKNPETNVLELTVPKNYQDWDDYIIRKIKPRFTAYDLRKNKEIEKEDVSEEEEKPEEQPILPSVPEIVPPATDSEANVDPFDAKIGQENVGRFSPYINYEFYDSINITDDAGRFNQNEEELSKFFYFNNPINTRFEYKVIKLKNVDNKLFADVKIKDTVNNKEITYESEVKK…	731
	GIG_02898	MEKKIIFISQNGNETSFNITEVHSCTQLDNNWIKISSPSVASFKKTFLRIKTTEEQYYYFILNNVFIENINETISVHYYGKFSQYVYDKYIEKDLMISYRDKINELNSKIKYFESLKQLNIASNTFEKIKEFKDELYLYKALFDFSIKLVYEKEYDEK	158
	GIG_02903	MNIKKIETKLNNLDKIYKIVESNKNVTLINILKLSKSINNYFERSRYSKELIKTIQNKYNVTHEFLKASTFSSLFKGKNHFSTIWVYITEVEKFDTDSYKKHEVSLKKNFRLGTDVIVAIGKRAVEFATENNYDIIFQREINEVEVLSNILPQYLENYLGANGFHNIKFIINSSKISESYITVFPIHENNFNFEQAKGITHDLSHLAKVKIYPNTTSFIDNEIHNYLTYVTLSLLTESSLIYEKYNLVVQNKTLNDLEEKRRKIKIKLLNEKREIEVEQFSLLSSKRDMLHSKGE	295
	GIG_02908	MSKKFKLFNRKNINQREINDIAEYPEEFRDYYVLKNSKNFISFDMLLNSSLLFYEKEVVEEFLKFIDKKVIENNTNHHQLVFDKFVINWIRNPRYDSKKLVPSFLTNTEDPNSMSLNLSSSAVEFNDIFISINTNIENVVFNQNKVVEVFPNIIVFLDESTKTLKCLFGREIL	173
	GIG_02913	MNKNKFKIDLKLTFIFISLILIVIFCEEILRNFSNFFTLKGTVNRYLNFLFDKSDITIFSSSFVLGYTFACFLVTIFGSLVYSIVKMYRHELKLEFYLIWYLIYVAYAAFGLFIFLRFFPEDKIINISYSTYYFLGLIVINIIYDSVQFITKSLISYFSIRTFLYFMISLVSKIIGYIIGIYLLIQFVDGAGENSPISQLFLKNKFVDKVNEMFFVQSFKSALMLFIIVFAAIVLMVSNWVYYYYLNKERKIFSNCFFNVALCFIALFLSNLIYLLFMLITQKVSTGFIIIDNTRHWTYLIFGVVLLIWIVANSIIFWTVPSYRSNKSLFTFIMYLTTLIFAGSMIIFRIYEKERFSAITSLLIGSALTFVNIVNWILLRKKLNYRHSIFVIISSVLLA…	469
	K668_02350	MNGKIINILGDVVEVEFSKDNLPLVNHLLTTHDGQTYLLVKSIINESTIKAIIIYSFSSISLSDKVVNTKRSFMVPVGPLAKGNIYSFKGVSLNNPTAPSPEYVEMDSIINNDREINTKFELIETGIKAIDFFIPIVKGFKLGIFGGAGVGKTVLMKEIIFNVNNKNKNTSNIFIGSGERSREGIELYDELVQSNLMKNSTMYISKMNESAGARMSIVPIGITAAEYLRDKQKEDVLLFIDNIYRFVQAENEVSATLGKKPSVGGYQSTLESDVANVQNRLFKNKNGAITSFQTVFLPMDDLSDPSAVAVFNHLDGNLVLSRDQAAKGILPAFDPLASSSNSVDETIIGKKHLDAIIEVKKILKAYKDLEDVILILGFDELDAESKIIVKKALQLENFF…	459
	K668_02355	MKANDNINIITNVNSAYNDMPRISAVFDYIIEVKGKFNYRQQQVFTSSKNKNARLFLISAFADTAYLLSNEEGRKLAINDKIVLLNETNEVFTSNEHFGKVIDIYGNAILPVSQTISKTNDSVSSEMFKLAHDLMKVQRLNEQLYTGINAIDLLIPIGKGQRELIIGDRQTGKTHIALNAIINQAAKGTKCIYVAIGQKRESISKIYNTLNQHNALKNTIIIDAPANSAYEQYLAPYVGMAHAENISATDDALIIFDDLTKHANIFREIALLSNKPVGKEAMPGDMFFAHSQLLERAGSYKNRKTITALPIIQTVDGDITSLIASNVISITDGQIVTSAKLFAKGILPAIDIDFSVSRTGSSVQDRTIAKVAGVINKIYRKYKRHLKLSMLDYELNKEV…	524
	K668_02360	MKSKKMLLILKAVSPAISAPVALVSVSGKENLNKRFEEGTNSTSGANDKNGKGANNGTGSNSNGGNANRSSESSYTSGKPGKGVSPQFSSFKDKADEAIKQALNDAVDKIIKYTESELSKIGDLTKPQEQKEGDKDKDKDSYLDKLEKKVYLKELNKLFKDKKNNLKEFKDYAELGLPVTFPFVIANDKEYDTGTINFNGKEYKDIKIGKNENRDYSKVIESNGKDRINKSGKEENIASGPQFESALNKYTQELNKSILDMVYNPKEIPKFGKDIFLEEAKFDQKEGFTVKHPQNSNSWSDYIVKKIKPKFVDFDLKQNQEFKVIDETQPSPKVNPPNLPDLTKKPLVPGKPPTNNDTVNPLEQSETLLSLAPYANYKYSQNSNDVLANLLRNNSGEQK…	759
	K668_02365	MSQKDFKVVINFIGNKQVTFNNALVYFNADEEGDWVSLVDNSILGYDITLLKIVDLSNKLTKYIFAKNTNITVAKNIISIYTFSEFVFFIETKAKKQYNESYKEVSKKVAALEAMQQLGISIDQLLELNKLKEEKYILKMKNLHKLKEEE	150
	K668_02370	MDLNKIEGKLENLKRIEQKVNNDKNILLIDIMKKNRLLSFYVKNARHNKDMILVLRDEYAYKNLLVSKDDYPYKSISFIKKIRNLFIKPRELWIYLTEEQKYSTDSYSRYESKILEKIKKTNSDFIAIGKRAIEFCSSNKLNAIYEIDNSDIYSDLSWRLCQIIKFLFSQDNYESLRFVINSNKNIDGHFTILPVDEFNINILSDSRFENDNLEIKSFKIFPNMDQYVSAQISSFIENSIQSLLVESSFYKSKVGLVSTNKIINELEDEMKKISKKIIRIKRENEMEEIVLLTSNNKKYLYREGNN	306
	K668_02375	MKTRKVENEMMFNIYNQYEAARQDANFVDCNKLMAQVLLECNLGFNSKEYVKFSEMFNEALDKKYDIVLANFVISFNVNHKFSADALVPVLKTNEDSNTEAFNFVSSKETKFNILLGLYNKYVYELITSGNYVELFPNIIVFKSKNTNSHKILFDAKSILLRGE	164
	K668_02380	MHLKSINIDEKRIYDDSQSLATKQRKSFIITLYKSVLLSYFFVSMLCLLFLLPQGLFSKKIIGSSYNFIFDFSILTTLEANWIFIFRLSLFGLCYFYGLIKAYLNINKNKEHIKKYGIWFSIYLALSLTGFLLFFTYHSTEVKKLVLMLFLLVAYLFADISYALFSFYTRKKTDPVVYQNKTPLVIDISSRILLTAITMAVFFAWAYSYTDKSGTTFVRMFALFNEGNNSIPYNAFYNAAFKLFKVKSVLNFITVILISLVIGLLLIGLKIYSIWSLAYKQFDAQVYKDRLQFYLVGTLVLVIWLFSLFKLKYPPTHELFSQVQALQYASVLFGIFNLLIAAVFISLLFAKKVKLNSFLIKTTVTALFQLIVWTTYMIANFVNIQHTIGIINLLLTALS…	505
	K668_02385	MKKNKIILLTSLSIISPSLAVIAAKCNDNKKPSSTNEKSINELNSEQFKKLIESTNDVNQLVSFKFSNGGREVDLSQILPSQVEENTQNLSVTVNSKYTNVISAIVVNANTEKKLPTIISNAKGELDVSLLFTNKKTNETVSKTFKLKGLKTNGGMHHSGLILRDPIDSFGGSDGFKKYLGMTQDERFKHDNNLYLSNIKNYWGDDGALKARGLESVTADQKKEFDEKAAKLKLDSYDSAAAKGFSLPVFNSEGKVEGLKLFEREVAKAPSHVDTLGRDIYKTNGLARTIPNETYKTIAKQTYQVTFNFEKDFRKELAEIDRHIKFFEDKNEEQIKSYLESQIKILDQNLESKLKEINNRWNSYSDEAKKGLKESHKKEIEEAERKHKEERSKYLSWKK…	855
	K668_02390	MSVLKKKKSRVLILATTAGVIASFSSGAIIYNASSDNSLGMILFSSEDKSLLHPSNNVDYSRTIDSITDKNIKELSKQPKIEKPIEKKIEEKITPPKVEEVPKPPTAAPEPPRITPEVKNYRPEISPLVQRSEKVKIFGVEVNATVLARPDRVVSQKDKDKGIANISGYQNVTVSKLLNIEVTAELEQKVAQNALGGEEGKGIGLFGNNLTLVANQIGITEGLDKAEAVLIKQNPNTWNENIHRYKQLLDSGNFIKFLKPGKEDEYRRLEKEGFKSLNQKYIWIIANLDQSKFTKISQKSLDYLKKGLAIDPRNAIINANGEIDSLVWNVPDQYNKVTSRLSRDNSTRRVFDFDQWYLRSSDSIVQGKYHGWNKTDKTNEYSSYGISTGDGIKVFELTR…	748
	K668_02395	MSMLKTRKNRILVFSLLSGGVLSIASAVAIYKATSDFNFAQSLFSYETYDSQLANSKNVKPAYDSIRDKNVIEKQVEPIKIEEPKPKPEPIIIKTPKADESSSAELPKESPKVIESNPIVHSPNTQRRQITLNGVQVYATVEVTPDRKITDYDRTKGIANREPYQSVIVNKLISVEVTEELRKKTVEKALTSGDGDGLFDGTFFKVIDDLINKDKDSIEIAESVLEGNKQIWENNLFRYKELLDSKNVVNFLKEPAKSEYQTKQFGSINQKYIWLIANLDKTKFVKLAANSDRYLNEGLVVDPRNAKINANGEIDAHAWSPSREFNTVTSRMSRDNSLKRVFGYDSHWWRSPDSITEGSYPGWKKIDVTRTEFSSYKIGNNDGISVHKLEREKKIKEEN…	741
	K668_02400	MAKMKKILTLSTIPFLSTLLIAAKCTDNIKSDNKSIKLLNDKDFEQLIKNTDISKITSFIFDSNFGPSKPLDKVLPTEIEENPSNLKANVNEKYANSISVIVNGARTQKDDRRNISNTKGEVDIFVTFVNKATNKEISKEIKLTGLASNPIGADHRGAIAGDPLQSIGGESGLLEYHKLSHLDRFNKKDNPMYMAMLKNILSQGGLQQLDIKKTRGLNISDEQIKEFDQKAHSSSFDSYINAALKGFTVPVYEGSEVKLKVLDDAEVGKGPSPIDTVHRNPFRSNGLARTLLNETYKTIAEQTYQVSFTVLNTFEKEKTELRKLKEEIGSWNQEQINSFTFKDRSTLKAEYEFRLQDLEAEKKRLTPEALRGVEQSFADRKKKLDDDYKRESERLEKIT…	852
	K668_02405	MSIFKKKKNRVIFATLAFGAIISSTSGVLIYRSSSDIDLSRVIFSSSTNSELANNKNNINKAIDAIKDNNVVENEKPVVIKPAEVPKIKIPDVVKETNPSPEVNRNSIRPEKTEPLIAKPNVVTKEIFIHGVKVNATIEVTPDRVISDYDKDRKISNVNPYQNIIVSKVLNVEVTQELRDKSVKNALNGNDGTGLFAGTFFVFLNNIITSSKDLKTAEDAVMNNPWIYRDNIHRYERLLNNPNVVNFLKEDAKKEYPNKNFDSIVQRQIWLIHNLDQTKFTKLAKDAESFLSQGLVISPRAAIINEDGTISSHGFAPDDQFNTVTSRISRDNRERRVFGYDSPYGRSPDNVWEGSYPGWKKEDVTSDTKFQKYNVSSADGIKLTKLTREKPEKGSGALN…	736
	M1601_01895	MTSASIGSTVFYSIADNSLLRDVDSTGIVDASLVPVNDIVSPDSLRSNRDNNIKKLEGRDLKPTVKDEEKRIIIPDKKEEKPQAAIPESTHSTPSPQNKPRTETKVRTTRKINIAGAEVEAEIEGYPGFNVLAYDQERKISNPNPYTNVTVSKILNAQVTEQLKNNVVKNALGENDGKGTGLFNNTFFNVATRELELKEELKTITETLRMQHGYQDFMQRYIKLLDSPNVEKFLKEEAKKEYPSKKASLSKDELRVWLILNLDKSKFTKMASKSEAYLKQGLTIDPRNAFINEDGEIDSYGWNVPDEFNTVTSRQQRDNSERRVFGYNQWYSRSSDDVKNGNYPGWEKKEVDLENDKTFKSYGIKSDEGFKITRLTRKEKVDTNKGQINEGIVVEIDAA…	722
	M1601_01900	MIKKLLVSLGSISLISSSILVVACGNKQGKEDNRPLTDSAFTSLIDKINNSDDLEKLADLSFNINGKQVLKGEILPSLLENNPKILTITFKGSNKNKISVIVNNVSTEKGQNINISNTQGTADVFLAFKNNHSNKPPISKKVKFTGLQRNGGSDEHGRITGNQFSYFGGEKGFQEYLKLDLLQRFNYDNERYMNILKNSLNADSNNNVKDIKKIRDIDISDEQIKKFNEKAKTVGFDEYYNAALKGFTVPVYENNSSEAKLKVNDGPETGKGSSVIDSIGRDPNRTNGLARTITNETYKNIATQTFQVTFSSPNKYEEEIEEAQEFISKINSWSKEQFEAYMAIQIRNLETNFNYQNSEIEREIKNSDSNQYLGHINKLREQQKQLKEKFEKEKAELKA…	882
	M1601_01915	MSLLKKKKNKILALTILAGLMTSASLGSTIFYSIADNSLSRDVDSTGIVDASLVPINDVISPDSLRSNRDNNIKKLEGKDLQPTVKEEEKRIIIPEKKEEKPQSAIPDVSHSTSTPIDKPRVENKIRRTTKIKIVGTEVEAEVEGYPGFTVHAYDQSRRISNPKPYTNQIVSKILSVEVTEDLKKNVISRALGSDEGKGEGLFDNTLFNVATRELESNETLTTITETAKRQYGWQSFIERYIQLLDSGNVEKFLTDKAKPQYPEMKAKLPKDELRVWLILNLDKSKFNKMASRSEAYLKEGLTIDPRNAFINENGEIDSYGWNVPDEYNTVTSRQQRDNSERRVFGYNSWHSRTSYDIENGNYEGWNTTRVDLKNDPVFKEYKIDEDAGIKITKLERKN…	745
	M1601_01920	MLKRLLTILSSATLLSSSLLIVACSNKLGKSNQTKPLTEQEFNKIINSINNSDDLEKLAELSFNNGRNRKDQILPSALQDNPSILSVKFKGTNEDKIKVRVNNASTVSGQNFNLSNTQGTAEVSLTFTNSSIGKSITKKIMFFGLQKNGGADQHGRIVGNQYAYFGPDDGFEKYLKLNLQERFDFDNKKYMEILERSLQVDNKNKVETIKKQRNIEIKDTDIEKFDKLAKEVKFDNYYNSALKGFTLPVYDDQGKVKGLKVNDGSEVGKGSSVIDSLGRNPHRTNGLARTIPNETYKKIATQTFQVTFRSPNLYEEEIEEANEFIKKIEAWKNEEFKAYMNIQIKNLEIEFNYQTDQIDIDLKSTKESEYPGHIANLKKQKEELKKKFDEDKKKLDNYK…	878
	M1601_01925	MTSASIGSTVFYSIADNSLSRDVDSTGIVDASLIPINDVISPNYIQSNRDNNIKKVEGENLQPTVKEEKKIIIIPDKEQEKPQAAIPEANHTTRVTEEKPKIQKPTKTTTTINIAGTQVEGEVEGYPGFTVHKYDQERGLSNPKPYTNQIVGKIISIQVTDQLRKNVVDRALGGAEGKGVGLFDNTFFNVASNLSSNEDIATVTETIKRQHDYQSFIDRYIKLLDSGKVEEFLKDSAKPEYPKKKQELDKDQLRIWLILNLDKSKFNKMASRSEAYLKEGLTIDPRNAFINENGEIDSNAWSPPDSHNTVTSRLQRDNSERRVFGYNSYYNRSSDSIENGDYPGWIKTEIDVETDSTFKIYNIKKDEGIKITKLERKDKVEEKNGLINEGVVVEVDASN…	722
	M1601_01930	MFKKILTSFSAIAITSSSFLVVACGSKINKDDNKPLNDNEFNKIVNNINDSKQLEEYTDLSFNIHSRVISKNQVLPSQLENNPKMLSVAFKGNNKGKIDVIVNGVSTKSGQNFNMSNREGTADVSLTFINRHTRKSITKVIKFSGLQINQGFDENGRIVGNQYAYFDEIGGFEKYIKLDLINRFDFDNKKYIDILQNSLHANSNDKVGSIKKIRDITITDDQINNFNKKAKEVKFDEYYNAALKGFTLPVYGSNGEVTGLKVNDGPETGKGPSVIDSLGRDQARTNGLARTIPNETYKNIATQTFQVSFRSPNLYEEEIEEAKEFIEKIGKWTDEQFKSYMAIQLNNLGIDFRYKNEQIELEIKNTDKTKYPGHIEQLTKNKQKLKEEYEKEKEKLEKF…	881
	M1601_01935	MHKTLFEQQKVYDNAKYLLQKNRVISRISVYKIFTLSYLFVSLVLLLISRNYGLFNNKVISPAYFLNFSEAIYEEFNWVLIFRISILGFLYFYPLIKAYLNIEINKPHLKTYNIWFSLYLGISFSAFTLFFTFTSREIKQVINLIYGLIGLLVIDVSFTLFNFVTKRKINPLIYSNKLPLYVDIISRTLLCISTLAIFLLWANNETGSMIVNNSFYQNILLTFTVKTFTNFLIIFTGSIALGLLFIGLKIYWIWTLIYKQFSIDLIKNRMSFYVVMLFSVFVWLISLFWLKITPNHKLFNNVWNIEYLFVLFGVLNFIIFILFTYFVYVKNKIKSPLIRYSALIVCQWILWTIFMISTFLYDKAEVSFINLLLTVICSLIALYWHFKRHPYIAYQAYVL…	471
	M1601_01940	MKKKEVKKPELGSFKVFDLYKEIINSNSYIDYQKLLASVLLECKLGFNSKEYLEFVKMYQEGFEKKFDLVLADFVITFNVNLKYSNDILVPMLADRESSNTQAINLKTNTNEKLDHFLKVFNKYVKELLKEQNYVEIFPKIILFVSKNTNLLKVIFDQDYVVYRG	165
	M1601_01945	MDLKKVENKLESLVKIDNKVRNDKNILLIDIIKQNSLLNFYVNNALTSQETILLLKQQYNIKTSLITLENKSFSFINKINNFLFSKRDLWIYVTEEQEFATDSYSRYEQHILKTAKLKQADFISIGSRANKFCKENKLNLIYEIDSENRDLEVCWKLTQIIKFLFSEQNYASLHFVINSNKNKQGSFTILPLSKFDLDSLIETKQEINLPDIKNIKIYPNIDQYLLTQIDNFLITSINSLLVESSFYKSKNQLIKTNKTINEVEEEIKKVKKKIIRIKREKEIEEIVLLTSNNKKFLLKGGVN	303
	M1601_01950	MMSRYFNVTINFIENKSVMKFNSCQVYFNVDQEDEWQLLNENAVLGYEILLLKLVFLDQRTKYLFVKNTNIIINNNQITINTLSKPKFFFRTNLKKLYSQELNEVNKQVKQLETIQQIGLDISNFLQLSELKNQQYVLKMKNFFKLKEEQYESK	154
	M1601_01955	MKVNKNYSRLFKLISIVTITSSSILLPSFLVTKSQGNFISYKQENSSSSSGTSSGGSDTGAGRNTDTGSGSNGGFETFNTRRNREKDPSFNTFKETIKEKLKKGIEEVKKEIDSFLDKEIKEIGDLKTPDDKNKYFEKIERKTYLTELKKFFDKKDSNSFVDKPDEFGFNISFPYIIANLEKLYTATVKFDGKDYSDIKVGKSGDSAKDIKGSDKKLDYSDVITNDVGKIITDTKAQDNFINSKEFDDVVKGYLATWKNEVKKMIYQKQDILEFGKDIFFEPTNGNTTTSENTTQVDQYKVYLDTKKYKSWSEYIKEKISKRFTHFDLEQNQKFKIVDEAKPTPTPTKPTLPDPTNKPLVPTNPPSSQITQAVEALPNLEPYINYQFASYDLSSIGSQL…	765
	M1601_01960	MNKSKNMQNHTLPKISAIFDYIVEIKGEFDYRQQQVFTSLKNQDARLFLISATNNTAYLLANSEANKLAIGDELVLFEGTSEIFTSKKHFGKVIDVYGNAILPTSEVISKTEKDPSGEIFKLSHDLMKVQRLNQPLYTGLTAIDLLIPIGKGQRELIIGDRQTGKTHIALNTIINQARNGVKCVYVAIGQKRESVSKIYRTLLEYKALENTIIIDAPAISAYEQYLAPYIGMAHAENISLTDDVLIIFDDLTKHANIFREIALLSNRPVGKEAMPGDMFFAHSQLLERAGSFKDRKTITALPIIQTTDNDITSLIASNVISITDGQIVTSSKLFSQGILPAIDIDFSVSRTGGSVQDKTTRIVAGQINKIYRKYKRHLKLSMLDYKLNDEVSDLMYKGK…	516
	M1601_01965	MNGKILSISGDVIEVQFEPSNLPSINHLLTTHDNQTYLLVKSVINDTNIKAIIIYAYKQISLSDVIINTKKSFMVPVGSSAKNNIFSFTGISLNNPHNDKQEYVEMNSTINNKRELSSEFELIETGIKAIDFFIPIFKGFKLGIFGGAGVGKTVLMKEIIFNVNNKYKKTSNIFIGSGERSREGIELYDELTESNLMKNSTMFVSKMNESPGARMSIVPIGVTAAEYLRDVKKEDVLLFIDNIYRFIQAENEVSATLGKKPSVGGYQSTLESDVANIQDRLFKNKNGAITSFQTVFLPMDDLSDPSAVAVFNHLDSNLVLSRDQAAKNILPAFDPLASSSSSVDETLIGKKHFNAIIEVKRILKAYKDLEDVILILGFDELDDESKILVKKALQLENFF…	459
	MAG2830	MNVFKKKKNRVIIFSLATGAVISASTGAVVYSSNSDSNLSRILFNNSTDAQVANNKNNISKSTDSIKDNNVIENTKPKIINPAEEVAPKTPETISENSSAHEINRTTVTPERSEPLIAKPNVITKEIVIHGVKVKATIEVTPDRPVSKHDMDRQINNINPYQNIIVSRVLNVEVTQELRDKSISNALDGKDGTGLFAGTFFKTLENIFTSSSDLASAEAVVRQNIGVYRDNVHRYERLLNSKNVINFLTEKGKQEYPSKKFDSEIQRNIWLINHLDKTKFTKLAKDAEAFLSQGLAISPRSAIINEDGTISSHGFAPDDQFNTVTSRVSRDNRERRVFGYDSPYGRSPDSVWEGSYEDWRKEDVTNKPEYSKYNVSSADGIKLTKLTREKTDNSPGALN…	736
	MAG2840	MKKLKKTLLLCSSSMLLPALLIAAKCNNDSKKDSKEEKKITLLSDSEFEKLVNETNDLNDLASLSFSANFGQSKSLDKTLPTEIEENPGNLKISVKDKYSESIIVKVQGASTEKDTSRNISNIKGEVSVYVSFTNKSTSKEIYKNFTLKGLANNSVGADHNGRLSGDSLAAIGGKQGYLDYHNKTQAERFKKDNNEYINQLKGMLSRSTGKEVDFKSFRSISTTDEQVKKFNETAKLVNFDSYENAALKGFTIPVYENGDNNPKLKVYDAPEMSKGPSPIDTIGRNIYRSSGLARTLLNETYKTIAEQTFQVSFTTLKDFDDEIKQAENLKNQITNWNRDQINSFTAKDRANLKANYETDVYQLELEKKSLSKEALRGLEQSFQDRRKKLDDDFQKENS…	865
	MAG2850	MKILKTKKNRILMFSLLSGGIVSVAAGAAIYKASSDFDLAKSIFSSDSFDSELANSNNVKHTNDSIRDKNITEKVNEPFKTEEPKTEPIIIKTPKAEESSTAEPPKETIKPVESQPIVASTTTERREIILNGVKVYAIVEVNPDRKVSNYDIKKGIANREPYQSTIVNKLVSVEVTDELRTSTVEKALTSGEGDGLFDGTFFKVIDDLINVDKDSLEVAEGVLKQNSQIWESNLFRYKELLDSENVVNFLKEPAKSEYPTKKFASVNQKYIWLIANLDKSKFTKLASTSDKYLNEGLVVSPRNAKINANGEIDAHAWSPSPEFNTVTSRYARDNSLKRVFGYNSHFWRSPDDTEEGNYPGWKKSDATNEFSSYGISAADGINVYKLEREEKIKEENGQI…	738
	MAG2860	MSIFKKKKSRILLISLSVGIVASVSSGALIYNAASDNNLSKLLFSSESDSLLHPSSNVDYSRSVNSITDKNIKELSKQPKVLEKPEDIEPIVTPKIEIKPEETITPPKVEEAKPAEPASTPEPPRITPEIPNYKPDVTSLIQRTEKVRIFGVEVNATVLARPDRVVSEADKKRGITNVNPYQNVTVSKLLNIEVTKDLENKVIENALGSDKGQGLGLFSNNLFKIADEIIGESEGLDKAEDVLVKQNPGTWGEQIHRYKALIDSGKFKQFLKEGKLDEYNKLVKENFFKTPNQKMLWIIINLDKSKFTKISQKSLNYLKQGLAIDPRNAIINADGIIDSLGWDVPDQYNTVTSRLSRDNSTRRAFDYDEWYLRSSDSIVDGKFPGWTKSDKTSDYSSAY…	763
	MAG2870	MNKNKKILLITSASILTPASVVVAAQCNTSQNKSQTVARVKDLSSEEFQKLIAQTGDYSQLVKLVFGSPENSRPLSEFLPSQIEDNYHNLSAVVNEKYADIIDANVVNASTEKQLPTIISNAKGELNVFINFKNKKTNETAEKAFRVTGLKSNNGLHHSGVLQRYPNDALKGAGGFKTYLGWDQKKRFDYDNKLYVDSIKGWWGGGDILAKRELDKTTADQKKKFDELAKSVGFDSYENAAVKGFSLPVYGTDGNVTGLKLFNNEVGKSASHIDTLGRELPKTNGLARTIPNKTYQTIAKQTYQITFNFKKDFKKELAEIEKNIKFFESKDEKQIKDYLETQINVLTNNHNFALREIEKKWASLSEEAKKGLEDAHKREIEEENRQYEEEKNKYSSWKK…	855
	MAG2880	MHSKSINIEEKRIYDDSQSLANKQRKSFIVILYKSLLLSYFFISMLCLLFLMPYGLFSKKIIGSYNFIFDFSILTTLDANWIFIFRLCLFGFIYFYGLLKAYLNINKNKEHIKIYALWFSIYWALSLTGFLLFFTLHIIDVKKLVYVLFVLVIYLVTDISFTLFNFKTKKKTEPVIYSSKIPLLIDLASRILLTAITLAVFFAWTYTYTGAPNTFVRMFALFNERNQNIPYNAFYNAAFKLFKVKSVLNFIIVILMSLVIGLLMLGLKIYSIWSLAYKQVRSQIFKDRLQLYLVGILASAIWLLSLFKLKYPPTHELFGQAESLQYLNILFGIFNVAVASSFIALLFTRKIKLNSILIKTTIMALFQWVIWISYMIANFINKQPTIALINLLLTTLSSL…	503
	MAG2890	MKTHKNENNLMFNIYNQYEEAKANVAFVDYNKLMAQVLLECNLGFSSDEYVKFGKMFDEAFAKKYDIVLEKFVISFNVNLKFSADALVPVLKANEDSNTEAFNFKSANDEKFNKLLNFYNKLVNDLILADKYVELFPNIIVFRAKNTKSLKVLFDAKSALFRGE	164
	MAG2900	MDLKKLENKLDNLKRIEQKVNNDKNILLIDIMKQNRLLSFYVKNARHNKNMILALRNEYSFKSLLVSKDDYPFKSLAIIKKIRNLFIKPKELWIYLTEEQKYATDSYSRYENNILSNTKKVSADFITIGKRAQEFCEANNLNIIYEIDNSDIYSDLSWRLCQIIKFLFAQENYESLHFVINSNKNINGNFTILPVNELNIDILSESTYDSEEVNIRNFKIFPNIDQYISSQINSFIENSVQSLLVESSFYKSKIGLVSTNKIINEIDEEMKKIGKKIIRIRRENEIEEIVLLTSNNKKFLSREGNN	306
	MAG2910	MSQKGFNVVINFIGNKEAVFNNALVYFNADEEGDWVQLVDNSILGYEIILLKIVDLNTDISKYIFAKNTNITVSNNTINIYTFSELAFFIETKVKKQYSEQYKEVNKKVVALEAMQQLGMSIDQLLEFNKLKEEKYILKMKNIHKLKEEGLYED	154
	MAG2920	MKIKKILLFAKTISPALTAPVALASVSARENLEKRLDGAEGSGNGNSGSNSSNNSGGSNGGNNGSNGASSSSSGKKGVSPQFGSFADKAKKAVDTALKEAVEKVIKFTEAELKKIDLSKPQDGSQGSKETYLEKLEKQVYLKALNKLFKEKKDTLKEAKDYAELGLPVTFPFVISKDKKYDVGTVTYNGKEYKDIKIGKESDRDYSKVIETNNKDSITKSGEEDNIASNPQFEAALNKYTQDLNKSILEMVYNPKEIPKFGKDIFLEDATFNAKEGFTVKHPQNSKSWDDYIVKSIKPKFVDFDLKQNQEFKVIDETQPSPKVNPPNLPDINNKFLVPGKPPTNNETANPLEQSETLLYLEPYANYRYSSSSTSALANLLRNSSGSDKEKIFFFNNPIN…	748
	MAG2930	MKANDNINIITNVKSASNDMPRISAVFDYIIEVKGKFNYRQQQVFTSSKNKNARLFLISAFSDTAYLLSNEEGRKLAINDQIVLLNETNEVFTSKEHFGKVIDIYGNAILPVAQAIQKDDSAVSSEIFKLAHDLMKVQRLNEQLYTGINAIDLLIPIGKGQRELIIGDRQTGKTHIALNAIINQAAKGTKCIYVAIGQKRESISRIYNTLNQHNALKNTIIIDAPANSAYEQYLAPYVGMAHAENISATDDALVIFDDLTKHANIFREIALLSNKPVGKEAMPGDMFFAHSQLLERAGSYKGKKTITALPIIQTVDGDITSLIASNVISITDGQIVTSAKLFAKGILPAIDIDFSVSRTGSSVQDRTIAKVAGVINKIYRKYKRHLKLSMLDYELNKEV…	524
	MAG2940	MNGRVINILGDVVEVEFSKDNLPLVNHLLTTHNGQTYLLVKSVINETTIKAIIIYSFSSISLSDKVVNTKRSFMVPVGPLAKGNIYSFKGLSLNNPTAPSPEYVEMNSLINNDREINTKFELIETGIKAIDFFIPIVKGFKLGIFGGAGVGKTVLMKEIIFNVNNKNKNTSNIFIGSGERSREGIELYDELVQSNLMQNSTMYISKMNESAGARMSIVPIGITAAEYLRDKQKEDVLLFIDNIYRFVQAENEVSATLGKKPSVGGYQSTLESDVANVQNRLFKNKNGAITSFQTVFLPMDDLSDPSAVAVFNHLDGNLVLSRDQAAKGILPAFDPLASSSNSVDELIIGKKHLDAIIEVKKILKAYKDLEDVILVLGFDELDADSKIIVKKALQLENFF…	459
	MAGa2960	MNVFKKKRNRVIIFSLAAGAVISASTGVVVYSSNSDSNLSRILFNNSTDAQVANNKNNISKSTDSIKDNNVIESTKPKIIKPAETVAPKTPETISENSSAPEINRTTVTPERSEPLIAKPNVITKDIVIHGVKVKATIEVTPDRPVSKHDMDRRINNINPYQNIIVSRVLNVEVTNELREKTVSSALDGKDGTGLFAGTFFKTLENIFTNSSDLASAEAVVRQNIGVYRDNVHRYERLLNSPNVINFLTEKGKQEYPSKKFDSEIQRNIWLINHLDKSKFTKLAKDAEAFLSQGLAISPRSAIINEDGTISSHGFAPDDQFNTVTSRISRDNRERRVFGYDSPYGRSPDSVWEGSYEGWRKEDVTDKEEYKKYNVSRADGIKITKLTREKTDTSAGALN…	736
	MAGa2970	MKKLKKILLISSSASLFSSLLIAAKCNNDSSKNESNDDKKIGLLSDAEFENLINNTNNLNDIAQLTFNSGFGPGKSLNKTLPTEIEENPGNLKISINDKYSDSINVILNNAKTERDRSRNVSNIKGEVTVFVTFINKASNKEIFKSIKLTGLASNPVGADHRGGISGDPNAAIGGQKGLLEYHKLSQEQRFSKDNDSYINQLKNMLSHGGIKEVDILKSRGLNINEQQIKEFDEKARSVKFDSYLNSALKGFTVPTYENGQVKLNVLDEAEINKGPSPIDTVNRNPVRSNGLARTVLNETYKMIAEQTYQVSFTGLNTFEKERAELTNLKNQITNWTKEQRDAFTFKDRAALKADYEFKLYNLELEKKQLGPNGLHGLEKSFEDRKNQIENEYKSEDSR…	858
	MAGa3230	MKILKTKKNKILMFSLLSGGIVSVAAGAAIYKASSDFDLAKSIFSSDSFDSELANSNNVKHTNDSIRDKNVTEKAVEPIKVEEPKIEPIIIKTPKVEESATIEPPKEAPKPVESQPIIASPTTERRKINLNGVEVFAIVEVTPDRKVTDYDIKKGIANREPYQSTIVNKLVSVEVTDELRTSTVNKALTSGEGDGLFDGTFFKVIDDLINVDKDSLEVAEGVLKLNSQIWESNLFRYKELLDSENVVNFLKEPAKSEYPTKQFASVNQKYIWLIANLDKSKFTKLASTSDKYLNEGLVVSPRNAKINANGEIDAHAWSPSPEFNTVTSRYSRDNSLKRVFGYNSYFWRSPDDTEEGNYPGWKKTDATSEFSSYGVSEGDGITVHKLERIEKIKEENGQI…	738
	MAGa3240	MSIFKKKKSRILLISLTAGIVASVSSGVLIYNAASDNNLSKLLFSSESDSLLHPSSNVDYSRSVNSITDKNIKELSKQPKVLEKPKDIEPIVAPKIEVKPEETITPPKVEEVKPAEPASTPEPPRITPEIRNYKPDISALVERTEKVIIFGVEVNATVLARPDRPVSERDQKLGITNVNPYQNVTVSKLLGIEVTEDLKNKVIENALGSNKGEGIGLFSNNLYNIADAIGTYEGLDKAEDVLVKQNPGTWDEQIHRYKQLIDSGKFRDFLKEGKREEYENHVKSGFFKTPNQKLLWIIINLDKSKFTKISQKSLNYLKQGLAIDPRNAIINADGEIDSLGWDVPDQYNTVTSRLSRDNSTRRAFDYDEWYLRSSDSIVSGKFPGWTKTDKSSEYQSTYN…	762
	MAGa3250	MNKNKKILLITSASILTPASVVVAAQCNTSQKNSQTVERVKDLSSEEFQKLIAQTGDYSQLVKLVFGSPESSRPLSEFLPSQIEDNYHNLSAVVNEKYADIIDANVVNATTEKQLPTIISNAKGELNVFINFKNKKTNETAEKAFRVTGLKSNNGLHHSGVLQRDPNDALKGAGGFKTYLGWDQKKRFDYDNKLYVDGIKGWWGGGDILAKRGLDKTTADQKKKFDEIAKSVGFDSYENAAVKGFSLPVYGTDGNVSGLKLFNNEVGKSASHIDTLGRELPKTNGLARTIPNKTYQTIAKQTYQITFNFKKDFKRELAEIEKNIKFFQDKNEQQIKDYLETQINVLTNNHNFALREIEKKWASLSDEAKKGLEDAHKREIEEENRQYEEEKNKYSSWKK…	859
	MAGa3260	MHSKSINIEEKRIYDDSQSLANKQRKSFIASLYKSLLLSYFFISMLCLLFLMPHGLFSKKIIGSYNFIFDFSILTTLDANWIFIFRLCLFGFIYFYGLLKAYLNINKNKEHIKIYALWFSIYWALSLTGFLLFFTLHIIDVKKLVYVLFVLVIYLVTDISFTLFNFKTKKKTEPVIYSSKIPLLIDLASRILLTAITLAVFFAWAYTYTGAPNTFVRMFALFNERNQNIPYNAFYNAAFKLFKVKSVLNFILVILMSLVIGLLMLGLKIYSIWSLAYKQVRSQIFKDRLQLYLVGILASAIWLLSLFKLKYPPTHELFGQAESLQYLNILFGIFNVAAASSFIALLFIRKIKLNSILIKTTIMALFQWVIWISYMIANFINKQPTIALINLLLTALSSL…	503
	MAGa3270	MKTHKNENNLMFNIYNQYEEAKASSAFVDYNKLMAQVLLECNLGFSSDEYVKFGKMFDEAFAKKYDIVLEKFVISFNVNLKFSADALVPVLKANEDSNTEAFNFKSANDEKFNKLLNFYNKLVNDLILADKYVELFPNIIVFRSKNTKSLKVLFDAKSALFRGE	164
	MAGa3280	MDLKKLENKLDNLKRIEQKVNNDKNILLIDIMKQNRLLSFYVKNARHNKNMILALRNEYSFKSLLVSKDDYPFKSLAIIKKIRNLFIKPKELWIYLTEEQKYATDLYSRYENNILSNTKKVSADFITIGKRAQEFCEANNLNIVYEIDNSDIYSDLSWRLCQIIKFLFAQENYESLHFVINSNKNINGNFTILPVNEFNIDILSESSYDSEEVNIRNFKIFPNIDQYISSQINSFIENSVQSLLVESSFYKSKIGLVSTNKIINEIDEEMKKIGKKIIRIRRENEIEEIVLLTSNNKKFLSREGNN	306
	MAGa3290	MSQKGFNVVINFIGNKEVVFNNALVYFNADEEGDWVQLVDNSILGYEIILLKIVDLNTNISKYIFAKNTNITVSNNTINIYTFSELAFFIETKVKKQYSEQYKEVNKKVVALEAMQQLGMSIDQLLEFNKLKEEKYILKMKNIHKLKEEELYED	154
	MAGa3300	MKIKKILLFAKTISPALTAPVALASVSARGNLDKRLDGAEGSGNGNSGSSPGNNSGDSNGGNNGSNGASGSSSGRKGVSPQFSSFADKAKKAVDTALKEAVDKVIKFTDEELNKIDLSKPQDESQGSKETYLEKLEKQVYLKALNKLFKEKKDTLKEAEDYAKLGLPVTFPFVISKDKKYDVGTVTYNGKEYKDIKIGKESDRDYSKVIETNNKDSITKSGEEDNIASNPQFEAALNKYTQDLNKSILEMVYNPKEIPKFGKDIFLEDATFNAKEGFTVKHPQNSQSWDDYIVKSIKPKFVDFDLKQNQEFKVIDETQPSPKVNPPNLPDINNKPLVPGKPPTNNETANPLEQSETLLYLEPYANYRYSSSSTSALANLLRNSSGTDKEKIFFFNNPIN…	748
	MAGa3310	MKANDNINIITNVKSASNDMPRISAVFDYIIEVKGKFNYRQQQVFTSSKNKNARLFLISAFSDTAYLLSNEEGRKLAINDQIVLLNETNEVFTSKEHFGKVIDIYGNAILPVAQTIQKDDSAVSSEIFKLAHDLMKVQRLNEQLYTGINAIDLLIPIGKGQRELIIGDRQTGKTHIALNAIINQSAKGTKCIYVAIGQKRESISRIYNTLNQHNALKNTIIIDAPANSAYEQYLAPYVGMAHAENISATDDALVIFDDLTKHANILREIALLSNKPVGKEAMPGDMFFAHSQLLERAGSYKGKKTITALPIIQTVDGDITSLIASNVISITDGQIVTSAKLFAKGILPAIDIDFSVSRTGSSVQDRTIAKVAGVINKIYRKYKRHLKLSMLDYELNKEV…	524
	MAGa3320	MNGRVINILGDVVEVEFSKDNLPLVNHLLTTHDGQTYLLVKSVINETTIKAIIIYSFSSISLSDKVVNTKRSFMVPVGPLAKGNIYSFKGLSLNNPTAPSPEYVEMNSLINNDREINTKFELIETGIKAIDFFIPIVKGFKLGIFGGAGVGKTVLMKEIIFNVNNKNKNTSNIFIGSGERSREGIELYDELVQSNLMQNSTMYISKMNESAGARMSIVPIGITAAEYLRDKQKEDVLLFIDNIYRFVQAENEVSATLGKKPSVGGYQSTLESDVANVQNRLFKNKNGAITSFQTVFLPMDDLSDPSAVAVFNHLDGNLVLSRDQAAKGILPAFDPLASSSNSVDETIIGKKHLDAIIEVKKILKAYKDLEDVILILGFDELDADSKIIVKKALQLENFF…	459
	MAGb_7290	MNVFKKKRNRVIIFSLAAGAVISTSTGVVVYSSSSDSNLSRILFNNSTDAQVANNKNNISKSTDSIKDNNVIENTNPKVIKPTETVVPKAPETTSEISSAPEINRTTITPERSEPSITKPNVITKEIYIHGVKVNATIEVALDRPVSDYDKERHINNINPYQNITVSRVLNVKVTNELREKTVSSALDGKDGTGLFAGTFFKTLENIFNSSSDLASAEAVVRQNIGVYRDNVHRYERLLNSANVVNFLTEKGKREYPSKKFDSEIQRNIWLINHLDKTKFTTLAKDAEAFLSQGLAISPRSAIINEDGTISSHGFAPDDQFNTVTSRVSRDNRERRVFGYDSPYGRSPDSVWEGSYEGWSKEDVTEKEEYKKYNVSSADGIKLTKLTREKTDTSAGALN…	736
	MAGb_7300	MKKLKKTLLLCSSSSLLPALLIAAKCTNDSKKDSKDEKKITLLSDSEFEKLVNETNDLNDLASLSFNSNFGPGKSLDKTLPTEIEENPGSLKISVKDKYSESIIVKVQGASTEKDAHRNISNIKGEVSVYVGFTNKSTSKEIYKNFTLKNLANNPVGADHNGRLSGDPLAAVGGQQGYLDYHKKTQAERFKKDNNEYVNQLKGMLSRGTGKQVDFKSFRGLTTTDEQIKKFNETAKLVNFDSYENAALKGFTVPVYENGKASLKVYDAPEMSKGPSPIDTIGRNIYRSSGLARTLLNETYKTIAEQTFQVSFTTLKDFDEEIKQAENLKNQITSWNRDQINSFTAKDRANLKANYETDVYQLELERKSLSAEALKGLEKSFQERRKKLEDDFQKENSRL…	865
	MAGb_7310	MKILKTKKNRILMFSLLSGGIISVSAGVAIYKASSDFNLAKSIFSFDSFDSELANSNNVKHTNDSIRDKNITEKVNEPVKVEEPKTEPIIIKTPKAEESSTAEPPKETPKPVESQPIIASPTTERRKINLNGVEVFAIVEVTPDRKVTDYDKQKGIANRDPYQSTIVNKLVSVEVTDELRTSTVNKALTSGEGDGLFDGTFFKVIDDLINVDKDSLEVAEGVLKQNSQIWESNLFRYKELLDSENVVKFLKTGKDVEYKDIVEKQGGFKTPNQRYIWLISNLDKSKFTKLASTSDKYLNEGLVVSPRNAKINANGEIDAHAWSPSPEFNTVTSRYSRDNSLKRVFGYNSYFWRSPDDTEEGNYPGWKKTDATSEFSSYGVSEGDGITVHKLERIEKIKE…	743
	MAGb_7320	MSIFKKKKSRILLISLSAGIVASVSSGALIYNAASDNNLSKLLFSNESDSLLHPSSNVDYSRTVNSITDKNIKELSKQPKVLEKPEDIEPIITPKIEIKPEETITPSKVEEAKPAEPAATPEPPRITPEIKNYKPDISALVERTEKVRIFGVEVNAKVLARPDRPVSERDKASGITNPNPYQNVTVSKLLGIEVTEDLEKKVIENALGDGDKGQGIGLFSNNLFKIADIIGTYEGLAKAEDVLVKQNPGTWGEQIHRYKQLIDSGKFRDFLKDGKREEYENHVKSGFFKTPNQKYLWIIINLDKSKFTKISQKSLNYLKQGLAIDPRNAIINADGEIDSLGWDVPDQYNTVTSRLSRDNSTRRAFDYDEWYLRSSDSIVSGTFPGWDKKDKTQDYKDSY…	763
	MAGb_7330	MNKNKKILLITSASILTPASVVVAAQCNTNQNNSQAVARVQDLSSEEFQKLIAQTSDYSQLVKLVFGSDGGRPLSELLPSQIEDNSHNLSAVVNEKYADIIDANVVNATTEKQLPIIISNAKGELNVFINFKNKKTNETAEKAFRVTGLKSNNGLHHSGVLQRDPNDALKGAGGFKTYLGWNQKERFDYDNKLYVDSIKSWWGGGDILAKRGLEKTTAEQKKKFDDLAKTVGFDSYDNAAAKGFSLPVYSTDGQVSGLKIFNNEVGKSASHIDTLGRELPKTNGLARTIPNKTYQTIAKQTYQITFNFKKDFKRELAEIEKNIKFFTDKSDEQIRQYLDSQIQILTGNHEFALREIEKKWASLSDEAKKGLDEAHKKEIEEEKKRYEEEKNKYSSWTKT…	858
	MAGb_7340	MHSKSINIEEKRIYDDSQSLANKQRKSFIASLYKSLLLSYFFISMLCLLFLMPYGLFSKKIIGSYHFIFDFSVLTTLDANWIFIFRLCLFGFIYFYGLLKAYLNINKNKERIKIYALWFSLYWALSLTGFLLFFTLHIIDVKKLVYVLFVIVIYLLADISFTLFNFKTKKKTEPVIYSSKTPLLIDIASRILLTAITIAVFFAWAYTYTGAPNTFVRMFALFNERNQNIPYNAFYNAAFKLFKVKSVLNFIIVILMSLVIGLLLIGLKIYSIWSLAYKQVRSQIFKDRLQLYLVGILASAIWLLSLFSLKYPPTHELFGQAESLQYLNILFGIFNVIAASSFIALLFVRKIKLNSILIKTTIMALFQWVIWISYMIANFINKQPTIALINLLLTALSSL…	503
	MAGb_7350	MKTHKNENNLMFNIYNQYEEAKASNFFVNYNKLMAQVLLECNLGFSSDEYVKFGKMFDEALAKKYDIVLEKFVISFNVNLKFSADALVPVLKADEDSNTEAFNFKSANDEKFNKLLNFYNKLVNSLILADKYVELFPNIIVFRSKNTKSLKVLFDAKSALFRGE	164
	MAGb_7360	MDLKKLENKLDNLKRIEQKVNNDKNILLIDIMKQNRLLSFYVKNARHNKNMILALRNEYSFKSLLVSKDDYPFKSLAIIKKIRNLFIKPKELWIYLTEEQKYATDSYSRYENNILSNTKKVSADFITIGKRAQEFCKSNNLNIIYEIDNSDIYSDLSWRLCQIIKFLFAQENYESLHFVINSNKNINGNFTILPVNEFNIDILSESSYESEDVNIRNFKIFPNIDQYISSQINSFIENSVQSLLVESSFYKSKIGLVSTNKIINEIDEEMKKIGKKIIRIKRENEIEEIVLLTSNNKKFLSREGNN	306
	MAGb_7370	MSQKGFNVVINFIGNKEAVFNNALVYFNADEEGDWVQLVDNSILGYEIILLKIVDLNTNISKYIFAKNTNITVSNNTISIYTFSQLAFFIETKVKKQYSEQYKEVNKKVVALEAMQQLGMSIDQLLEFNKLKEEKYILKMKNIHKLKEEELYED	154
	MAGb_7380	MKIKKILLFAKTISPALTAPVALASVSARGNLDKRLDGTESNGNGNSGSSTGNNSGSSNNGANGSSGAGSSSSRGKGVSPQFSSFADKAKKAVDAALKEAVEKVINFTEAELKKIDLSKPQEENKESKETYLEKLEKQVYLKALNKLFKEKKSSLNSVEDYAKLGLPVTFPFVISKDKKYDVGTVTYNGKEYKDIKIGKESDRDYSKVIETNNKDSITKSGEEENIASNPQFEAALNKYTQDLNKSILEMVYNPKEIPKFGKDIFLEDAKFDAKEGFTVKHPQNSQSWDDYIVKSIKPKFVDFDLKQNQEFKVIDETQPSPKVNPPNLPDINNKPLVPGKPPTNNETANPFDQSETLLYLEPYANYRYSSSSTNALANLLRNSSDTDKEKIFFFNNPIN…	748
	MAGb_7390	MKANDNINIITNVKSASNDMPKISAVFDYIIEVKGKFNYRQQQVFTSSKNKNARLFLISAFSDTAYLLSNEEGRKLAINDQIVLLNETNEVFTSKEHFGKVIDIYGNAILPVAQVIKKDDSAVSSEIFKLAHDLMKVQRLNEQLYTGINAIDLLIPIGKGQRELIIGDRQTGKTHIALNAIINQAAKGTKCIYVAIGQKRESISRIYNTLNQHNALKNTIIIDAPANSAYEQYLAPYVGMAHAENISATDDALVIFDDLTKHANIFREIALLSNKPVGKEAMPGDMFFAHSQLLERAGSYKGKKTITALPIIQTVDGDITSLIASNVISITDGQIVTSAKLFAKGILPAIDIDFSVSRTGSSVQDRTIAKVAGVINKIYRKYKRHLKLSMLDYELNKEV…	524
	MAGb_7400	MNGRVINILGDVVEVEFSKDNLPLVNHLLTTHDGQTYLLVKSVINETTIKAIIIYSSSSISLSDKVVNTKRSFMVPVGPLAKGNIYSFKGLSLNNPTAPSPEYVEMNSLINNDREINTKFELIETGIKAIDFFIPIVKGFKLGIFGGAGVGKTVLMKEIIFNVNNKNKNTSNIFIGSGERSREGIELYDELVQSNLMQNSTMYISKMNESAGARMSIVPIGITAAEYLRDKQKEDVLLFIDNIYRFVQAENEVSATLGKKPSVGGYQSTLESDVANVQNRLFKNSNGAITSFQTVFLPMDDLSDPSAVAVFNHLDGNLVLSRDQAAKGILPAFDPLASSSNSVDELIIGKKHLDAIIEVKKILKAYKDLEDVILILGFDELDAESKIIVKKALQLENFF…	459
	MALK_1310	MKIKTKLWSFSLIPGLVIPMTLISYANLNQQSKREESSKQENKKEEPKVASDFSEFKTFAQDKLQKGIETLIKDTEKFLDSERKKIEEELNSDFKKNIANIDKLIYLQVLIKYLKDNGESLKTNHANNRGFNVVFPYLMANNQKYDIANIKYDGEDFEEIKVGKETNTDYSKQIKGENNKIEKKQQDQTNSILKEKLEKLINKYISDLSKELKSMLYDEKDIPVVGKDIQIKFKDNNLIEFTTPAGFDNWDKYIISKLEKKFIKFDLKQNKDFKDEEEKQEEKKEDEPIEKPDLVPGDKPDKEVNVDEQIRTLPLLFPNVSYTHTNNSVSTLVSSFNSAASDQKKKIFFFDNPINTRYEYSVASIEASGNNAIKATIKITDLVAPNKVREYSVANIKID…	698
	MALK_1320	MQDTKKIFQIKINFLNNKLLELKKAQLFINVDQTEEWVFVDENSILAYEKILIRIKNLETNQTFYLFLINTNIIVNENLITITTFSQKEIYFESKNFIDKTKEIKEISNQINYYLSLQTIGLNLDQYMELKILEQKLYLLDFQQKLKLIK	150
	MALK_1330	MHLKKYEEKLQNLNNILTKVNNSKNILLIDIMKLTRKLKFDISNALLNISLITKIKNQYTIKNKLLNADKKTAKKKQKNQTSLWIYVTEKQKYSTDSYSRYEKTILNSVNKKHDDFIVVGERALQFCKQNDLNVIKHFLESEEKNKSLPWIISQLIKILHVENNYDHVNFVINTNKNYNGYFTLLPIDQFDVNKLAHQEIEPNHLNNFANYKIYPGIEEFIDNEINIFLENTVRSLMIESSFYNAKNDLVTTNKIINQIEDEITIVKKKIIRSKREKEIEEIVLLTRANKNFFED	295
	MALK_1340	MKKIEKQKQNLLLEANKKIELLNQEFENLKNQNNFISFDKLISTILLKSNLDKNKNEEKILFGWIKKACEQKYDLVFDAFVISFNLDANLNNLYMVPTLLKNQSSNFEAIDFSSDSNLFNSNFIMNLNIEIKFLLANGFYVEVIKGIIMKKNNDFELFYSQEHILGW	167
	MALK_1350	MQTNSITNKKIYDDFESMLNNKKRNSFIWMLKIILISFFVLASGLILFFAPLTLFSKKLFLNQNIQWFLVFSNPTLERINYLALFRVFLLMGIFFYTFIKNFSNTIEQKEAGKKYLGWFVTYLVFSLTALVLLFTFFRQNTLDYYFLALISIPLLILDLAYSIYKYKLKRKTDPLIHKNKNLVIISNVARGILVFSFLIILSIWVFSIKGNKNDFLNNNIMHNFFLNMFSQRDVKNLIYLILFLIFLAIILFGIKIEKIILAITKQNKNNNFKEKIILYLFLGFVVFIWFIRTFFYKNANDIIVANKEPQTYLYLIGLGIIVFLFIWYLLINFIKKFKVRGLLVNNIILGFMLGLIWIIVLINVLVFKNKLETNLSILFGGFFSLVILLIHRLKIANES…	485
	MALK_2100	MAKIIKLWSDIVEIKFEKNKLPLVNHLLTTNNGKTYLLVKRILDEETIRAIIIYSSKPINIDDEVINTNQSFMVPVGKNSKNNIYSFEGKPLLEDRKTEPKYIEMNSIINNERYLDNKLEIIETGIKAIDFFIPIIKGYKLGIFGGAGVGKTVLMKEIIFNVNKENQKTSNIFIGSGERSREAIELFNELESSNLMKDSSMYISKMNESPGARMSIVPIGITAAEYLRDFEKEDVLLFIDNIYRFVQAENEVSASLGKKPSVGGYQSTLESDVANIENRMFRNQNGSITSFQTIFLPMDDLSDPSAVAVFNHLDGNLVLSRNQTAKNIFPAFDPLASSSNSVDEKIIGKKHFEAILETKRILKAYKDLEDVIMILGFDELDEQSKKTVKIALQLENFFT…	458
	MALK_2110	MENMIKNNKNNHPKVVSIFDYIVEVSGEFSYEQGMHFVCERDHSINLILINATNDRAFLLANNENKQLKINDTIIPTKSSNVFSSTEHFGKVIDIFGNVVLPHKKQVEKKEGDKEGAVFKLAHQLMDVKTLNEQLYTGFTLIDLLVPIGKGQRELIIGDRQTGKTHIAINVILNQTKTNTKCIYVAIGQKKESISKLYNILKENDALKNTIIIDAPATSPYEQYLAPYVGMAHAENLVFDDDVVIIFDDLTKHANIIREIALLTDKPVGKEAMPGDIFFAHSQLLERAGSFKNKKTITALPILQTVDGDITSLISSNVISITDGQIVTSADLFSQGILPAININLSVSRTGSSVQNRIMSKVASEVGKIFRQYKRHLKLAALDYELNKETAELLYKGKM…	515
	MALK_2190	MKQKINTKSKRVLFSLVGISLISLPIFTLASCKNKSNDKDNNSQENKNEDDNNQTDKPDLSLNYPDSQFKKDVDNLKLSSGLEEKFQLTFRDFTSGGSKKEDIFPSQIQNNPNILQIKAKNAELNKKIRFKIQGVILEDNANVTGEAKINVVFVNKATLKEENQIFSLSGLSKSFTNTDPNGNKPNNRIANEKNPNEVILYNKWDQEKRFEKDNKDHLDGLKNYLAQSAGINNWKELRKNLEASAEDIKKFDEKAKKLGQDSFENSAFKGFTLPSHKDGKIEGLDILEDEEIGKQPSWVDSLGQKDIYKTIGLARKIVNENYLNIAKQTFSVRLNNIKDYKDEIASIKSDIEFFKENKNKSKYEELNKQRIDKLKKDKEKITAELDEEIKNNKDVHLTQ…	883
	MALK_2200	MNKIFKNKKNKIIALSLWMSLFTAAGIGIFLFSQNHKNNLGIGYQNHGSNDPEIFDRNNADTRNATVSHTDRNLVESKAPIVIEKEEEKLKPVEPIVHPQPKPTPEIKPNPQPVPPTPETLTTERRLVNINGKEVWAIVQVAPNRVLNQEDIAAGITNKDPYRAQIVGKIISVEVTDELRESVKNKLLNDGYNSLQTYQSKFFDSLPSEDNTNFKFDDFVKQNYTAWEKMVDRFRKLLDSPNVVKFLKQDAVAEYVKPKQFASTNLKYAWLIRHLDYTKFTKLSGTAEKYLNEGLTATQDNVYVNENGELDSYSYGPPSEFNVVTSRIERDNKERRVFSMSGYFGRSPHDIASGEYPGWTKNDVTKDEKFKEFNVGKDDDIKIFELTKNEKEKDGSQRK…	738
	MALK_2210	MKEKINKNSKKILFSLLGMSLISIPVFALISCTNSQKNQDNNKDEEKNNNANNQDFEIDPNLKYPNSEFEKDVNELKLSSNLEDVFDLTFNNFSAGNNKKDIFASQIQTNPSILKIKAKKAELNKKIHFKIEGVILDDNANLTGQAKINVVFTNKATAKTENKIFNLSGLNTSFDNTDSNGNKPNNKISNQKSKNEILNYIGLSQEERFKKDNDEFTDALKKYLAFAANINKWEDLRKTLKANKDQIEKFNKKAAEVGMDSFENSAFKGFTLPSYKNGSDEVDGLDILEGEETGKQPSWVDALGKHDVYKTIGLARKIVNEQYLKIAKQTYSLRLTNHKDYQEEINKINQEIEFFKKNEDQYKKSNNERIEELKKNKIKIEKELEEKIQKNKDKHLVES…	878
	MALK_2220	MDPNDIEAGITNITPYIAQLVGKITNVEVTDELKKAVAKNLLSEKHNSLQNYADKFFVSIPEEDTELFKIDDYARQNSFVWQKIVDRFRKLLDSANVVNFLKEPAATEYKNGKQFDSINKKYAWLIRNLDYSKFTTLSGNAEKFLREGYTATAENVYINENGELDSYSYDPAPGFNVVTTRLERDNREKRVFSIDGYYGRNPDDISNGEYPGWSKAEVTSSEKFKEFNVGKDDDIKIFELTKIEKEKNGSQRKGYAVEIDANNSDGYEKTEKLIKQLQEKNIEITSYRIKNMGDKDPNQQFKKILKALPNNIQHLELFFSPRATNTSSLIELENKKIRELSLFTKGNPLLDNWSINPWAIKGVEWVNTIDYNINRENPQTVSRIVFNTLAFEESDIKEN…	588
	MALK_2240	MKLKFKHNKKYLFLLFPIISLPTLMLFSCENKQMNNVQNYSDLEFENDFKKIVSSANFEDHFILLTDNFLEKDKKDIFPTELKKQLSNLSLKAKNEDLNKKIKFKILDIILAANADEIGEAKIKISFENKNTNKIFDHVFNLKELKSLSKNLEGNFGTNSNIDLNKYLHYSQEKRFLHDNNEYLKVLRNYLASSMGIKNWNDLRKNVNINNSQIENFNQQAKKVHQDAYENLAYKGFTIPSYNSKNSVEGLQLFEGIEIGKLPSWVDSIGKSGDDIYKTIGLARTIVNQKYLDIAKQTFSINLSRKNDFKNEINQLNENIKLWETPGKQDQFEKLKNEEITKLEHIRSHTEKHWDEIIKNNKNDSSSSNFLAEKQKNLDDIDQKIKYFKELTIEAEIKI…	831
	MALK_2250	MKFFKNKKTKILTLSLGLSLISAGAIAGFLFSFNHKNNLGVNYQNFGSNTPEIFSNGVADIKNATISHTDRNLVEAKASVAIEKKEPKIVSSEVIEPQPQPTLVPKPPQPVIKSNPIPTPILPTPKPTPPKVDSKKVSKKTVIIHGVPVEVYAEDPKQRILNESDISAGITNKDPFVHTLVGRIVSIEVTDKLKDAVSNNLVNDDKSGLKRFQSIFLTDDIPLEIDEIKKTNGAFNPDDFFKQNLHYWQRLMDKFIHLLKSPRVKEFLLPNAVAELEKGKQFFSENAKYAWMIKNLDYKKFTKLSSTAQKYLKEGYTATAENAYINENGELDSYSYEPAPGYNNAIVLNEKLNRERRVFHMEGYFGRNPGQIADGEYPGWSKSDVTNQYESIYNITKYD…	756
	MALL_0503	MKNKKLKYLFSFSLAIAPVAIIASCNSTNDNKTTGDEGKALSKDEAANLDVSKISTPEELEKTINNNLNITVASIKDLPEDRWKGLFAGDIQLTSDIKLNIDGPLKDKFKVNIDGVFNPQSAKVANQTGKTTVHLSISPIDNDKIVIKKKIELSGFQTSPFGSGADNKIPFDPADSLVSSEKSKYVKADQYTRFVMDSEKYLANLNRQWEIKGKRSDEKASTDNAAKYDKIAKELNLDTYNDAFSKGFTVPKYGANGNVEGLNINTNGIPGYGLSWVDASGRNSFQLTGLARTLPNEKYKQAALQTLGISFSDLVPETEGINKGKSLSTMGTIWIMDYELPENGKQPTKFYFGTNAHVAEGLDKAKTLSLMKVNEEIVERNKIRTSKFEERLEDFSLYF…	740
	MALL_0558	MNGIIKSISTDVVKVEFQEEFMPMANHVLTLHKGNTYLLVKNALSKTLVSAIVVYNIAPINVGDEVVNTKKSFMVPVGDAAKGHVYDFTGHAIDTNPIDKGLKHVEMNSIAPKDNIIKVNEEILETGIKVVDFFIPIFKGYKLGIFGGAGVGKTVLMKEIIFNTLKQNNTNSSIFIGSGERSREGIELYQELTDSNLMANSMLFISKMNESPGARMNIVPIGITSAEYLRDVQNENVLLFIDNIYRYIQAGNEASASLGKKPSIGGYQSTLDSDVATIEDRLFANQNGSITSFQTVFLPMDDISDPSAVAIFNHLDSTLVLSRELTSKNIFPAIDPLASSTNIVDEKVLGHEHYEAIIETKRILKKYEELEDVISIFGVDDLDEENKEIVHKALQLQNF…	461
	MALL_0559	MIQKVKIVEVHDYIVKVRGNVKFQQNQKFILNNKTKSNAILITAHEKEAYLLLSAELGSFGIGDELIATEFNDDVLTSDSFFGKIIDIHNNILWPMDLDSWGNLSDLYGTHKAFGQSHNLMSVETLKEQLFTGLIMVDLLVPIGKGQREAIIGNRQTGKTHIALNTIINQKNDNVKCIYVAIGAKKQELALIYKTLEENGALDYTIILNAPASNPYDQYLAPYVGMAHAENISETDDVLIVFDDLTKHANIFREIALLVDKPVGKEAFPGDMFFTHSRLLERSGSFVNRKTITALPIVKIIDNDITSLIASNVISITDGQIVTNSDFYASGKRPAIDINLSVSRTGSSVQSKVLTKISGEMAKIYKAYRRQIKLASLKYDLNKEMSNLLNQGKMIETMF…	510
	MALL_0560	MKKKNKILLLGTFSALSITSASVVAASLNSKETKTVTNSFIESATFLHSEANGANDNGATPAPASPATPAPANGATTVPDPNAPKPKPEPVLAVDFKDFEGEMNRVLKEEMKKILDAAKVMIETRISELSKDGVYPTEEKFALTLYAKAVKDYYDTVFSKLTSYDELYKAGFRMVFPKMYAKSEKYILGTVKYNGQEFDPIGMGQADPYDYKFLEKDTPEFKDKDGKPIKNEVKTDEKAKFEVNSTSKAEYVKLVTNYFQSFGKQLEGIFFEKTDSPVYGKDFKISFDKIDKSIGLYNIKPENYNDWNAYISEKVKVRFTEFDLRENEAYHQEQQQQNQPVIPPQPVDFLPDTTEKAKPVNPNIENIPPLEPLLNPELTSSDFNGGYEGVIGSWNSDPN…	860
	MALL_0561	MNKTNETYFKEILFSSVTHERIKFNDASLLLNKSLIDQWSQFNKNSMGSFNFILVKIKQGKVKEDLYFILENATLYSTENRLDIYVRELPEIYKGKAKISKTQYKQNSKLKALLRKLKILNDLEIRINQSVSVDELEKQKYKLEAIENFQLVKE	154
	MALL_0562	MDQKKLKQKLNVLNSSQMVLEVEKSLSLLTIFKLSKALNINMHRAYRNKRNIDYVSGLINSTHDYLYDRTLTTKASLWIYVTEVEKYEVDAYTRYEKVILKRKTNDDIFITIGTRANNFAKTNNLKTLQTFESTEDQNLVLKLISIIKTTYNTGQYSSVRMVVNSNKIHDRYMSIVPVNQVQASFWSYDGDQNQLKIDKKFIYPNADSFIENEINNYLMYIVQSLLIESSFYTAKNKLVSENKLLNKIEDDIFTIKRKLARIKSEKQIEEIVMLAKNKSFMQAIEDKNE	289
	MALL_0563	MKRKSKVQQAEIERFNDTQYKDYSQEKEFVSFQQIVNTALLVNNISRDSDIYKSFLKKIELATEKNLEVVYSGFTISWITSRKFAKVKLIPTIVEKETQHRNNVNFSSGFDLELGEFFQEFNAIIKDLLYSRKRKVEVFPKMIVYLALETNSLKIAFDESVAK	163
	MALL_0564	MKLKTLIQNFEVDFKQKLTLINILKAVLLVALFAFNMALLITFEKSFFRFNAPNNSLYYVLYTNSNLWYQTNIVSITSSLIFYLIIVSTLLKNSMNLTESRSGIKKYLPFYFIYLFFSISVMSSFFLLDKIHVHLNSLYVVIIVSVVYIMLNVFNIIVKKLIQADKIYPMEHEKSWLYIAMYIFRVILYTLIALLIHFWTDLHIGNKAIDESAVVIQIKNFFQSGTATSIFIFAMLITVMIVLLIGANINTIYKLLKRYYVTQKFSTYSSFLVVIIFSLLIWAFIHYGQIKSSYQIMASTPVTWPLLVFPIILFALLVYVIVTTFKPLVKNQVLRKILNSCILLFAWLSVGVLEAFSNSDFWISNTHLILAILVTIFVIFRELRINKTSIININLLLLT…	482
	MALL_0651	MIKAKKKRLIIIASVVAGAAIIPQAIGIPFYLRQLSNKLDVTTIARHIPENSIIKDGKVDTLNSISNIDNHLELLKKDEVVKPVVPKVDPHANHIITSITPTPQPVEEKPKPDEEVSIVAAPEEKKEEEKVNKDPVEGEKLEKAEDPKPKEVTITVDGIELNATIREQPERTKYKSDIENKIANRVEYINDITPDLLNVVVTEPFVAKTLGAARDRVSGDFIRIASVFKTPESRLFNAQEWFKVNGNPMAEYNFNLLKKNLLDKPNIADFLKDEERPKLKEMREKYKDENKKFQFYGWLIDSIDWRKIPLSPRAKAELAKGNIIEPSESYVNENGEIDSRVTGPIPGFNKTTNRMARDNKEKRVFGYKSWYTRSPDSLYAGTFENWTKTSANTEFKTII…	765
	MALL_0652	MIRAKKKRLIIVASTIAAAVIVPNLISVPFYIKSFSDKVDITVQARYIPELSLIKDGKVSSDNSVSNIDNHLELIKEDEVVKPITPKIDPHANSIVTSITPKPQPVEEKPKPDEEVAIIAKDEKKDEEEKVNKDPVEGEKLEKTKPDPEPRDVTVNVDGEDLKVTVRDQPERTRYKSDIENKIANRVEYIADITPDVLNVVVTEPFVKKTLGAVRDKIKGEFARTASIIGTPQSSMFSVEGWFKVNGDPNVEYYFNVLKKNLLDKPNFADYLLDQARPIYPDKKKEFSKPEQKYQLYGWMIANIDWSKIPLSKNALEALSRGDIIQPNGAYINENGEFDSHVSSPLPGYNKVTNRMTRDNKEKRVFGYNNWYTRSPKSIYDGTYEGWEKIRANDEFKGK…	767
	MALL_0653	MIKAKKKKIFIITAAVVSPIVVTQVAAIPFYVKIHSDKVNLNVAFRVIPQNSLIENGAVDAYNSISNIDNHLKLITDNEPKPVIVPKEDPYNSNTLVSSVPIDKPKEELKDDPKDDDKLSLVPAEKEKEKEKEEPINKEPEEEVALDKSRPDPKPKDIIIEYNGLKLNANITEQPERVKYKSDVENRITNRVDYINNTIPDINKVEVTEGFRGDNKKKVVDKIEWEVNNTFRVFNEKESETFSVERWLDQNPSAKDKFKSYEAFLNRADIKDFLKTESQKEFDKKKEEYKNAKYQWYGWLLSNVDWNKIQASKNVEDYLAKGMTTSPDNVYINANGEFDSYAFSPLPGYNAVTSRMTRDNKEKRTFGYDSYYTRSPRSVLEGTYPGWNKVMISEEYGKK…	765
	MALL_0667	MNKSKKKILAIFSALTLSALPIFAIACTSEKLDTNSSITEKGEESKETNSSTEGKSGNTSELEKLDLKIKYNSFQPIASLDPSEPLTTDFKIDAPEDIASKVKVEDIRLLKPDYKEGTLEVHYKLVDAKNPKNFINKVEKITGFIKNPFGVPKGADISGNHKLDPKSLTSYAKKTRLERFDFDNENYMPFITPREGGTGSSVYTKNDLTEDKIKELDKKARENNQDSFKNAKLKGFSIPFVDEKGETKGLNVNIGTEVGKGPSLIDSHSDEKYSLGLARTLPNDLYKQAGLQTFSLYIVNHDKGNEFTSNYGTTWILDYQKRTDGKYPTKWYFATNVHVAEAMNIQNEKIYNTKSKDKSSTSFQFLRLKNDVGTRTTFRTSAYGEQYENWSFGNEKDAF…	779
	MALL_0668	MKFKKKNILTLISVGTLLSVSTLFVACSTPDTSATNNGKETEKQDGKNEKLNSGVANNQNESSEFKDLNVDIEYKAFEPIPQLYANETTTFNYQPKADEKILKDYDISIIGLLNPSAKNGTVEVKYRITSKKDNTKFIEKTKLITGFMTNPFDKFRGEDISSNDKLNVSEKYKYASKTRLQRFDEDNERYMNLLRRQRSSTYTENNLKPETIKELNEMALKNNQDTFENATYKGFSLPFYDETTKKATGLSVNKSGETGKGPSKVDSYSDQEFAGGLARTLPNEIYKKIGLQTFSLYINNHESGNKYKANYGTTWILDYQKREDNKYPTKWYFATNVHVAETMRLKDEPLYKTRTGETTKTIQFLRLKPDTGIRTTLKTSAYGDMYENFAFDTVNSKNE…	780
	MALL_0669	MIKKKFILKSLLTSTAISPFIFIASCSSSNINTDNSTNKSNEKNSEVKKELENFDIKIAYSGHEPQPTVYANEPLTSDFKSNLSDEILSKYKFEVIGLLNPNAKEGTVEVKYKLVNLKDSNDSIEKVQVVGGFFKHPFGVFRNGDISSNHKLAITEGELLKYTSKTRLERFNEDNAKYMELLKRQDRAAYLKNDLSDEQIAKLDKQAFENNQETFKNAMYKGFSVPYLDKSGKAIGLNLNMSVQVGKGPSLIDEYVDEPYSLGLARTLPSKTYKQIGLQTYSLYFNNPGVSAQHGTTWILDFKKPEAGKYPTTWYFATNVHVADGMKFVDDKNYPTRSKKVKTNTVQFLRLKNDVGTRTTFRPTRFGDEYENWAFGVENNPFKTIYMGLNFLKSSPKEY…	760
	MALL_0797	MIKAKKKKILIVSAIAAGAILVPQAILVPVYVNHVNQKNIIVDIKHRSPSKAIINNALGIDPLKASNADNNLEEIKKENPAPVIKPVEPKPKPEPQPEPVDTTPVEPPKEEVKPEENPNPGNDSKTKDGDGTLIVDAETTVTIKGPGGETSTFPIKLKHKVADPRHKFPASDNDIINRIPYINNDAPEVVELTVTEELKNAVAKPVKEYLKNVLFAAGHELWRNKSGKDIKDIDLDNIKLSASAIEMLKKGLVLDYANATINENGELDSFAYSPVNDTYNGTTGRMTRDNTHRRLFGYKTWYVRSPKAIEDGAYDGWTKEDVKKDWTAEFGLSEDDGIEVNKYTNPDPTFTKGNNAIRVVLDAANPKGYAKFLKFIKDTQAKGKVIKSYVFRNMGKNDQ…	699
	MALL_0798	MIKAKKKKIIIVSSIAGGALIIPHAIAVPIYLKNANQQNVDVDIKFRSPSSAIINNAIGIDPLRVSNADNNLELTKPESAKPVIKPEEPKPKPEPKPEPVDTTPTEPSPEKPTESVKPGPDKKDQEGDGRIIVDAETELTINLPGSETLSFPVKLKHKIAAPRHKFPASDNDIINRVPYVNNDSPEVVELTVTDELKKAVAKPVREFLKTMLAFKEEAWRNESGKDLKDIDLTKLELSENALAMLKKGLILDYTNAFITKDGKLDSRGYSVVNETYNGTTGRMARDNARRRHFGYKSWYVRSPQDIADGTFAGWEKTDVKSEWKEFGLTEDDGIQVTKYTNNDPEFAKSNNSIRVVLDAANPKGYQKFLDFLTKTKKAGRKIQSFVIKNMGSKDQNQSF…	696
	MARTH_orf250	MDYQNSRSDNIKLFDNSFSSLKSSRENKISRIFKIILLSIFIVATFFLLAFFNETFFATKMFSDWGIADFLNFETLRNQQRNTMIIIRFSILAFVFFYSLARNFMNTYHQKEAIKKYWPWFTLYLALTIASFGLLFGFHDANPQSLLMLSFILIPLLLVNLGSSIYSYFLKRKTDPLLYKTSLIISQLSQIILIVSVISMLGIWINASTSTNLEELLFSNNSFYDFFANNVFGSSTFSSLIIIFTMTASLILLIIGANASKIAFMTFKANKQEYFKHRLVWLVSFLITIVLVIFRVVLIKIDNTGVLGYSLSRSIFLIEILFASIIFGLYVVFYFLRKTKTNSFVLNTIIYAFAQMMLWISLFITTLLSRQNPHINFINVVVVTIYSTIMLIFYYRRNS…	492
	MARTH_orf251	MKRNKEQEQQLFDAYQAYNDARAEDSFIKYDKLIASVLLKNNISFNSEIYIKFVEKMTMAINKHYDLLFRDFVITFNVNGRFGNDLLVPMIANFESSNNEAINFREALTNDTKASQFLYDLNNEIARLLNQKSYVEIFPNIILYISPNTEHLKLLFSRETVSKLVTPEV	169
	MARTH_orf252	MYLKNLVQKQNNLNNVKMKVNNDRNILLITIAKLTKHLSYCINSSLLNKKIIASIAKKYELNNLIANEALDNAKENKFLKKIKNLFVKEKQLWIYFTEEQKYATDSYGRYERKIKANIKKADADFIAIGQRANWFCKKNDLNVLLSIQEQDKNNGDLSVALTQIVRALYNQQNYSRVFFVINTNKSYDEPFQILPLNNYNLEKLIRGAQDEDNELIDTSDFKIYPDIENFIEAQIDIFLENTIHSLVIESSFYNAKNALVVANKAINELDKTLEKLTKTIHSIRRENEVEEITMLTRKNKPVFETSNDEGAL	312
	MARTH_orf254	MAAIKDQSFFRLTINYASTIPFLVRKCQLFLNVDDENTWTQITNNSIAGYKNTLVKIVEYDTNENKTEWYTFLRNASILVRENHIIINTFVEFNQYHKTNTKIDFSEEIKEIQKEINYYEARKKLGIRASQFIKLNNLTQRQYRLKMMQLLNLGEEMERKNVQEI	165
	MARTH_orf255	MSKKFNKILLSLPILTLATTPLITLTSKAPRNSSRAIDKDFNSFEAQAKAEAEKLIKEAIESLVKFLEELDEKIKKEALNNPSQLSRRLYVQKLAAYYKTNKDNIIANPKTYGFSFTALEQISKYKKIILARVEYEGKTYENVKIGDTEFDSYKAELEAKGAKVTKIKEVENQITKARFTLFLKKYVDGLKQQITNLVYSENQIPDLKPSVSFEWDETTQTFKPKLNILDKPEGFDSWDDYIKKNITKKIADYDLKQSQDANIAEDKLEELEKIPLVPGDKPKPIDKDDIDSLPELEALVKSEYANKTSNELQALSKEELKKAFFFNNPVNSRYEYTVESITREDNKIYANVVISDRVAPERKRTYSKSEIKVDNSTSYALNQLLYEAQNQEISKVMTE…	706
	MARTH_orf256	MKGTITRIWPDIVEISFPSGKIPSTNQLLTLHDGKTFLLVKRVIDKKRVRAIIIYAVKEITINDDVTNTQKSFQVPVGKGALNNIYSFLGEPLLKDRPNKAIMIDMNSSINPTRILDTKIELVETGIKAIDFFMPIIKGYKLGIYGGAGVGKTVLMKEIIFNVNRNKAKQTSNIFIGSGERSREAIELFQELESSKLMSKSAMYISKMNEAPGARMSIVPIGITAAEYLRDKEKEDVLLFIDNIYRFVQAENEVSASLGKKSSVGGYQSTLESDVASVEDRLYKNANGAITSFQTIFLPMDDLSDPSAVAVFNHLDGNLVLSREKTAKNIFPAIDPLASSSNSVDESILGKRHFDAIVETKKILKAYKDLEDVILILGFDELDETNKDIVKKALQLENF…	460
	MARTH_orf258	MPTKQISNPKITSVFDYIVEVEGEFPYRQRQMFIATKNPDVKLILINATETKAYLLANDKSDILKIGDEIAEYKAETKIATSNDYFGKIINIDGNIIYPTPTETTKIKKGNRTHPIFNLAHDLMTVKTLNEQLYTGVVAIDLLIPIGKGQRELIIGDRQTGKTHIAINTIINQSKNDVKCIYVAIGQKKEAISRIYATLKEHDAIKNTIILDAPATSVYEQYLAPYIGMAHAENLSYENDVLIIFDDLTKHANIFREIALLTDRPVGKEAMPGDMFFAHSSLLERAGSFVDRKTITALPILQTIDNDITSLISSNVISMTDGQIVTSTDLFASGKLPAIDIGLSVSRTGSSVQSKTLTRIAGEVGKIYKTYKSHLKLASLDYEFNKETSLLLYKGKMID…	513
	MARTH_orf498	MLGKVSKVWNDVVEIEFPNGNVPQLDNILALHNNSTFLITKRIVDSKTVLAIVIKTSAPIKISDDVEDLKHTFLVPVGKEAKGNVYDILGNTLKTAKTKPKSIEMNSIIDGKKTVSTESQIIETGIKAIDFFMPILKGYKLGIYGGAGVGKTVLMKEIIFNINKNIKDSSSIFIGSGERSREGIELYEELEKSNLMQNSTIFISKMNEMPGARMSIVPMGLTAAEYLRDKEKEDVLLFIDNIFRFLQAGNEVSSSLGKRPSIGGYQATMDSDIAAIEDRMFKNDNGSITSFQTVFLPMDDLSDPSAVAIFKHLNGNLVLSRDQAAKNIFPSFDPLASSSASINEKLIGKRHFDAVIEAKKILKKYKDLEDVILILGFDELDQTNKDIVKKALQLENFFT…	458
	MARTH_orf499	MTNKPMTTTTLNPRITAIFDYIIEVSGEYPYQQNTFYNLKSNPNLKGFLIHATKENAYLLISDESTKYQIGDEIIPSSNKTSVLTSKNYFGNIIDIYGNVIYPENQSQAKLNSADWYPNEGNPFNLAHSLSSVQTLNEQLYTGVIAIDLLIPIGKGQRELIIGDRQTGKTFLALNTIINQRQSDVKNIYVAIGIKKQELASIYEMLNEYDVMKNTIIISAASTNSYEQYLVPYIAMAHAENISFEDDVLIVFDDLTKHANIFREIALLIDKPVGKEAFPSDVFFAHSSLLERAGKFKNKKTITALPIVQTVDNDITSLISSNIISITDGQIVTNSELFSSGKLPAIDIELSVSRTGSSVQNYNITKVAGEINKIYRSYKRNLKLTSLKYDLNKETASLL…	520
	MARTH_orf500	MKKIKLLILGLPLVSLLPLSAISSTTNLRDDPKPTDPKTQDPKSENSKPKGLSPEWGTFKKLFEDEWKIHGKTFLNEIKGRLNKLIEELKSDEKTPLEERLIATYYYRQVLSYFTENSTKILADPFANNFHLNFPRVYSDNKKYTYGKLTYNKKEYAGVIWGEKDPSDYKKAIGNDPKSFVKEKDEDNVLTYEEYKKVVTDYLQGLIKAWESIALNKEDLPNAKKGNKLNIKEIKVGNQTHSIIDVDLPKGFKSWSEYIASCVTTRVIEYDLEHNQKNNEQTPKTPPKPEQPPEIIPEDKPKDFDPSIENVAPLVPRIRTKYLTNPSRIVSGYTSNRSNEYFFFENPINIRFSYTVTSVSQNGNTLKYTVLIKDLVNPEKTRQYEVNEVNNYTLQQNQL…	694
	MARTH_orf502	MDLKKTKKKLENLQIIQEKVESDKNILLVNMLKLSRKLNESYQNTLNNVSLLNYVIDNFFVSNIFIDSKPRKIIEKLNRIDSKKTLYVFITEEQKHETDSFKRYKDYLAKTADFSKDIFILIGEEAKRFGKENNLNVIYSVSQNANIDVLKYEISNLIKYEFLNKNIGAVKFVLNSTKIKDKCIQILPIKENNLSNFEESTQEALAYQFSFATKNIKIYPNIEGFVNNEISNYLKNVIATLLFESSFFNEKNKLVHANKLANELDEQIKTKKRKYLQLRREREIEEIMLISKPRKIMGGSRG	302
	MARTH_orf503	MPKASKKDRKLQEQEALERKKLEEQNYELFEELKTGPNFVSFEKLLSSSLIESKLEIRGAFASELVNKLEQAIFKKQDIVFRSFVITFNLNLRYSLTKLVPIISLKESSNVEAVNLSKSDDEAIANFLNIFNEKINSLLNQKKCLEIVNNTIIFISQETKSLKITFSKELI	171
	MARTH_orf505	MENKTIQELSLQNFEEQKIYKKQVEKIKIYKWTLISISSLLILLVLIFFERTLLGFSLVNNDARLLFNFTSPPLKERNFMIIVRMLLLSSFLVGALIKNYINLFSVKERINKYWPFFTLYILYAIAIFLIMYFYNGTTLIKKDQYAAAFTSLIWISLLFIPLYLINAVYEVLQFNYLKKTNPILTYRSKKIIAISLIIKAISYLLITLFLTLIYVFAPDKTYIFVNNKFYDFVNNYLGSRTVLNILITFLVVVVSITLIAFANLTFIIKVINFKIFSGYFMAIAEFMLVILFPVLVVAFSFIFRYQSANIFGTKNPLDWVFTLYALVPSLVAITYPLLLRFQKIRKDNVLVNDVIFYSSLLLISSTLLLFDLLNTNATVSLVNLLVASLAILVISITKI…	493
	MARTH_orf506	MKDTKKVKKIFLSSLLVASPIFLSLVSSACGSPKDQVNPSPEAKKSSKFDVSVEVDKIKGKTKEGWNRILPSSVSTDDVELKVNGKDASKVDAKVYAVIKDQDDPATGKQSSNKTGKFTIRVKITDKNDSTNFEEIDIPMSGFSNNPYGADENGKIDHDPTERLKSDLAKYIEMTQSERFNIDNEKYIASLEGYLKSKGVDVAKLRKEITTTKSKKEAFDKIAKEIGIDTYDNSLKKGFTLPNYDEQGNFKGLALQEGSETPKTLSWVDAINRNPFAINGLARLLPNEMYRKIAHQTYLVSTNNPSPKNLTDWKKTIAEQGTMWIMDYIKKNDGKYPTKWYFGTNIHVSDTFRKDTLRFSLGKLDRNLGTKTIFKTTLAETNSFYKQYNFNLRENENDK…	738
	MARTH_orf508	MRELKKKTKIALGIGGAILSASAFVSFGLFTVQRPSNTDMNLNINGRGIDSKIEDGIPQGDEFNSNRDLNLPKKKLEEKKEEIIPKKDELHTESKPEPKPETSPVPKPKNPPINSDPESSDVEWQNFTIGGANVRVKVKKRKPREEWEEDKRKGLTNLSKYINQPVDKILEVEVTEELRKNALKNALEGANKVDNAFLEHGFQDDSKDAFKYYNNQPPLKNLLEKIIYRYERLINSGNFKKFLKEGKEKEYEELLAKGEWNGEYGEQRRKLWIVKNLDPNKFTKLSSQTEKYLKEGLTPSADNMYINENGELESHSYSPHPSFNGTVARITRDNNQKRVFGYNSSEHRYSGSILEGSYPGWDKKDVTNDYKSGYGLEDGDGINFSKLTRKEKIEGKLNE…	736
	MAU_2970	MIAASASAGLLYAFNQKNHLGISYLNHNQATPEIFNRGAADTRNAAISNTDKNLKELTSPIEIEDTKPIVQPTEISKPEVTPKDEPQPTPSPAPAKPEVKKELEKVKIKINGVEVDAIVEKPAGRTLNPADVAAGITNRNPFVYDLVGRVVSVEVTEKLENAVAGELLNNDKLGLKAFQTSFFKSFSFEKNENYDPDLFFKQNYDYWQRVLQRFRQLLDNKEKVVKFLKEGKAEELEKQNFPSDDVRYAWLIQNLDYSKFNKLSDGAKKFLAQGYTATADNVYINANGELDSHGYDVPAGYNKVTTLYEKLNKERRVFSISGYYGRNPDQINKGEYPGWAKRDATDKFKEFGIGSGDDIKVFELSKTEDGKERKELAVEIDAANEEGYKKTLKFIQELQ…	717
	MAU_2980	MKKSLKNNKLLFSLIGSATLVAPFLLAISCEKKENKENDANKKEEVDKNYTDAAFKKDVAEFSTKLEDIFDVSFTKFFLGKKENVYASELQSQPSFLELSFKDKNFNKKIDVRVDGINVESRSNITGHAKVIVELSNKATKTKEVKIFDLDGLATNPNNTDHSGNRPSNYTPSSLKKEELEKYITLSQEERFKIDNEKHIKGLKDYLAFAAGIKEWESLRKDLKAKPDKISEFNEKAKKLGQDTFENQAYKGFTLPSYKSDGSGEVDGLDILPGQEMPKRPSEIDVIGKSNPDGSIGLARKIVNEHYLDIAKQTYSIRLTNLRDWKNEIAKNEADIKYLKENIGEFDKLKKDKLEQLQKDRKAVEDEFNKKIDSLDTTLKKKETERRDKALADYDASIK…	867
	MAU_2990	MNSLKSKKTKKMLLSLGIAMSAAIPLGVLLYSLNHKNNLGINYINNNQSNPQIFNRGAADTRNAAISNSDTNLKELTSPIVIEDKIEKKINPIEALKEEKKEDTPVVSEPETNKIEAPISDNIEIKEVEINGVKVILHAEKPVGRKLDDRDIKARITNRVPYINKHVGKVLKIEVTDALKEATVKNLVGGGWSSLKKYANTFLSDDIPLTATKEFDPELYFRNNSYVWQKMIDRFWRLFESENVVNFLKKEAADQWRSNTLHFGSKDLKYAWLIKNLDYSKFTTLSKGALDYLEQGYTATADNVYVDENGQLSSYGFEPAPGYNSVTTRQEKDNRERRAFAIDGYYGRNSGDIEAGEYPGWTKKIVTNDETFRKFNVGNNDGIVISELTRNNPDPKLEV…	738
	MAU_3000	MKTIKKRKLIFPIFSIFSLSLPFFILSCEKNNKIGSILKENFNSNNKNDEKNSSYNKLFSSINLEDHFDLKIKDLLLNLKELTFLELQEKIKEIAIEPKNKNLLSDYDFKVNDITLENNSNQTNEAKINVTITNKNTKETKSFQYKLLNLKNENDSLNYPKSLNHIANKDEFFKKDNDEYIDTLKNHLRISAGINNWNEFRKDLKATSANLKDFNEKANKIGQDSYENLAFKGFSLPSYNAKNEVEGVALFEGNEIGKLPSLRDASGKADVYKTIGLARKIVNEKYLDIAKQTYSISLTRKNLFRKEISELTKNIEYWKNGNKRSEFQGLINQKLNELRHNKELLEQEWNRRIKENQESNLNSELQKRKEDELKAYDENIAYYSSHTLQKEIEILENKL…	829
	MAU_3080	MENINSLKEYSKPKVSSIFNYIIEVQGKFNYEQSMMFVCERDKSIKMILINASEDKAFLLANNENKEIQIDDTIIPIENADVFSSEEHFGKVIDIFGNVVLPKKQEIKQQPSDPHSPAFKLAHQLMSVQTLDKQLYTGFTLIDLLIPIGKGQRELIIGDRQTGKTHIAINVILNQAKSNTKCIYVAIGQKKESISKIYNILKEKDALKNTIIIDAPATSSYEQYLAPYVGMAHAENISLKDDVIIIFDDLTKHANIIREIALLTDKPVGKEAMPGDIFFAHSQLLERAGSFKDKKTITALPILQTVDGDITSLIASNVISITDGQIVTSADLFSQGILPAININLSVSRTGSSVQNRIMSKVASEVGKTYRQYKRHLKLATLDYELNKETAELLYKGKM…	515
	MAU_3090	MGKIVRFWSDILEIKFTKENLPQVNHLLTTNDNKTYLLVKRIIDEETIRAIIIYSSKPININDKIINTKKSFMVPVGKNSKNNIYSFEGKPLLENRNTSPKYIEMNSIINNERYLNNQNEIIETGIKAIDFFIPILKGYKLGIFGGAGVGKTVLMKEIIFNVNKKNAKTSNIFIGSGERSREAIELFNELESSNLMQNSAMYISKMNESPGARMSIVPIGITASEYLRDIEKEDVLLFIDNIYRFVQAENEVSASLGKKPSVGGYQSTLESDVANIENRMFKNENGSITSFQTIFLPMDDLSDPSAVAVFNHLDGNLVLSRNQTAKNIFPAFDPLASSSNSVDESIIGKDHFNAIIQTKKILKTYKDLEDVIMILGFDELDEQSKRTVKIALQLENFFT…	458
	MAU_5420	MKLKTKLLSLGLIPLLPLSVVSYKHITKQTIREDKEKEEPKNAAGFDTFNELSKKKIEEGIEKVLNQTISHFDNEKKKLEKLINDDFVKNVSEINKLIYVQSILQYLQANKSDLKTNHSNNKGFNVVFPYVLAKNKNYEVSKVKFDNEEFNSIKIGKEDGTDYKKQFNGKAEINKTKDEINTIKKDRLEKMIENYLGALNNDLKSMLYDEKNLPQIGKDFKLEFKNKNQFEFSNPNGFKSWDEYIIAKLNPKFIKFDLKQNENFEVEENEKENNNNEPIAKPDLVPGDKPSETISLDEQVRSLPELRPWVSPEYVSSDTSSLKNAFDSAGQNKNNIFFFDNPINTRYQYSVTNLEVEGSNSLKATISITDRLENKGARSYLKKIAINTSDEQKAINLTY…	686
	MAU_5430	MKKFLRMNKMIENKRNSFNLKINFIDSKILEIKNAQLFINVDEDDDWILIDSNSIMAYEYVMIKVNDLDEQKTFYLFLLNTNIVIKENQITINTFSKKTIYKESKEKVDKNQEIKEIAKKIEYYQSLQILGLSLDQFMELKILKQKLALLNLEQKFRLVK	160
	MAU_5440	MHLKKLNEKLQNLQNILTKVNNKKNILLIDIMKLTKRLKFNVSNALLNIALINEVKNHYAIKNKLINSSKITSKIKKIFKKKSILWIYVTENQKYSTDSYSRYENTIQKLANKKNDDFIVIGERAQAFCVQNDFNIIKSFSENDKQSKRLPWIISQIIKVLHAENNYDEVNFVLNTNRNYNGYFTILPIEKFDVNKLVSEQNQTESIINFEQFKIFPNIEEFIDKEINIFLENAVYSLMIESSFYNAKNDLVTTNKVINQIEDEISSVKKKIIRNKREKEIEEIVLLTRTNEKVFKDE	298
	MAU_5450	MEKKNKLEKKFLIVANKEIKILNLEFNEIKKKNNFITFDKLLATIILKSNLKTNDKEVVFFLNKLEEGLIKKFDLVFDNLAISFGLSNTLNNLYLCPFLTKEAATNFESLNLSSNADLFNEKLIKNFNGEINYLLANDFYIEILKNLIIKKNADLELFYDEKSILGW	167
	MAU_5460	MQANAINNKKVYDDFESMLNNKKRNNLLLVLKITLISFLVIFSALILFFAPLTLFSNKLVDGKSISWFLDFSNPAFEKINYIVLFRIFLLLGIFLYTFIANFSNLINQREATKKYIVWFVIYLLFSLASLVLLFTFFKKNIVDYYYLSLISIPLLLVDIAYLIYKFQLKSKTDPVNYKNKVSMIISIVSRITFVFLFIGILSAWVFSKTPLERNDFLNNNKVHNFFVELFNQRSIKNLFLMILFISLLVLLVFLINIENIILLISKQGKMSVVKEKILLYIFLFFTIFVWFIRTLFYKNEIELFKSNKNPKDYLYLIGIFFILLILVAYLLISFVKKLKIKGLLFNNLIFSFSIFLIWVIVSSISFLTKNKLSLNITLLIAAFASFIILITYRLKVAAL…	486
	Mbov_0508	MNGKIINILGDVVEVEFSKDNLPLVNHLLTTHDGQTYLLVKSIINESTIKAIIIYSFSSISLSDKVVNTKRSFMVPVGPLAKGNIYSFKGVSLNNPTAPSPEYVEMDSIINNDREINTKFELIETGIKAIDFFIPIVKGFKLGIFGGAGVGKTVLMKEIIFNVNNKNKNTSNIFIGSGERSREGIELYDELVQSNLMKNSTMYISKMNESAGARMSIVPIGITAAEYLRDKQKEDVLLFIDNIYRFVQAENEVSATLGKKPSVGGYQSTLESDVANVQNRLFKNKNGAITSFQTVFLPMDDLSDPSAVAVFNHLDGNLVLSRDQAAKGILPAFDPLASSSNSVDETIIGKKHLDAIIEVKKILKAYKDLEDVILILGFDELDAESKIIVKKALQLENFF…	459
	Mbov_0509	MKANDNINIITNVNSAYNDMPRISAVFDYIIEVKGKFNYRQQQVFTSSKNKNARLFLISAFADTAYLLSNEEGRKLAINDKIVLLNETNEVFTSNEHFGKVIDIYGNAILPVSQTISKTNDSVSSEMFKLAHDLMKVQRLNEQLYTGINAIDLLIPIGKGQRELIIGDRQTGKTHIALNAIINQAAKGTKCIYVAIGQKRESISKIYNTLNQHNALKNTIIIDAPANSAYEQYLAPYVGMAHAENISATDDALIIFDDLTKHANIFREIALLSNKPVGKEAMPGDMFFAHSQLLERAGSYKNRKTITALPIIQTVDGDITSLIASNVISITDGQIVTSAKLFAKGILPAIDIDFSVSRTGSSVQDRTIAKVAGVINKIYRKYKRHLKLSMLDYELNKEV…	524
	Mbov_0510	MKSKKMLLILKAVSPAISAPVALVSVSGKENLNKRFEEGTNSTSGANDKNGKGANNGTGSNSNGGNANRSSESSYTSGKPGKGVSPQFSSFKDKADEAIKQALNDAVDKIIKYTESELSKIGDLTKPQEQKEGDKDKDKDSYLDKLEKKVYLKELNKLFKDKKNNLKEFKDYAELGLPVTFPFVIANDKEYDTGTINFNGKEYKDIKIGKNENRDYSKVIESNGKDRINKSGKEENIASGPQFESALNKYTQELNKSILDMVYNPKEIPKFGKDIFLEEAKFDQKEGFTVKHPQNSNSWSDYIVKKIKPKFVDFDLKQNQEFKVIDETQPSPKVNPPNLPDLTKKPLVPGKPPTNNDTVNPLEQSETLLSLAPYANYKYSQNSNDVLANLLRNNSGEQK…	759
	Mbov_0511	MSQKDFKVVINFIGNKQVTFNNALVYFNADEEGDWVSLVDNSILGYDITLLKIVDLSNKLTKYIFAKNTNITVAKNIISIYTFSEFVFFIETKAKKQYNESYKEVSKKVAALEAMQQLGISIDQLLELNKLKEEKYILKMKNLHKLKEEE	150
	Mbov_0512	MDLNKIEGKLENLKRIEQKVNNDKNILLIDIMKKNRLLSFYVKNARHNKDMILVLRDEYAYKNLLVSKDDYPYKSISFIKKIRNLFIKPRELWIYLTEEQKYSTDSYSRYESKILEKIKKTNSDFIAIGKRAIEFCSSNKLNAIYEIDNSDIYSDLSWRLCQIIKFLFSQDNYESLRFVINSNKNIDGHFTILPVDEFNINILSDSRFENDNLEIKSFKIFPNMDQYVSAQISSFIENSIQSLLVESSFYKSKVGLVSTNKIINELEDEMKKISKKIIRIKRENEMEEIVLLTSNNKKYLYREGNN	306
	Mbov_0513	MKTRKVENEMMFNIYNQYEAARQDANFVDCNKLMAQVLLECNLGFNSKEYVKFSEMFNEALDKKYDIVLANFVISFNVNHKFSADALVPVLKTNEDSNTEAFNFVSSKETKFNILLGLYNKYVYELITSGNYVELFPNIIVFKSKNTNSHKILFDAKSILLRGE	164
	Mbov_0514	MHLKSINIDEKRIYDDSQSLATKQRKSFIITLYKSVLLSYFFVSMLCLLFLLPQGLFSKKIIGSSYNFIFDFSILTTLEANWIFIFRLSLFGLCYFYGLIKAYLNINKNKEHIKKYGIWFSIYLALSLTGFLLFFTYHSTEVKKLVLMLFLLVAYLFADISYALFSFYTRKKTDPVVYQNKTPLVIDISSRILLTAITMAVFFAWAYSYTDKSGTTFVRMFALFNEGNNSIPYNAFYNAAFKLFKVKSVLNFITVILISLVIGLLLIGLKIYSIWSLAYKQFDAQVYKDRLQFYLVGTLVLVIWLFSLFKLKYPPTHELFSQVQALQYASVLFGIFNLLIAAVFISLLFAKKVKLNSFLIKTTVTALFQLIVWTTYMIANFVNIQHTIGIINLLLTALS…	505
	Mbov_0515	MKKNKIILLTSLSIISPSLAVIAAKCNDNKKPSSTNEKSINELNSEQFKKLIESTNDVNQLVSFKFSNGGREVDLSQILPSQVEENTQNLSVTVNSKYTNVISAIVVNANTEKKLPTIISNAKGELDVSLLFTNKKTNETVSKTFKLKGLKTNGGMHHSGLILRDPIDSFGGSDGFKKYLGMTQDERFKHDNNLYLSNIKNYWGDDGALKARGLESVTADQKKEFDEKAAKLKLDSYDSAAAKGFSLPVFNSEGKVEGLKLFEREVAKAPSHVDTLGRDIYKTNGLARTIPNETYKTIAKQTYQVTFNFEKDFRKELAEIDRHIKFFEDKNEEQIKSYLESQIKILDQNLESKLKEINNRWNSYSDEAKKGLKESHKKEIEEAERKHKEERSKYLSWKK…	855
	Mbov_0516	MSVLKKKKSRVLILATTAGVIASFSSGAIIYNASSDNSLGMILFSSEDKSLLHPSNNVDYSRTIDSITDKNIKELSKQPKIEKPIEKKIEEKITPPKVEEVPKPPTAAPEPPRITPEVKNYRPEISPLVQRSEKVKIFGVEVNATVLARPDRVVSQKDKDKGIANISGYQNVTVSKLLNIEVTAELEQKVAQNALGGEEGKGIGLFGNNLTLVANQIGITEGLDKAEAVLIKQNPNTWNENIHRYKQLLDSGNFIKFLKPGKEDEYRRLEKEGFKSLNQKYIWIIANLDQSKFTKISQKSLDYLKKGLAIDPRNAIINANGEIDSLVWNVPDQYNKVTSRLSRDNSTRRVFDFDQWYLRSSDSIVQGKYHGWNKTDKTNEYSSYGISTGDGIKVFELTR…	748
	Mbov_0517	MSMLKTRKNRILVFSLLSGGVLSIASAVAIYKATSDFNFAQSLFSYETYDSQLANSKNVKPAYDSIRDKNVIEKQVEPIKIEEPKPKPEPIIIKTPKADESSSAELPKESPKVIESNPIVHSPNTQRRQITLNGVQVYATVEVTPDRKITDYDRTKGIANREPYQSVIVNKLISVEVTEELRKKTVEKALTSGDGDGLFDGTFFKVIDDLINKDKDSIEIAESVLEGNKQIWENNLFRYKELLDSKNVVNFLKEPAKSEYQTKQFGSINQKYIWLIANLDKTKFVKLAANSDRYLNEGLVVDPRNAKINANGEIDAHAWSPSREFNTVTSRMSRDNSLKRVFGYDSHWWRSPDSITEGSYPGWKKIDVTRTEFSSYKIGNNDGISVHKLEREKKIKEEN…	741
	Mbov_0518	MAKMKKILTLSTIPFLSTLLIAAKCTDNIKSDNKSIKLLNDKDFEQLIKNTDISKITSFIFDSNFGPSKPLDKVLPTEIEENPSNLKANVNEKYANSISVIVNGARTQKDDRRNISNTKGEVDIFVTFVNKATNKEISKEIKLTGLASNPIGADHRGAIAGDPLQSIGGESGLLEYHKLSHLDRFNKKDNPMYMAMLKNILSQGGLQQLDIKKTRGLNISDEQIKEFDQKAHSSSFDSYINAALKGFTVPVYEGSEVKLKVLDDAEVGKGPSPIDTVHRNPFRSNGLARTLLNETYKTIAEQTYQVSFTVLNTFEKEKTELRKLKEEIGSWNQEQINSFTFKDRSTLKAEYEFRLQDLEAEKKRLTPEALRGVEQSFADRKKKLDDDYKRESERLEKIT…	852
	Mbov_0519	MSIFKKKKNRVIFATLAFGAIISSTSGVLIYRSSSDIDLSRVIFSSSTNSELANNKNNINKAIDAIKDNNVVENEKPVVIKPAEVPKIKIPDVVKETNPSPEVNRNSIRPEKTEPLIAKPNVVTKEIFIHGVKVNATIEVTPDRVISDYDKDRKISNVNPYQNIIVSKVLNVEVTQELRDKSVKNALNGNDGTGLFAGTFFVFLNNIITSSKDLKTAEDAVMNNPWIYRDNIHRYERLLNNPNVVNFLKEDAKKEYPNKNFDSIVQRQIWLIHNLDQTKFTKLAKDAESFLSQGLVISPRAAIINEDGTISSHGFAPDDQFNTVTSRISRDNRERRVFGYDSPYGRSPDNVWEGSYPGWKKEDVTSDTKFQKYNVSSADGIKLTKLTREKPEKGSGALN…	736
	MBOVa_2720	MNLFRKKKNRVIILSLATGAVISASTGAFVYSSNSDYNLSKILFNNSRDAELASNKNNINKSTDSIKDNNVIENTKPIAPKSVEEKVINVPDTTTENSSTPEVNRNTVTPERSEPLIAKPNVVTKEIYIHGVRVNATIEVVPDRHISEYDKSRGINNINPYQNIIVSKVLNVEVTKELIDKSVSNALDGKDGTGLFAGTFFKTLENIFNNSSDLAVAEDIVRQNMSVYRDNIHRYERLLNSPNVINFLTEDGRKKYPSMKFNSTIQRNIWLINHLDKSKFTKLAKDAEAFLSQGLAISGRSSIINEDGTLSSHGFAPDDQFNTVTSRVSRDNRERRVFGYDSPYGRSPDSVWEGSYQGWHKEDVTEKPEYKKYNVSSADGIKLTKLTREKTDNSPGALN…	736
	MBOVa_2730	MKITKKLLLISSSASLFSSLLIAAKCNNSFNNNGDEKVGLLSDDQFENLVNKTSNLNDIAQLTFNSGFGPAKSLDKTLPTEIEENPGNLKININDKYSDSINVILNNAKTERDRSRNVSNIKGEVTVFVTFINKGSNKEIFKNFKLTGLASNPVGADHRGGISGDPNAAIGGQKGLLEYHKLSQEQRFSKDNDSYINQLKSMLSHGGIKEVDVIKSRGLNITDQQIKEFDEKAKSVKFDSYLNSALKGFTVPTYENGEIKLKVLDDAEINKGPSPIDTVNRNPVRSNGLARTVLNETYKMIAEQTYQVSFTGLNTFEKEKAELNNLKNQITSWTKEQRDAFTFKDRAALKADYEFKLYNLELEKKQLGPNGLHGLEQSFEDRKNKIESEYKSEDNRLAN…	855
	MBOVa_2740	MKILKTKKNKILMFSLLSGGIVSVAAGAAIYKASSDFDLAKSIFSSDSFDSELANSNNVKHTNDSIRDKNVTEKAVEPIKVEEPKIEPIIVKTPKAEESATIEPPKESPKPVESQPIIASPTTERRKINLNGVEVFAIVEVTPDRKITDYDRRKGIANREPYQSTIVNKLVSVEVTDELRKSTVEKALTSGEGDGLFDGTFFKVIDDLINVDKDSLEVAEGVLKLNSQIWESNLFRYKELLDSENVVNFLKEPAKSEYPSKKFASVNQKYIWLIANLDKSKFTKLASTSDKYLNEGLVVSPRNAKINANGEIDAHAWSPSPEFNTVTSRYSRDNSLKRVFGYNSYFWRSPDDTEEGNYPGWKKTDATNEFSSYGVSEGDGITVHKLERIEKIKEEHGQI…	738
	MBOVa_2750	MSIFKKKKSRILLISLSAGIVASVSSGALIYNASIDNSLSKLLFSSESDSLIHPSSNVDYSRTVNSITDKNVKELSKQPKVIEKPEEKIEPIITPKIEVKPEEKVEKITPPKVEEVKPEEPAATPEPPRITPEIPNYKPDVTSLIQRTEKVRIFGVEVNATVLARPDRVVSEADQKRGIANVNHYQNVTVSKLLNIEVTEDLKSKVIENALGNDKGEGLGLFSNNLFKIADIIGTYEGLDKAEDVLVKQNPGTWGEQIHRYKALIDSGKFRDFLKEGKLEEYNKLVKENFFKTPNQKFLWIIINLDKSKFTKISQNSLNYLKQGLAIDPRNAIINADGEIDSLGWDVPDQYNTVTSRLSRDNSTRRAFDYDEWYLRSSDSIVEGKFPGWTKSDKTSEYQ…	766
	MBOVa_2760	MKQQNKILLIASASILSPASVVVAAQCNTSNKPNSTTEARISDLSSEDFKNLIEKTDDYKSLVTLQFGSSDRNIPLSELLPSQIEDDSQNLRAVVNDKYADIIDAIVVNATTEKKLPNIISNAKGELSVSLNFKNKKTNENIAKTFKVTGLKTNNGLHHSGLILRDPKDSFDGAGGFKNYLGWDQKKRFEYDNKLYIDSVKGWWGGGDILTKRGLSATDEQKKKFDELAKTVGFDSYENAAIKGFSLPVYGSNGQVSGLKLFDNEVGKTASHVDTLGRELPKTNGLARTIPNQTYQTIAKQTYQITFNFKKDFKRELAEIEKNIKFFQDKDDKQIKDYLETQIKVLTDNHNHALREIEKRWAVLSDEAKRGLEEAHKKEIEEETKQYEAEKAKYSSWKK…	858
	MBOVa_2770	MHSKSINIEEKRIYDDSQSLANKQRKSFIVTLYKSLLLSYFFVSMLCLLFLMPHGLFSKKIIGSYAFIFDFSLLTTLDANWIFIFRLCLFGFIYFYGLLKAYLNINKNKEHIRIYGIWFSIYWALSISGFLLFFTYHTIEVKKLVYALFALVIFLLTDISYALFNFNTKKKTEPVIYQSKIPLAIDLISRILLTAITLVVFFGWAYSYTGSPNTFVRMFALANENNKNIPYNAFYTTAFKLFKVKSALNFIIVILMSLIIGLLLLGLKIYSIWSLAYKQLRSQIFKDRLQLYLVGILASAIWLLSLFKLKYPPTHELFGKAESLQYLNILFGLFNIGAAIAFIALLFVKKIKLNSILIKTTIMALFQWVIWTSYMIANFINKQPTIALVNLLLTALSSL…	503
	MBOVa_2780	MKKHKLENNSMFNIYNQFEEAKMSADFVDYNKLMAQVLLDCNLGFNSQEYVKFNSNFDEALSKKFDIVLEKFVITFNVNPKFSLDALVPMLKSSEDSNTEAVNFASSQEPKFSNLLKLYNKLINDLIISNKYVELFPNIIVFRSKSTNSLKILFDASSVLFRGE	164
	MBOVa_2790	MDLKKLENKLDNLKRIEQKVNNDKNILLIDIMKQNRLLSFYVKNARHNKNMILALRNEYSFKSLLVSKDDYPFKSLAIIKKIRNLFIKPKELWIYLTEEQKYATDSYSRYENNILTNTKKVNADFITIGKRAAEFCKLNNLNIIYEIDNSDIYSDLSWRLCQIIKFLFAQENYESLHFVINSNKNINGNFTILPVNEFNIDILSESSYESEDINIKSFKIFPNIDQYISSQINSFIENSVQSLLVESSFYKSKIGLVSTNKIINELDDEMKKIGKKIIRIKRENEIEEIVLLTSNNKKFLTRGDNN	306
	MBOVa_2800	MSQKGFNVVINFIGNKEATFNNALVYFNADEEGDWVQLVDNSILGYEIILLKIVDLNTNKNKYIFAKNTNITVSNNTINIYTFSELTFFIETKVKKQYNEQYKEINKKVIALEAMQQLGMSIDQLLEFNKLKEEKYILKMKNIHKLKEEEQHED	154
	MBOVa_2810	MKIKKILLFAKAISPAVTTPIALVSVSAKGNLDKRLDGNDTTNGTSGTNNNGNGANNGSNNSSSSSFGTSGKKKEVSPQFSSFKDKAQKAVDAVLKKAVEKVITFTDEELKKIDLSKPQDQSQGNKEGYLEKIEKQVYLKNLNKLFKDNKDKLNKTEDYAKLGLPVTFPFIIANDEKYDVGTVNYNGKEYKDIKIGKENTRDYSKVIETNNKDSITKSSEEDNVASNPQFEAALNKYTQDLEKSILEMVYNPKEIPKLGKDIFLEDVKFDSKEGFTVKHPQNSSSWEDYITKGIKHKFVDFDLKQNQEFKVIDETQPSPKVNPPNLPDITNKPLVPGKPPTNSETANPLEQSETLLYLEPYVNYRYSSSSDSAIANLHKNSNGADKEKIFFFNNPINTR…	746
	MBOVa_2820	MKANDNINIITNVNSAYNDMPRISAVFDYIIEVKGKFNYRQQQVFTSSKNENARLFLISAFADTAYLLSNEEGRKLAINDRIVLLNETNEVFTSNEHFGKVIDIYGNAILPVSQTISKTNDSVSSEMFKLAHDLMKVQRLNEQLYTGINAIDLLIPIGKGQRELIIGDRQTGKTHIALNAIINQAAKGTKCIYVAIGQKRESISKIYNTLNQHNALKNTIIIDAPANSAYEQYLAPYVGMAHAENISATDDALIIFDDLTKHANIFREIALLSNKPVGKEAMPGDMFFAHSQLLERAGSYKNRKTITALPIIQTVDGDITSLIASNVISITDGQIVTSAKLFAKGILPAIDIDFSVSRTGSSVQDRTIAKVAGVINKIYRKYKRHLKLSMLDYELNKEV…	524
	MBOVa_2830	MNGKIINILGDVVEIEFSKDNLPLVNHLLTTHDGQTYLLVKSIINESTIKAIIIYSFSSISLSDKVVNTKRSFMVPVGPLAKGNIYSFKGVSLNNPTAPSPEYVEMDSIINNDREINTKFELIETGIKAIDFFIPIVKGFKLGIFGGAGVGKTVLMKEIIFNVNNKNKNTSNIFIGSGERSREGIELYDELVQSNLMKNSTMYISKMNESAGARMSIVPIGITAAEYLRDKQKEDVLLFIDNIYRFVQAENEVSATLGKKPSVGGYQSTLESDVANVQNRLFKNKNGAITSFQTVFLPMDDLSDPSAVAVFNHLDGNLVLSRDQAAKGILPAFDPLASSSNSVDESIIGKKHLDAIIEVKKILKAYKDLEDVILILGFDELDAESKIIVKKALQLENFF…	459
	MBOVb_3720	MNGKIINILGDVVEVEFSKGNLPLVNHLLTTHDGQTYLLVKSIINESTIKAIIIYSFSSISLSDKVVNTKRSFMVPVGPLAKGNIYSFKGASLNNPTAPSPEYVEMDSIINNDREINTKFELIETGIKAIDFFIPIVKGFKLGIFGGAGVGKTVLMKEIIFNVNNKNKNTSNIFIGSGERSREGIELYDELVQSNLMKNSTMYISKMNESAGARMSIVPIGITAAEYLRDKQKEDVLLFIDNIYRFVQAENEVSATLGKKPSVGGYQSTLESDVANVQNRLFKNKNGAITSFQTVFLPMDDLSDPSAVAVFNHLDGNLVLSRDQAAKGILPAFDPLASSSNSVDETIIGKKHLDAIIEVKKILKAYKDLEDVILILGFDELDAESKIIVKKALQLENFF…	459
	MBOVb_3730	MKANNNINIITNVNSAYNDMPRISAVFDYIIEVKGKFNYRQQQVFTSSKNENARLFLISAFADTAYLLSNEEGRKLAINDKIVLLNETNEVFTSNEHFGKVIDIYGNAILPVSQTISKTNDSVSSEMFKLAHDLMKVQRLNEQLYTGINAIDLLIPIGKGQRELIIGDRQTGKTHIALNAIINQAAKGTKCIYVAIGQKRESISKIYNTLNQHNALKNTIIIDAPANSAYEQYLAPYVGMAHAENISATDDALIIFDDLTKHANIFREIALLSNKPVGKEAMPGDMFFAHSQLLERAGSYKNRKTITALPIIQTVDGDITSLIASNVISITDGQIVTSAKLFAKGILPAIDIDFSVSRTGSSVQDRTIAKVAGVINKIYRKYKRHLKLSMLDYELNKEV…	524
	MBOVb_3740	MMIKKILLFAKAISPAVTTPIALVSVSANGNLDKRLDGNNTTNGTSGSKNNSNSANNGTNGSSSSSSGTSSKKKEVSPQFSSFKDKAQNAVDAVLKKAVEKVITFTDEELKKIDLSKSQDQSQGNKEGYLEKIEKHVYLKALNKLFKEKKDALKTVEDYAKLGLPVTFPFIIANDKKYDVGTVKFNGKEYKDIKIGKDKKRDYTEVIEEKNKDSITKLGEEDNVASNPQFEAALNKYTQDLEKSILEMVYNPKEIPKLGKDIFLKDVKFDAKVEGFTVKHPQNSNSWEDYITKGIKRKFVDFDLKQNQEFKVIDETQPSPKVNPPNLPDITNKPLVPGKPPTNNETANPLEQSETLLYLEPYVNYRYSSNSVSTIANLFRNSNGADKEKIFFFNNPINT…	747
	MBOVb_3750	MSQNGFNVVINFIGNKEAIFNNALVYFNADDEGDWVQLVDNSILGYEIILLKIVDLSTNKNKYIFAKNTNITVSNNTINIYTFSELTFFIETKVKKQYSEQYKEINKKVVALEAMQQLGMSIDQLLEFNKLKDEKYILKMKNIHKLKEEGQHDD	154
	MBOVb_3760	MDLKKLENKLDNLKRIEQKVNNDKNILLIDIMKQNRLLSFYVKNARHNKNMILALRNEYSFKSLLVSKDDYPFKSLAIIKKIRNLFIKPKELWIYLTEEQKYATDSYSRYENNILTNTKKVNADFITIGKRAAEFCKLNNLNIIYEIDNSDIYSDLSWRLCQIIKFLFAQENYESLHFVINSNKNINGNFTILPVNEFNIDILSESSYESEDINIKSFKIFPNIDQYISSQINSFIENSVQSLLVESSFYKSKIGLVSTNKIINELDDEMKKIGKKIIRIKRENEIEEIVLLTSNNKKFLTRGDNN	306
	MBOVb_3770	MKKHKLENNSMFNIYNQFEEAKMSADFVDYNKLMAQVLLDCNLGFNSHEYVKFSSNFDEALSKKFDIVLEKFVITFNVNHKFSLDALVPMLKSSEDSNTEAVNFASSQEPKFNNLLKLYNKLINDLVIANNKYVELFPNIIVFRSKNTNSLKILFDASSALFRGE	165
	MBOVb_3780	MHSKSINIEEKRIYDDSQSLANKQRKSFIVTLYKSFLLSYFFVSMLCLLFLMPHGLFSKKIIGSYVFIFDFSLLRTLDANWIFIFRLCLFGFIYFYGLLKAYLNINKNKEHIRIYGIWFSIYWALSIAGFLLFFTYHTLEVKKLVYVLFALVIFLLTDISYALFNFNTKKKTEPVIYQSKIPLVIDLISRILLTAITLAVFFGWAYSYTGSPNTIVRMFALANENNKNIPYNAFYTTAFKLFKVKSALNFIIVILMSLVIGLLLLGLKIYSIWSLAYKQLRSQIFKDRLQLYLVGILSSVIWLLSLFKLKYPPTHELFGQAESLQYLNILFGLFNLGAAIGFIALLFVKRIKLNSILIKTTIMALFQWVIWTSYMIANFINKQPTIALVNLLLTALSSL…	503
	MBOVb_3790	MKQQNKILLIASASILSPASVVVAAKCNTSNKPNSTTDAKISDLSSEDFKNLIEKTNDYKSLVTLQFGSSGRNIPLSDLLPSQIEDDSQNLRAVVNDKYADVIDAIIVNATTEKKLPNIISNVKGELSVSINFKNKKTNENIAKTFKVTGLKTNGGLHHSGLILRDPEDSFNGAGGFKNYLGWNQNQRFEYDNKLYINSIRNWWGGGDILKTRGLSATEEQKKRFDELAKTVGFDSYENAAIKGFSLPVYGSNGQVSGLRLLDSEVGKIPSHVDTLGRELPKTNGLARTIPNQTYQTIAKQTYQITFHFKKDFKRELAKIEEYIEFFNSKNEQQIKDYLEKEIQVLTNNHKFALREIEKRWASLSEEAKRGLEDSHKREIEEENKKYEAEKAKYSSWKK…	856
	MBOVb_3800	MSIFKKKKSRILLISLSVGIVASVSSGALIYNASSDNSLSKLLFSSESDSLLHPSNSVDYSKTVNSITDKNVKELSKQPKVIEKPVEKIEKITPPKIEVKPEEPAATPEPPRITPEIPNYKPDVTSLIQRTEKIRIFGVEVNATVLARPDRVVSEADKKREITNVNPYQNVTVSKLLNIEVTKDLENKVIENALGSEEGQGLGLFSNNLFKIADSIGTKEGLEKAEVVLVKQNPGTWSEQIHRYKALINSGKFKDFLKEGKLEEYERLVKENSFKTANQKYLWIIINLDKSKFTKISQNSLNYLKQGLAIDPRNAIINASGEIDSLVWNVPNQYNTVTSRLSRDNSTRRAFDYDEWYLRSSDSIVKGKFPGWTRSDKTSEYQSAYGIQPSDGIKVFELT…	749
	MBOVb_3810	MKILKTKKNKILMFSLLSGGVVSVAAGAAIYKASSDFDLAKSIFSSDSFDSELANSNNVKHTNDSIRDKNVTEKAVEPIKVEKPKIEPIIVKTPKAEESATIEPPKEAPKPVESQPIIASPTTERRKISINGVEVYATVEVTPDRKVTDYDRKKGIANRDPYQSTIVNKLVSVEVTDELRKSTVNKALTSGDGEGLFDGTFFKVIDELINKDNDPLDVAEGVLKQNSQIWENNLFRYKELLDSDNVVKFLKPGKDLEYKDIVEKKGGFKTPNQRYIWLIANLDNSKFTKLASKSDKYLNEGLVVSPRNAKINANGEIDAHAWSPSPEFNTVTSRYSRDNRLKRVFGYNSYFWRSPDDTEKGIYPGWKKTDATSEFKNYGASESDGITVHKLERIEKIKE…	743
	MBOVb_3820	MRITKKLLLISSSASLFSSLLIAAKCNNDSSKNKSNDDKKIGLLSDDQFEKLINNTNNLNDIAQLTFSSNFGQSKSLDKTLPTEIEENPGNLKISVNNKYSDSITVTVNGAKTDKDASRNISNIKGEVSVYVGFKNKSTGKEIYKNFILKGLARNPVGADHNGRLSGDPLAAIGGQQGYLDYHKKTQTERFEKDNNEYVNRLKGMLSRDGGKEVDFKTFRGIKTTEEQIKKFNETAKLVNFDSYENAALKGFTIPVYENGSTSNPKLKVYDAPEVPKGPSPIDTIGRNIYRSNGLARTLLNETYKTIAEQTFQVSFTTLKDFEDEIKEAEKLKEDSKKWTTEQFQQFTFKDRAALKANYETNLYKLELEIKSQSPEALRGLEQSFAERKKKLKENYEAE…	869
	MBOVb_3830	MNLFRKKKNRVIILSLATGAVISASTGAFVYSSNSDSNLSKLLFNNSRDAELASNKNNISKSTDSIKDNNVIENTKPIAPKPVEEKVINVPDTTTENSSAPEVNRNTVTPERSEPLIAKPNVVTKQISIHGVIVNATIEVVPDRHISDYDKNKGISNINPYQNIIVSKVLNVEVTKELIDKSVSNALDGKDGTGLFAGTFFKTLENIFKSSSDLATAEEVVKQNMSVYRDNIHRYEKLLNSPNVINFLTEEGKQKYPTMKFDSPIQRNIWLINHLDKTKFTKLAKDAEAFLSQGLAISGRSAIINEDGTLSSLAFAPDDQFNTVTSRVSRDNRERRVFGYDSPYGRSPDSVWEGSYQGWNKEDVTDKPEYSRYNVSSADGIKLTKLTREKTDNSPGALN…	736
	MBOVJF4278_00494	MNGKIINILGDVVEVEFSKGNLPLVNHLLTTHDGQTYLLVKSIINESTIKAIIIYSFSSISLSDKVVNTKRSFMVPVGPLAKGNIYSFKGASLNNPTAPSPEYVEMDSIINNDREINTKFELIETGIKAIDFFIPIVKGFKLGIFGGAGVGKTVLMKEIIFNVNNKNKNTSNIFIGSGERSREGIELYDELVQSNLMKNSTMYISKMNESAGARMSIVPIGITAAEYLRDKQKEDVLLFIDNIYRFVQAENEVSATLGKKPSVGGYQSTLESDVANVQNRLFKNKNGAITSFQTVFLPMDDLSDPSAVAVFNHLDGNLVLSRDQAAKGILPAFDPLASSSNSVDETIIGKKHLDAIIEVKKILKAYKDLEDVILILGFDELDAESKIIVKKALQLENFF…	459
	MBOVJF4278_00495	MKANNNINIITNVNSAYNDMPRISAVFDYIIEVKGKFNYRQQQVFTSSKNENARLFLISAFADTAYLLSNEEGRKLAINDKIVLLNETNEVFTSNEHFGKVIDIYGNAILPVSQTISKTNDSVSSEMFKLAHDLMKVQRLNEQLYTGINAIDLLIPIGKGQRELIIGDRQTGKTHIALNAIINQAAKGTKCIYVAIGQKRESISKIYNTLNQHNALKNTIIIDAPANSAYEQYLAPYVGMAHAENISATDDALIIFDDLTKHANIFREIALLSNKPVGKEAMPGDMFFAHSQLLERAGSYKNRKTITALPIIQTVDGDITSLIASNVISITDGQIVTSAKLFAKGILPAIDIDFSVSRTGSSVQDRTIAKVAGVINKIYRKYKRHLKLSMLDYELNKEV…	524
	MBOVJF4278_00496	MKIKKILLFAKAISPAVTTPIALVSVSANGNLDKHLDGNNTTNGTSGSNNNSNSANNGTNGSSPSSSGTSGKKKEVSPQFSSFKDKAQNAVDAVLKKAVEKVITFTDEELKKIDLSKSQDQSQGNKEGYLEKIEKHVYLKALNKLFKEKKDTLKTVEDYAKLGLPVTFPFIIANDKKYDVGTVKFNGKEYKDIKIGKDKKRDYTEVIEEKNKDSITKLGEEDNVASNPQFEAALNKYTQDLEKSILEMVYNPKEIPKLGKDIFLKDVKFDVKVEGFTVKHPQNSNSWEDYITKGIKRKFVDFDLKQNQEFKVIDETQPSPKVNPPNLPDITNKPLVPGKPPTNNETANPLEQSETLLYLEPYVNYRYSSNSVSTIANLFRNSNGADKEKIFFFNNPINT…	747
	MBOVJF4278_00497	MSQNGFNVVINFIGNKEATFNNALVYFNADEEGDWVQLVDNSILGYEIILLKIVDLNTNKNKYIFAKNTNITVSNNTINIYTFSELTFFIETKVKKQYSEQYKEINKKVVALEAMQQLGISIDQLLEFNKLKDEKYILKMKNIHKLKEEGQHED	154
	MBOVJF4278_00498	MDLKKLENKLDNLKRIEQKVNNDKNILLIDIMKQNRLLSFYVKNARHNKNMILALRNEYSFKSLLVSKDDYPFKSLAIIKKIRNLFIKPKELWIYLTEEQKYATDSYSRYENNILTNTKKVNADFITIGKRAAEFCKLNNLNIIYEIDNSDIYSDLSWRLCQIIKFLFAQENYESLHFVINSNKNINGNFTILPVNEFNIDILSESSYESEDTNIKSFKIFPNIDQYISSQINSFIENSVQSLLVESSFYKSKIGLVSTNKIINELDDEMKKIGKKIIRIKRENEIEEIVLLTSNNKKFLTRGDNN	306
	MBOVJF4278_00499	MKKHKLENNSMFNIYNQFEEAKMSADFVDYNKLMAQVLLDCNLGFNSHEYVKFNSNFDEALSKKFDIVLEKFVITFNVNHKFSIDALVPMLKSSEDSNTEAVNFASSQEPKFNNLLKLYNKLINDLVIANNKYVELFPNIIVFRSKNTNSLKILFDASSALFRGE	165
	MBOVJF4278_00500	MHSKSINIEEKRIYDDSQSLANKQRKSFIVTLYKSLLLSYFFISMLCLLFLMPHGLFSKKIIRSYAFIFDFSLLTTLDANWIFIFRLCLFGFIYFYGLLKAYLNINKNKEHIRIYGIWFSIYWALSIAGFLLFFTYHTIEVKKLVYVLFALVIFLLTDISYALFNFNTKNKTEPVIYQSKIPLVIDLISRILLTAITLAVFFGWAYSYTGSPNTIVRMFALANENNKNIPYNAFYTTAFKLFKVKSALNFIIVILMSLVIGLLLLGLKIYSIWSLAYKQLRSQIFKDRLQLYLVGILSSVIWLLSLFKLKYPPTHELFGQAESLQYLNILFGLFNLGAAIGFIALLFVKRIKLNSILIKTTIMALFQWVIWTSYMIANFINKQPTIALVNLLLTALSSL…	503
	MBOVJF4278_00501	MKQQNKILLIASASILSPASVVVAAKCNISNKPNSTTEARISDLSSEDFKNLIEKTNDYKSLVTLQFGSSGRNIPLSELLPSQIEDDSQNLRVVVNDKYADVIDAIVVNATTEKKLPTIISNVKGELSVSINFKNKKTNENIAKTFKVTGLKTNGGLHHSGLILRDPKDSFDGAGGFNNYLKWNQNQRFEYDNKLYINSVRNWWGGGDILKTRGLNATDEQKKKFDALAKTVGFDSYENAAIKGFSLPVYGSNGQVSGLRLFNNEVGKIPSHVDTLGRELPKTNGLARTIPNKTYQTIAKQTYQITFSFKKDFKRELAEIEENIKFFESKNDQQIKDYLDSQIQILTGNHKFALNEIEKKWASLSEEAKRGLEDSHKREIEEENKKYEAEKVKYSSWKK…	858
	MBOVJF4278_00502	MSIFKKKKSRILLISLSAGIVVSVSSGALIYNASSDNSLSKLLFSSESDSLLHPSSSVDYSKTVNSITDKNVKELSKQPKVIEKPVEKIEKITPPKIEVKPEEPAATPEPPRITPEIPNYKPDVTSLIQRTEKISIFGVEVNATVLARPDRVVSEADKSRGITNVNPYQNVTVSKLLNIEVTQELENKVIQNALGSEEGQGLGLFSNNLFKIADSIGTKDGLDKAEDVLVRQNPGTWGEQIHRYKALINSGKFKDFLKEGKLEEYERLVKENSFKTANQKYLWIIINLDKSKFTKISQNSLNYLKQGLAIDPRNAIINANGEIDSLVWNVPNQYNTVTSRLSRDNSTRRAFDYDEWYLRSSDSIVDGKFPGWTKNDKTSEYSSTYNIQPNDGIKVFELT…	749
	MBOVJF4278_00503	MKILKTKKNKILMFSLLSGGIVSVAAGAAIYKASSDFDLAKSIFSSDSFDSELANSNNVKHTNDSIRDKNVTEKAVEPIKVEKPKIEPIIVKTPKAEESATIEPPKEAPKPVESQPIIASPTTERRKININGVEVYAIVEVTPDRKVTEYDIKKGIANRDPYQSTIVNKLVSVEVTDQLRKSTVNKALTSGDGEGLFDGTFFKVINDLINVDKDSLDIAEGVLKQNSQIWENNLFRYKELLDSDKVVNFLMPGKDVEYKDIVKKGGFKTPNQRYIWLIANLDKSKFTKLASKSDKYLNEGLVVSPRNAKINANGEIDAHAWSPSPEFNTVTSRYSRDNRLKRVFGYNSHFWRSPADTEEGNYPGWNKTDATSEFKEYGASESDGITVHKLERIEKIKEE…	742
	MBOVJF4278_00504	MRITKKLLLISSSASLFSSLLIAAKCNNDSSKNKSNDDKKIGLLSDDQFEKLINNTNNLNDIAQLTFSSNFGQSKSLDKTLPTEIEENPGNLKISVNNKYSDSITVTVNGAKTDKDASRNISNIKGEVSVYVGFKNKSTGKEIYKNFILKGLARNPVGADHNGRLSGDPLAAIGGQQGYLDYHKKTQTERFEKDNNEYVNRLKGMLSRDGGKEVDFKTFMGIKTTEEQIKKFNETAKLVNFDSYENAALKGFTIPVYENGSTSNPKLKVYDAPEVPKGPSPIDTIGRNIYRSNGLARTLLNETYKTIAEQTFQVSFTTLKDFEDEIKEAEKLKEDSKKWTTEQFQQFTFKDRAALKANYETNLYKLELEIKSQSPEALRGLEQSFAERKKKLKENYEAE…	869
	MBOVJF4278_00505	MNLFRKKKNRVIILSLATGAVISASTGAFVYSSNSDSNLSKLLFNNSRDAELASNKNNISKSTDSIKDNNVIENTKPIAPKPVEEKVINVPDTTTENSSAPEVNRNTVTPERSEPLIAKPNVVTKQISIHGVIVNATIEVVPDRHISDYDKNKGISNINPYQNIIVSKVLNVEVTKELIDKSVSNALDGKDGTGLFAGTFFKTLENIFKSSSDLATAEEVVKQNMSVYRDNIHRYEKLLNSPNVINFLTEEGKQKYPTMKFDSPIQRNIWLINHLDKTKFTKLAKDAEAFLSQGLAISGRSAIINEDGTLSSLAFAPDDQFNTVTSRVSRDNRERRVFGYDSPYGRSPDSVWEGSYQGWNKEDVTDKPEYSRYNVSSADGIKLTKLTREKTDNSPGALN…	736
	MBOVJF4428_00338	MNGRVINILGDVVEVEFSKDNLPLVNHLLTTHNGQTYLLVKSVINETTIKAIIIYSFSSISLSDKVVNTKRSFMVPVGPLAKGNIYSFKGLSLNNPTAPSPEYVEMNSLINNDREINTKFELIETGIKAIDFFIPIVKGFKLGIFGGAGVGKTVLMKEIIFNVNNKNKNTSNIFIGSGERSREGIELYDELVQSNLMQNSTMYISKMNESAGARMSIVPIGITAAEYLRDKQKEDVLLFIDNIYRFVQAENEVSATLGKKPSVGGYQSTLESDVANVQNRLFKNKNGAITSFQTVFLPMDDLSDPSAVAVFNHLDGNLVLSRDQAAKGILPAFDPLASSSNSVDELIIGKKHLDAIIEVKKILKAYKDLEDVILVLGFDELDADSKIIVKKALQLENFF…	459
	MBOVJF4428_00339	MKANDNINIITNVKSASNDMPRISAVFDYIIEVKGKFNYRQQQVFTSSKNKNARLFLISAFSDTAYLLSNEEGRKLAINDQIVLLNETNEVFTSKEHFGKVIDIYGNAILPVAQAIQKDDSAVSSEIFKLAHDLMKVQRLNEQLYTGINAIDLLIPIGKGQRELIIGDRQTGKTHIALNAIINQAAKGTKCIYVAIGQKRESISRIYNTLNQHNALKNTIIIDAPANSAYEQYLAPYVGMAHAENISATDDALVIFDDLTKHANIFREIALLSNKPVGKEAMPGDMFFAHSQLLERAGSYKGKKTITAIPIIQTVDGDITSLIASNVISITDGQIVTSAKLFAKGILPAIDIDFSVSRTGSSVQDRTIAKVAGVINKIYRKYKRHLKLSMLDYELNKEV…	524
	MBOVJF4428_00340	MKIKKILLFAKTISPALTAPVALASVSARENLEKRLDGAEGSGNGNSGSNSSNNSGGSNGGNNGSNGASSSSSGKKRVSPQFGSFADKAKKAVDTALKEAVEKVIKFTEAELKKIDLSKPQDGSQGSKETYLEKLEKQVYLKALNKLFKEKKDTLKEAKDYAELGLPVTFPFVISKDKKYDVGTVTYNGKEYKDIKIGKESDRDYSKVIETNNKDSITKSGEEDNIASNPQFEAALNKYTQDLNKSILEMVYNPKEIPKFGKDIFLEDATFNAKEGFTVKHPQNSKSWDDYIVKSIKPKFVDFDLKQNQEFKVIDETQPSPKVNPPNLPDINNKFLVPGKPPTNNETANPLEQSETLLYLEPYANYRYSSSSTSALANLLRNSSGSDKEKIFFFNNPIN…	748
	MBOVJF4428_00341	MSQKGFNVVINFIGNKEAVFNNALVYFNADEEGDWVQLVDNSILGYEIILLKIVDLNTDISKYIFAKNTNITVSNNTINIYTFSELAFFIETKVKKQYSEQYKEVNKKVVALEAMQQLGMSIDQLLEFNKLKEEKYILKMKNIHKLKEEGLYED	154
	MBOVJF4428_00342	MDLKKLENKLDNLKRIEQKVNNDKNILLIDIMKQNRLLSFYVKNARHNKNMILALRNEYSFKSLLVSKDDYPFKSLAIIKKIRNLFIKPKELWIYLTEEQKYATDSYSRYENNILSNTKKVSADFITIGKRAQEFCEANNLNIIYEIDNSDIYSDLSWRLCQIIKFLFAQENYESLHFVINSNKNINGNFTILPVNELNIDILSESTYDSEEVNIRNFKIFPNIDQYISSQINSFIENSVQSLLVESSFYKSKIGLVSTNKIINEIDEEMKKIGKKIIRIRRENEIEEIVLLTSNNKKFLSREGNN	306
	MBOVJF4428_00343	MKTHKNENNLMFNIYNQYEEAKANVAFVDYNKLMAQVLLECNLGFSSDEYVKFGKMFDEAFAKKYDIVLEKFVISFNVNLKFSADALVPVLKANEDSNTEAFNFKSANDEKFNKLLNFYNKLVNDLILADKYVELFPNIIVFRAKNTKSLKVLFDAKSALFRGE	164
	MBOVJF4428_00344	MHSKSINIEEKRIYDDSQSLANKQRKSFIVILYKSLLLSYFFISMLCLLFLMPYGLFSKKIIGSYNFIFDFSILTTLDANWIFIFRLCLFGFIYFYGLLKAYLNINKNKEHIKIYALWFSIYWALSLTGFLLFFTLHIIDVKKLVYVLFVLVIYLVTDISFTLFNFKTKKKTEPVIYSSKIPLLIDLASRILLTAITLAVFFAWTYTYTGAPNTFVRMFALFNERNQNIPYNAFYNAAFKLFKVKSVLNFIIVILMSLVIGLLMLGLKIYSIWSLAYKQVRSQIFKDRLQLYLVGILASAIWLLSLFKLKYPPTHELFGQAESLQYLNILFGIFNVAVASSFIALLFIRKIKLNSILIKTTIMALFQWVIWISYMIANFINKQPTIALINLLLTTLSSL…	503
	MBOVJF4428_00345	MNKNKKILLITSASILTPASVVVAAQCNTSQNKSQTVARVKDLSSEEFQKLIAQTGDYSQLVKLVFGSPENSRPLSEFLPSQIEDNYHNLSAVVNEKYADIIDANVVNASTEKQLPTIISNAKGELNVFINFKNKKTNETAEKAFRVTGLKSNNGLHHSGVLQRDPNDALKGAGGFKTYLGWDQKKRFDYDNKLYVDSIKGWWGGGDILAKRELDKTTADQKKKFDELAKSVGFDSYENAAVKGFSLPVYGTDGNVTGLKLFNNEVGKSASHIDTLGRELPKTNGLARTIPNKTYQTIAKQTYQITFNFKKDFKKELAEIEKNIKFFESKDEKQIKDYLETQINVLTNNHNFALREIEKKWASLSEEAKKGLEDAHKREIEEENRQYEEEKNKYSSWKK…	855
	MBOVJF4428_00346	MSIFKKKKSRILLISLSVGIVASVSSGALIYNAASDNNLSKLLFSSESDSLLHPSSNVDYSRSVNSITDKNIKELSKQPKVLEKPEDIEPIVTPKIEIKPEETITPPKVEEAKPAEPASTPEPPRITPEIPNYKPDVTSLIQRTEKVRIFGVEVNATVLARPDRVVSEADKKRGITNVNPYQNVTVSKLLNIEVTKDLENKVIENALGSDKGQGLGLFSNNLFKIADEIIGESEGLDKAEDVLVKQNPGTWGEQIHRYKALIDSGKFKQFLKEGKLDEYNKLVKENFFKTPNQKMLWIIINLDKSKFTKISQKSLNYLKQGLAIDPRNAIIKADGVIDSLGWDVPDQYNTVTSRLSRDNSTRRAFDYDEWYLRSSDSIVDGKFPGWTKSDKTSDYSSAY…	763
	MBOVJF4428_00347	MKILKTKKNRILMFSLLSGGIVSVAAGAAIYKASSDFDLAKSIFSSDSFDSELANSNNVKHTNDSIRDKNITEKVNEPFKTEEPKTEPIIIKTPKAEESSTAEPPKETIKPVESQPIVASTTTERREIILNGVKVYAIVEVNPDRKVSNYDIKKGIANREPYQSTIVNKLVSVEVTDELRTSTVEKALTSGEGDGLFDGTFFKVIDDLINVDKDSLEVSEGVLKQNSQIWESNLFRYKELLDSENVVNFLKEPAKSEYPTKKFASVNQKYIWLIANLDKSKFTKLASTSDKYLNEGLVVSPRNAKINANGEIDAHAWSPSPEFNTVTSRYARDNSLKRVFGYNSHFWRSPDDTEEGNYPGWKKSDATNEFSSYGISAADGINVYKLEREEKIKEENGQI…	738
	MBOVJF4428_00348	MKKLKKTLLLCSSSMLLPALLIAAKCNNDSKKDSKEEKKITLLSDSEFEKLVNETNDLNDLASLSFSANFGQSKSLDKTLPTEIEENPGNLKISVKDKYSESIIVKVQGASTEKDASRNISNIKGEVSVYVSFTNKSTSKEIYKNFTLKGLANNSVGADHNGRLSGDSLAAIGGKQGYLDYHNKTQAERFKKDNNEYINQLKGMLSRSTGKEVDFKSFRSISTTDEQVKKFNETAKLVNFDSYENAALKGFTIPVYENGDNNPKLKVYDAPEMSKGPSPIDTIGRNIYRSSGLARTLLNETYKTIAEQTFQVSFTTLKDFDDEIKQAENLKNQITNWNRDQINSFTAKDRANLKANYETDVYQLELEKKSLSKEALRGLEQSFQDRRKKLDDDFQKENS…	865
	MBOVJF4428_00349	MNVFKKKKNRVIIFSLATGAVISASTGAVVYSSNSDSNLSRILFNNSTDAQVANNKNNISKSTDSIKDNNVIENTKPKIINPAEEVAPKTPETISENSSAHEINRTTVTPERSEPLIAKPNVITKEIVIHGVKVKATIEVTPDRPVSKHDMDRQINNINPYQNIIVSRVLNVEVTQELRDKSISNALDGKDGTGLFAGTFFKTLENIFTSSSDLASAEAVVRQNIGVYRDNVHRYERLLNSKNVINFLTEKGKQEYPSKKFDSEIQRNIWLINHLDKTKFTKLAKDAEAFLSQGLAISPRSAIINEDGTISSHGFAPDDQFNTVTSRVSRDNRERRVFGYDSPYGRSPDSVWEGSYEDWRKEDVTNKPEYSKYNVSSADGIKLTKLTREKTDNSPGALN…	736
	MBOVPG45_0372	MNLFRKKKNRVIILSLATGAVISASTGAFVYSSNSDSNLSKLLFNNSRDAELASNKNNISKSTDSIKDNNVIENTKPIAPKPVEEKVINVPDTTTENSSAPEVNRNTVTPERSEPLIAKPNVVTKQISIHGVIVNATIEVVPDRHISDYDKNKGISNINPYQNIIVSKVLNVEVTKELIDKSVSNALDGKDGTGLFAGTFFKTLENIFKSSSDLATAEEVVKQNMSVYRDNIHRYEKLLNSPNVINFLTEEGKQKYPTMKFDSPIQRNIWLINHLDKTKFTKLAKDAEAFLSQGLAISGRSAIINEDGTLSSLAFAPDDQFNTVTSRVSRDNRERRVFGYDSPYGRSPDSVWEGSYQGWNKEDVTDKPEYSRYNVSSADGIKLTKLTREKTDNSPGALN…	736
	MBOVPG45_0373	MRITKKLLLISSSASLFSSLLIAAKCNNDSSKNKSNDDKKIGLLSDDQFEKLINNTNNLNDIAQLTFSSNFGQSKSLDKTLPTEIEENPGNLKISVNNKYSDSITVTVNGAKTDKDASRNISNIKGEVSVYVGFKNKSTGKEIYKNFILKGLARNPVGADHNGRLSGDPLAAIGGQQGYLDYHKKTQTERFEKDNNEYVNRLKGMLSRDGGKEVDFKTFRGIKTTEEQIKKFNETAKLVNFDSYENAALKGFTIPVYENGSTSNPKLKVYDAPEVPKGPSPIDTIGRNIYRSNGLARTLLNETYKTIAEQTFQVSFTTLKDFEDEIKEAEKLKEDSKKWTTEQFQQFTFKDRAALKANYETNLYKLELEIKSQSPEALRGLEQSFAERKKKLKENYEAE…	869
	MBOVPG45_0374	MKILKTKKNKILMFSLLSGGVVSVAAGAAIYKASSDFDLAKSIFSSDSFDSELANSNNVKHTNDSIRDKNVTEKAVEPIKVEKPKIEPIIVKTPKAEESATIEPPKEAPKPVESQPIIASPTTERRKISINGVEVYATVEVTPDRKVTDYDRKKGIANRDPYQSTIVNKLVSVEVTDELRKSTVNKALTSGDGEGLFDGTFFKVIDELINKDNDPLDVAEGVLKQNSQIWENNLFRYKELLDSDNVVKFLKPGKDLEYKDIVEKKGGFKTPNQRYIWLIANLDNSKFTKLASKSDKYLNEGLVVSPRNAKINANGEIDAHAWSPSPEFNTVTSRYSRDNRLKRVFGYNSYFWRSPDDTEKGIYPGWKKTDATSEFKNYGASESDGITVHKLERIEKIKE…	743
	MBOVPG45_0375	MSIFKKKKSRILLISLSVGIVASVSSGALIYNASSDNSLSKLLFSSESDSLLHPSNSVDYSKTVNSITDKNVKELSKQPKVIEKPVEKIEKITPPKIEVKPEEPAATPEPPRITPEIPNYKPDVTSLIQRTEKIRIFGVEVNATVLARPDRVVSEADKKREITNVNPYQNVTVSKLLNIEVTKDLENKVIENALGSEEGQGLGLFSNNLFKIADSIGTKEGLEKAEVVLVKQNPGTWSEQIHRYKALINSGKFKDFLKEGKLEEYERLVKENSFKTANQKYLWIIINLDKSKFTKISQNSLNYLKQGLAIDPRNAIINASGEIDSLVWNVPNQYNTVTSRLSRDNSTRRAFDYDEWYLRSSDSIVKGKFPGWTRSDKTSEYQSAYGIQPSDGIKVFELT…	749
	MBOVPG45_0376	MKQQNKILLIASASILSPASVVVAAKCNTSNKPNSTTDAKISDLSSEDFKNLIEKTNDYKSLVTLQFGSSGRNIPLSDLLPSQIEDDSQNLRAVVNDKYADVIDAIIVNATTEKKLPNIISNVKGELSVSINFKNKKTNENIAKTFKVTGLKTNGGLHHSGLILRDPEDSFNGAGGFKNYLGWNQNQRFEYDNKLYINSIRNWWGGGDILKTRGLSATEEQKKRFDELAKTVGFDSYENAAIKGFSLPVYGSNGQVSGLRLLDSEVGKIPSHVDTLGRELPKTNGLARTIPNQTYQTIAKQTYQITFHFKKDFKRELAKIEEYIEFFNSKNEQQIKDYLEKEIQVLTNNHKFALREIEKRWASLSEEAKRGLEDSHKREIEEENKKYEAEKAKYSSWKK…	856
	MBOVPG45_0377	MHSKSINIEEKRIYDDSQSLANKQRKSFIVTLYKSFLLSYFFVSMLCLLFLMPHGLFSKKIIGSYVFIFDFSLLRTLDANWIFIFRLCLFGFIYFYGLLKAYLNINKNKEHIRIYGIWFSIYWALSIAGFLLFFTYHTLEVKKLVYVLFALVIFLLTDISYALFNFNTKKKTEPVIYQSKIPLVIDLISRILLTAITLAVFFGWAYSYTGSPNTIVRMFALANENNKNIPYNAFYTTAFKLFKVKSALNFIIVILMSLVIGLLLLGLKIYSIWSLAYKQLRSQIFKDRLQLYLVGILSSVIWLLSLFKLKYPPTHELFGQAESLQYLNILFGLFNLGAAIGFIALLFVKRIKLNSILIKTTIMALFQWVIWTSYMIANFINKQPTIALVNLLLTALSSL…	503
	MBOVPG45_0378	MKKHKLENNSMFNIYNQFEEAKMSADFVDYNKLMAQVLLDCNLGFNSHEYVKFSSNFDEALSKKFDIVLEKFVITFNVNHKFSLDALVPMLKSSEDSNTEAVNFASSQEPKFNNLLKLYNKLINDLVIANNKYVELFPNIIVFRSKNTNSLKILFDASSALFRGE	165
	MBOVPG45_0379	MDLKKLENKLDNLKRIEQKVNNDKNILLIDIMKQNRLLSFYVKNARHNKNMILALRNEYSFKSLLVSKDDYPFKSLAIIKKIRNLFIKPKELWIYLTEEQKYATDSYSRYENNILTNTKKVNADFITIGKRAAEFCKLNNLNIIYEIDNSDIYSDLSWRLCQIIKFLFAQENYESLHFVINSNKNINGNFTILPVNEFNIDILSESSYESEDINIKSFKIFPNIDQYISSQINSFIENSVQSLLVESSFYKSKIGLVSTNKIINELDDEMKKIGKKIIRIKRENEIEEIVLLTSNNKKFLTRGDNN	306
	MBOVPG45_0380	MSQNGFNVVINFIGNKEAIFNNALVYFNADDEGDWVQLVDNSILGYEIILLKIVDLSTNKNKYIFAKNTNITVSNNTINIYTFSELTFFIETKVKKQYSEQYKEINKKVVALEAMQQLGMSIDQLLEFNKLKDEKYILKMKNIHKLKEEGQHED	154
	MBOVPG45_0381	MKIKKILLFAKAISPAVTTPIALVSVSANGNLDKRLDGNNTTNGTSGSKNNSNSANNGTNGSSSSSSGTSSKKKEVSPQFSSFKDKAQNAVDAVLKKAVEKVITFTDEELKKIDLSKSQDQSQGNKEGYLEKIEKHVYLKALNKLFKEKKDALKTVEDYAKLGLPVTFPFIIANDKKYDVGTVKFNGKEYKDIKIGKDKKRDYTEVIEEKNKDSITKLGEEDNVASNPQFEAALNKYTQDLEKSILEMVYNPKEIPKLGKDIFLKDVKFDAKVEGFTVKHPQNSNSWEDYITKGIKRKFVDFDLKQNQEFKVIDETQPSPKVNPPNLPDITNKPLVPGKPPTNNETANPLEQSETLLYLEPYVNYRYSSNSVSTIANLFRNSNGADKEKIFFFNNPINT…	747
	MBOVPG45_0382	MPRISAVFDYIIEVKGKFNYRQQQVFTSSKNENARLFLISAFADTAYLLSNEEGRKLAINDKIVLLNETNEVFTSNEHFGKVIDIYGNAILPVSQTISKTNDSVSSEMFKLAHDLMKVQRLNEQLYTGINAIDLLIPIGKGQRELIIGDRQTGKTHIALNAIINQAAKGTKCIYVAIGQKRESISKIYNTLNQHNALKNTIIIDAPANSAYEQYLAPYVGMAHAENISATDDALIIFDDLTKHANIFREIALLSNKPVGKEAMPGDMFFAHSQLLERAGSYKNRKTITALPIIQTVDGDITSLIASNVISITDGQIVTSAKLFAKGILPAIDIDFSVSRTGSSVQDRTIAKVAGVINKIYRKYKRHLKLSMLDYELNKEVSNLMYKGKMVDKLFSQRGY…	505
	MBOVPG45_0383	MNGKIINILGDVVEVEFSKGNLPLVNHLLTTHDGQTYLLVKSIINESTIKAIIIYSFSSISLSDKVVNTKRSFMVPVGPLAKGNIYSFKGASLNNPTAPSPEYVEMDSIINNDREINTKFELIETGIKAIDFFIPIVKGFKLGIFGGAGVGKTVLMKEIIFNVNNKNKNTSNIFIGSGERSREGIELYDELVQSNLMKNSTMYISKMNESAGARMSIVPIGITAAEYLRDKQKEDVLLFIDNIYRFVQAENEVSATLGKKPSVGGYQSTLESDVANVQNRLFKNKNGAITSFQTVFLPMDDLSDPSAVAVFNHLDGNLVLSRDQAAKGILPAFDPLASSSNSVDETIIGKKHLDAIIEVKKILKAYKDLEDVILILGFDELDAESKIIVKKALQLENFF…	459
	MBVG_5550	MTGKILQFNSDVLDIQFSASKLPKVNHLLTLHGSKTYLLVKRVVSDTVVKAIVIYAAQPIALDDKVTNTNKSFMVPVGINSKNNIYSFEGKPLLKSTITPKYVEMNSTINHNKFINTNTEIIQTGIKAIDFFIPIVKGYKIGIFGGAGVGKTVLMKEIIFNVNNNIKQTSNIFIGSGERSREGIELYNELKESNLLQNSIMFISKMNESPGARMSIVPIGITAAEYLRDQDKEDVLLFIDNIYRFVQAENEVSSSLGKKPSVGGYQSTLESDVANVQHRLFKNENGAITSFQTMFLPMDDLSDPSAVAVFNHLDGNLVLSRAQTAKNIFPAFDPLASQSNSVNENIIGKRHFDAIIETKKILKTYKDLEDVILILGFDELDDESKTIVKKALQLENFFT…	458
	MBVG_5560	MKKTTNKISKTPIVSSIFDYMIEVTGNFNYSQKQMFSIVGKPHIQLILISATTEKAILLSNDQGGNISIGDRLELLKSNYNVYTSDIYFGKVIDVSGNVVLPTPTKKPEFAKHQQSTQIFKLAHDLMTVKTLNEQLYTGITSIDLLIPIGKGQRELIIGDRQTGKTHIALNTIINQAKNNVKCIYVAIGQKREQIANIYSTLEKYDALKNTIIIDAFATSTYDQYLAPYVGMAHAENLSYENDVLIVFDDLTKHANIIREMALLSDAPVGKEAMPGDIFFAHSQFLERAGSFVGRKTITALPILQTIDGDITSLISSNVISITDGQIVTSADLFSAGKLPAINIDLSVSRTGSSVQNRTITQVAGEIGKIYRKYKRHLKLATLDYDFNTETSALLNKGK…	516
	MBVG_5570	MSKNKIIYSLGLITSITTPLAFISARLDDPKPPVNPGNNKPEEKPKTTDPNFATFKEKNNKKIAETIDKSIELITSFLKDQILKNKSDTETDYQTRLSRQIYLEKLLEFYETNKENIKKEPDKYGMYITFPYVLSREKNYINGTVEFNNKQYENIIYGKGDDKLTKYDRAIDPSKIKKVAEELNIVDEKRFESAIEKYTGSLLEEIKSIALDDSDILKIGKDYDFVNKKANVDGKQQTILTVQNPKGYKNWDEYIIDKFKTRFIEFDLRQNQEFIIEEPTPTQPQDIPYIPPLVPNKPVKVLPVETKLESLPILSPLVRAEYSTNSIENLNILASQKLKDVFFFNNPINTKYQYEVQEITQNSAKVAIYDKEKPNLKRTYVTEFSLESNQDTYKQEILY…	696
	MBVG_5580	MNKNGINIEINSITNTPLVFKNAILYFNIEESDNWKMISSKSLASYEKTVLKIQDIESNKTYYILLKNTNMNCDGQKATFNTFSKIKLFVKAKKSKIKNKYKAKLKEISQEISHLNALQNIGLKLSDIAHLNQLKNQEYELKIIHNLSLVEYEGDMNE	158
	MBVG_5590	MHFKKIEEKKKSLDNIYLRVNNEKNILLIEIMKLSKKLHFYVKNALNNKHLISQLKTEYSVKNKFIQNRNILNNAFSQKIKSLFVKPKQLWIYLTEEQKHSTDSYTRYEQMMLKNIKKNEAEFILIGDRAIEFGQNNKLQIVRQYTSEQRNQNLENELAFLVKYLYADGNYESVRFVISSNKNFKEAFTILPLEKFDVYKFTNTNEATEKINIKDYLIFPDLQSFIDSEINIFLTNSIHALMIESYFYNAKNKLITTNQIIKQLDEDILKLSKKIIKFKREKEIEDIVMFFRKNKKSSEDA	301
	MBVG_5600	MNKRISKKELKQLKLTNELQIFNLNSQYQKLKSSSNFVSFEQLSSSVLLAMGLGLNSEPYQAFIQAINNAVREKHNLVLNNFIISFALDPKFSNEFLSPLIIKEEPTTSESLNLRISGESAQLSSFLQRYNYELFKLLDAKFYVEVIPSIIVYISPETKTYKLFFNHEMLARIEK	175
	MBVG_5610	MTKVELENKKIYDDYETLVSKQKRNWISRVYQLIAGIWIFIAGITLLFLAKKAILINDKVPIELFFNFTAEQYKEVNFVVLLRIAILSILFVYPISKIFTDLLINKEKIEFYLPWFIWYLLSSITAFVLFLTFRSIDGKQVVYLLYSFIPLYVFDLTYAIFAYYIKRKSSPLTSGTITSLVITQVSRALLVSAILAIFFIWTNSSTKEAQLFLHFNSFSDWFRELFKVKKATNLTIVIALFIGASLLLFFSYWETINIISNNNLNREYLKNKLWFSLILLASIAIWIIHIFTIKINKNSYFDEKVAYSPNYLYLLFIIVPMVALVIYLTINLVAIFRTKNTLTNSIIFASLLTLIWISFMVLTFNNDNNAINLGVLFITVITSILLLAIYLKNNATIYR…	484
	MBVG_5620	MKKRKLTLFLTSSLSAFSTLLFAASCVNKANQPENDPNKNQNGTKTGKEQGGTNPSYSSDDKELNKFKLKSFDQAFDLKITNEYTKEAKNKSDVTADTITNKYRQMVQVNVKTEFANSFEAKLENVEAENDRNATGKVKFIISIKNKKNNKIIYQKYEISGFKTTEMGILDNGQLPPRNEKKVSSSELDEYIKLSQQQRYEKDNKAYDERVKRAWENKPISAIRPDLNYTENAAKNFNEIAKQVNLPTYESAAYKGYTLPKLKANGDVDGLTLYPWDKYGATPNFMTDIDYLGNRNRYKSTGLARMLPNEMYKKIALETLSVEFSWKDEFTKEIKEIEDDIKNIEEWKSASNKAKFDEYINTFIDHKLQEIKELTAEKEQKVAQAHHLDKEATKEKYDR…	872
	MBVG_5630	MFKKNKIIALSLSATVLSATATGVVVYLANSDSRNSTDYRTTARARNNLVAKDNLDLTNTSPSNADSNLKEKPKKIEPPKVEPPKEKKPEPIVKVEPPKEKKPEPKPVPKPEPKPEPEPQPKPILKEEEDKKTIIVNGVKVHGDVKPLKPRDIPSYDKEKGLSSDYINHTVPEVLSIEVTKELIEKSIKDTIGSGQKEGLNSTWVVNMVNDALSIDINKDPDELNKFINQNADFWKEKFYKWQRLFDSPNIRKFLKEEKKSEYDDMISQGKFKGKEHRYLWIYSNLDWSKLNKLSSSAQEQLKKGYVLDPSNSYINENGELDSHAYSPPEGHNVVIARRVNDNKNRRTFSYDSPYGRSPDDIRNGIYPGWKSEDVTLSDNRFKGIVEANDGFKLVQMKR…	750
	MCAN360_RS02295	MAFLKNKKNKIVFFSLIATIVASSSFGTVIFMANQKNRNGIEYNNDFGAKSELFHKGTPDTTNAIPSITDHGLKEIEKPILIEKAPEPIPELVPIPPVSPTEPKKEEIKPEIKPELKPKPIPIPKPPVIIEQPKEEIKPSPTPKPIPQPKPEIKKDETEKILEINGVRVKATVTPPKERVQDPRYVKANIANPKPYRSVIVGTITNVEVTDELRKATVNSLKNDKEGLKNYFPSYITDIVDTPESKYFNPDDYIKQNEGVWLKFLDKFKRLLDSPRVTEFLIPGAAEEYKNKQFKTLNRKYAWLISKLDYSKFTKLGKGAEKYLKEGYTASPDNAYINENGELDSYTYSPAPGYNKVTSRLERDNKKRRGIPIKGYYGRTPDQISSGNYPGWDKQDVTK…	767
	MCAN360_RS02300	MKEKLNFKNIKKNYALLSFLPFVLVPTIPLISCEKKEDKEEKTLKSNLDLLKKELENFKNSNETSINSKQYTDGDILAKEVEEFLKKENKNITELRKYTNKINNAITNIKNEDKRIKENIKNNENNLKPDESLKYSDEDFSKDISSLISDNLDDKLVLMFDNFLGATDKKNIFASELQENASSLKIKSKDEELNKKIIFKVESVILEDNANRTGEAKINVSFINKATLKRKNNIYSLSGLRTSPDNNDSNGKQPNNKLGPNATTSEINEYVSLNQMQRFEKDNKKYLEGLKSHLEFKAGVKKWSDLWPNVKATEKQIAEHDKKAKQLGQDSFENSAYKGFTTPSYNEDGTIDGVNLTSYELGKQPSWVDTIGKKDIYKTNGLARRIINEKYLDIAKQTF…	932
	MCAN360_RS02340	MESKKININNPKIISIFGYIVEVSGEFAYEQGQQFVCEQNNDIKLILISATKDRAFLLSNNENKELKINDTIVAVEKYNVFTSNEHFGKVIDIFGNVVLPEKINIKQNAHDPESAMFKLAHKLMSVKTLNEQLYTGFTSIDLLIPIGKGQRELIIGDRQTGKTHIAINVILNQAKTNTKCVYVAIGQKKESISKIYNILKEHNALKNTIIVDAPATSAYEQYLAPYVGMAHAENISLTNDVIVIFDDLTKHANIIREIALLTDKPVGKEAMPGDIFFAHSQLLERAGSFVGRKTITCLPILQTIDGDITSLISSNVISITDGQIVTSADLFSQGILPAININLSVSRTGSSVQNRIMSKVASEVGKIFKQYKRHLKLAVLDYELNKETAALLYKGKMID…	513
	MCAN360_RS02345	MMGKIIKLWSDVVEIKFNKKDLPLVNQLLTTNNGMTYLLVKRIIDEETIRAIIIYSSKEININDEIVNTKKSFMVPVGSESKNNIYSFEGKPLLEDRKTKPKYIEMNSIINNERYLDNKLEVIETGIKAIDFFMPIIKGYKLGIFGGAGVGKTVLMKEIIFNVNKKSTKTSNIFIGSGERSREAIELFNELESSNLMKDSAMYISKMNESPGARMSIVPIGITAAEYLRDYEKGNVLLFIDNIYRFVQAENEVSASLGKKPSVGGYQSTLESDVANIENRLFKNKNGSITSFQTIFLPMDDLSDPSAVAVFNHLDGNLVLSRNQTAKNIFPAFDPLASSSNSVDEKIIGKKHFDAILETKRILKAYKDLEDVIMILGFDELDEQSKITVKKALQLENFF…	459
	MCAN360_RS02760	MKTKNKFLSLGLITPSLIIPFSLMSASHYYKLENSDENNTNKKNNETPKNASDFDDFKELSKKLIEKSVTTTIDYTIKFLDNEKAKLLKDLDKDFKNNIEKLIYIQVLKKHLEDNKENLKTNHSNANGFTIVFPYLMSLNKKYNIGKIEYNKETFNDVKIGQDSKTNYEEQVKPNGKIAKNSEEINTISKSKLEKLIKDYFGSLTEELPKMLYDEKDVPKINEDIKINIGSWKDDKNTIHGFNYSHPKNFKSWEEYITSKLHKKFLVFDLDFNKNFTLEEEKEKKKDEPINKPELIPGEKPKIEDINTEEQIQAIPSLTPHVSSMYSIESALNLKINFDAGSEEEKNKMFFFDNPINTRYSYTVTALDNKDDETLIATVKITDRVDTKKSRSYKIELKI…	700
	MCAN360_RS02765	MSTNANQTFKIQINFLDNKTKIIRNGLLFINVDDEDQWVLADSNAIMAYENTVIKIKDLDEEKEFYLFLINTNIIINQKNININTFNKMEIFKQNNKTVDNKNKIREVLNNISYFNSLQKIGLNLDQFMQLKLLNQELYLLKIQQNLKLAKEIKYENKK	159
	MCAN360_RS02770	MHLKKFEEKLQNLENILTKVNNSKNILLIDIMKLTKKLKFNISNALLNINLINTIKNKYAIKNKLINNGKNKKSKKNYKRKATLWIYLTEKQKYSTDSYSRYEKKLLENVNQNKDDFIVIGQRANDFCHQNNFNVIKSFNEDEKQSKNLPWILSQLVKILHIDNNYEEVNFVLNTNKNYNSYFTILPIDSFDVNKLVNVEENSDQILDISNFKIYPGIEEFVDNEINIFLENAIYSLLIESSFYNAKNDLVTTNKIINQIEDEMIKIKKKIIRTKRENEIEEIILLTRANEGFGGIK	297
	MCAN360_RS02775	MMNKNKIQNNFLKDANKKIKTINEDFQKIKENKNFISFDKLLWTILLKSLTTFKNQDINKILFLLKEAIKNKFDIVFDNFTISFVLSNYLNNLFLIPTILEKSSSNFESINLKSDSKLFKIDITKFLNNELNYLLEKQYFIEILNDLIIKKNSEENKIEIYYNESNITGW	170
	MCAN360_RS02780	MQNKNIYEKRIYDDFESMENNKKRNSIVSILKTILITFFVVSSALILFFSPLTIFSKKLFPNENIAWFLVFSNLAFERINYLALFRTFLLLIIFIYTISKNFSNIFTHKESTKKYIPWFITYLLFSLTSLILLFTFFKHQTLDYYYLSFISIFLLFIDIAYAVYTYKLKRKTNPLVYKNSKATIVSIISRIILVATFITILSIWIFSVQDKNKYDFLNNNYVHQFFINIFTQKDSKYLIYIILFFVFITIVIFGINIEKILLLASKQYPKNEIREKIILHIAFSFTSIIWFIRALFYKNSSDVIEAEKPSQNYLYLITIAFITLLFVSYLLISFIKKLKIKGLLLNNIFTSFTLLLIWISTTIVSLKNNETLITNLTILFASLYSIIIIMIYKLKTSNE…	488
	MCAN360_RS02785	MSKNKNKKIFNFLLATNTLGFIPLIIVSCENELSKEKSFLEKNKKYLSTLLNEIKNENKNGYKSKDYIEAQNKLNDLEKLIINDQTDINDLRKNNFLLKQLIEKATKELNNYKIINETNNNKPQIDPSLIYSEQQFEDDFKKLIDVENNDIEKNFNLIFTTSFGASNKKDIFPTQLRNQFSTISIQAKQDEYNKKIEFKVIDVIIENNANITGEAKINLFFRNKATNKTKNHIFKIYGLNKNNFNIDNEGNKPDTQTSNKISNSQLKNYLQHNQKTRFNIDNEKYIKSLKSNLEFKGIKDLSSLRPSLKITNEQKEKFNKLSSFLNQDNFDNSAYKGFSLPSYKENGELNGLNIYEDDLQKMPTDIDTLDLNKNSIPEREIGLARKIVNDQYLKIAKQT…	939
	MCAN360_RS02790	MFFQRKKRIKIVALSLSGAILASVALGSILFSYNQKNLNGFKYNNHFGEKSDIFHKGNPDTEKAINSITDRNLKEIKKPIIIKPKPEPKIEIEPILIPHNPKTIEKEKKLIEKKPDVQNNQTSNTIKTTITLFGKKIEAEVTPPPTRELDKRDIEAKITNVKPYIRHIVGDIKNIKVTEELKNALVNNLVNKEAHGLKNFYSSFRADLLKEKTHDFDPEKHIQNNFDAWQKIVQKFQKLLDSNNVIKFLLPDAAAIYPTKQFTSQNLKYAWLISNLDYSKFNKLSKGALQQLKQGFTATAEESYINENGELDSYTYEPAPGYNKVTTSQERENKKRRAIPIKGYYGRTPDQISNGEYPGWKKENVTQSQEFKEFGIKTTDGINITRLTNQNPEEGELKK…	736
	MCAP0345	MYFLKKKKNKILMYALIASLTTSLSFGSVIYYSISDANISFETSSNGITDAELTPINNATNDALISNRDNKLKPSSEKVIKESDKTKEDKLIIPVKKEKEQDVAKVQPKPEINKPDSPAVRQTTSRSKTRITINGVSVEAEIEGPPGFHVHKQDIDRKITNPTKPYQNHTVGKIISIEVTDELRKSVLNNALSAPDGHEDRGAGLFNNTLMQVFDSELKDASDVIKALETLEAIGKVNSEFFKNNIERYQKLLDSSRVSEFLTEKGQKEYPELKGKFKTKTQEYIWLIHNLDQKKFTTIASRSEKYLKEGLTISPRNAFINENGEIDSYSWGPPGEYNTVTARMQRDNSTYRVFDYDAWQTRSPGDIDSGNFPGWKKENVTSEFTSKFNFSDGEGITIS…	751
	MCAP0346	MKKFNKLLMLISSSTLLIPLTLLISCKPQTKKTINRPLSDNEFINLVDSINNENDILKYADIKFKDPSGDLISKESVLPTRLSNNDILITFKDRYEKQVNASVTNIKIEDSDNPFSVVNDATVFIEFKNASTNKAKTKSFKITGLNTKNTVDRSGHKVVDELAYFNGETGYTKYTNNSQKERFKFDNDKYISRLEAEFGGSKGSIDLKRFRGLEASDNDIKNFDKQAELSNFDSYYNAALKGFTLPVYKDGKVDGLKINDASETIKGPSPIDSLGRIEKAKTNGLARTIPNETYKTAAIQTFQVSFKGWKDYAQEIAEAEYYIKLFERWTDDQIKQYIARQLWQLEQNLKYDLNLVEKDIATTDPELTTVIKGFNDKKEQLKKDYEKEKARLSSLKKDE…	862
	MCAP0347	MYFLKKKKNKILMYTLVASLATSLSFGSVIYYSISDANISFETSSNGITDAELTPINNPIDDAIVSNRDNKLKPNPERIIRETNKKDQDKLIIPKKEEKEIKEVAKPEPKPEIIKPETTINKPSRAKVKSQIVINGVTVNAEIEAPPGFIVHDQDKSRNIANPTRPYQNHIVEKILSIEVTQALRDSVVKNSLTGGEGYDKGAGLFQNTLTNVISREIEENKGNIHKALENLEAISKQNSDFFNSSIERYKRLLDSKNVIEYLKPEAKIQYPKLKGEFKTKTQEYLWLINNLDHSKFTKIASTSEKYLKEGLTISPRSAFINENGEIDSHGWGPPDAYNTVTSRLQRDNSTYRVFDYDQYYNRSSDRIENGTYPGWTKKDVTNDFTSSFGFSKSDGITI…	750
	MCAP0348	MTRLNKLLILISSLSLSLPLTLLVGCSPANKKIISKSIDDKEFFELINSIKSEDDLLKYADIKFKNSRGSYISKADVIPTQLEKNQIEIIFKDKYKNQIGSEIVNVITNRSNGFASINDATIYAEFKNSKTGKTKSINFKVTGLNKKNTVDASGHSIVHSDLDYFGGEAGYALYTQKSQKERFEFDNKKYISSLERQVGNDFPIDLKAYRNLDTKQENKDKFDKLAKENNFDTYYNAALKGFTLPVYDDKGEVSGLQINDAPEVNKGPSSVDSLGRDPFKTNGLARTIPNETYKTAAIQTFQVTFNWWKDYSEEIEQAQEYIELFNSWTEDQVKNYVGTQLRQLELNFKDDTREIEKQLRETPKDREGIINTLNKQKTEIEAKYKEDFEKFNKLDKNGL…	859
	MCAP0349	MHILKKKKNKILTMALVASLATSLSFGSVIYYSFADANISFDTSSNGITDAELAPINNATNDAIISNRDNKLKPSTEKIIRETDKNIEKLVIPTVKKDEKIDAAKPETKPEIIRPNSGSKPRSSRFSTKIYINGVEVEAEIEGSPAFHVHSEDVTRKIANPTRPYQNHTVDKILSIKVTDELRNSVINDSLTGSSGGYDSGAALFNNSLFNVYDQELSKTTDLNKSLESLEAVANQNSEVYKNTLERYKRLLDSPNVVNFLKPGAKEKYEQLKSQFKTNTQRYIWLIANLDKTKFTKIASTSEKYLKEGLTISPRSAFINEKGEIDSNGWGPPAEYNTVTSRLQKDNSTYRVFDYDQYYNRSSDSIESGNYPGWTKKDVTSNYTSTYGFEEGKGITISE…	749
	MCAP0350	MKSLNKLLVLLSSSTLALPLTLLVACTSTNKKIISKPIDDTEFLKVVGSINSENDLLKYADIKFKDSRGSYISKGDVVPNQLEKNQVEIKFKDKYENQITAAVVNVIVDRTNGFATLNDATLYVEFKNSKTNKAKSINFKVTGLNKNNTINASGHKVGNDLDYFGGESGYISYTQMNQKSRFEFDNKKYISSLERQVGNGSSIDLKAYRGLETSKNNIEKFDKQAKENNFDTYYNAALKGFTLPVYDDKGDVIGLQINDAPEVNKGPSSVDSLGRDPFKTNGLARTIPNQTYKTAAIQTFQVSFTGWKDYAAEIEEAEDNIKLFESWNETQIQNYIDIQLKQLKLNFEDESQQIDKQIATTDKESTTILKNLQDQKDKLKVEYENNQDKISKLGKEGLV…	859
	MCAP0351	MHILKKKKSKILTMALVASLATSLSFGSVIYYSFSDANISFDTSSNGITDAELAPINNATNDAIISNRDNKLKPSPEKIIREIEKNIEEKLVIPPAKKEEKVEAAKPELKPVTRKPETNITSPKPVKTKRKITISGVEVEAEIEGPPSFVVHEIDKTRRISNPTRPYQNHTVNKILSVTVTKELKEKVAKDALTGGGGYDEGAGLFNNNFFNVFDNQLAYSKNLNDTLRDLEAVAQQNSAGFQNNLERYKKLLDSNNVVKFLKEKAQQEYPKLKSQFQTKTQEYIWLIANLDQSKFTKIASNSEKYLEKGLTISPRSAFINEAGEIDSNGWGPPDEYNTVTSRLQKDNSEYRVFDYDQYYNRSSDSIENGTYPGWTKEDVSESYSNKYNFKPGEGIRIS…	750
	MCAP0352	MKRLNKLLMFLSSSTLLIPITLLVACTPSKVVAKPIDDNEFNKLINSIKTETDLLKYADIKFKDQRGSEANKANIIPSQLKNEHINIIFKDKYKGQVSAIVTNIDVDKSNLFAIQKDAKVFVQFTNNKTGTSKTINFVINGLNEKGNFDASGNRVVNDLDYFGGNLGYEQYAKKSQKERFKFDNEKYVSLLKHQVNNGKDINLKEYRGLDTKPDHIKKFDELAEKSNFDTYYNAALKGFTLPIYDSSGQVSGLQVNDGAEVPKGPSSVDSIGRSEKAKTNGLARTIPNETYRIAAIQTFQVNFTAYKDYAKEIEEAQDNIELFGTWNSEQIKSYIETQLRQLTLNYEDESGQIDRELQQTKSDSTSIIQNLNNQKEKLKKEFDEKFKEISNLKKEDLVK…	855
	MCAP0353	MSSLKVEQQKFYDDGSNLILETKKNKTVSIYKTIILWFFFVSMSLLLFLSNYSIFNKNIENSYQFLFNFSQPIFEQYNWIALFRICLLGFLYFYGLKKAYINIEPNKPYLKLYTIWFSLYFITSISAFVLFFTYSPLKVQEVINLIYSLIALLVIDISYVLFKYKTRKKLNPLVYQNKWSLIIDLISRIVLVALVVSAFLIWVNQGGEAYEMLANNHFYEYILNLFRIKSFTNFLIIITSFIFIGLLLTGLKVYTILKIVYKQYSFEIIRDKLNLYLTGVIVTFNWLTSLVFIKIPSTHEVFVENDNLEYLYLLFSLLNIIITIVYLWFKQFKNKINSPLIKISYLTIFHFIIWTVFMIATFLTTNTRVAMINLLVTIILVAISYYWHIKSSRFNNYYN…	487
	MCAP0354	MKHKNKQNSDQSFIVFDLYEQIVNANNYIDYQKLLATVLLENQIGFDSKIYKEFENSYLLGLKNHYDLVLRDFVITFNVNLKISSDLLVPMISASESSNTDAINLKQSKNEQYNKFLNTFNDCLISLIKQDLCVEIFPKIIIFKSKNTDKLKIIFDKTKVLTRG	164
	MCAP0355	MDLKKVETKLNNLKTIQQRLNNEKNILLIDMIKQNALLNYYVKNALWNQNIISLLQTEYKIKNNLINENKTSKNKLINKLKDFISQPKELWIYVTEEQKYSTDSYSRYEKHILNNIKKKTADFITIGDRAKEFCSQNKLSVIYNVDQKQTISKLSWILTLIIKFLFSQYNYQSLHFVINSNKNKDNNFTILPLTKFNVNSLSETENKFDLTNIKEFKIFPDIDNYIQTQIDNFIENSIQSLLVESSFYKTKNELIKTNKTINEVDEEVKKLNKKIIRIKREKEIEEIVLLTSNNKRFLIRRDQ	303
	MCAP0356	MAFSVEINFIENKQTINFNKAIVYFNADEENEWISLTNNSILGYEIMLLKILDLSNNQEKYLFVNNVNIMVKNNHIVINTFSKQNFLVKTNRKKEYQEQLKELHKQITILQANQTIGLTIDSLLKLKRLKNKYYVLKLKNLLQLKGE	147
	MCAP0357	MKKNKLLSKSYKIAILLLTATSGLSLTTLIKNVNQDNTVVRLYQDGSGNSGSTSGNGNNGTSNGNDNTTNSTDPLTPKISDQFDTFKEKAEKSIKETLEKVQKKATEIIEQELGKLKKLDEGTDKSEQYFKNLQKRVYLTELKKHFSNKDAFEKEASKYGFDITFPKVIANDKKVDTAIVKFNGKTYNNIKVSPDEAERDYTKVVEKDKQDGVEKNKKEQENVITSHRLDALLSNYSQSLLSKLKDIIYKEEQDLPEFGKDIFFSQKNLNESNTTTNESGNTTNIDGYTIVLKEEHKTWQDYIKTKIKNRFVDFDLNQNQAFQFNTQSSNSSKPTPPNIPDINKKPLDPTEKRDQNSVEYAEQLPRLQPILKWQYADKDQGYIKSTFKPENEEKEPIFF…	755
	MCAP0358	MNLKTNSKHTLPKISAIYDYIVEVKGEFDYKQQQIFTSKKNKEARLFLISATSDTAYLLANLQALKLTINDELELLDSTNEIFTSSEYFGKVIDIYGNIILPEQKTVVKKPEDISSEVFKLSHDLMKVQRLNEQLYTGLAAIDLLIPIGKGQRELIVGDRQTGKTHIALNTIINQSARNIKCVYVAIGQKKESISRIYNILQQHDALKNTIILDAPANSSYEQYLAPYIGMTHAENISNTNDVLIIFDDLTKHANIFREIALLSNRPVGKEAMPGDMFFAHSQLLERAGSYKNKKTITALPIIQTIDNDITSLIASNVISITDGQIVTSSKLFSQGTLPAVDIDFSVSRTGGSVQDKTIRQIAGEINKTYRKYKRQLKLSMLDYNLNSEVSDLMYKGKM…	515
	MCAP0359	MNGKILSISGDVIEVQFESSNLPSINHLLTTHDNQTYLLVKSVINDTNIKAIIIYAYKQISLSDVIINTKKSFMVPVGSSAKNNIFSFTGISLNNPHNDKQEYVEMNSTINNKRELSSEFELIETGIKAIDFFIPIFKGFKLGIFGGAGVGKTVLMKEIIFNVNNKYKKTSNIFIGSGERSREGIELYDELTESNLMKNSTMFVSKMNESPGARMSIVPIGVTAAEYLRDVKKEDVLLFIDNIYRFIQAENEVSATLGKKPSVGGYQSTLESDVANIQDRLFKNKNGAITSFQTVFLPMDDLSDPSAVAVFNHLDSNLVLSRDQAAKNILPAFDPLASSSSSVDETLIGKKHFNAIIEVKRILKAYKDLEDVILILGFDELDAESKILVKKALQLENFF…	459
	MCAPa_0210	MNGKILSISGDVIEVQFEPSNLPSINHLLTTHDNQTYLLVKSVINDTNIKAIIIYAYKQISLSDVIINTKKSFMVPVGSSAKNNIFSFTGISLNNPHNDKQEYVEMNSTINNKRELSSEFELIETGIKAIDFFIPIFKGFKLGIFGGAGVGKTVLMKEIIFNVNNKYKKTSNIFIGSGERSREGIELYDELTESNLMKNSTMFVSKMNESPGARMSIVPIGVTAAEYLRDVKKEDVLLFIDNIYRFIQAENEVSATLGKKPSVGGYQSTLESDVANIQDRLFKNKNGAITSFQTVFLPMDDLSDPSAVAVFNHLDSNLVLSRDQAAKNILPAFDPLASSSSSVDETLIGKKHFNAIIEVKRILKAYKDLEDVILILGFDELDAESKILVKKALQLENFF…	459
	MCAPa_0220	MNLKTNSKHTLPKISAIYDYIVEVKGEFDYKQQQIFTSKKNKEARLFLISATSDTAYLLANLQALKLTINDELELLDSTNEIFTSSEYFGKVIDIYGNIILPEQKTVVKKPEDISSEVFKLSHDLMKVQRLNEQLYTGLAAIDLLIPIGKGQRELIVGDRQTGKTHIALNTIINQSARNIKCVYVAIGQKKESISRIYNILQQHDALKNTIILDAPANSSYEQYLAPYIGMTHAENISNTNDVLIIFDDLTKHANIFREIALLSNRPVGKEAMPGDMFFAHSQLLERAGSYKNKKTITALPIIQTIDNDITSLIASNVISITDGQIVTSSKLFSQGTLPAVDIDFSVSRTGGSVQDKTIRQIAGEINKTYRKYKRQLKLSMLDYNLNSEVSDLMYKGKM…	515
	MCAPa_0230	MKKNKLLSKSYKIAILLLTATSGLSLTTLIKNVNQDNTVVRLYQDGSGSSGSASGNGTVSDGSSNGVTNETGSTNNSATSPETPGRPQISSEFESFKDKVDAKIKETLEKVHGKISSILEEELAKLEKLDKATEKQEEYFKNLSKRVYLNELKKHFSNKDDLLKEPSKYGFDITFPKVLGNDKKVDTAIVKFNGKTYNNIKISNDSDDRDYTKVVNRDQKDGVEKNSKAQDNVITSHRFNAVLDGYAQSWLGKIKDMIYKEDQDLPIFGKDIFLTEHTKQGENNTTTIDGYTVKLNDKHQNWQSYIKTKIKNRFVDFDLNQNQAFQFNTQTSNSSKPTPPNLPDINKKPLDPTEKRDQNSVEYAEQLPRLQPILRWSYADKDKSFIKSTFNASTEEKEP…	758
	MCAPa_0240	MAFSVEINFIENKQTINFNKAIVYFNADEENEWISLTNNSILGYEIMLLKILDLSNNQEKYLFVNNVNIMVKNNHIVINTFSKQNFLVKTNRKKEYQEQLKELHKQITILQANQTIGLTIDSLLELKRLKNKYYVLKLKNLLQLKGE	147
	MCAPa_0250	MDLKKVETKLNNLKTIQQRLNNEKNILLIDMIKQNALLNYYVKNALWNQNIISLLQTEYKIKNNLINENKTSKNKLINKLKDFISQPKELWIYVTEEQKYSTDSYSRYEKHILNNIKKKTADFITIGDRAKEFCSQNKLSVIYNVDQKQTISKLSWILTLIIKFLFSQYNYQSLHFVINSNKNKDNNFTILPLTKFNVNSLSETENKFDLTNIKEFKIFPDIDNYIQTQIDNFIENSIQSLLVESSFYKTKNELIKTNKTINEVDEEVKKLNKKIIRIKREKEIEEIVLLTSNNKRFLIRRDQ	303
	MCAPa_0260	MKHKNKQNSDQSFIVFDLYEQIVNANNYIDYQKLLATVLLENQIGFDSKIYKEFENSYLLGLKNHYDLVLRDFVITFNVNLKISSDLLVPMISASESSNTDAINLKQSKNEQYNKFLNTFNDCLISLIKQDLCVEIFPKIIIFKSKNTDKLKIIFDKTKVLTRG	164
	MCAPa_0270	MSSLKVEQQKFYDDGSNLILETKKNKTVSIYKTIILWFFFVSMSLLLFLSNYSIFNKNIENSYQFLFNFSQPIFEQYNWIALFRICLLGFLYFYGLKKAYINIEPNKPYLKLYTIWFSLYFITSISAFVLFFTYSPLKVQEVINLIYSLIALLVIDISYVLFKYKTRKKLNPLVYQNKWSLIIDLISRIVLVALVVSTFLIWVNQGGEAYEMLANNHFYEYILNLFRIKSFTNFLIIITSFIFIGLLLTGLKVYTILKIVYKQYSFEIIRDKLNLYLTGVIVTFNWLTSLVFIKIPSTHEVFVENDNLEYLYLLFSLLNIIITIVYLWFKQFKNKINSPLIKISYLTIFHFIIWTVFMIATFLTTNTRVAMINLLVTIILVAISYYWHIKSSRFNNYYN…	487
	MCAPa_0280	MKRLNKLLMFLSSSTLLIPITLLVACTPSKVVAKPIDDNEFNKLINSIKTETDLLKYADIKFKDQRGSEANKANIIPSQLKNEHINIIFKDKYKGQVSAIVTNIDVDKSNLFAIQKDAKVFVQFTNNKTGTSKTINFVINGLNEKGNFDASGNRVVNDLDYFGGNLGYEQYAKKSQKERFKFDNEKYVSLLKHQVNNGKDINLKEYRGLDTKPDHIKKFDELAEKSNFDTYYNAALKGFTLPIYDSSGQVSGLQVNDGAEVPKGPSSVDSIGRSEKAKTNGLARTIPNETYRIAAIQTFQVNFTAYKDYAKEIEEAQDNIELFGTWNNEQIKSYIETQLRQLTLNYEDESGQIDRELQQTKSDSTSIIQNLNNQKEKLKKEFDEKFKEISNLKKEDLVK…	855
	MCAPa_0290	MHILKKKKSKILTMALVASLATSLSFGSVIYYSFSDANISFDTSSNGITDAELAPINNATNDAIISNRDNKLKPSPEKIIREIEKNIEEKLVVPPAKKEEKVEAAKPELKPVTRKPETNITSPKPVKTKRKITISGVEVEAEIEGPPSFVVHEIDKTRRISNPTRPYQNHTVNKILSVTVTKELKEKVAKDALTGGGGYDEGAGLFNNNFFNVFDNQLAYSKNLNDTLRDLEAVAQQNSAGFQNNLERYKKLLDSNNVVKFLKEKAQQEYPKLKSQFQTKTQEYIWLIANLDQSKFTKIASNSEKYLEKGLTISPRSAFINEAGEIDSNGWGPPDEYNTVTSRLQKDNSEYRVFDYDQYYNRSSDSIENGTYPGWTKEDVSESYSNKYNFKPGEGIRIS…	750
	MCAPa_0300	MKSLNKLLVLLSSSTLALPLTLLVACTSTNKKIISKPIDDTEFLKVVGSINSENDLLKYADIKFKDSRGSYISKGDVVPNQLEKNQVEIKFKDKYENQITAAVVNVIVDRTNGFATLNDATLYVEFKNSKTNKAKSINFKVTGLNKNNTINASGHKVGSDLDYFGGESGYISYTKMDQKSRFEFDNKKYINSLERQVGNGSSIDLKAYRGLETSKNNIEKFDKQAKENNFDTYYNAALKGFTLPVYDDKGNVTGLQINDAPEVNKGPSSVDSLGRDPFKTNGLARTIPNQTYKTAAIQTFQVSFTGWKDYAAEIEEAEDNIKLFESWNETQIQNYIDIQLKQLKLNFEDESQQIDKQIATTDKESITILKNLQDQKNKLKVEYENNQEKISKLGKEGLV…	859
	MCAPa_0310	MHILKKKKNKILTMALVASLATSLSFGSVIYYSFADANISFDTSSNGITDAELAPINNATNDAIISNRDNKLKPSTEKIIRETDKNIEKLVIPTVKKDEKIDAAKPETKPEIIRPNSGSKPRSSRFSTKIYINGVEVEAEIEGSPAFHVHSEDVTRKIANPTRPYQNHTVDKILSIKVTDELRNSVINDSLTGSSGGYDSGAALFNNSLFNVYDQELSKTTDLNKSLESLEAVANQNSEVYKNTLERYKRLLDSPNVVNFLKPGAKEKYEQLKSQFKTNTQRYIWLIANLDKTKFTKIASTSEKYLKEGLTISPRSAFINEKGEIDSNGWGPPAEYNTVTSRLQKDNSTYRVFDYDQYYNRSSDSIESGNYPGWTKKDVTNNYASTYGFETGKGITISE…	749
	MCAPa_0320	MTRLNKLLILISSLSLSLPLTLLVSCTPANKKIISKPIDDKEFFELINSIKSEDDLLKYADIKFKNSRGSYISKADVIPTQLEKNQIEIIFKDKYKNQIGSEIINVITNRSNGFAAINDATIYAEFKNSKTGKTKSINFKVTGLNKKNTVDASSHSIVLSDLDYFGGEAGYALYTQKSQKERFEFDNKKYISSLERQVGNDFPIDLKAYRNLDTKQENKDKFDKLAKENNFDTYYNAALKGFTLPVYDDKGEVSGLQINDAPEVNKGPSSVDSLGRDPFKTNGLARTIPNETYKTAAIQTFQVTFNWWKDYSEEIEQAQEYIELFNSWTEDQVKNYVGTQLRQLELNFKDDTREIEKQLRETPKNREGIINTLNKQKTEIEAKYKEDFEKFNKLDKNGL…	859
	MCAPa_0330	MYFLKKKKNKILMYALVASLATSLSFGSVIYYSISDANISFETSSNGITDAELTPINNPIDDAIVSNRDNKLKPNHEKIIRETNKKDQDKLIIPKKEEKEIKEVAKPEPKPEIIKPETTINKPSRTKVKSQIVINGVTVNAEIEAPPGFIVHDQDKSRNIANPTRPYQNHIVEKILSIEVTQALRDSVVKNSLTGGEGYDKGAGLFQNTLTNVISREIEENKGNIHKALENLEAISKQNSDFFNSSIERYKRLLDSKNVIEYLKPEAKIQYPKLKGEFKTKTQEYLWLINNLDHSKFTKIASTSEKYLKEGLTISPRSAFINENGEIDSHGWGPPDAYNTVTSRLQRDNSTYRVFDYDQYYNRSSDRIENGTYPGWTKKDVTNDFTSSFGFSKSDGITI…	750
	MCAPa_0340	MKKFNKLLMLISSSTLLIPLTLLISCKPQTKKIINRLLSDNEFINLVDSINNENDILKYADIKFKDPSGDLISKESVLPTRLSNNDILITFKDRYEKQVNASVTNIKIEDSDNPFSVVNDATVFIEFKNASTNKAKTKSFKITGLNTKNTVDRSGHKVVDELAYFNGETGYTKYTNNSQKERFKFDNDKYISRLEAEFGGSKGSIDLKRFRGLEASDNDIKNFDKQAELSNFDSYYNAALKGFTLPVYKDGKVDGLKINDASETIKGPSPIDSLGRIEKAKTNGLARTIPNETYKTAAIQTFQVSFKGWKDYAQEIAEAEYYINLFNKWSDKQIEAYIARQLWQLEQNLKYDLNLVEKDIATTDPELTTVIKGFNDKKEQLKKDYEKEKETLFSLKRDG…	862
	MCAPa_0350	MYFLKKKKNKILMYALIASLTTSLSFGSVIYYSISDANISFETSSNGITDAELTPINNATNDALISNRDNKLKPSSEKVIKESDKTKEDKLIIPVKKEKEQDVAKVQPKPEINKPDSPAVRQTTSRSKTRITINGVSVEAEIEGPPGFHVHKQDIDRKITNPTKPYQNHTVGKIISIEVTDELRKSVLNNALSAPDGHEDRGAGLFNNTLMQVFDSELKDASDVIKALETLEAIGKVNSEFFKNNIERYQKLLDSSRVSEFLTEKGQKEYPELKGKFKTKTQEYIWLIHNLDQKKFTTIASRSEKYLKEGLTISPRNAFINENGEIDSYSWGPPGEYNTVTARMQRDNSTYRVFDYDAWQTRSPGDIDSGNFPGWKKENVTSEFTSKFNFSNGEGITIS…	751
	MCCG_0423	MIFLLEEFDEFVKKEKNKILAFAILAGLMTSASIGSTVFYSIADNSLLRDVDSTGIVDASLVPVNDIVSPDSLRSNRDNNIKKLESRDLKPTVKDEEKRIIIPDKKEEKPQAAIPESTHSTPSPQNKPRTETKVRTTRKINIAGAEVEAEIEGYPGFNVLAYDQERKISNPNPYTNVTVSKILNAQVTEQLKNNVVKNALGENDGKGTGLFNNTFFNVATRELELKEELKTITETLRMQHGYQDFMQRYIKLLDSPNVEKFLKEEAKKEYPSKKASLSKDELRVWLILNLDKSKFTKMASKSEAYLKQGLTIDPRNAFINEDGEIDSYGWNVPDEFNTVTSRQQRDNSERRVFGYNQWYSRSSDDVKNGNYPGWEKKEVDLENDETFKSYGIKSDEGFK…	750
	MCCG_0424	MIKKLLVSLGSISLISSSILVVACGNKQGKEDNRPLTDSAFTSLIDKINNSDDLEKLADLSFNINGKQVLKGEILPSLLENNPKILTITFKGSNKNKISVIVNNVSTEKGQNINISNTQGTADVFLAFKNNHSNKPPISKKVKFTGLQRNGGSDEHGRITGNQFSYFGGEKGFQEYLKLDLLQRFNYDNERYMNILKNSLNADSNNNVKDIKKIRDIDISDEQIKKFNEKAKTVGFDEYYNAALKGFTVPVYENNSSEAKLKVNDGPETGKGSSVIDSIGRDPNRTNGLARTITNETYKNIATQTFQVTFSSPNKYEEEIEEAQEFISKINSWSKEQFEAYMAIQIRNLETNFNYQNSEIEREIKNSDSNQYLGHINKLREQQKQLKEKFEKEKAELKA…	882
	MCCG_0428	MKAKLPKDELRVWLILNLDKSKFNKMASRSEAYLKEGLTIDPRNAFINENGEIDSYGWNVPDEYNTVTSRQQRDNSERRVFGYNSWHSRTSYDIENGNYEGWNTTRVDLKNDPVFKEYKIDEDAGIKITKLERKNRVEEKNGLINEGVVVEIDASNTKGYDRLESLIKKFQSKGQKITSYRIKNIGEKDSAQAFGKILAALPTELPQLELFFSDRDPNTASLINLEDKKIKELSLYTNGNSLKQAWSFNPLSFRNTEWINTIDYNVSSEYGRNAKIYTRVTFNTLAFDEKDYNNGNLERINDGLRMAYYARNNEPIFQGGFGPGLNPDTKLGDNSYPSGLDFSRVTKIKSLKGLVFNDTQNPGNGSRKITELTLFNDKDYFEISLDELSKANMEHLSTG…	481
	MCCG_0429	MLKRLLTILSSATLLSSSLLIVACSNKLGKSNQTKPLTEQEFNNIINSINNSDDLEKLAELSFNNGRNRKDQILPSALQDNPSILSVKFKGTNEDKIKVRVNNASTVSGQNFNLSNTQGTAEVSLTFTNSSIGKSITKKIMFFGLQKNGGADQHGRIVGNQYAYFGPDDGFEKYLKLNLQERFDFDNKKYMEILERSLQVDNKNKVETIKKQRNIEIKDTDIEKFDKLAKEVKFDNYYNSALKGFTLPVYDDQGKVKGLKVNDGSEVGKGSSVIDSLGRNPHRTNGLARTIPNETYKKIATQTFQVTFRSPNLYEEEIEEANEFIKKIEAWKNEEFKAYMNIQIKNLEIEFNYQTDQIDIDLKSTKESEYPGHIANLKKQKEELKKKFDEDKKKLDNYK…	878
	MCCG_0430	MEEFNEFVKKEKNKILAFAILAGLMTSASIGSTVFYSIADNSLSRDVDSTGIVDASLIPINDVISPNYIQSNRDNNIKKVEGENLQPTVKEEKKIIIIPDKEQEKPQAAIPEANHTTRVTEEKPKIQKPTKTTTTINIAGTQVEGEVEGYPGFTVHKYDQERGLSNPKPYTNQIVGKIISIQVTDQLRKNVVDRALGGAEGKGVGLFDNTFFNVASNLSSNEDIATVTETIKRQHDYQSFIDRYIKLLDSGKVEEFLKDSAKPEYPKKKQELDKDQLRIWLILNLDKSKFNKMASRSEAYLKEGLTIDPRNAFINENGEIDSNAWSPPDSHNTVTSRLQRDNSERRVFGYNSYYNRSSDSIENGDYPGWIKTEIDVETDSTFKIYNIKKDEGIKITKLE…	746
	MCCG_0431	MFKKILTSFSAIAITSSSFLVVACGSKINKDDNKPLNDNEFNKIVNNINDSKQLEEYTDLSFNIHSRVISKNQVLPSQLENNPKMLSVAFKGNNKGKIDVIVNGVSTKSGQNFNMSNREGTADVSLTFINRHTRKSITKVIKFSGLQINQGFDENGRIVGNQYAYFDEIGGFEKYIKLDLINRFDFDNKKYIDILQNSLHANSNDKVGSIKKIRDITITDDQINNFNKKAKEVKFDEYYNAALKGFTLPVYGSNGEVTGLKVNDGPETGKGPSVIDSLGRDQARTNGLARTIPNETYKNIATQTFQVSFRSPNLYEEEIEEAKEFIEKIGKWTDEQFKSYMAIQLNNLGIDFRYKNEQIELEIKNTDKTKYPGHIEQLTKNKQKLKEEYEKEKEKLEKF…	881
	MCCG_0432	MHKTLFEQQKVYDNAKYLLQKNRVISRISVYKIFTLSYLFVSLVLLLISRNYGLFNNKVISPAYFLNFSEAIYEEFNWVLIFRISILGFLYFYPLIKAYLNIEINKPHLKTYNIWFSLYLGISFSAFTLFFTFTSREIKQVINLIYGLIGLLVIDVSFTLFNFVTKRKINPLIYSNKLPLYVDIISRTLLCISTLAIFLLWANNETGSMIVNNSFYQNILLTFTVKTFTNFLIIFTGSIALGLLFIGLKIYWIWTLIYKQFSIDLIKNRMSFYVVMLFSVFVWLISLFWLKITPNHKLFNNVWNIEYLFVLFGVLNFIIFILFTYFVYVKNKIKSPLIRYSALIVCQWILWTIFMISTFLYDKAEVSFINLLLTVICSLIALYWHFKRHPYIAYQAYVL…	471
	MCCG_0433	MKKKEVKKPELGSFKVFDLYKEIINSNSYIDYQKLLASVLLECKLGFNSKEYLEFVKMYQEGFEKKFDLVLADFVITFNVNLKYSNDILVPMLADRESSNTQAINLKTNTNEKLDHFLKVFNKYVKELLKEQNYVEIFPKIILFVSKNTNLLKVIFDQDYVVYRG	165
	MCCG_0434	MDLKKVENKLESLVKIDNKVRNDKNILLIDIIKQNSLLNFYVNNALTSQETILLLKQQYNIKTSLITLENKSFSFINKINNFLFSKRDLWIYVTEEQEFATDSYSRYEQHILKTAKLKQADFISIGSRANKFCKENKLNLIYEIDSENRDLEVCWKLTQIIKFLFSEQNYASLHFVINSNKNKQGSFTILPLSKFDLDSLIETKQEINLPDIKNIKIYPNIDQYLLTQIDNFLITSINSLLVESSFYKSKNQLIKTNKTINEVEEEIKKVKKKIIRIKREKEIEEIVLLTSNNKKFLLKGGVN	303
	MCCG_0435	MMSRYFNVTINFIENKSVMKFNSCQVYFNVDQEDEWQLLNENAVLGYEILLLKLVFLDQRTKYLFVKNTNIIINNNQITINTLSKPKFFFRTNLKKLYSQELNEVNKQVKQLETIQQIGLDISNFLQLSELKNQQYVLKMKNFFKLKEEQYESK	154
	MCCG_0436	MKVNKNYSRLFKLISIVTITSSSILLPSFLVTKSQGNFISYKQENSSSSSGTSSGGSDTGAGRNTDTGSGSNGGFETFNTRRNREKDPSFNTFKETIKEKLKKGIEEVKKEIDSFLDKEIKEIGDLKTPDDKNKYFEKIERKTYLTELKKFFDKKDSNSFVDKPDEFGFNISFPYIIANLEKLYTATVKFDGKDYSDIKVGKSGDSAKDIKGSDKKLDYSDVITNDVGKIITDTKAQDNFINSKEFDDVVKGYLATWKNEVKKMIYQKQDILEFGKDIFFEPTNGNTTTSENTTQVDQYKVYLDTKKHKSWSEYIKEKISKRFTHFDLEQNQKFKIVDEAKPTPTPTKPTLPDPTNKPLVPTNPPSSQITQAVEALPNLEPYINYQFASYDLSSIGSQL…	765
	MCCG_0437	MNKSKNMQNHTLPKISAIFDYIVEIKGEFDYRQQQVFTSLKNQDARLFLISATNNTAYLLANSEANKLAIGDELVLFEGTSEIFTSKKHFGKVIDVYGNAILPTSEVISKTEKDPSGEIFKLSHDLMKVQRLNQPLYTGLTAIDLLIPIGKGQRELIIGDRQTGKTHIALNTIINQARNGVKCVYVAIGQKRESVSKIYRTLLEYKALENTIIIDAPAISAYEQYLAPYIGMAHAENISLTDDVLIIFDDLTKHANIFREIALLSNRPVGKEAMPGDMFFAHSQLLERAGSFKDRKTITALPIIQTTDNDITSLIASNVISITDGQIVTSSKLFSQGILPAIDIDFSVSRTGGSVQDKTTRIVAGQINKIYRKYKRHLKLSMLDYKLNDEVSDLMYKGK…	516
	MCCG_0438	MNGKILSISGDVIEVQFEPSNLPSINHLLTTHDNQTYLLVKSVINDTNIKAIIIYAYKQISLSDVIINTKKSFMVPVGSSAKNNIFSFTGISLNNPHNDKQEYVEMNSTINNKRELSSEFELIETGIKAIDFFIPIFKGFKLGIFGGAGVGKTVLMKEIIFNVNNKYKKTSNIFIGSGERSREGIELYDELTESNLMKNSTMFVSKMNESPGARMSIVPIGVTAAEYLRDVKKEDVLLFIDNIYRFIQAENEVSATLGKKPSVGGYQSTLESDVANIQDRLFKNKNGAITSFQTVFLPMDDLSDPSAVAVFNHLDSNLVLSRDQAAKNILPAFDPLASSSSSVDETLIGKKHFNAIIEVKRILKAYKDLEDVILILGFDELDDESKILVKKALQLENFF…	459
	MCCP_9060	MSLLKKKKNKILAFAILAGLMTSASIGSTVFYSIADNSLLRDVDSTGIVDASLVPVNDIVSPDSLRSNRDNNIKKLEGRDLKPTVKDEEKRIIIPDKKEEKPQAAIPESTHSTPSPQNKPRTETKVRTTRKINIAGAEVEAEIEGYPGFNVLAYDQERKISNPNPYTNVTVSKILNAQVTEQLKNNVVKNALGENDGKGTGLFNNTFFNVATRELELKEELKTITETLRMQHGYQDFMQRYIKLLDSPNVEKFLKEEAKKEYPSKKASLSKDELRVWLILNLDKSKFTKMASKSEAYLKQGLTIDPRNAFINEDGEIDSYGWNVPDEFNTVTSRQQRDNSERRVFGYNQWYSRSSDDVKNGNYPGWEKKEVDLENDETFKSYGIKSDEGFKITRLTRKE…	713
	MCCP_9070	MIKKLLVSLGSISLISSSILVVACGNKQGKEDNRPLTDSAFTSLIDKINNSDDLEKLADLSFNINGKQVLKGEILPSLLENNPKILTITFKGSNKNKISVIVNNVSTEKGQNINISNTQGTADVFLAFKNNHSNKPPISKKVKFTGLQRNGGSDEHGRITGNQFSYFGGEKGFQEYLKLDLLQRFNYDNERYMNILKNSLNADSNNNVKDIKKIRDIDISDEQIKKFNEKAKTVGFDEYYNAALKGFTVPVYENNSSEAKLKVNDGPETGKGSSVIDSIGRDPNRTNGLARTITNETYKNIATQTFQVTFSSPNKYEEEIEEAQEFISKINSWSKEQFEAYMAIQIRNLETNFNYQNSEIEREIKNSDSNQYLGHINKLREQQKQLKEKFEKEKAELKA…	882
	MCCP_9140	MSLLKKKKNKILAFAILAGLMTSASIGSTVFYSIADNSLSRDVDSTGIVDASLIPINDVISPNYIQSNRDNNIKKVEGENLQPTVKEEKKIIIIPDKEQEKPQAAIPEANHTTRVTEEKPKIQKPTKTTTTINIAGTQVEGEVEGYPGFTVHKYDQERGLSNPKPYTNQIVGKIISIQVTDQLRKNVVDRALGGAEGKGVGLFDNTFFNVASNLSSNEDIATVTETIKRQHDYQSFIDRYIKLLDSGKVEEFLKDSAKPEYPKKKQELDKDQLRIWLILNLDKSKFNKMASRSEAYLKEGLTIDPRNAFINENGEIDSNAWSPPDSHNTVTSRLQRDNSERRVFGYNSYYNRSSDSIENGDYPGWIKIEIDVETDSTFKIYNIKKDEGIKITKLERKDK…	742
	MCCP_9150	MFKKILTSFSAIAITSSSFLVVACGSKINKDDNKPLNDNEFNKIVNNINDSKQLEEYTDLSFNIHSRVISKNQVLPSRLENNPKMLSVAFKGNNKGKIDVIVNGVSTKSGQNFNMSNREGTADISLTFINRHTRKSITKVIKFSGLQINQGFDENGRIVGNQYAYFDEIGGFEKYIKLDLINRFDFDNKKYIDILQNSLHANSNDKVGSIKKIRDITITDDQINNFNKKAKEVKFDEYYNAALKGFTLPVYGSNGEVTGLKVNDGPETGKGPSVIDSLGRDQARTNGLARTIPNETYKNIATQTFQVSFRSPNLYEEEIEEAKEFIEKIGKWTDEQFKSYMAIQLNNLGIDFRYKNEQIELEIKNTDKTKYPGHIEQLTKNKQKLKEEYEKEKEKLEKF…	881
	MCCP_9160	MHKTLFEQQKVYDNAKYLLQKNRVISRISVYKIFTLSYLFVSLVLLLISRNYGLFNNKVISPAYFLNFSEAIYEEFNWVLIFRISILGFLYFYPLIKAYLNIEINKPHLKTYNIWFSLYLGISFSAFTLFFTFTSREIKQVINLIYGLIGLLVIDVSFTLFNFVTKRKINPLIYSNKLPLYVDIISRTLLCISTLAIFLLWANNETGSMIVNNSFYQNILLTFTVKTFTNFLIIFTGSIALGLLFIGLKIYWIWTLIYKQFSIDLIKNRMSFYVVMLFSVFVWLISLFWLKITPNHKLFNNVWNIEYLFVLFGVLNFIIFILFTYFVYVKNKIKSPLIRYSALIVCQWILWTIFMISTFLYDKAEVSFINLLLTVICSLIALYWHFKRHPYIAYQAYVL…	471
	MCCP_9170	MKKKEVKKPELGSFKVFDLYKEIINSNSYIDYQKLLASVLLECKLGFNSKEYLEFVKMYQEGFEKKFDLVLADFVITFNVNLKYSNDILVPMLADRESSNTQAINLKTNTNEKLDHFLKVFNKYVKELLKEQNYVEIFPKIILFVSKNTNLLKVIFDQDYVVYRG	165
	MCCP_9180	MDLKKVENKLESLVKIDNKVRNDKNILLIDIIKQNSLLNFYVNNALTSQETILLLKQQYNIKTSLITLENKSFSFINKINNFLFSKRDLWIYVTEEQEFATDSYSRYEQHILKTAKLKQADFISIGSRANKFCKENKLNLIYEIDSENRDLEVCWKLTQIIKFLFSEQNYASLHFVINSNKNKQGSFTILPLSKFDLDSLIETKQEINLPDIKNIKIYPNIDQYLLTQIDNFLITSINSLLVESSFYKSKNQLIKTNKTINEVEEEIKKVKKKIIRIKREKEIEEIVLLTSNNKKFLLKGGVN	303
	MCCP_9190	MMSRYFNVTINFIENKSVMKFNSCQVYFNVDQEDEWQLLNENAVLGYEILLLKLVFLDQRTKYLFVKNTNIIINNNQITINTLSKPKFFFRTNLKKLYSQELKEVNKQVKQLETIQQIGLDISNFLQLSELKNQQYVLKMKNFFKLKEEQYESK	154
	MCCP_9200	MKVNKNYSRLFKLISIVTITSSSILLPSFLVTKSQGNFISYKQENSSSSSGTSSGGSDTGAGRNTDTGSGSNGGFETFNTRRNREKDPSFNTFKETIKEKLKKGIEEVKKEIDSFLDKEIKEIGDLKTPDDKNKYFEKIERKTYLTELKKFFDKKDSNSFVDKPDEFGFNISFPYIIANLEKLYTATVKFDGKDYSDIKVGKSGDSAKDIKGSDKKLDYSDVITNDVGKIITDTKAQDNFINSKEFDDVVKGYLATWKNEVKKMIYQKQDILEFGKDIFFEPTNGNTTTSENTTQVDQYKVYLDTKKHKSWSEYIKEKISKRFTHFDLEQNQKFKIVDEAKPTPTPTKPTLPDPTNKPLVPTNPPSSQITQAVEALPNLEPYINYQFASYDLSSIGSQL…	765
	MCCP_9210	MNKSKNMQNYTLPKISAIFDYIVEIKGEFDYRQQQVFTSLKNQDARLFLISATNNTAYLLANSEANKLAIGDELVLFEGTSEIFTSKKHFGKVIDVYGNAILPTSEVISKTEKDPSGEIFKLSHDLMKVQRLNQPLYTGLTAIDLLIPIGKGQRELIIGDRQTGKTHIALNTIINQARNGVKCVYVAIGQKRESVSKIYRTLLEYKALENTIIIDAPAISAYEQYLAPYIGMAHAENISLTDDVLIIFDDLTKHANIFREIALLSNRPVGKEAMPGDMFFAHSQLLERAGSFKDRKTITALPIIQTTDNDITSLIASNVISITDGQIVTSSKLFSQGILPAIDIDFSVSRTGGSVQDKTTRIVAGQINKIYRKYKRHLKLSMLDYKLNDEVSDLMYKGK…	516
	MCCP_9220	MNGKILSISGDVIEVQFEPSNLPSINHLLTTHDNQTYLLVKSVINDTNIKAIIIYAYKQISLSDVIINTKKSFMVPVGSSAKNNIFSFTGISLNNPHNDKQEYVEMNSTINNKRELSSEFELIETGIKAIDFFIPIFKGFKLGIFGGAGVGKTVLMKEIIFNVNNKYKKTSNIFIGSGERSREGIELYDELTESNLMKNSTMFVSKMNESPGARMSIVPIGVTAAEYLRDVKKEDVLLFIDNIYRFIQAENEVSATLGKKPSVGGYQSTLESDVANIQDRLFKNKNGAITSFQTVFLPMDDLSDPSAVAVFNHLDSNLVLSRDQAAKNILPAFDPLASSSSSVDETLIGKKHFNAIIEVKRILKAYKDLEDVILILGFDELDDENKILVKKALQLENFF…	459
	MCCP01_0425	MTSASIGSTVFYSIADNSLLRDVDSTGIVDASLVPVNDIVSPDSLRSNRDNNIKKLEGRDLKPTVKDEEKRIIIPDKKEEKPQAAIPESTHSTPSPQNKPRTETKVRTTRKINIAGAEVEAEIEGYPGFNVLAYDQERKISNPNPYTNVTVSKILNAQVTEQLKNNVVKNALGENDGKGTGLFNNTFFNVATRELELKEELKTITETLRMQHGYQDFMQRYIKLLDSPNVEKFLKEEAKKEYPSKKASLSKDELRVWLILNLDKSKFTKMASKSEAYLKQGLTIDPRNAFINEDGEIDSYGWNVPDEFNTVTSRQQRDNSERRVFGYNQWYSRSSDDVKNGNYPGWEKKEVDLENDETFKSYGIKSDEGFKITRLTRKEKVDTNKGQINEGIVVEIDAA…	722
	MCCP01_0432	MLKRLLTILSSATLLSSSLLIVACSNKLGKSNQTKPLTEQEFNKIINSINNSDDLEKLAELSFNNGRNRKDQILPSALQDNPSILSVKFKGTNEDKIKVRVNNASTVSGQNFNLSNTQGTAEVSLTFTNSSIGKSITKKIMFFGLQKNGGADQHGRIVGNQYAYFGPDDGFEKYLKLNLQERFDFDNKKYMEILERSLQVDNKNKVETIKKQRNIEIKDTDIEKFDKLAKEVKFDNYYNSALKGFTLPVYDDQGKVKGLKVNDGSEVGKGSSVIDSLGRNPHRTNGLARTIPNETYKKIATQTFQVTFRSPNLYEEEIEEANEFIKKIEAWKNEEFKAYMNIQIKNLEIEFNYQTDQIDIDLKSTKESEYPGHIANLKKQKEELKKKFDEDKKKLDNYK…	878
	MCCP01_0433	MSLLKKKKNKILAFAILAGLMTSASIGSTVFYSIADNSLSRDVDSTGIVDASLIPINDVISPNYIQSNRDNNIKKVEGENLQPTVKEEKKIIIIPDKEQEKPQAAIPEANHTTRVTEEKPKIQKPTKTTTTINIAGTQVEGEVEGYPGFTVHKYDQERGLSNPKPYTNQIVGKIISIQVTDQLRKNVVDRALGGAEGKGVGLFDNTFFNVASNLSSNEDIATVTETIKRQHDYQSFIDRYIKLLDSGKVEEFLKDSAKPEYPKKKQELDKDQLRIWLILNLDKSKFNKMASRSEAYLKEGLTIDPRNAFINENGEIDSNAWSPPDSHNTVTSRLQRDNSERRVFGYNSYYNRSSDSIENGDYPGWIKTEIDVETDSTFKIYNIKKDEGIKITKLERKDK…	742
	MCCP01_0434	MFKKILTSFSAIAITSSSFLVVACGSKINKDDNKPLNDNEFNKIVNNINDSKQLEEYTDLSFNIHSRVISKNQVLPSQLENNPKMLSVAFKGNNKGKIDVIVNGVSTKSGQNFNMSNREGTADVSLTFINRHTRKSITKVIKFSGLQINQGFDENGRIVGNQYAYFDEIGGFEKYIKLDLINRFDFDNKKYIDILQNSLHANSNDKVGSIKKIRDITITDDQINNFNKKAKEVKFDEYYNAALKGFTLPVYGSNGEVTGLKVNDGPETGKGPSVIDSLGRDQARTNGLARTIPNETYKNIATQTFQVSFRSPNLYEEEIEEAKEFIEKIGKWTDEQFKSYMAIQLNNLGIDFRYKNEQIELEIKNTDKTKYPGHIEQLTKNKQKLKEEYEKEKEKLEKF…	881
	MCCP01_0435	MHKTLFEQQKVYDNAKYLLQKNRVISRISVYKIFTLSYLFVSLVLLLISRNYGLFNNKVISPAYFLNFSEAIYEEFNWVLIFRISILGFLYFYPLIKAYLNIEINKPHLKTYNIWFSLYLGISFSAFTLFFTFTSREIKQVINLIYGLIGLLVIDVSFTLFNFVTKRKINPLIYSNKLPLYVDIISRTLLCISTLAIFLLWANNETGSMIVNNSFYQNILLTFTVKTFTNFLIIFTGSIALGLLFIGLKIYWIWTLIYKQFSIDLIKNRMSFYVVMLFSVFVWLISLFWLKITPNHKLFNNVWNIEYLFVLFGVLNFIIFILFTYFVYVKNKIKSPLIRYSALIVCQWILWTIFMISTFLYDKAEVSFINLLLTVICSLIALYWHFKRHPYIAYQAYVL…	471
	MCCP01_0436	MKKKEVKKPELGSFKVFDLYKEIINSNSYIDYQKLLASVLLECKLGFNSKEYLEFVKMYQEGFEKKFDLVLADFVITFNVNLKYSNDILVPMLADRESSNTQAINLKTNTNEKLDHFLKVFNKYVKELLKEQNYIEIFPKIILFVSKNTNLLKVIFDQDYVVYRG	165
	MCCP01_0437	MDLKKVENKLESLVKIDNKVRNDKNILLIDIIKQNSLLNFYVNNALTSQETILLLKQQYNIKTSLITLENKSFSFINKINNFLFSKRDLWIYVTEEQEFATDSYSRYEQHILKTAKLKQADFISIGSRANKFCKENKLNLIYEIDSENRDLEVCWKLTQIIKFLFSEQNYASLHFVINSNKNKQGSFTILPLSKFDLDSLIETKQEINLPDIKNIKIYPNIDQYLLTQIDNFLITSINSLLVESSFYKSKNQLIKTNKTINEVEEEIKKVKKKIIRIKREKEIEEIVLLTSNNKKFLLKGGVN	303
	MCCP01_0438	MSRYFNVTINFIENKSVMKFNSCQVYFNVDQEDEWQLLNENAVLGYEILLLKLVFLDQRSKYLFVKNTNIIINNNQITINTLSKPKFFFRTNLKKLYSQELNEVNKQVKQLETIQQIGLDISNFLQLSELKNQQYVLKMKNFFKLKEEQYESK	153
	MCCP01_0439	MKVNKNYSRLFKLISIVTITSSSILLPSFLVTKSQGNFISYKQENSSSSSGTSSGGSDTGAGRNTDTGSGSNGGFETFNTRRNREKDPSFNTFKETIKEKLKKGIEEVKKEIDSFLDKEIKEIGDLKTPDDKNKYFEKIERKTYLTELKKFFDKKDSNSFVDKPDEFGFNISFPYIIANLEKLYTATVKFDGKDYSDIKVGKSGDSAKDIKGSDKKLDYSDVITNDVGKIITDTKAQDNFINSKEFDDVVKGYLATWKNEVKKMIYQKQDILEFGKDIFFEPTNGNTTTSENTTQVDQYKVYLDTKKHKSWSEYIKEKISKRFTHFDLEQNQKFKIVDEAKPTPTPTKPTLPDPTNKPLVPTNPPSSQITQAVEALPNLEPYINYQFASYDLSSIGSQL…	765
	MCCP01_0440	MNKSKNMQNHTLPKISAIFDYIVEIKGEFDYRQQQVFTSLKNQDARLFLISATNNTAYLLANSEANKLAIGDELVLFEGTSEIFTSKKHFGKVIDVYGNAILPTSEVISKTEKDPSGEIFKLSHDLMKVQRLNQPLYTGLTAIDLLIPIGKGQRELIIGDRQTGKTHIALNTIINQARNGVKCVYVAIGQKRESVSKIYRTLLEYKALENTIIIDAPAISAYEQYLAPYIGMAHAENISLTDDVLIIFDDLTKHANIFREIALLSNRPVGKEAMPGDMFFAHSQLLERAGSFKDRKTITALPIIQTTDNDITSLIASNVISITDGQIVTSSKLFSQGILPAIDIDFSVSRTGGSVQDKTTRIVAGQINKIYRKYKRHLKLSMLDYKLNDEVSDLMYKGK…	516
	MCCP01_0441	MNGKILSISGDVIEVQFEPSNLPSINHLLTTHDNQTYLLVKSVINDTNIKAIIIYAYKQISLSDVIINTKKSFMVPVGSSAKNNIFSFTGISLNNPHNDKQEYVEMNSTINNKRELSSEFELIETGIKAIDFFIPIFKGFKLGIFGGAGVGKTVLMKEIIFNVNNKYKKTSNIFIGSGERSREGIELYDELTESNLMKNSTMFVSKMNESPGARMSIVPIGVTAAEYLRDVKKEDVLLFIDNIYRFIQAENEVSATLGKKPSVGGYQSTLESDVANIQDRLFKNKNGAITSFQTVFLPMDDLSDPSAVAVFNHLDSNLVLSRDQAAKNILPAFDPLASSSSSVDETLIGKKHFNAIIEVKRILKAYKDLEDVILILGFDELDDESKILVKKALQLENFF…	459
	MCCPF38_RS01905	MTSASIGSTVFYSIADNSLLRDVDSTGIVDASLVPVNDIVSPDSLRSNRDNNIKKLEGRDLKPTVKDEEKRIIIPDKKEEKPQAAIPESTHSTPSPQNKPRTETKVRTTRKINIAGAEVEAEIEGYPGFNVLAYDQERKISNPNPYTNVTVSKILNAQVTEQLKNNVVKNALGENDGKGTGLFNNTFFNVATRELELKEELKTITETLRMQHGYQDFMQRYIKLLDSPNVEKFLKEEAKKEYPSKKASLSKDELRVWLILNLDKSKFTKMASKSEAYLKQGLTIDPRNAFINEDGEIDSYGWNVPDEFNTVTSRQQRDNSERRVFGYNQWYSRSSDDVKNGNYPGWEKKEVDLENDETFKSYGIKSDEGFKITRLTRKEKVDTNKGQINEGIVVEIDAA…	722
	MCCPF38_RS01910	MIKKLLVSLGSISLISSSILVVACGNKQGKEDNRPLTDSAFTSLIDKINNSDDLEKLADLSFNINGKQVLKGEILPSLLENNPKILTITFKGSNKNKISVIVNNVSTEKGQNINISNTQGTADVFLAFKNNHSNKPPISKKVKFTGLQRNGGSDEHGRITGNQFSYFGGEKGFQEYLKLDLLQRFNYDNERYMNILKNSLNADSNNNVKDIKKIRDIDISDEQIKKFNEKAKTVGFDEYYNAALKGFTVPVYENNSSEAKLKVNDGPETGKGSSVIDSIGRDPNRTNGLARTITNETYKNIATQTFQVTFSSPNKYEEEIEEAQEFISKINSWSKEQFEAYMAIQIRNLETNFNYQNSEIEREIKNSDSNQYLGHINKLREQQKQLKEKFEKEKAELKA…	882
	MCCPF38_RS01930	MLKRLLTILSSATLLSSSLLIVACSNKLGKSNQTKPLTEQEFNKIINSINNSDDLEKLAELSFNNGRNRKDQILPSALQDNPSILSVKFKGTNEDKIKVRVNNASTVSGQNFNLSNTQGTAEVSLTFTNSSIGKSITKKIMFFGLQKNGGANQHGRIVGNQYAYFGPDDGFEKYLKLNLQERFDFDNKKYMEILERSLQVDNKNKVETIKKQRNIEIKDTDIEKFDKLAKEVKFDNYYNSALKGFTLPVYDDQGKVKGLKVNDGSEVGKGSSVIDSLGRNPHRTNGLARTIPNETYKKIATQTFQVTFRSPNLYEEEIEEANEFIKKIEAWKNEEFKAYMNIQIKNLEIEFNYQTDQIDIDLKSTKESEYPGHIANLKKQKEELKKKFDEDKKKLDNYK…	878
	MCCPF38_RS01935	MSLLKKKKNKILAFAILAGLMTSASIGSTVFYSIADNSLSRDVDSTGIVDASLIPINDVISPNYIQSNRDNNIKKVEGENLQPTVKEEKKIIIIPDKEQEKPQAAIPEANHTTRVTEEKPKIQKPTKTTTTINIAGTQVEGEVEGYPGFTVHKYDQERGLSNPKPYTNQIVGKIISIQVTDQLRKNVVDRALGGAEGKGVGLFDNTFFNVASNLSSNEDIATVTETIKRQHDYQSFIDRYIKLLDSGKVEEFLKDSAKPEYPKKKQELDKDQLRIWLILNLDKSKFNKMASRSEAYLKEGLTIDPRNAFINENGEIDSNAWSPPDSHNTVTSRLQRDNSERRVFGYNSYYNRSSDSIENGDYPGWIKTEIDVETDSTFKIYNIKKDEGIKITKLERKDK…	742
	MCCPF38_RS01940	MFKKILTSFSAIAITSSSFLVVACGSKINKDDNKPLNDNEFNKIVNNINDSKQLEEYTDLSFNIHSRVISKNQVLPSQLENNPKMLSVAFKGNNKGKIDVIVNGVSTKSGQNFNMSNREGTADVSLTFINRHTRKSITKVIKFSGLQINQGFDENGRIVGNQYAYFDEIGGFEKYIKLDLINRFDFDNKKYIDILQNSLHANSNDKVGSIKKIRDITITDDQINNFNKKAKEVKFDEYYNAALKGFTLPVYGSNGEVTGLKVNDGPETGKGPSVIDSLGRDQARTNGLARTIPNETYKNIATQTFQVSFRSPNLYEEEIEEAKEFIEKIGKWTDEQFKSYMAIQLNNLGIDFRYKNEQIELEIKNTDKTKYPGHIEQLTKNKQKLKEEYEKEKEKLEKF…	881
	MCCPF38_RS01945	MHKTLFEQQKVYDNAKYLLQKNRVISRISVYKIFTLSYLFVSLVLLLISRNYGLFNNKVISPAYFLNFSEAIYEEFNWVLIFRISILGFLYFYPLIKAYLNIEINKPHLKTYNIWFSLYLGISFSAFTLFFTFTSREIKQVINLIYGLIGLLVIDVSFTLFNFVTKRKINPLIYSNKLPLYVDIISRTLLCISTLAIFLLWANNETGSMIVNNSFYQNILLTFTVKTFTNFLIIFTGSIALGLLFIGLKIYWIWTLIYKQFSIDLIKNRMSFYVVMLFSVFVWLISLFWLKITPNHKLFNNVWNIEYLFVLFGVLNFIIFILFTYFVYVKNKIKSPLIRYSALIVCQWILWTIFMISTFLYDKAEVSFINLLLTVICSLIALYWHFKRHPYIAYQAYVL…	471
	MCCPF38_RS01950	MKKKEVKKPELGSFKVFDLYKEIINSNSYIDYQKLLASVLLECKLGFNSKEYLEFVKMYQEGFEKKFDLVLADFVITFNVNLKYSNDILVPMLADRESSNTQAINLKTNTNEKLDHFLKVFNKYVKELLKEQNYIEIFPKIILFVSKNTNLLKVIFDQDYVVYRG	165
	MCCPF38_RS01955	MDLKKVENKLESLVKIDNKVRNDKNILLIDIIKQNSLLNFYVNNALTSQETILLLKQQYNIKTSLITLENKSFSFINKINNFLFSKRDLWIYVTEEQEFATDSYSRYEQHILKTAKLKQADFISIGSRANKFCKENKLNLIYEIDSENRDLEVCWKLTIIKFLFSEQNYASLHFVINSNKNKQGSFTILPLSKFDLDSLIETKQEINLPDIKNIKIYPNIDQYLLTQIDNFLITSINSLLVESSFYKSKNQLIKTNKTINEVEEEIKKVKKKIIRIKREKEIEEIVLLTSNNKKFLLKGGVN	302
	MCCPF38_RS01960	MMSRYFNVTINFIENKSVMKFNSCQVYFNVDQEDEWQLLNENAVLGYEILLLKLVFLDQRTKYLFVKNTNIIINNNQITINTLSKPKFFFRTNLKKLYSQELNEVNKQVKQLETIQQIGLDISNFLQLSELKNQQYVLKMKNFFKLKEEQYESK	154
	MCCPF38_RS01965	MKVNKNYSRLFKLISIVTITSSSILLPSFLVTKSQGNFISYKQENSSSSSGTSSGGSDTGAGRNTDTGSGSNGGFETFNTRRNREKDPSFNTFKETIKEKLKKGIEEVKKEIDSFLDKEIKEIGDLKTPDDKNKYFEKIERKTYLTELKKFFDKKDSNSFVDKPDEFGFNISFPYIIANLEKLYTATVKFDGKDYSDIKVGKSGDSAKDIKGSDKKLDYSDVITNDIGKIITDTKAQDNFINSKEFDDVVKGYLATWKNEVKKMIYQKQDILEFGKDIFFEPTNGNTTTSENTTQVDQYKVYLDTKKHKSWSEYIKEKISKRFTHFDLEQNQKFKIVDEAKPTPTPTKPTLPDPTNKPLVPTNPPSSQITQAVEALPNLEPYINYQFASYDLSSIGSQL…	765
	MCCPF38_RS01970	MNKSKNMQNHTLPKISAIFDYIVEIKGEFDYRQQQVFTSLKNQDARLFLISATNNTAYLLANSEANKLAIGDELVLFEGTSEIFTSKKHFGKVIDVYGNAILPTSEVISKTEKDPSGEIFKLSHDLMKVQRLNQPLYTGLTAIDLLIPIGKGQRELIIGDRQTGKTHIALNTIINQARNGVKCVYVAIGQKRESVSKIYRTLLEYKALENTIIIDAPAISAYEQYLAPYIGMAHAENISLTDDVLIIFDDLTKHANIFREIALLSNRPVGKEAMPGDMFFAHSQLLERAGSFKDRKTITALPIIQTTDNDITSLIASNVISITDGQIVTSSKLFSQGILPAIDIDFSVSRTGGSVQDKTTRIVAGQINKIYRKYKRHLKLSMLDYKLNDEVSDLMYKGK…	516
	MCCPF38_RS01975	MNGKILSISGDVIEVQFEPSNLPSINHLLTTHDNQTYLLVKSVINDTNIKAIIIYAYKQISLSDVIINTKKSFMVPVGSSAKNNIFSFTGISLNNPHNDKQEYVEMNSTINNKRELSSEFELIETGIKAIDFFIPIFKGFKLGIFGGAGVGKTVLMKEIIFNVNNKYKKTSNIFIGSGERSREGIELYDELTESNLMKNSTMFVSKMNESPGARMSIVPIGVTAAEYLRDVKKEDVLLFIDNIYRFIQAENEVSATLGKKPSVGGYQSTLESDVANIQDRLFKNKNGAITSFQTVFLPMDDLSDPSAVAVFNHLDSNLVLSRDQAAKNILPAFDPLASSSSSVDETLIGKKHFNAIIEVKRILKAYKDLEDVILILGFDELDDESKILVKKALQLENFF…	459
	MCFN_RS00910	MKKKLWVPIGITVSFSSSFLAASCKKEVNENDQNTLPSLPSNFEEIFNLKIKNGKNRDNLTAETIANDWRNLLSLTINDKYKNTLNYEVVSVNRENNSNATGIVNFSIKFTDKKTQKSVIKSFKLPGFKKQVQNNDSTIPSRPQTLKQPDKYITSNQIQRYQIDNDAYHKEQDVQYKNRGVDIIKTRSDLNYLGQNAQQFDKKAQIAGVPSYENSLYRGYTLPRLEANGSIGGLVINTYPDSIISRYSRTDFLSDRDPSRTEGLARLLPNQTYKRIGLETYAVSFKYKYQNEKEIQEIQQKINKLKEYQAQTNAKELLNQYFIEPSVREEETKIKILENEREIKIAQAVAVDKPAISRHYDSLVNERKNAINQIKKYTYSDVLKLFEKEIENQKNDAKT…	835
	MCFN_RS00915	MLKKFKKRNRNILIALSATVTVSSVIATAVYFSTAKSSGSINYQTTANAKINLQQKNDLAKTLASNSDSTQIEIKKPDPIKNETKPKPTEKPIVIKTDTEKPKKDNKLPQNQEKPKPKPLPKPEEKKKESIVNKPKNPQKELHFLGKKFSDVDVESSPQPQRFIPDYDKIHKLTNVKPYINHVVPKLISLKYDEAFKQKVIDDAKNDKIGVFSQENKNLVGIAIGLQNKDLQSFIKQNPQKWEHEFERWKRLFDSNDTAKILKFLNDEGKRLYPTMQFDSKEHRYIWLMSHIDESKINKLSTSAQKNLNEGYIIDPRNTYINEDGELDSFTYTPPDEYNTVTNRMRKDNLERRVFSYNSPYGRTPADIQDGTYPGWDREDVTRSHPVFKDFLKPNDGIK…	758
	MCFN_RS00920	MSFWKQKRNKIIIGAVSGTIIVSTLGATVVYTLTASVKNSLTYKTQAPASPNFIANNNLDLNSAVISNADANLREIIQSEQPKPEKPKPEIINIAPKPPEPKTEPIKVEPKKVEKVKTEKPKPKSEEKNKKITPLKHKQQPLKINKLPPVLKPAEPKKPKDEIKQKNDKKPVLPTEKPAIRVEKPKPPIPAPPVINTTPLPPANTTPSFVPAPEDVAPAPAETKIINTQIEIAGKLVNAKVQVKIQRIVSQYDIKKGIANREEYVNSSVDKIISVETTPELEKANLLIGLGDGQSNSGIRAKYIANLIADDIKNFQHQPEKFQQHIKNNWENFWQKQFDRWKLLFDSNNVVKFIKQEKLQEYQNTNWSSIEHRYLWLYHNLDWSKITELTDRAKRFLAE…	848
	MCFN_RS00925	MTGTIIKFNSDVIEITFDQRSLPKVNHLLTLHNGKTYLLVKRVLDDKTVRAIVIYASQPISLSDEVVNTQKSFMVPVGKESKNNIYSFTGEPLLPTNVKPKYVEMNSTINKDKFINNQVQIIETGIKAIDFFIPIVKGYKIGIFGGAGVGKTVLMKELIFNVNSNNKQTSNIFIGSGERSREGIELYNELKSSDLLKNSVMYVSKMNESPGARMSIVPIGITAAEYLRDTEKEDVLLFIDNIYRFVQAENEVSSSLGKKPSVGGYQSTLESDVANVEHRMFKNENGAITSFQTMFLPMDDLSDPSAVAVFNHLDGNLVLSRAQTAKNIFPAFDPLASQSNSVNEAIIGKEHLEAIIEAKRMLKTYKDLEDVIMILGFDELDDENKTIVKKALQLESFFT…	458
	MCFN_RS00930	MNNSINLKNPVISSIFDYMVEVVGVFNYSQNQMFIAKNKPHIKFILINAHRDKAVLLSSDQDGELSVGDELQLLDTNINVFTSSSYFGKVIDVAGNIVLPVAKEKPKFSPFDKSTPIFRLAHDLMSVKTLDQQLYTGLNAIDLLIPIGKGQRELIIGDRQTGKTHIALNTIINQANKNVKCIYVAIGQKREQIAAIYSTLEKYNALQNTIIIDAFATSTYDQYLAPYVGMAHAENLSENEDVLIVFDDLTKHANVIREMALLSDAPVGKEAMPGNIFFAHSQLLERSGSFIGRKTITALPILQTIDGDITSLISSNIISITDGQIVTSADLFSAGKLPAINIDLSVSRTGSSVQNRTITKVAGEIGKIFRKYKRHLKLANLDYEFNAETSALLAKGKMI…	514
	MCFN_RS00935	MSKKPKLLFSLGLISSTLLPLISTSTRLDGDAKPSTPVEPNDPSKPGDKPVQPTKTIDPKFDTFAQEHQKILESGLKSAITVAISFLKNEMAKLDADKKIDYGTKISKKVYLSKLINYFTKYQEQIIKEHDKYGFNITFPYALSALKKFQRGNIEFNNKKYSNVLYGTEKDNAKTRYDRIIKKELISNLNQEDNFISEKRFKDTIQNYYTSLAQEIGKIIYSEKHFLKVDDPDNGFHLKFPDKKGNNQEEGKIEISAPKVNGKATTWDDYIKSKILPRFLEFDLIKNQEYKDEEQKQKSPKKPPLIPPLVPGKPILAPPVKADVEALPSLEPQIRAEYVNKSISELNNLINSANQDKFFFFNNPVNTRYVYKVVSIEQSLAKVSIEDINQPSIKRIYTV…	714
	MCFN_RS00940	MSKNIRIQINSLSSSPISFNKASLHFNLQNEIVFIPIERKSIASFEQTLIKVDDKQTQQSFYIFLNNSNIVINDEIATINTFSEAKLYIEDKLNFPKEIIKHELKQVTQEINFLTASLSIGLKVDEAIRLNYLKELQFELKMKLALNLIEYEGDYNE	157
	MCFN_RS00945	MHFKKIEQKKDSLENIYTKANNQKNILLINIMKLNKKLQFYVNNALTSKSLILDLKTEYNIKNNFIHNRGLKDTKIGKKFAHLFSKPKQLWVYLTEEQKHSTDSYTRYEKMILEQITKARADFVVIGQRAIDFAKTHNLNVIKSFTEEQKTKELATELAFLIKLLYVDEVYDSVHFVISTNKSFRKGFTILPLEKFDVHKLTNLDKPINTTQIREFEIYPDLNRFIDSEINIFLSNAIHSLIIESYFYNAKNNLISTNQTIKQLDEDILKLRKKIIKHKRELEVEDIVMFFRKKDNKAGKDV	302
	MCFN_RS00950	MNKSTRKEQRKIKELNRLNELVLFDLYSLYNEKVQHPRFINFTQLNASILLSMGLGFESPIYTSYTSAIKNAVEKRFNIVFKEFIIGFDIIPKFSETILVPIITQWESSATDSINVRDSEHAGLNEFLSQLNIKIAKLINDNYLLEVIPGSVMFKSQQTGKLKLLFGKDLLARIEN	176
	MCFN_RS00955	MNDYVLDNKQIYDDYDSLVNKQKRNWTVRIYKILAASWFFIAATLLFIFAEKTLMSIDVFPDKSPLYFLNFSTTQFKELNFTTLLRLSLLMFLFVYPLSKIFTDLYLNKEKSHLYWPWFSVYSLTSISAFILFFTYTNINSAEIIKISFAFIPLFALDLSYALFSYLTKRKSDPLVFGNTKNLIITYIARALLLIIGITILFMWAKSSYSQNDGYVEMLHNNYFNDWFRNLFEIKKPTNLLLSIAIFVAVSLLLFFALWDKVILAISNKYDQGYFKNALLFNVIILASIVIWMFRLFGISANKISYLDPKLIYPINWAPVAFMIVPILTCTLYFILTFVRKINTKSLIVNTIILSLLCVINSGTFMFMMLNDVNTKVALVVMFMTVFCMSLMIGLYIYK…	488
	MCFN_RS00960	MKKKIILTLTTSVFGILPITLAASCQSENKKPEPNPSLAQPTPHKNKIDPSIEKKFKDANNVFELSFKNNKTKADYTAQGFAKAKNDIIIKLKPNIASEYDVQLSSVSSNNDNSSGVGALTLLFTNKKNKNIQHYFTYIIEGLKKSNINDDGTVPDRNQNKDANWYKNYLGASQEQRYKLDNDEYDKFLIQQYLAHGKTVATARPELEYTNEKAQKFNQKATKVNLPSYDSSIFKGFTVPKLKSDGTVEGLAIQPDRTLPSDFSQTDFLGKKNPYKSVGLARLLPNQKYIDIAKQTISVYFSYWDTFDKEINPRKQYIERLKGSDKDKALKEYQNELIEPLDKRIIDLKLEFDFEYKRNAEVNKPLIKKTYDEKIASVQQEINEIKAYSHQQAIERLEK…	845
	MCFN_RS00965	MAKNAVDDPVGLLGKGAEKYIDNLKTVPEQEVSSFVKQNPDTWKSIQDKWWRLFDTASESVLLKFLTEEGRKQYPEMKNKFVSKDHRYAWLLQHLDKTKFTTLSSEAEEMLKKGYVLDPRNAYVDENGNLKSHAYSPPDENNQVLAQYKGDNQDRKAFGNPDPWPESPQDISEGNFRGWNKVNITKTDSDFKDILKNINGIEVFKLTRQKNDPERINEGRVIEIDAGNPDAYDYTSKLLKHIKDNNITVQGFRIKNMGKNDANQKFKDILKDLPDKLELLQLFFSAEATNTGSLIELENKSIKELALYTDGNSTQEEWSINPWALKNVQWVNTIDYNVSKQFQSGIKIISRITFDTLAFEASDYKDSASTDEERFKRINDGLKMAWYIRNNEPIFQGRY…	560
	MCGM508_00010	MSLLKKKKNKILAFAILAGLMTSASIGSTVFYSIADNSLSRDVDSTGIVDASLIPINDVISPNSIQSNRDNNIKKVEGENLQPTVKEEKKIIIIPDKEQEKPQAAIPEANHTTRVTEEKPKIQKPTKITTTINIAGTQVEGEVEGYPGFTVHKYDQERGLSNPKPYTNQIVGKIISIQVTDQLRKNVVDRALGGAEGKGVGLFDNTFFNVASNLSSNEDIATVTETIKRQHDYQSFIERYIKLLDSGKVVEFLKDSAKPEYPKKKQELDKDQLRIWLILNLDKSKFNKMASRSEAYLKEGLTIDPRNAFINENGEIDSNAWSPPDSHNTVTSRLQRDNSERRVFGYNSYYNRSSDSIENGDYPGWTRTEIDVETDSTFKIYNIKKDEGIKITKLERKDK…	742
	MCGM508_00020	MLKRLLTILSSATLLSSSLLIVACSNKLGKRNQTKPLSEQEFNKIIDSINNSDDLEKLAELSFNSGRNTKDQILPSALQDNPSILSVKFKGTNEDKIKVRVNNASTVSGQNFNLSNTQGTAEVSLTFTNSSIGRSITKKIMFFGLQKNGGADQHGRIVGNQYAYFGSDDGFEKYLKLNLQERFDFDNKKYMEILERSLQVDNKNKVETIKKQRNIEIKDTDIEKFDKLAKEVKFDNYYNSALKGFTLPVYDDQGKVKGLKVNDGSEVGKGSSVIDSLGRNPHRTNGLARTIPNETYKKIATQTFQVTFRSPNLYEEEIEEANEFIKKIEAWKDEEFKAYMNIQIKNLEIEFNYQTDQIDIDLKSTKESEYPGHIANLKKQKEELKKKFDEDKKKLDNYK…	878
	MCGM508_00025	MSLLKKKKNKILALTILAGLMTSASLGSTIFYSIADNSLSRDVDSTGIVDASLVPINDVISPDSLRSNRDNNIKKLEGKDSQPTVKEEEKRIIIPEKKEEKPQPAIPDVSHSTSTPIDKPRVENKIRRTTKIKIAGTEVEAEVEGYPGFTVHAYDQSRRISNPKPYTNQIVSKILSVEVTEDLKKNVISRALGSDEGKGEGLFDNTLFNVATRELESNETLTTITETAKRQYGWQSFIERYIQLLDSGNVEKFLTDKAKPQYPEMKAKLPKDELRVWLILNLDKSKFNKMASRSEAYLKEGLTIDPRNAFINENGEIDSYGWNVPDEYNTVTSRQQRDNSERRVFGYNNWHSRTSYDIENGNYEGWNTTRVDLKNDPVFKEYKIDEDAGIKITKLERKN…	745
	MCGM508_00040	MEFQEKGKVTDALKKYTRDLTKDAKDNKLDPVIGREEEISRVIQILSRKTKNNPVLIGEPGVGKTAIVEGLAQRIVKGDVPTLLKDKRILELDMGSLMAGAMYMGDYESRVKAVVNEIQKSNGEIILFIDELHLIVGAGKTGNNSGMDVSNLLKPALARGELKAIGSTTLNEYRQYIEKDAALERRFQRVLVSEPTIDQTISILRGLKDRFETYHGVRIHDNALVSAAKLSSRYITDRYLPDKAIDLVDEACASIKTELASIPIELDQVNRKVMQLEIETSALEKEKDELKAYDQEKLKKWQEDEIAKYKKKAEEEAGKIFRPTSGTMWILDHQTSPNETGSNKFYFGTNSHVAKAINDNLSSMSLTRIDKSVGIGQTLKLNSLDPNFKTFHFSGDLKQ…	775
	MCGM508_00075	MNGKILSISGDVIEVQFESSNLPSINHLLTTHDNQTYLLVKSVINDTNIKAIIIYAYKQISLSDVIINTKKSFMVPVGSSAKNNIFSFTGISLNNPHNDKQEYVEMNSTINNKRELSSEFELIETGIKAIDFFIPIFKGFKLGIFGGAGVGKTVLMKEIIFNVNNKYKKTSNIFIGSGERSREGIELYDELTESNLMKNSTMFVSKMNESPGARMSIVPIGVTAAEYLRDVKKEDVLLFIDNIYRFIQAENEVSATLGKKPSVGGYQSTLESDVANIQDRLFKNKNGAITSFQTVFLPMDDLSDPSAVAVFNHLDSNLVLSRDQAAKNILPAFDPLASSSSSVDETLIGKKHFNAIIEVKRILKAYKDLEDVILILGFDELDAESKILVKKALQLENFF…	459
	MCGM508_00080	MNKSKNMQNHTLPKISAIFDYIVEIKGEFDYRQQQVFTSLKNQDARLFLISATNNTAYLLANSEANKLAIGDELVLFEGTSEIFTSKKHFGKVIDVYGNAILPTSEVISKTEKDPSGEIFKLSHDLMKVQRLNQPLYTGLTAIDLLIPIGKGQRELIIGDRQTGKTHIALNTIINQARNGVKCVYVAIGQKRESVSKIYRTLLEYKALENTIIIDAPAISAYEQYLAPYIGMAHAENISLTDDVLIIFDDLTKHANIFREIALLSNRPVGKEAMPGDMFFAHSQLLERAGSFKDRKTITALPIIQTTDNDITSLIASNVISITDGQIVTSSKLFSQGILPAIDIDFSVSRTGGSVQDKTTRVVAGQINKIYRKYKRHLKLSMLDYKLNDEVSDLMYKGK…	516
	MCGM508_00085	MKVNKNHSRLFKLISIVTITSSSILLPSFLVTKSKDNLINYKQESSSSSSETSSGGSGTGNNGNSGDSNSNNGETTTFNTRRKREKDASFGTFKNTIKDKLKTDLKDIQQEINNFIDDQLKQIGDLKTSEKDKNKYFEKIERKTYLTELKKYFSKENALVDNPTDLGFNITFPYIISNLEKLYTATVKFDGKDYSDIKIGSATDKAQDISSKEKKLDYTDVINGENKIASDNKAQDNFINSKEFDDAVNNYLKTWKVDVKKMIYQNQDILEFGKDIFLSPTNTNETNSSTTTQVDGYTVHLDKKHKSWNEYIKEKISKRFTHFDLEQNQKFKIVDEAKPTPTPTKPTLPDPTNKPLVPTSPPSSQITQAVEALPNLEPYINYQFASYDLSNLKSTLSSA…	763
	MCGM508_00090	MISRYFNVTINFIENKSVMKFNSCQVYFNVDQEDEWQLLNENAVLGYEILLLKLVFLDQRTKYLFVKNTNIIVNNNQITINTLSKPKFFFKTNLKKLYLQELNEVNKKVKQLETIQKIGLDISTFLQLSELKNQQYVLKMKNFFKLKEEQYESK	154
	MCGM508_00095	MDLKKVENKLESLVKIDNKVRNDKNILLIDIIKQNSLLNFYVNNALTSQEMILLLKQQYNIKTSLITLENKSFSFINKINSFLFSKRDLWIYVTEEQEFATDSYSRYEQHILKTAKLKQADFISIGSRANKFCKDNKLNLIYEIDSENKDLEVCWKLTQIIKFLFSEQNYASLHFVINSNKNKQGSFTILPLSKFDLDSLIETKQEIKLPDIKNIKIYPNIDQYLLTQIDNFLITSINSLLVESSFYKAKNQLIKTNKTINEVEEEIKKVKKKIIRIKREKEIEEIVLLTSNNKKFLLKGGVN	303
	MCGM508_00100	MKKKEVKKPELGSFKVFDLYKEIINSNSYIDYQKLLASVLLECKLGFNSKEYLEFVKMYQEGFEKKFDLVLADFVITFNVNLKYSNDILIPMLADRESSNTQAINLKTNTNEKLDHFLKVFNKYVKELLKEQNYVEIFPKIILFVSKNTNLLKIIFDQDYVVYRG	165
	MCGM508_00105	MHKTLFEQQKVYDNAKYLLQKNRVISRISVYKIFTLSYLFVSLVLLLILRNYGLFNNKVISPGYFLNFSEAIYEEFNWVLIFRISILGFLYFYPLIKAYLNIETNKPYLKIYNTWFSLYLGISFSAFTLFFTFTSREINQVIKLIYGLIGLLVIDISFTLFNFVTKRKINPLIYSNKLPLYVDIISRTLLCISTLVIFLLWANNNETGSMIVNNSFYQNILLTFTVKTFTNFLIIFTGSIALGLLLIGLKIYWIWTLIYKQFSIDLIKNRMSFYVVMLFSVFVWLISLFWLKITPNHKPFNNVWNIEYLFVLFGVLNFIIFILFTYFVYVKNKIKSPLIRYSALIVYQWALWTIFMISTFLYDKAEVSFINLLLTVICSLIALYWHFKRHPYIAYQAYV…	472
	MCGM508_00115	MFKKILTSFSAIAITSSSFLVVACGSKINKDDNKPLNDNEFNKIVNNINDSKQLEEYTDLSFNIHSKVISKNQVLPSQLENNPKMLSVAFKGNNKGKIDVIVNGVSTKSGQNFNMSNREGTADVSLTFINRHTRKSITKVIKFSGLQINQGFDENGRIVGNQYAYFDEIGGFEKYIKLDLINRFDFDNKKYIDILQNSLHANSNDKVGSIKKIRDITITDDQINNFNKKAKEVKFDEYYNAALKGFTLPVYGSNGEVTGLKVNDGPETGKGLSVIDSLGRDQARTNGLARTIPNETYKNIATQTFQVSFRSPNLYEEEIEEAKEFIEKIGKWTDEQFKSYMAIQLNNLGIDFRYKNEQIDLEIKNTDKTKYPGHIEQLTKNKQQLKEEYEKEKQKLEKF…	881
	MCGM508_00120	MSLLKKKKNKILAFAILAGLMTSASIGSTVFYSIADNSLSRDVDSTGIVDASLIPINDVISPNSIQSNRDNNIKKVEGENLQPTVKEEKKIIIIPDKEQEKPQAAIPEANHTTRVTEEKPKIQKPTKITTTINIAGTQVEGEVEGYPGFTVHKYDQERGLSNPKPYTNQIVGKIISIQVTDQLRKNVVDRALGGAEGKGVGLFDNTFFNVASNLSSNEDIATVTETIKRQHDYQSFIERYIKLLDSGKVVEFLKDSAKPEYPKKKQELDKDQLRIWLILNLDKSKFNKMASRSEAYLKEGLTIDPRNAFINENGEIDSNAWSPPDSHNTVTSRLQRDNSERRVFGYNSYYNRSSDSIENGDYPGWTRTEIDVETDSTFKIYNIKKDEGIKITKLERKDK…	742
	MCGM508_00125	MLKRLLTILSSATLLSSSLLIVACSNKLGKRNQTKPLSEQEFNKIIDSINNSDDLEKLAELSFNSGRNTKDQILPSALQDNPSILSVKFKGTNEDKIKVRVNNASTVSGQNFNLSNTQGTAEVSLTFTNSSIGRSITKKIMFFGLQKNGGADQHGRIVGNQYAYFGSDDGFEKYLKLNLQERFDFDNKKYMEILERSLQVDNKNKVETIKKQRNIEIKDTDIEKFDKLAKEVKFDNYYNSALKGFTLPVYDDQGKVKGLKVNDGSEVGKGSSVIDSLGRNPHRTNGLARTIPNETYKKIATQTFQVTFRSPNLYEEEIEEANEFIKKIEAWKDEEFKAYMNIQIKNLEIEFNYQTDQIDIDLKSTKESEYPGHIANLKKQKEELKKKFDEDKKKLDNYK…	878
	MCGM508_00135	MKAKLPKDELRVWLILNLDKSKFNKMASRSEAYLKEGLTIDPRNAFINENGEIDSYGWNVPDEYNTVTSRQQRDNSERRVFGYNNWHSRTSYDIENGNYEGWNTTRVDLKNDPVFKEYKIDEDAGIKITKLERKNRVEEKNGLINEGVVVEIDASNTKGYDRLESLIKEFQSKGQKITSYRIKNMGEKDSAQAFGKILAALPTELPQLELFFSDRDPNTASLINLEDKKIKELSLYTNGNSLKQAWSFNPLSFRNTEWINTIDYNVSSEYGRNAKIYTRVTFNTLAFDEKDYNNGNLERINDGLRMAYYARNNEPIFQGGFGPGLNPDTKLGDNSYPSGLDFSRVTKIKSLKGLVFNDTQNPGNGSRKITELTLFNDKDYFEISLDELSKANMEHLSTG…	481
	MCGM508_00150	MIKKLLVSLGSISLISSSILVVACGNKQGKEDNKPLTDSAFTSLIDKINNSDDLEKLADLSFNINGKQVLKGEILPSLLENNPKILTITFKGSNKNKISVIVNNVSTEKGQNINISNTQGTADIFLAFKNNHSNKPPISKKVKFTGLQRNGGSDEHGRITGNQFSYFGGEKGFQEYLKLDLLQRFNYDNERYMNILKNSLNADSNNNVKDIKKIRDIDISDEQIKKFNEKAKTVGFDEYYNAALKGFTVPVYENNSSEAKLKVNDGPETGKGSSVIDSIGRDPNRTNGLARTITNETYKNIATQTFQVTFSSPNKYEEEIEEAQEFISKINLWSKEQFEAYMAIQIRNLETNFNYQNSEIEREIKNSDSNQYLGHINKLREQQKQLKEKFEKEKAELKA…	882
	MCGM508_00155	MSLLKKKKNKILAFAILAGLMTSASIGSTVFYSIADNSLSRDVDSTGIVDASLVPINDIVSPDSLRSNRDNNIKKLEGRDLKPTVKDEEKRIIIPDKKEEKPQAAIPESTHSTPSPQNKPRTETKVRTTRKINIAGAEVEAEIEGYPGFNVLAYDQERKISNPNPYTNITVSKILNVQVTEQLKNNVVKNALGENDGKGTGLFDNTFFNVATRELELKEELKTITETLRMQHGYQDFMQRYIKLLDSPNVEKFLKEEAKKEYPSKKASLSKDELRVWLILNLDKSKFTKMASKSEAYLKQGLTIDPRNAFINEDGEIDSYGWNVPDEFNTVTSRQQRDNSERRVFGYNQWYSRSSDDVKNGNYPGWEKTEVNLETDETFKSYGIKSDEGFKITRLTRKE…	742
	MCJ_003410	MTTNQSLLVNIRNYFLKHNKLIRFVIMLFVFVITLAVLFDNSRSFFNFDKNVFVSNINTIVNPIGNLVKENISVRIARSVVFLFFAFTYLYKSYKLFGLPKKGKIYLILNSIFIVFALANIILFFLFLTTNWIIIFAFSLQIFILIIINYLQWWIENKKHESINYEFRRFLLLKNISYLTMLLFFLFFAIIFAVLVFNYSNVTHGNPITTWLETFIIEAGSLKNSIILIFILTSILIIIGVWFAPQIYFYKRTIQHIYLNKQTFSLLLVPIFAVLIYLIYIAIQTQLKFEVFLIFDKIISGNLIPLISAIIVYTLLLTVFLLTNFSKKIKRFFAKTQISLFLLFITLGFIVGFATTFKNPDSKQVIWIWVISIFYFLVSYIVFAFYRLEVKTYGKYLIN…	483
	MCJ_003420	MKANLFKKRTITQDTTNNKKDFSDYYEIIKDNNFINFDSLANISLLASSLAHDSAFVEKYKQKALESFKTNRELVYKNFVVSWSKSSRFGSTKLAPIVIQQESSNIRANNFFSDNNEHFNLFLNNLNILSWEYIEKGKYVEVTEGIIIFRDPQTKNIKVAFSEISMTNQSN	171
	MCJ_003430	MNLNEKKEKLVNFKKIYDLVTLNRNISLIQINQLLKNIKMAHEFFLIGQFFLNKYDDRRNKTQYFLSNLKQKLTKQNKKTLWIYPSSDEKYTQNFFDQIEQIILDNWQEGDQIITIGSKANEFAKKHNFEHIEHYKDFKQLSETSKEIAAYINFSIKNNLLKAVKVAIYSNKVDNHIANIFPLNQFEFKLENNNTNLEKVVAAANDFKFFPNFDEFYQSQLEIYFSSACHILFLESQFIVYKNKLIHENSLLKEIEEKTQKLKTTILKIERELEIEELNLIKPKSRGVI	289
	MCJ_003440	MVKNTSWNVKIITIENKVIELKNQQAFFNVDQEKQFIEIKPHSISNQKFSLIKFKNTLGDLYFFAHQALIYSLEDSLIIKLFYPLQFYRSNKKIYLSQRKKQEKLKNNFFENLKKSTLLDVQMSLQNYKEIMSHKLKFNENKLKELFFLVETEVAYE	157
	MCJ_003450	MNKKRKIFLPLVLVTSPILLPTLFISQSPTTNTGTQNNNANSANTQNQSSNPDSPKPINQQELEQNKAFWEKNRLTYISRFIEKVKKDIDVKLEDIKSKTRDNLEERLSQSFFWLQLKHYFISNETAIQNDPVSLGLNLLTPYIFSNNINLKKGDVKFGDQDFSGIEWATSTNSDYSKLNNVSITKSEDSFNTLKGEDLKKRLDTYFQGLESGYKQYLFKEDEFPKYKENFTLNLDQSGASVDLVLTSPPKGKEGISSWDQWIKNYFSQQSLLLDLSLNQLPNPTSQQSPQQQIDLAIRQLNQANPPDVSQKPEFEIRIAPDLPPILNPNWIGLSNSDIIASFNSEDKENVFFFLNPINSRFKYNVTELSQVGNDLEATVQIEDFVAKSRSGANQSSYQ…	697
	MCJ_003460	MTPKVVSILDYVLLAKGQYPWKEQQFFYIKNKPNIQAVVIQAQQDQAYLLFNNQKGSVDINDELVELNDFDKVKTSEEFFGTIVDFSGTIIEPANQKVLNFLPHRSSAFATAASILGRKNLDTQLYTGILSIDLFNPIGLGQRELIVGDRQTGKTHIGINAIINQRDTNIKCIYVSVGQKRQNLSFVLKALRENNALDNTIIFHAPSTSPFEQYLIPYFAMAHAENLSYDSDVLIVFDDLSKHASVYREVALLTNQPIGKEAFPSDIFYTHSKLLERSGKFVGRHSITALPILQTVDDDITSLISSNVISITDGQIITSSALFAEGKIPAVNIGLSVSRTGSSVQAKNVRDVSKEISSIYYNYQKQIKLSKLDYDLNQQTSDLLFKGSQIEQFLLQKGY…	510
	MCJ_003470	MQGIVSQIWTNVVEVYFESHFASKIQLEQRLTMHEGKTTLVIKKILDNNRVRAIVIYKNQAIAIGDPVVNTLNFLQVPVGGFAKNQVYNILGQSINDNELVAKTVDINSTINISKQKFDLEHKILETGIKALDFFVPIFEGYKIGIFGGAGVGKTVLMKEIIFNVSKQKEKVSSIFVGSGERSREGLELYQELVESDLMSKSTMFVAQMNETPGARSMIVPVGITCAEYARDVQKEDVLLFIDNIYRFIQATNEVSSALEKNISIGGYHATLDSDVSFIQDRLFKNENGSITSFQTVFLPMDDLSDPAAISLFSHLDSSFVLSRDKMSRNIFPAFDPLLSSSNSVSANIIGEKHFNAIIGAKSIMKKYKDLEDVILILGFDELDQESKIIVRKALQLEN…	463
	MCJ_003480	MKFHLSKRRKVLIGIVASSLVAATSLVASQNPYSNGLGNILHVSYISSAPSSILKNQPNEQDFNSPVTNSEFVPEPPKPLEPEKVVKVDQIIRESKPLEPKKVVKSDPTVRQPKPEVKAKVVTQVKPEVKPEVKEIEAPKSSEQIQVAKVEPSSESDLNVDLKAPAASSTSVPTTLVPVPLQEITAFTTVEPNLSRARNSSGDAKVQQALTNYAIAVANKINEIQKRINYLEQEVREIQRSYNEDFDKPHINIRKVGLEFWKEIYQRSVDLPKYNLEREKNYLKVLQELQANPKTSLTAEELKSLRQGLLPTLTDPNVWGYEDESKNPVLNHLKGNNKKRLLNIPSWYSRSPHGIATLQYDGWDRSNISGNFSSEINSSGVSGDSIQVFEYKPNAQNED…	756
	MCJ_003490	MKIKKILIGLAFAPVFALVACGVQQKVGDKKPTTPTNNDQTTTQLADPKRSQKEALNQKITNLSNGFFSSEANKEKIEKFIFDLNKIVDEDIAKITSDEQKQQQLRQQIKDSVGAFESLAKTSNYTFGERKQLFEQIVNTIKANILEFDKPQPPRPVDPPGGQQRREPTEQELKEFDKFRSQVAPRGQNVTRVDKKTNLRIVEDQYEHDRPKNEQEYYALVQGGDQAIINRPPEQGLAKRPTSFVKPADNILKILNEKARAAGQPLYENAQERTFSLPTFDASGNPNGLHINNYEQGFTSPAFWGDTLSQGGPGRVGLPRILANDQYKKLSKAVVSLQITNGKVDKDSPRKAGKEVLHLSQSSYGTAQIIDYKLEDGVKYPLTWYFLTNAHVANSLRLH…	801
	MCJ_003500	MKVLKISKRKQIILGLSTIVVVVPVATSLGINNNFVSLGVNQIIYSTQAPSTIEKNAQDANDKSFVSPVANAKPQPKNEVLENTNKSDIIVDQPEEKPTPVAPVETPKSEQIASNPPTNSKAETTTKGDGLSALISRALNNIQSAVNSEIKKTEERIAQLQSQVDEINRYYTDEHFNDPQYNPAKLSKIDWDNLKITLLRTKLCSNCGAEYDLEREKAQLNVLKQQQANPKTTLTAEELKSLRQGLLPSATNPYAWEYLDESKNPTINQLKRADNARVLNTSSYFARDSKSISTLQYNGWDRRDLSNQFSGTGVNGTSVKIYEYAPNKDNQDAANRGRFKVIVLDADDNNAFEDFQNILARAIKQDSKIEGVVIQNIGAKNSFQNVDKILQAIPSSIIK…	702
	MCJ_003510	MKKIFWFLLLSSSALITVVSCQQNDQKPIKIKTINQKLPADQQTINNKVDNKVVDLKTLNLEIDKLKSNLNINKLDIENFVAKIASYKKNLAAKDELIDQTLNSFTTFLEQQNFQIEAKREQFIDFLDQFFNLLNSQDKNNDLKNQDQKLQTEQKEIERLDDKFSIYPGQNHFEFNKNGDQIITDQYRFDNPDREVQHFQSLFGKISTGKTSAKLVDVQAFPKKFNSPEKPIINLLDEKAKSVNQPLYENAQKRAFSLPDLDSTGKIIGLKINNFQQGLTTPAWWGDSLAKGGPNRLGLPRLIPNEKYLKLAKSSIGVTINNGFVDQNSTQDETKLLRSYIPAFSTWNIIDYKLEENGKYPLTWYFLTNAHVANTLRLANDFAKNKAYGRDADNYNEKF…	791
	MCJ_004710	MRISKKITKKTKIIFLLGSSVVLFSTTAVFANGNNFSFATFNIPKTEFSSSLPSSINKDTSNINSFYSPVTNIEKQEQPIVKKEEPLQPIKTETPPVVQEDKPPVPIKKEESVQLETTPIVKQEIPKPVEKPIEKPTPKPIERPATSSSKLITGAELERRIAIGLQNYKQALLNDIKDYENRIKTAEAYIKDQLNVAVYGELAVRRTQEDIEFIYIKNTLERDKAYLKYLKSLPAKTSFTAEEIKSLQRGLVPSTDTISAWDFLNKEDNQVVQNQIQANKRRFFANSSEWQRTDINSLNYPGWTRSNVSSQFSSINSNLIGVGKPIEFLSYSPSDSEFKSKGDSIIAVLDANSEQAFQEFSSIISQATQQNVKIKGVVLKNVGSKNSLQNVEQILQKLP…	695
	MCRO_RS00495	MNGIITSISTDVVSVKFKVGAMPKTNNVLTMHNGKTLLLVKSAIDEKTVTAIVVYNVAPIKINEEVYDTGKTFMVPIGNEAKGHVYDFSGKVIDSLPVKEQIRYVEMNTTIPKQNIVKVNQEILETGIKVIDFFIPIFKGYKLGIFGGAGVGKTVLMKEIIFNTLKQNNTDSSIFIGSGERSREGIELYEELINSKLMNNSMMFISKMNESPGARMNIVPIGITSAEYLRDIQRENVLLFIDNIYRYIQAGNEASASLGKKPSIGGYQSTLDSDVATIEDRLFANENGSITSFQTVFLPMDDISDPSAVAIFNHLDATLVLSRELTSKNIFPAIDPISSSSNTLDEKVLGKAHYDAIIETKKILKKYEELEDVISIFGVDDLDEENKEIVHKALQLQNF…	461
	MCRO_RS00500	MNKKIIIIEIHDYIIKVKGNVDFAQNQKFVLAKNKNANAILITANNDEAYLLVSANAGSYEVGDILVPTDDTEVVTTSNNFYGKIIDIHNNIIWPESSFFEQKPEYFGDAKIFGKTHNLMSVKTLNKQLYTGLIMVDLLVPIGKGQREAIIGNRQTGKTHIALNTIINQKTDNVKCIYVAIGAKKQELSLIYKTLKENGALNYTIIVSASANSPYEQYLAPYVGMAHAENISANDDVLIVFDDLTKHANIFREIALLVDKPVGKEAFPGDMFFTHSRLLERSGNFVGRKTITALPIVKIIDNDITSLIASNVISITDGQIVTNSDMYASGKRPAIDINLSVSRTGSSVQSKTLTKISGEMAKIYKAYRRQIKLASLKYELNKEMSVLLNQGKMIETMFN…	509
	MCRO_RS00505	MKKKNKLLILGSLSIISPVLLSLSVSTTISNNEHNSIVNKAVMYKEGTTPSNPTDPKPVTPPKPKPVNAVDFGDFDKAFDESLKQELLKIKENFKLMVDARLDELGKDNDFPTPEKFEQILYARAMKEFLTTKFDKLMTYKELFDSGYRMVFPKMYGNSKNITLVAVKYRGNDYNPVGIGEGNPYDYKYLIDDKPVLKDKDGNEVKNLINIDPKEVPEVNANSKAEYIKLVTDYLQHFGKALQDIFFNKNDAPKYGKDFEIAIDKINTSIGFYNIKPLKYASWDEYIAEKTKIRFTEFDLEENVAYHQEQQQQNQPPIVPPAPADFFPETTEPAKPINPNIENIAPLEPLLNPVNLTKDEFENDYKSMAAGYDSNPALLEQKSKKWFYFNNPINIRYNY…	780
	MCRO_RS00510	MKNRTISKFSKITFISISNTTLSHSNASLHINKSLIDEWSVLNKNATGSFSYALIRIDEEGNNEYVYYLLENATIYSNEQDVQIVVNKLPEPYLSSAKISKLDDKLNSKLKSRINKLKAFDELGLNLSSNYDVYEIEKENYKLEAIRNFQLVKE	154
	MCRO_RS00515	MDLRKLVQKTVVLNNAKTVLEVEKSLSLLTIFKLSKLLNANLARSNLNKSNIEYVSRLIDYNNVFFVKKNRNIKPNIWIYLTEDEKYEVDGYSRFEKVILQNLKTDDLLITIGKRAKEFTEKNNLVTYKSFDNAQSDNIINNVVSLIIKNYSTGKFDFVKFVLNTTKLHNKYIDILPIQNMDESFLGYNENKTNDLTNKFVYPNAEIFVQNEIHNYLIYVVQSLFIESSFYTAKNKLVSENQLLNKIDDDIFIIKRKIARIKSEKQIEEIVMLSKNKSFVQLEKGNDEK	289
	MCRO_RS00520	MFKKNKQTNEEIFNDQQYNQYSNDKQFISFEQLTNNALLINNISRSSNAYQELLEKFNLVISKKLEVVYKSFTISWLTNKRFTKVNLIPVLLEHETQHVDNINLSNTQDPELGKYFEDLNLLIEKLLFVDYKKVEVFPKIIVYASQETNTLKIAFDESVAK	161
	MCRO_RS00525	MKINLKLQIFKEWFKRQRNLINILKLVIIVALFAFNMALLVKFDKSFFRFGVERNPLYYVLFTNSEKWYQANVVSITSSLIFYIVIVSTLLKNSINLTESKSNAKKYLPIYLIYLFFSIGLMATFFSLDKLQKFINPLFVVAIVAFVYLLLNIINVFIKRFINANKLYPMDYQKTSIILITYIFRFILYFLIALLIYFWTDLLIGNEAIDQNATIINIKSFFKKGTVISTFAFTVLITLVIVLLLGSNLDTIYRLIKKENVSRKYKVYASFAYTILATLVIWIFMHFPRISNNLSLIKPTVINFELLVFPIILLVLFAALVLINTTKIIKTPIYQRLTNLLFVLITWIVILVFELLNKNNYWISLGSILIAILTTGLVGIWEIKNPKNTATNLYMLIAL…	487
	MCRO_RS01950	MKKKIFKTLWLLSAATPLITVISCDNKLDFNSDGVNKNKQEPPLNPETPTKPVVPNVPKPPVVPEQPKPPVIPVEPDKPNTPTVNNDLTYGPLLQKYPTSGSTQPHFNEKGELVFPDLSTNYFKEKRPVIETGKKENKTLYNEIYNRTFAISFITNDIDETGNKNELSLVNGLNEGTGWLFDYYKYKNSTSKYKLFIATNFHVGSAIKNSLSNNKTELFDYADELLSNKGEKASTIGINIGRSSLNNNNFSKQDNMASFNNFSGSAKFYTNYNGANNNSTYNPSLLNSPKVVFVAAGFMNDNDEKQYKNVLVEKAKNYKHSDEEIKNKVRNRANNASYYQDFMVFEIDVDLDKDTSSNKEFSNWINNAISTFDTIKSYAKANIIPNHDQGNIPYVSYDY…	605
	MCRO_RS02570	MTRAKRKKIMLLSGLAAITITVPQVISLPIYFTKLNNDTVNIDVSFRSPNSSIINNALGIDNSKASNADNNLEIIKPTDPVIPVVPPKEEIKPAPPVEEPIVTTPITPEVPVVPEKPESPLTPGVDKTNSQGEGSSIVSVDTVVKINLPGGESMNVPVKVKHKLADPRHKFGEEDNDIINRVPYINNDAPEIVEIEVTDEIKKAVSKPVRDHLKYMLVERGLDSWRNYSGKPLSDIDWDKIELSDNALAMLAKGMVIDYTNAKIDENGKLDSFSYSPLNDGYNGVTGRMTRDNKNRRLFGYNSWYVRSPKDIEEGNFTGWNKEDVKADWKVFGLEDDDGIQVYKYTNPDPDPSYQKGNNAIKVILDAENVKGYGKFLSFLEKYQKAGKTIHSFVIRNMG…	695
	MCRO_RS03115	MRKAKKIIVSLVVAMNIGIGTVSLVSCNNDNLKLEKDDKKNKENNLEKKFDFKNLDINVEYKGAEPVGAKYANETLTSDYKAIIPEEYKDKVDVKVVGLQNPNALNGTLEVHYELIDKTNPKNKIEKTQIIKGFLTNPFGVFRNGDISGNNKLDVGDKTAYISKSNLDRFNFDNSNYLPKITPRGDFKPAFEYVENSFTNNFLSTLDEKAKGKMQETYTNAKYKGFSIPYLDKDGKAIALNVNEGTEVGKGPSLVDAYSDEQYSLGLARTLPNEKYKKIALQTFSIYISTPGVGEEKGVATYGTSWILDYQLPENGKYPTKWYIGTNLHVSQYMNLPNEPIYNTRSNTKKTTTIQFNRLTPNAGIRTKFRTTAYGETFENWAFDTTNSKGESPFRTVYA…	769
	MCRO_RS03380	MIKARKKKIIIISSTVAGALVLPQVVAAPFYISKNNDKVNLNVMFRVLPDNNIIENGKVDPTNSLSNIDNHLEIIPPEKEVPVVVPKIEPKDPEKEEIVTSVEPEKVEEKTKEDENVAIIPKEEVKPEEEVKPVEEPKVEKPVEEKKEEVNKEPVEEKALDKSRPDPKPKDVVIDYDGLKLNANITEQPERTKYKSDVDNRIANRVDYINNTVPDINHVDLTKEYVGNNRGKVIEKTTREAKNLSNILNVGDSPMFNTEKWFNDNPSARNKFAAFEPFLKRPDIKNWIKDSAQNDFDKKKEEFKDKKYQWYGWLLDNIEWSKIKDSKTMHDYLEKGMTTDPNNVYIDANGEFNSYAFSPLPGYNAVTSRMERDNTTKRTFGYKSWYTRSPKSIRDGKYE…	780
	MCYN_0416	MLKRRKKVFLLAGIGGMIASIALTTVYAQLSKNISDFKFNISGTVKTFIDNETADPSNARSGAYDDNLPRRKIKEPIKDKIPTPNETIDNTDKLRKIEKPKVEPDVKPNPPESTPETQNIPRVEKHVLIEHGDISYYGDKVYFKPREYSKADIAKGIANRIPYRAELLPDVENITGALTEKNIQKSIQRAIRHGKAGDYIFGKGSQYRELLEDKNKSIDEKVAYYNSDGNAPEQLSTLWFKYYRLLKSKETIAKYVDDIALQHLDEWWNSKEEFSWLPPRAYERKKIPLGHLQLLLHIDHSKITNISQSVKDELAKGYVIPQDSGNVWVNDKGEWESGNYEPPLNPVDGEIRRNNRIKRVLGNNSIWSRNPEDVERGKYGNWRDTDVTEFYRNLLNRDP…	772
	MCYN_0477	MKKTKPLLFISIGTVTSLLPLIIASCNNKTQDEKHKNDSNVLGSDFLNNEETEKYLENKTIQDIFTFKSTLNSDTPLKFSNYTANEFVEKLNLKEILLEPKNNKLKFFVTNALKEPGDSVRIYINFSENIQKNYIITGFKKGNIIEDLNITKKLSDSEFASYLNLDQESRYKKDFENYYPQLKSNEQLRSTPITEQQKQEFDKKAKELHLPTYDNANLLGFTIPKYDDKGNVIGLDLKEKETGKTSSLIDNFNKDQYKNIGLARTITNSKYANIAMQTYQFNITNWIVSYEESERKKAHELLKNDEDLSLLINEVKNQEKKTEFLDRFTKNKNNAPALKLLLDGVYEQLKEDYGSDIEASKVFTIYVKNQRAKIKKRIEDSDLKPETKKRIYPYINEAI…	830
	MCYN_0478	MIFFYKRSVMMKKLNSILFSGVTSITSLPLIFVASCTQNDSDTNNSNNNDGSIQQPNGIGKKKLKTKEEITNYLKNKTQEELFNFNYLYGRNNVNLSDFSVTDFLNKKKSGEISLTLKDQNIDVEIVNLKANNDNDTIDVFLDFNNNLESFTLKGFKKGNPFEQINQRVQPSKSEITKYINSSQNERYNIDFKKYLGPLSNNEKPRDLGTTAKQKEEFDKKARELHLPTYDNANLLGFTIPKYDSNNKVIGLDLKTIGETGKGPADTDSFGISKDDANKNIGLARTITNPTYANIAAQTYQFNISNWKVSYDENERNKTKDLLKNDENISLLIEKIKDNDKKTNFQKRFLTAKEHNNRNALKELKSRIIEELEKENGFTKANEIVSEYTKKHIEEIKEK…	848
	MCYN_0626	MNGKIINLWSDVIEIEFPKENLPKVNYLLTLHNGKTYLLVKRILNDTTVRAIIIYNEQEIAIDDDVVNLGRSFMVPVGHESLNNIYSFKGEALLPENAYYEPTKVEMNSTINPERFLSKNVEFIETGIKAIDFFIPIIKGYKLGIFGGAGVGKTVLMKEMIFNINKRSENTSNIFIGSGERSREAIELYNELNSSNLMDKSVMYISKMNESPGARMSIVPIGVTAAEYLRDNEHQDVLLFIDNIYRFLQAENETSATLGKRPSIGGYQSTLESDVASIEDRLYKNDNGSITSFQTMFLPMDDLADPSAVAVFNHLDGSMVLSRAQSAKNIFPAFDPLESQSNSVSEELLGKRHFDAIIETKRILKAYKDLEDVILILGFDELDEESKNTVKKALQLENF…	466
	MCYN_0627	MKKNPKITSIFDYIVEVSGEYPYKQKQFYHLENNEDVKLMLISATHDKAFLIANTKENQLQIGSEIILENDDARVDTPNELFGNVIDIFGNIILPYPEKTQLSLNASGRKVFELAHDLMSVKTLNEQLFTGIASVDLLIPIGKGQRELIIGDRQTGKTHIALNTIINQAKEGIKCIYVAIGQKREAISRIYNTLKEYNAIENTIIIDAPSTSAFEQYLAPYIGMAHAENISYNDDVLIVFDDLTKHSNIIREIALLTDRPVGKEAMPGNTFFSHSQLLERSGSFIDRKTITALPILQTVDGDITSLIASNIISITDGQIVTSSDLFSHGILPAININLSVSRTGSSVQSRSVTKVAAEIGKIFRKYKRHLKLATLDYDFNKETTALLHKGKMIEKLFNQ…	509
	MCYN_0628	MRRLKIMSKKFKKIFKTLSLASTLMLPITVLSAETDQKSTPSNSGDNSPKQGTEKKEEPKKEPKNDPEFDSFKDKATNKTKEGIKKALERFEAFAKEEIAKTEKLEKDFKKRFSKTTYLKILASFVKNNKEKIINNPNENGFALIFPYVIGTNKKINIQDIEYNNQKYTSVWTGLTDPTDYKKALDKDGKFKIIKENQINDFDKARFDNAIEQYQKALNEKIDGLIYNEKDVLEIEKDFNLDFESSNEKNGYTIKPPKNYKTWDEYIKAKIKPRVIDFDLNLNIKLTQEDKKEEKPQKNPEIPPSDKSPDLLDQKKDPAANPEVFQGIPALSPEVRYNLITKDNKEIVNLYNSNKTNILAGKEDPIFFFRNPINTRYAYTVIALTEEGSNLLATVELKD…	748
	MCYN_0629	MLFKNINITYLNGKNIQFNDYEIFINHNDEDNWVVLDKNSVGSYSKVLLRFRNKKLNNEFYTFLESVSFIADMENIDIKTFSSQNFYKKAKKTKNQRGELAELKKKMREISSNQHFGWIIDEVIEMDELENSYFICLMKNLLNIEEVENYE	151
	MCYN_0630	MHIKDLIQKKRNLENIHVKVNNDKNILLINILNLTRKLSFYVDNALLNSKLLDGLKEKYNIKNNFIQSNKFTQLKHKIKKPRELYIYLTEEQKYGTDSYSRYENEILKRSKDSSIDFISIGERSKNFIESNKLNLLRYFDNSSYPNLTKILTKTIKILFVENNYSKVNFVINSSKNYKDPFTILPLENFDVDKLLQLKERTEWNNSLKDYKIYPNIENFIEAQIFVYLENVINSLIVESSFYNAKNNLVTIDKKIKQIDEELLIVTKRVNRAKQEKQIEEIILLTQKKKTIFDEGGN	297
	MCYN_0631	MPLKWISKQKIQEQEATFNLYKKYESIRSKNENNILSFDTLISRPLLHNNVGFSSNEYINIKNMINEAVNKKYDLIFDEFTITFNLNLKYSTSVMIPMVTNHSGEMSDNFAANLTSSDDYLTHKILRDFNNEITNFLGRGYYLEIIPNTILFYHNQELKLFFSKELSVKIQ	171
	MCYN_0632	MNNNDLFDRRRIYINYSSQISSKSGNEWIFIYKLILILFFAIGSLVLFIKLGDSLFPEKALVFLGGKPFQNFISFVTVNQQQINATLLIRFSILYFVFLFATFKNFSNINEQKERIKQYIVFYILYLSLSIIAFVLFFAFIGKNIPIKIKEGNVEKIVMVFVQHKYINLVYLLIPLTLVNISFEIYKFILKRKSDPIIYKSLLPIIIQTFSQLMLLGFVLFNVLLWDSYSKNGSLFDGENQKYWNFVERLFNEKNSKNLLIIVSIFTFIIFMIIGSNAMKLHKISEKNIYQVQEKDRYILGIIFIIVAIIWLGTLLGGETVKYAIFGKETKYDLIHGLVIIIASITTFLYFAFSFISKTNTKNPIALSVRFAIAQLLIWVPLVYSVITYDNSNINLINL…	504
	MCYN_0635	MNMKIKKIKNILLGISPIFPILLVTSCETSKDDKQNPQEKLPKDTEQSETPNDATIVQIYNDAKQLKFNFTEYDHLHKKASDIFFTSLEAESIKFNVTGDKASLYEYRILSLAPDKDEKGQTISNRTGKGKISFEIKSKLNPEKSIIHTIEVSGFKNNPQNIGADGILPPSEFVLPKSYAAQYATDFNQIQRFEKDNEDYIKTLKRQPGLDDANFRSDLGSVTEEQKNKFNELAKSVNQDSYDNLKLKGFTLPVYDSNGSVKGLHLYDAPELGKGPSWVDVVKRNPYNSKGIPRVLINEHYRDIALQTIRIAFNNPDEEKTKELGKPTGRLTSGTAWILDYVKPESGKYPTKWYYGTNLHVADALTSKTTDWGIEVLSKKINILTKLKVNQLDDRYIHK…	745
	MCYN_0636	MKKMLNRKTKLALILVSTSVACSALSSGVIYNSIPNTTFSDKFSITSNFKKELISKNNLNLKDLNPSGADVNIKEIIIDKPLPKPEPKPNPVPVPEIKPELKPKPKPEPTPKVKEAPKTSPIPNPTPQPTPTPAPKPIPKPQLPKSTKQKITFENFSSFTADVTIPPDRIDSRDDIEKGITNPDGYKAEIVPDVNSVEVTEEHRNTTRENARGSLKKYIGIPFLKDNYTDYDYARLLNDGPNRDALINIIWKFRDLLLNGDKVYDFLTDEGKSKYQDIKKIQNQDVRFLRLITYIDVSKFNKLSDNAENNLSKGLLISKDESNVYINANGEIDSRAYSPISNKVTSRLQRDNKLKRVFGYDSYFKRNPDDVANGSYPGWTKTDVTSSAEYSKYNVSHSD…	758
	MCYN_0637	MIFKKRKARNLLLIFGVGSASSILASTIVYHSINDNTNSNRFSILNLSKPNFISKNNLDLSNLDPSITDINIKELEKVKPQEKPKPEINQAPIVLPKQEIEKEIKKEPTPAPKDPEIKKEEPAVVNPPVETIAEEPKDNSAIAIVDYGNVKVRIHVTPVPPRKDNPNDILKQIANRKPYISELAPDIQYVEVTEELKAQNRKFAQQALGKSILDGAFEAFRTPPIHWNEENFARYYESSPSNIYYFDKILEKFKNLLDNGDKVVEFLTDEGKKLYPELKKIKNEKIKRLRIISYIDITKFVLTSDKLEGELSQGYVIKPDNDNIYITEDGKLDSYSRTPLINGSVERLIKDNSELRTFDYNSYYGRTGKSVEEGTYPGWTKTDVTKNPEYAKYKIGDND…	757
	MCYN_0639	MLKTTCTIMKKLIDRLIVRKNMMATHYMQLVDLALTLTTNEINMLMKKKYKNKKLNYELWINKDGQVSIKNNKDGNWLSYVLGYRTINDKPGIVDAFISAPKNGAKFHEYDGKQWVSVGLNYSPKHYAPFGGSSGTSIRNQNNQLVAVFHSANQNAGAGLAVAFRSQGYDYKGIFKGDSKNYELPQYDLIYGGGKDQKEGASYREAMKKLYESQNIKTYLFPNGFADEKVPEKFKFSK	238
	MCYN_0640	MRKKILNLVFGCSSLIALSLTACSPQKEGQNQSGSSKTQASTPEEAKNLINEKLESLKNKEQKEEIQKQLSESGDDITKLNKVLENVNLQLNLNNEINNLQFQYSVKGNEVREGSLANIYADGIDSPNDVFVQVKGKDEENKYLTIIKEVKPNKAKGEVEIKFDVVRRGYETVKISEKHIIKGFRTGDDPQRIFDQGINKSISNPSVIKAYIAKSQADRFASDNEDYIKALSRQLATKPDEDVSVESLRKRAGDSKLRKEITDDQYKNSKDKFDSLVKEKQANLDSFDNWLLKTFSVPLYDKDGKFQGFSINEGSQFGIGPSWIDSAQRNKFQINGYPRTILNEQYLRQALQTWHIEFANPARNEYIDENTRKREIIPNTFTPTAGTAWIMDYALDSTG…	647
	MCYN_0641	MIFKKRKARNILLIFGVGSASSVLASTIVYHSINDNTNSNKFSIFNLRKPNFISKNNLDLSNLDPSITDINIKELEKVKPQENPKLETNQDSIVVNPLVENIAKEQKVPPKQKEEIKKKEENTKAQNQALFQPQPPQKREKLNRVHKKLIIDGVEVDAIVEPPLERIYSSNDIIKGITNRKPYQNNAVGEVISVEVTDKLRKAQVDKVKKIGSGTGLFDDFRLHSWIKEPELDPNTKEGLAKLTKVLFMTENDRYNYSNLIHRFLRLLNSPKIKEFLKEPAQNQYEQKIAEFKSDLENFQAEYDKFDKETYAEAADFHKLPKDQQTDQAWQPIKEKFRMLEEKKHELEGYKERKNVWLISNLDPSKFAKLAPRVDQDLEKGYSLDPNNSYINENGEIDS…	819
	MDIS_RS01365	MIIKSHFNDNIKKNQVFFKNNKIVWIFFNICLKKSIMAIKNKFFKKTLIFQAFFLASLFFVSCGNKSFNEIKNPIPRIEEEKKELKTDEKKQKSEKSDLITKNIEPKDFSFLQSEVNDRQILFNFSIKFKNPNNLSVILENNDEIKLQNFTLETSNSQIFFLVPQKYEKIVLKSIKDGNVLYLFKRDSKLEFSFTNKFEKNEKIEWNLVKFSDSNRRKDEIYPTDLKLDEIKIELVGKSKEKYELIKLLEFDPFFNQREKNISDWLGAIGLVIKLKNKKTNEQEIKKIELKGFKNNPFDGQKDYDKKISYFDNLDRDYLEYAKLDQRSRFEFDNKNYISGLSNNLSFHGKNPLKYRKNLDFNAKKAIDIFDKKARFFGIENYKNSYIKGFTLPKFDQNN…	890
	MDIS_RS02125	MIFLTRRRKIILFIVTPVVVVSIAAVLGNYLTTLNFDANGTTRLSNSDVSTIDKSQSNSQSSAPISGAESEKKDQEKALEKPKSDNIEIASKVQAPTLQPKFAPRNNASNGVNLIEGTELARLSELANQRKSSGIQAEIKKLEFRIANLDAEIKEINRKFDEDYNKPNDPDAPGSRRAWEETRQIKLYSCDPSIDCPAIRIEQNRAELERLKRELANPKPLTAEEIKLIKQGMLPVPDNPYAWGYNDESKNPTLNRLKQENLNRVFNIPSYYSRVSSSISKLEYAGWDKKDVSNNFSTIFSKHGITGDSIKVYEYTPNSENPDRANRSPIKTIVLDADDNNAFNKFQTIMNEAIQQDNKIQSVVLRNVGSLNSLQNINPILKAIPSSVIKLGLFLNNPA…	692
	MDIS_RS02130	MKTAQQLTKFKSKILFLLPTILPLTVIACTYVETNSEKISQISQKVANLKQKFSTDQKKSSQEFQKLISEINSELENLGKILSANEKVQFKEKSEQMLAKLKTFADQDLTDTTKKTEFDSTFSNLLKLIDEQKKKEETKNKTSNSNSDAKQSSPDEEKKVQFKPDSPEKTASLAPQGQTFSVWKDGKRIVEDQYQYDDPKRETAYYKSLNNIMQQKVDNYKPKFLKLYPDSFDPIDPKVLEKLNEKAKSANQPLYQNSQFRAFSLPKINEKGEITGLLINELEQPMSVPAYWGNEKQTGGSNRNGLPRVLPNETYQQITKNSFSFGIRNGAVRDPNDNITNQDDVKRVIRSDLSYGTAAILDFEKKDDNSYPLKWFFITNAHVAASLRLANDSPKENNQ…	816
	MDIS_RS02275	MVLYLSKRKKFVSISLAAAVVVSTAWASSAYFGHILETREIQYSTVAPSTILKNRPNDTNFSPVANTDYIAPPPKKNLPEAPKPSPGPKIEVKKPVYTPDVPTVKKIVNPVPQNNPRSKPKISSPIVSPIKIPTPAKPKQTVRTTTIRTIPRPVPQTQVSRPSFTPPSPKQETYQSVSPDGKYGSAIRALIARTQANIGTSTSNLKSINDRIQELNRQKNEREKSVYWHKNQDLAAWNEAYDQKIRDEEYEKKRKEWDLDYYNKRLARLKQGQLTSEEIDLLEKGYTPDPKSDGWEPRNNHVKHAIKANNAKGVAPYESPWANQDSTVLSGLKREGWSGGIGDPSSHITDGEFKSALEKSGVTSGIKLIQYKKNVTNTTTVSGNYDSFTSLVLDSSDPS…	730
	MDIS_RS02280	MVLYLSRRKKMIIGVVATAFAVGLSFSINETLTNYSWKPVLISYSPKAPSTISKNRPNDTGYNSPVTNAKFDPLKQPEPKKVKKTVPEIQVPKIEEKPLVSKPETKPEITKKPSTVVESTVPISAPRPSTRASSPTFSRSETTPKVNSQNSSTVLSQGQLDAASRAWYTGVGSQISSTRSKIKQYEAEIAELERRINDPASLKLYTYGEKTTPEKVKEGFKAKIWEANNWKKREEDYLKVLEEEKARGPRFTELDRKSIARGMLPTKENHNVWGFVNPDDNPVTGKNGTYRKRNENRVLNIPGWAPRSPHGIATQEFEGWTKQDVSTSNEEFKKAIEEITGSSGSGNGSIKVFEYTPNDKNPNKSSKSKITAVSLDANDENAFNKFQEFLAKTNGKIDA…	726
	MDIS_RS02670	MKEIDNDVLTLKTKPAKISQKQLVQYFLRALVVFLFAILCLAIFFDSPRSFLNISSIDPANSPTSNISSISTFFNPIEDNIREFVSSRITRSVLLLFFSFAFLLKGLKYLQLKQKLKKYFVLTVFFSLFLLNIILYFAWLTTNWINIFLFSAQIFVLIFLDYFLWIWIGRKNDKINYDYKKLFIFKHISLFAAIAVSAILFGIFGSMVFSTPKENATPTVTYGNKIADWLYTFIGEVGKATNSFILIAILVFALVMFLLFFSPQIYFYRQSFIRLKKFVPSFSILIFAVFSIFIYSVYVNIYATGNFVQFLPFGQNLETNYVPMIIGISIHFVLLVVYFLLNFTGIKAKIKDYQLSFFGFFLLLSFITSFVISYLNYTVFATIWINLSQIVFLIITYSL…	529
	MDIS_RS02675	MKIFGSKKEANSTVIDNKVEFRDYYDLIKHPSFVSFDALMNLTLLISSQKAKSSMRTKYQQKVMSSYKATTELVFKNFVISWQRSSRFGSKGLVPVIAQKESSNVMASNFFADSNDSRFSSILANLNTLAWDFISNKNRFVEVVEGCIVFSDPQTRTLKVVFSEMSLVSSFENQTEQEKKAKKS	184
	MDIS_RS04120	MNINEKKEKRANFVKIYDLVSLNRNISLIQINLLLRTIRNVYEFFLIGQYFLTKFSSQRSISSKLTLITRKALTRQNINLWIYPSSNEKYTQNFFDQIEHKILENYTEKDFIIPLGVRAIEFAKKKNMKIIQSFEDLSNSFENSNKIAQIIEHGIKNRQFSSVKMAVYSNKIPNFIATIFPLNQFEFKMETSQEALEIIENNLEKVRFFPNFEEFYQTQIHTYFASSVQVLLLESQFIVYKNKLIHENTLLKEIEEKIHHLKTTILKIERELEIEELNLIKRKPKGVF	288
	MDIS_RS02685	MAAKLWNFRILTPENKVVSFKDCKVFINIEQEKYFAPIVPFLVSNLQFSLIKIEVSNETLYFFAHRSLLFSLEDSVSIRLYDDLIFYKVDKKEFYIQKKSGQNNKNKLLHKLQLQANLEISSDLELYQNYQLTKQQNEENRLKELFFLVKTEVNNV	156
	MDIS_RS02690	MSKKAKKRILFTSFFPILTLTPFFFLSSGMKLTQAEAVQQSPGNNRESGGTNSNDNSASGGKNGKTDGESSSPESKKDGKSGNKKEEKKAEPITEEDLKKNQAWWNAQKSSLIDNFLQKVDEDIKIKLADINSKTRDNVEERLKQSFFWIQLRYYFKKNAEGIKKNPQEYGLNIISPFAFANNLKLKRGDVSFEKENHQGLEWGSNENDDYAKVKGVKTDKVTEVPNTLKGKEFEERIKTYFQGLESGYKQYLFKEEEFPEYKKNFDLNIDRDRIDAEESLLLASKPKGKEGVSSWNDWIKNYFEKQSLLLDFSLNQLPNPSSSQSAQEQINLAIKKITNQNPPDVAEKPEFEVRIAPDLPPIVAAEYANMSASEIVSLYNSASQEEKKKIFFFLNPLN…	770
	MDIS_RS02695	MALKVASVLDYVVLVKGQYHWKEQQFFQVKTKPDIKAVVIQASFDQAYLLFNNQKGKIEINDELVEIPNFDRISTSTEYFGKIIDLSGNIIEPKSLKPTTFLQYRHSAFETAAGVLRRELLDRQIYTGILAIDLFNPVGFGQRELIVGDRQTGKTHIGINAIINQKNSQSTKCIYVSIGQKRQNLVSLYSDLVKNGAMHNTIVLHAPSTSPFDQYLAPYFAMAHAENLSYNYDVLIVFDDLSKHASVWREVALLTNQPIGKEAFPADIFFAHSKLLERSGRFIGRKSITALPILQTVDNDITSLVSSNVISITDGQIITSSALFAEGKIPAVNIGLSVSRTGSSVQARNIRTISKEISSLYYNYQKQIKLAKLDYDLNKETSDLLFKGSQVEQFLVQKG…	508
	MDIS_RS02700	MIGVISQIWTNVAEIKFSSDLDKIQLEQALTMHEHKTILVIKKILNQNTVRAIVIAKSEPIAVGSQVLNTLNFLQVPVGPGAKNQVFNILAQSQNSPQYRPKTIPINSTINVTKENFTIKHKLLETGIKALDFFVPIFEGYKIGIFGGAGVGKTVLMKEIIFNVSKQRQKVSSIFVGSGERSREGLELFLELKESNLMAKSTMFVAQMNETPGARSMIVPMGVTAAEYARDYEKEDVLLFIDNIYRFIQATNEVSSALEKNVSIGGYHATMDSDVSFIEDRLYKNENGSITSFQTVFLPMDDLSDPAAISLFTHLDSSFVLSRDKMSRNIFPAFDPLVSTSNSVSVNVIGERHFNAIIAAKSIMKKYKDLEDVILILGFDELDAESKIIVRKALQLENF…	458
	MDIS_RS03125	MMVIYFSRRRKLIIGAAGMTFLVVSSFVVKESLANFDFLPTQISYSTNAPSTIVKARPNDTGFNSPVANTNFVPPKPEKKVENPVKPQIVVPKVEKVDPLPEKIESKPKVSSPAIESPIPISRPSQSRQSRQIASRPTITNTRPIAQPQISQQNTNPSANLGDSAFQKALGLWRQQTDRKISEVRRERDKYQAEIDEADRKIREIDSHYQKFVPRDEHGKPEITKENYLEGIKYQRWVANNYREREQAYLKVIEERRKLDQPFTEQELQMIRDGYTPDPSTDGWEPKVNVVVKNIRANNNKRLNANDSNWNRYDPTQIASLKYDGWTDSDVSGEISDLTNNKSFSPGSIKLIKYTRNQGNTAGSISEFKTLVLNADDDKAFQAFAEIMKQAANKDNSIK…	720
	MDIS_RS03325	MVFYLSRRKKIVILGVVVSLIIGGSSFFANPQFSGFLWFTNQITYNSSSPSIVSKNNPNDLTFYSPVTNSEFKPFENNQPKVDLIKPKVEKEVVKPEIISPSKPKKESKNITTSPSLSPRKPSLKTPEKVVETPAPPAERTVPRIRIESPIAGTNPSKSVNQGSVSQSLIQMALDRYKQGLEAEIKRYEKSVAQLQAEVNEIERSYKEDFDKDHIRGIIPKTDAGRDLWKENYQRRIDLPKYNLNREKTYLEELKRRPPKTSFTAEELKSLRQGLVPSTESPNVWVYEDENKNPTLNRLKEHDKKRTFNTSSPYAMTPDDISKGNFPGWTKSDVSSQFTNEIGSQYTKSIKVFEYKPNEQNEDKTRTPLKLIELDTNDNDAFQKFKEIMAKVSQKDNKV…	722
	MDIS_RS03330	MKKKHLFMKNKAFFLLFGLSFATFSFISCGEKNQVKEEKPNPPTQQNTDKTANENVTTELKNQINSSYQTFESSPSESTYKIFSKKLDEIKESLPKLFQNADLEQKQRDWDNAKKTLDFQVEKTNYQTDQLTKLIIGSFLDVLKPVEKRQEQPSQPRPEIPEDRVNQYYKRLSEIAPKGQNWAIVKDGKRIVDDQYKYDFPDNEWKYFIEKYGGGGAKVLGLDDPDGLADYPLGKTKKLANNLKSKIDELAKKANQPLYDNASQRTFVLPKVDDSGNISGIDIPEHHKGDTSPAVHLDEKTGQFLRGGPGRVGLPRILPNEEYKKLTKSAIAVTFRNGSYLKTHDGKDGVPDYLPPDQVVHFSNNHRGTLNIIDYKKEENGKYPLTWYFITNAHVLNRL…	816
	MGA_0477	MSVKKLSINLDKFKRLFKIPNNNIFYELKSEVVSIKQNAKLVLFYRLLIFSILFSFSVGFIMEPARLFLVNLVPQRDAAGNMMQQAAIDPNRFPITALFQFQNPTFQSINFYILLRLIGLYLVFITSLWWNYQNISSINHRIKRYWIWFIIYISLSIISGALLLGWTNNQSSLVIVLGICSLNVILVVLNYTYWLISYFLNKKIQPISNKNLFIILISYSAKVISWIILFIFLDQLIKGGQDDLIIFNNNKVIDFINSLTTGLSPARVVLLFVLITLSISLFILSNLYTLLNLKLFFVKLINDDLKNKAYGTIGFSFIILTTLVFGIIRVLAEGKYPDNSLINTNNVDLVTNWFWILGTLLFLTYWLIYFFVIRRNKTPVINNIYHSGSLLLIWSTFIA…	552
	MGA_0480	MMKNKNKNNTVQEEIIETSYPSLVQHEDFVEFSQLFNTALLQTNTDESSPQAKLFIEKLKQAVANHLQIVFDSFIISWTKNIRFSFTKLIPAVTTVESSQTDGVNLRSDLTENKHLKLLAERFNLLMNHQLFDEHKIVEVVDGIIVYRSKETNQLKVVFSKEIINA	166
	MGA_0482	MDIKKLERKQASLKNIYTLVSSKRDIALIKIFKLSKRFEYFYKRAINSKTLLDILHKKFNLKNPFYEESSLLANNKLINLTLDKVENMFFVSKKRLWIYVTETQNAAADNYSRYDRAILKQENVKEDQFITIGEHAKNFCLKNKLEVVKHYPENDYDELSKTIPEIIRLKIESGDIIDINFVINSNKIKNKFLKILPIKHFELDTSYYEKADTIVENIEKYKLYNNLQEFIVNEINSYLRNVVTSLLVESSLIVAKNNLVKYNKTISDLDETLLNLRREILKQKRELEIQELQMLTRSNESMIKMESKKDGDMD	314
	MGA_0484	MMAKHNFKTVPSEIEFIRFNNKLFSYKQGYFMFNVNQIDEWDLIQDNSLISVENVFFKIYDPVADEEDYYIIRNSFIKIENNKVTIYSDDHFEPLRIDYKFKIKKYDDMLAEFNKKLSYYESKINLGLDFQELIDYNAVRKEKRYYSLIRNFNLAEKKVDKNEK	164
	MGA_0487	MKMKNKSKLKRLIYWQFGFMIPAVFASALSGVITHHKNSNNEYQLVNQAGEGLDPSTPTQPNDPNAPVANNNNGRADQAQEKPRQPANLATLKTDIDDKMSDTIGEFIQAIFLGKDNLIDQRIAAIQNQSDLSFEEKFNKTLYYSQIKAFFAKNQNEIKTNPSKFGLDIVYPYVLSANAEFNKGKIVFNNKTYENKIWGNTDTTNYKKEVTGEGNSITPNADPQKAKVQNTTSDEEGKNVLKTYFNALKQSATSIFLNDSDLPGVGKDYDINGRVTDTNDAGVFSNPPKNFNSWDDYIISKIRPRFIDFDLEQNKDPAEQDQQNQQNNQAVENLFTTNCSSWR	343
	MGA_0488	MNPKIVAALDYVIQVEGRFEYQQNQVFTIRNKPNFRAMVISATTDTGFLIVDAANADFEIGDEIIPTNSDNNVKTTKQYFGNIIDIDGNILYPKKYKPEFQANSLSSNAFATSRNLLEVNRLNEQLYTGIMAIDLLMPIGKGQRELIIGDRGTGKTHIVLNAIINQTIRKTNVKCIYVSIGQKRQNVADVYETLKKHGALENTIIIDAPATNSYHQYLAPYVAMAHAENISHFQDVLVIFDDLTKHANIYREMSLLVNRPVGKEAFPGDIFFSHASVLERAGKFADRKSITCLPIVKTVNNDITSLISSNLISITDGQIVTNTDLFANGILPAINIDLSVSRLGSSVQSSVIAKVASQINKKYRAYKRQSKLWTLKYDLNEETADLISKGKAIEQLFIQ…	510
	MGA_0491	MMIGHITKIWNNVVEATFKKEELPKVDFILTLHNNTCVLLVKRIIDDTSVRAIVIYQKQSIKIGDQVVNTNDTLKVPVGQAAKNNIYDISGVPMLQQRAKGIKYIEMNSTIRKEKKIYSKHEILETGIKAIDFFMPILKGHNLGILGGAGVGKTVLMKEIIFNSSRSNSAKKNSSIFIGSGERSREGVELYQELEQSNLMKDSMMFISKMDEPPGARMSIVPYGITAAEYLRDVEKEDVLLFIDNIFRFIQAGNEVAPGLNKKPITGGYQATLDTEVSNVEDRLYATEDGSITSFQTLFLPMDDLADPSAVSIFSNLDGSLVLSREQTSKNIFPAFDPLASSSSSVSPDIIGQRHYNAIIEVKSILQKYRDLEDVILILGIDELDKDNKIIVKKALQLQ…	467
	MGA_0493	MNMTKRWTKYLAVSLSSALIFSSCTNAKNEPDPNKMDGSSTTPGNNNGNQLYSINPDIDNINQPIPAKNQWRNRVVDNQRVVADQYPNFAATTNFVNYYLYNNKNTQKPSFWLKDRADKSHVSPFILTNAQLKAINDKAKTIDQPNYQDAYAYGFGLPGIDKDKKTLNDTIDVINDTNSTVSIPYYNVRGNNLASIDPGRSWMIANKKYQQLSKITYSIRITNELSDSPIKQDNSNHVSENAGDNVGNWSGTAWLLDYDLTSDNSYPTTWYFASNFHVLQHLQLAGDSQALIRNNNAHTTKIELFQLDQSKVKLGERISPQQAQGVNFQDPYLKVNSINPSSVKTVFLGNDALKQTTSSFTQDAKYQAAQTLLDFGVIRVTFDSAETAKSVTNDYAEWK…	613
	MGA_0495	MQMIKAKFRTFKYLFTLLSVSSIIVASCNSGKNSPEDPPKEERKPNPSDPSNPNNGGNPFGPGSGSSAANSISLPDPQVNNAIINGKRVVANQYPNYDAYINLNNVSKARGEGPVSETSTPNAGVTNPNDIPPEKLKEYDDKAKKLGLPTYRDAFGYGFLLPNIGEDGTIGSGLVQRKDLKGPNLIPAYQPGVLGTGLNFINLADSTGFLGLPRTILNDHYRDFSKTVYSLYYSNILSDPVKSRESEKLTDEQKIDQKLQSYLGTTWILDYKLAENGKYPTTWYFASNMHVLENLLLPDIAGTSNDFRDFENRKYETRTNFASLTFANYWNKDVTPTGSRFATTQPNAVTTLNYIKEQNVDEITITTQEQFDKISTPYVRVNIHPKNIKPIFLGADFLK…	681
	MGA_0562	MLNSKKRKIIKLVTLSATSLTVAGGTTLGIVYSQNTGTNNDSLVQRQNKITLNGSGKAQDAYNSNRDNNLPEVEKPDTKAPVVIDKPKPEPVPEPIPQPEPKKPTIEDMLPQSSEGFVNINDLPDLDFSTLKPVKTPKGQLSETDKRTIKTAISTLVDLTKNLPSHFSKEEIAQINKAINDIRKLNAYTKNEKDNDWSSLLNGLIVNDGRTTEEKANAIGWPYKDNRHNYSLSFKLMWENYQRDLESMLAKGMVPSLQWGSFGNVWGFADHSDNVVRNKLIADNNSRYFPYNTEYKRTSGVIRNLDYEGFKKQDATDRFTEYGASNNKGITVLEYTPEGEFAKSKVQGNRLIAVLDASNREGYNSFLKFLQDATRAGRKIDGIVIKNMGLIDKHQDFSQ…	486
	MGA_0564	MAYLVIIVICLDHIVFNTLKFDKGMSLSQINEGLKIALNDRFGERIFQGPFGDGSWPTYLDFSNLPEIKSLQGMNFYGRVFKKLTLYNNSNVFTVDSKTLHQQQWSALLIKGPDRPKLMFVSPQKVDTLYIQGNAVDLGNNWGPELYGLIESGKYVFQKVYVDNETMANTLNSSQAFTTFGKRAIVKPRNFDTNGVNSENISFE	204
	MGA_0565	MELLFKYKRKFLIFSRSIMKLKFKHLFLGSVLLLTGLTPLMVACSKKQIDDKINPTTPSDEEKKASDKHGGLVEVQPEGPSINLPGTNPTNPTIPTNIPGKPQLAIDNIEAYRNLSTTEKNKVDLEGYVNALSRLHGGLENVQNVISQRYNIPALNETQIQTYNQKAAAANQPDYASALLRNFSIVNDNNYLYVNPIRDSSKAAYWNSTPGNRGLPRYLPNEIYKKAAMQTYAIEFFNHNSELEKIPKGSSKAYLTYRGTAWILDYELDSNGYPTKWYLATNAHVAAGFMKAKSDGSRFTNIVDLNAEKERFEKVQKTFDEGQTKWEGISKNYLDKIEKLHADVKKYHGLKQQAETDGNAAKVSEYENLIKKIQDNDLPAAYKEKDSKTSEEWNKLPFE…	810
	MGA_0576	MISSRKRKLIKIISLSAASIVMAGSATFGIVYSNTISNNTSRLIERSNKVELDANTADNSQYNSNRDFNTPKQPKPEEKPTQVIPPERKPDPTPKPELKPTPTPKPKPTPTPVPEPSGIPYAKTDYNLDSSTPTLPYDPSVQTVFGDKVGAIIADSNRILNTIKNIVKQGLAANTEANKQLFKKTIGYKGNDLSFDYYWNNLFKERNEPGRTQYGFQDLQISLGAVTARGIENEAKANRVLQIMVPNVSVTFGYQDPSENPVLNYYKEVNKKKLLGVPNWQYNENPRDILNGDYRGWTRTDNTQQFINDPKYAITAEDGITVRHYTPNERNDDYYKNKRDVNVFVLDVDNTSGYNKFIEFLKKAADTTPSIGVVLTNVGKTSTTRDVYDIIKALPKNVK…	691
	MGA_0579	MELLFKYKRKFLIFSRSIMKLKFKHLFLGSVLLLTGLTPLMVACSKKQIDDKINPTTPSDEEKKASDKHGGLVEVQPERPSINLPGTNPTNPTIPTNIPGKPQLAIDNIEAYRKLSTTEKNKVDLEGYVKALEGLRGEFNDLQKRLNERYKLPILSESEIEEYNKKAQAAGQPDYKSAILRNFSVVNKDNYLYINPIRDSTKAAYWNSTPGNRGLPRYLPNEIYKKVALQTFAIEFSNFNEEMAKVQGGQNYSSLTYKGTAWILDYELDDSGYPTKWYLATNAHVAAALMKKESDGSRFTNIVDEKAEAQRYQKAKAAFDAGENKWKELTKPYQEKIERLYGEKNRYIGLKQQAETNGDAAKTKEYEDLIKKIEDIELPAAYQEQNANATVEWNKLDLQ…	809
	MGA_0583	MINDAYNLPKEFKDMWANIERDLDEFLAKGMVPNIQWGYTGNSWTFIDHSDNVVRNRMISDHQNRYFAYDSEYKRNSKVIRDLDYEGFKKQDATNSFIEYGAGSNNGITVLQYTPEGEFAKSKVKGNRLIAVLDASNVAGYNNFLNFLKKTEQAGQKLDGIVIRNMGLIDKYQDFSKILAQMPDSIQKLTLFFEARDTSSLIGLKDKKIQELDLYNSSNTVADDWGINPYVLRGVKNITFDYNHESITTSTVQPNNKNMPGSIVFNTLKFDKGMTLDQINEGLRIALKDRYGERIFQGAFGDGSWPTYLDFSNLPEIKSLQGMNFYGRVFKKLTLYNNSNVFTVDSKTLHQQQWSALLIKGPDRPKLMFVSPQKVDTLYIQGNAVDLGNNWGPELYGLI…	453
	MGA_0584	MEMISSKKRKIIKLIALSTGSVTLGVASTLGIVYSTQQKESQASLFQRSNKVSLNTNASNANDSQNSNRDFNLENAPEKPESKPVVVVNPPEKKPEPTPPEPKKPTIEDMLPQSSEGFVDINNLPDLDFSTLKPKENPGGKLTKEQTETIKTAVSTLVNLTKDLPKQFTDEQIRQINDAIYEIRKLGAATKNEGKKDWTVLLQNLYNNDGRTTSEKSKAIGFQLSMMLTIYLKNLKICELILKEI	245
	MGA_0586	MLSSKKRKIIKLISISTSSVIIGAASTFGIIYSTTESNSQTTLIQRNNVVKLDQGSNGVNDLQNSNRDFNLPPEQQKPDNKPIIVNPPEKKPEAKPDPQPKPEPKPQPKPQPSPFDKLAPDTQIKYVTYTPGNYNLDPNTPKQPNDPSKQAIRDAAAAALYKETVTSLTSARDKLDAAIKSGNGANDTATRDAIRKLSGYDGNEDFFNNVWKQLFTNVVNGKTAAEWLLDSIQNWLNGNLMGESKANRTWKIFVNKDLTVNVAFGYKNENDNPVLNYYKEVNSYKVLGNPDWKYSPNSDDIIKGNFRGWSKTDVSDQYTNGTYGIGKDDGIQVLNYSPDDKSSDYYKDKKDLKMFILDVDNTSGYQKFIDFITKVYENDKNSKIGVTLKNVGKAHTTRN…	705
	MGAH_0477	MSVKKLSINLDKFKRLFKIPNNNIFYELKSEVVSIKQNAKLVLFYRLLIFSILFSFSVGFIMEPARLFLVNLVPQRDAAGNMMQQAAIDPNRFPITALFQFQNPTFQSINFYILLRLIGLYLVFITSLWWNYQNISSINHRIKRYWIWFIIYISLSIISGALLLGWTNNQSSLVIVLGICSLNVILVVLNYTYWLISYFLNKKIQPISNKNLFIILISYSAKVISWIILFIFLDQLIKGGQDDLIIFNNNKVIDFINSLTTGLSPARVVLLFVLITLSISLFILSNLYTLLNLKLFFVKLINDDLKNKAYGTIGFSFIILTTLVFGIIRVLAEGKYPDNSLINTNNVDLVTNWFWILGTLLFLTYWLIYFFVIRRNKTPVINNIYHSGSLLLIWSTFIA…	552
	MGAH_0480	MKNKNKNNTVQEEIIETSYPSLVQHEDFVEFSQLFNTALLQTNTDESSPQAKLFIEKLKQAVANHLQIVFDSFIISWTKNIRFSFTKLIPAVTTVESSQTDGVNLRSDLTENKHLKLLAERFNLLMNHQLFDEHKIVEVVDGIIVYRSKETNQLKVVFSKEIINA	165
	MGAH_0482	MDIKKLERKQASLKNIYTLVSSKRDIALIKIFKLSKRFEYFYKRAINSKTLLDILHKKFNLKNPFYEESSLLANNKLINLTLDKVENMFFVSKKRLWIYVTETQNAAADNYSRYDRAILKQENVKEDQFITIGEHAKNFCLKNKLEVVKHYPENDYDELSKTIPEIIRLKIESGDIIDINFVINSNKIKNKFLKILPIKHFELDTSYYEKADTIVENIEKYKLYNNLQEFIVNEINSYLRNVVTSLLVESSLIVAKNNLVKYNKTISDLDETLLNLRREILKQKRELEIQELQMLTRSNESMIKMESKKDGDMD	314
	MGAH_0484	MAKHNFKTVPSEIEFIRFNNKLFSYKQGYFMFNVNQIDEWDLIQDNSLISVENVFFKIYDPVADEEDYYIIRNSFIKIENNKVTIYSDDHFEPLRIDYKFKIKKYDDMLAEFNKKLSYYESKINLGLDFQELIDYNAVRKEKRYYSLIRNFNLAEKKVDKNEK	163
	MGAH_0485	MKNKSKLKRLIYWQFGFMIPAVFASALSGVITHHKNSNNEYQLVNQAGEGLDPSTPTQPNDPNAPVANNNNGRADQAQEKPRQPANLATLKTDIDDKMSDTIGEFIQAIFLGKDNLIDQRIAAIQNQSDLSFEEKFNKTLYYSQIKAFFAKNQNEIKTNPSKFGLDIVYPYVLSANAEFNKGKIVFNNKTYENKIWGNTDTTNYKKEVTGEGNSITPNADPQKAKVQNTTSDEEGKNVLKTYFNALKQSATSIFLNDSDLPGVGKDYDINGRVTDTNDAGVFSNPPKNFNSWDDYIISKIRPRFIDFDLEQNKDPAEQDQQNQQNNQAVENLFTTNCSSWR	341
	MGAH_0488	MNPKIVAALDYVIQVEGRFEYQQNQVFTIRNKPNFRAMVISATTDTGFLIVDAANADFEIGDEIIPTNSDNNVKTTKQYFGNIIDIDGNILYPKKYKPEFQANSLSSNAFATSRNLLEVNRLNEQLYTGIMAIDLLMPIGKGQRELIIGDRGTGKTHIVLNAIINQTIRKTNVKCIYVSIGQKRQNVADVYETLKKHGALENTIIIDAPATNSYHQYLAPYVAMAHAENISHFQDVLVIFDDLTKHANIYREMSLLVNRPVGKEAFPGDIFFSHASVLERAGKFADRKSITCLPIVKTVNNDITSLISSNLISITDGQIVTNTDLFANGILPAINIDLSVSRLGSSVQSSVIAKVASQINKKYRAYKRQSKLWTLKYDLNEETADLISKGKAIEQLFIQ…	510
	MGAH_0491	MIGHITKIWNNVVEATFKKEELPKVDFILTLHNNTCVLLVKRIIDDTSVRAIVIYQKQSIKIGDQVVNTNDTLKVPVGQAAKNNIYDISGVPMLQQRAKGIKYIEMNSTIRKEKKIYSKHEILETGIKAIDFFMPILKGHNLGILGGAGVGKTVLMKEIIFNSSRSNSAKKNSSIFIGSGERSREGVELYQELEQSNLMKDSMMFISKMDEPPGARMSIVPYGITAAEYLRDVEKEDVLLFIDNIFRFIQAGNEVAPGLNKKPITGGYQATLDTEVSNVEDRLYATEDGSITSFQTLFLPMDDLADPSAVSIFSNLDGSLVLSREQTSKNIFPAFDPLASSSSSVSPDIIGQRHYNAIIEVKSILQKYRDLEDVILILGIDELDKDNKIIVKKALQLQN…	466
	MGAH_0493	MTKRWTKYLAVSLSSALIFSSCTNAKNEPDPNKMDGSSTTPGNNNGNQLYSINPDIDNINQPIPAKNQWRNRVVDNQRVVADQYPNFAATTNFVNYYLYNNKNTQKPSFWLKDRADKSHVSPFILTNAQLKAINDKAKTIDQPNYQDAYAYGFGLPGIDKDKKTLNDTIDVINDTNSTVSIPYYNVRGNNLASIDPGRSWMIANKKYQQLSKITYSIRITNELSDSPIKQDNSNHVSENAGDNVGNWSGTAWLLDYDLTSDNSYPTTWYFASNFHVLQHLQLAGDSQALIRNNNAHTTKIELFQLDQSKVKLGERISPQQAQGVNFQDPYLKVNSINPSSVKTVFLGNDALKQTTSSFTQDAKYQAAQTLLDFGVIRVTFDSAETAKSVTNDYAEWKDE…	611
	MGAH_0495	MIKAKFRTFKYLFTLLSVSSIIVASCNSGKNSPEDPPKEERKPNPSDPSNPNNGGNPFGPGSGSSAANSISLPDPQVNNAIINGKRVVANQYPNYDAYINLNNVSKARGEGPVSETSTPNAGVTNPNDIPPEKLKEYDDKAKKLGLPTYRDAFGYGFLLPNIGEDGTIGSGLVQRKDLKGPNLIPAYQPGVLGTGLNFINLADSTGFLGLPRTILNDHYRDFSKTVYSLYYSNILSDPVKSRESEKLTDEQKIDQKLQSYLGTTWILDYKLAENGKYPTTWYFASNMHVLENLLLPDIAGTSNDFRDFENRKYETRTNFASLTFANYWNKDVTPTGSRFATTQPNAVTTLNYIKEQNVDEITITTQEQFDKISTPYVRVNIHPKNIKPIFLGADFLKDS…	679
	MGAH_0562	MLNSKKRKIIKLVTLSATSLTVAGGTTLGIVYSQNTGTNNDSLVQRQNKITLNGSGKAQDAYNSNRDNNLPEVEKPDTKAPVVIDKPKPEPVPEPIPQPEPKKPTIEDMLPQSSEGFVNINDLPDLDFSTLKPVKTPKGQLSETDKRTIKTAISTLVDLTKNLPSHFSKEEIAQINKAINDIRKLNAYTKNEKDNDWSSLLNGLIVNDGRTTEEKANAIGWPYKDNRHNYSLSFKLMWENYQRDLESMLAKGMVPSLQWGSFGNVWGFADHSDNVVRNKLIADNNSRYFPYNTEYKRTSGVIRNLDYEGFKKQDATDRFTEYGASNNKGITVLEYTPEGEFAKSKVQGNRLIAVLDASNREGYNSFLKFLQDATRAGRKIDGIVIKNMGLIDKHQDFSQ…	674
	MGAH_0565	MKLKFKHLFLGSVLLLTGLTPLMVACSKKQIDDKINPTTPSDEEKKASDKHGGLVEVQPEGPSINLPGTNPTNPTIPTNIPGKPQLAIDNIEAYRNLSTTEKNKVDLEGYVNALSRLHGGLENVQNVISQRYNIPALNETQIQTYNQKAAAANQPDYASALLRNFSIVNDNNYLYVNPIRDSSKAAYWNSTPGNRGLPRYLPNEIYKKAAMQTYAIEFFNHNSELEKIPKGSSKAYLTYRGTAWILDYELDSNGYPTKWYLATNAHVAAGFMKAKSDGSRFTNIVDLNAEKERFEKVQKTFDEGQTKWEGISKNYLDKIEKLHADVKKYHGLKQQAETDGNAAKVSEYENLIKKIQDNDLPAAYKEKDSKTSEEWNKLPFEYRKAWSDSQETLKAGFLG…	792
	MGAH_0576	MISSRKRKLIKIISLSAASIVMAGSATFGIVYSNTISNNTSRLIERSNKVELDANTADNSQYNSNRDFNTPKQPKPEEKPTQVIPPERKPDPTPKPELKPTPTPKPKPTPTPVPEPSGIPYAKTDYNLDSSTPTLPYDPSVQTVFGDKVGAIIADSNRILNTIKNIVKQGLAANTEANKQLFKKTIGYKGNDLSFDYYWNNLFKERNEPGRTQYGFQDLQISLGAVTARGIENEAKANRVLQIMVPNVSVTFGYQDPSENPVLNYYKEVNKKKLLGVPNWQYNENPRDILNGDYRGWTRTDNTQQFINDPKYAITAEDGITVRHYTPNERNDDYYKNKRDVNVFVLDVDNTSGYNKFIEFLKKAADTTPSIGVVLTNVGKTSTTRDVYDIIKALPKNVK…	691
	MGAH_0579	MKLKFKHLFLGSVLLLTGLTPLMVACSKKQIDDKINPTTPSDEEKKASDKHGGLVEVQPERPSINLPGTNPTNPTIPTNIPGKPQLAIDNIEAYRKLSTTEKNKVDLEGYVKALEGLRGEFNDLQKRLNERYKLPILSESEIEEYNKKAQAAGQPDYKSAILRNFSVVNKDNYLYINPIRDSTKAAYWNSTPGNRGLPRYLPNEIYKKVALQTFAIEFSNFNEEMAKVQGGQNYSSLTYKGTAWILDYELDDSGYPTKWYLATNAHVAAALMKKESDGSRFTNIVDEKAEAQRYQKAKAAFDAGENKWKELTKPYQEKIERLYGEKNRYIGLKQQAETNGDAAKTKEYEDLIKKIEDIELPAAYQEQNANATVEWNKLDLQFRIDYDKAAKDLKAGFLG…	791
	MGAH_0583	MWANIERDLDEFLAKGMVPNIQWGYTGNSWTFIDHSDNVVRNRMISDHQNRYFAYDSEYKRNSKVIRDLDYEGFKKQDATNSFIEYGAGSNNGITVLQYTPEGEFAKSKVKGNRLIAVLDASNVAGYNNFLNFLKKTEQAGQKLDGIVIRNMGLIDKYQDFSKILAQMPDSIQKLTLFFEARDTSSLIGLKDKKIQELDLYNSSNTVADDWGINPYVLRGVKNITFDYNHESITTSTVQPNNKNMPGSIVFNTLKFDKGMTLDQINEGLRIALKDRYGERIFQGAFGDGSWPTYLDFSNLPEIKSLQGMNFYGRVFKKLTLYNNSNVFTVDSKTLHQQQWSALLIKGPDRPKLMFVSPQKVDTLYIQGNAVDLGNNWGPELYGLIESGKYVFQTVYVDN…	439
	MGAH_0585	MLSSKKRKIIKLISISTSSVIIGAASTFGIIYSTTESNSQTTLIQRNNVVKLDQGSNGVNDLQNSNRDFNLPPEQQKPDNKPIIVNPPEKKPEAKPDPQPKPEPKPQPKPQPSPFDKLAPDTQIKYVTYTPGNYNLDPNTPKQPNDPSKQAIRDAAAAALYKETVTSLTSARDKLDAAIKSGNGANDTATRDAIRKLSGYDGNEDFFNNVWKQLFTNVVNGKTAAEWLLDSIQNWLNGNLMGESKANRTWKIFVNKDLTVNVAFGYKNENDNPVLNYYKEVNSYKVLGNPDWKYSPNSDDIIKGNFRGWSKTDVSDQYTNGTYGIGKDDGIQVLNYSPDDKSSDYYKDKKDLKMFILDVDNTSGYQKFIDFITKVYENDKNSKIGVTLKNVGKAHTTRN…	705
	MGAH_0586	MLSSKKRKIIKLISISTSSVIIGAASTFGIIYSTTESNSQTTLIQRNNVVKLDQGSNGVNDLQNSNRDFNLPPEQQKPDNKPIIVNPPEKKPEAKPDPQPKPEPKPQPKPQPSPFDKLAPDTQIKYVTYTPGNYNLDPNTPKQPNDPSKQAIRDAAAAALYKETVTSLTSARDKLDAAIKSGNGANDTATRDAIRKLSGYDGNEDFFNNVWKQLFTNVVNGKTAAEWLLDSIQNWLNGNLMGESKANRTWKIFVNKDLTVNVAFGYKNENDNPVLNYYKEVNSYKVLGNPDWKYSPNSDDIIKGNFRGWSKTDVSDQYTNGTYGIGKDDGIQVLNYSPDDKSSDYYKDKKDLKMFILDVDNTSGYQKFIDFITKVYENDKNSKIGVTLKNVGKAHTTRN…	705
	MGAH_0588	MLNSKKRKIIKIVALSTSSLAIASGTTLGILYSQNSGSSNDTLVQRQNKVTLDGNGKAQDAYNSNRDNNLPDTPTPPVTKAPVVQEQPKPEKKPEPTPQPKPQPRPVDPNDKFAQTTNINYVTYDKPDYRLDATTPQQPNDPTKAVLDSAQTQALYERTKASISKARAALEKARAKGVAGADDLEAKQTFLKESGYSTNPDFYDIVWKGLFTETIRGKKKIDWLLESLNSFYNDSFLMSEAKANRTWRININMDFTVNVSFGYLNEGDNPVIKYYKDVYRHRVLGTPNKWAVDNPRDILEGNFSGWVKTDKTSEFINDAKYGITADDGITVRHYTPGDTKDSYYANKKPINVFVLDVDKTSGYQKFIDFLNKAKDTTSEIGVVLQNVGKTHTNRNVYDI…	701
	MGF_5055	MSVKKLSINLDKFKRLFKIPNNNIFYELKSEVVSIKQNAKLVLFYRLLIFSILFSFSVGFIMEPARLFLVNLIPQRDAAGNMMQQAAIDPNRFPITALFQFQNPTFQSINFYILLRLIGLYLVFITSLWWNYQNISSINHRIKRYWIWFIIYISLSIISGALLLGWTNNQSSLVTVLGICSLNVILVVLNYTYWLISYFLNKKIQPISNKNLFIILISYSAKVISWIILFIFLDQLIKGGQDDLIIFNNNKVIDFINSLTTGLSPTRVVLLFVLITLSISLFILSNLYTLLNLKLFFVKLINDDLKNKAYGTIGFSFIILTTLVFGVIRVLVEGKYPDNSLINTNNVDLVTNWFWIVGTLLFLTYWLVYFFVIRRNKTPVINNIYHSGSLLLIWSTFIA…	552
	MGF_5063	MKNKNKNNTVQEEIIETSYPSLVQHEDFVEFSQLFNTALLQTNTDESSPQAKLFIEKLKQAVANHLQIVFDSFIISWTKNIRFSFTKLIPAVTTVESSQTDGVNLRSDLTENKHLKLLAERFNLLMNHQLFDEHKIVEVVDGIIVYRSKETNQLKVVFSKEIINA	165
	MGF_5067	MDIKKLERKQVSLKNIYTLVSSKRDIALIKIFKLSKRFEYFYKRAINSKTLLDILHKKFNLKNPFYEESSLLANNKLINLTLDKVENMFFVSKKRLWIYVTETQNAAADNYSRYDRAILKHENVKEDQFITIGEHAKNFCLKNKLEVVKHYPENDYDELSKMIPEIIRLKIESGDIIDINFVINSNKIKNKFLKILPIKHFELDTSYYEKADTIVENIEKYKLYNNLQEFIVNEINSYLRNVVTSLLVESSLIVAKNNLVKYNKTISDLDETLLNLRREILKQKRELEIQELQMLTRSNESMINMESKKDGDMD	314
	MGF_5073	MAKHNFKTVPSEIEFIRFNNKLFSYKQGYFMLNVNQIDEWDLIQDNSLISVENVFFKIYDPVADEEDYYIIRNSFIKIENNKVTIYSDDHFEPLRIDYKFKIKKYDDMLAEFNKKLSYYESKINLGLDFQELIDYNAVRKEKRYYSLIRNFNLAEKKVDKNEK	163
	MGF_5077	MKNKSKLKRLIYWQFGFMIPAVFASALSGVITRHKNSNNEYQLVNQAGEGLDPSTPTQPNDPNAPVANNNNGRADQAQEKPRQPANLATLKTDIDDKMSNTIGEFIQAIFLGKDNLIDQRIAAIQNQSDLSFEEKFNKTLYYSQIKAFFAKNQNEIKTNPSKFGLDIVYPYVLSANAEFNKGKIVFNNKTYENKIWGNTDTTNYKKEVTGEGNSITPNADPQKAKVQNTTSDEEGKNVLKTYFNALKQSATSIFLNDSDLPGVGKDYDINGRVTDTNDAGVFSNPPKNFNSWDDYIISKIRPRFIDFDLEQNKDPAEQDQQNQQNNQAVENLFTPTVPVEGKQVPTDPKELIENIPRFVPKVRSLYSTLSSSALLNRFGTYNEANKSDVFFYFENPINT…	744
	MGF_5091	MNPKIVAALDYVIQVEGRFEYQQNQVFTIRNKPNFRAMVISATTDTGFLIVDAANADFEIGDEIIPTNSDNNVKTTKQYFGNIIDIDGNILYPKKYKPEFQANSLSSNAFAPSRNLLEVNRLNEQLYTGIMAIDLLMPIGKGQRELIIGDRGTGKTHIVLNAIINQTIRKTNVKCIYVSIGQKRQNVADVYETLKKHGALENTIIIDAPATNSYHQYLAPYVAMAHAENISHFQDVLVIFDDLTKHANIYREMSLLVNRPVGKEAFPGDIFFSHASVLERAGKFADRKSITCLPIVKTVNNDITSLISSNLISITDGQIVTNTDLFANGILPAINIDLSVSRLGSSVQSSVIAKVASQINKKYRAYKRQSKLWTLKYDLNEETADLISKGKAIEQLFIQ…	510
	MGF_5097	MIGHITKIWNNVVEATFKKEELPKVDFILTLHNNTCVLLVKRIIDDTSVRAIVIYQKQSIKIGDQVVNTNDTLKVPVGQAAKNNIYDISGVPMLQQRAKGIKYIEMNSTIRKEKKIYSKHEILETGIKAIDFFMPILKGHNLGILGGAGVGKTVLMKEIIFNSSRSNSAKKNSSIFIGSGERSREGVELYQELEQSDLMKDSMMFISKMDEPPGARMSIVPYGITAAEYLRDVEKEDVLLFIDNIFRFIQAGNEVAPGLNKKPITGGYQATLDTEVSNVEDRLYATEDGSITSFQTLFLPMDDLADPSAVSIFSNLDGSLVLSREQTSKNIFPAFDPLASSSSSVSPDIIGQRHYNAIIEVKSILQKYRDLEDVILILGIDELDKDNKIIVKKALQLQN…	466
	MGF_5110	MTKRWTKYLAVSLSSALIFSSCTNAKNEPDPNTMDGSSTTPGNNNGNQLYSINPDIDNINQPIPAKNQWRNQVVDNQRVVADQYPNFAATTNFVNYYLYNNKNTQKPSFWLKDRADKSHVSPFILTNAQLKAINDKAKTIDQPNYQDAYAYGFGLPGIDKDKKTLNDTIDVINDTNSTVSIPYYNVRGNNLASIDPGRSWMIANKKYQQLSKITYSIRITNELSDSPIKQDNSNHVSENAGDNVGNWSGTAWLLDYDLTSDNSYPTTWYFASNFHVLQHLQLAGDSQALIRNNNAHTTKIELFQLDQSKVKLGERISPQQAQGINFQDPYLKVNSINPSSVKTVFLGNDALKQTTSSFTQDAKYQAAQTLLDFGVIRVTFDSAETAKSVTNDYAEWKEE…	611
	MGF_5120	MIKAKFRTFKYLFTLLSVSSIIVASCNTGKNSPEDPPNEERKPNPSDPSNPNNDGNPFGPGGGSSAANSISLPDPQVNNAIINGKRVVANQYPNYDAYINLNNVSKARGEGPVSDTSTPNAGVTNPNDIPPEKLKEYDDKAKKLGLPTYRDAFGYGFLLPNIGEDGTIGSGLVQRKDLKGPNLIPAYQPGVLGTGLNFINLADSTGFLGLPRTILNDHYRDFSKTVYSLYYSNILSDPVKSRESEKLTDEQKIDQKLQSYLGTTWILDYKLAENGKYPTTWYFASNMHVLENLLLPDIAGTSNDFRDFEHRNYEARTNFASLTFANYWNKDVTPTGSRFATTQPNAVTTLNYIKEQNVDEITITTQEQFDKISTPYVRVNIHPKNIKPIFLGADFLKDS…	679
	MGF_5427	MLNSKKRKIIKLVTLSATSLTVAGGTTLGIVYSQNTGTNNDSLVQRQNKITLNGGGKAQDAYNSNRDNNLPEVEKPDTKAPVVIDKPKPEPVPEPIPQPEPKKPTIEDMLPQSSEGFVNINNLPDLDFSTLKPVETPKGQLSETDKRTIKTAINNLVRISQNIPDKFTKEQIDEINKAINDIRKLNAYTKNEKDNDWSSLLNGLIVNDGRTTEEKANAIGWPYKDNRHNYSLSFKLMWENYQRDLESMLAKGMVPSLHWGSFGNVWGFADHSDNVVRNKLIADNNSRYFPYNTEYKRTSGVIRNLDYEGFKKQDATDRFTEYGASSNKGITVLEYTPEGEFAKSKVQGNRLIAVLDASNREGYNSFLKFLQDATRAGRKIDGIVIRNMGLIDKTQDFSE…	674
	MGF_5444	MKLKFKHLFLGNVLLLTGLTPLMVACAKKQIDDKINPTTPSDEEKRASDKHGGLVEVQPERPSINLPGTNPTNPTIPTNIPGKPQLAIDNIEAYRNLSTTEKNKVDLEGYVNALSRLHGGLENVQNVISQRYNIPALNETQIQTYNQKAAAASQPDYASALLRNFSIVNDNNYLYVNPIRDSSKAAYWNSTPGNRGLPRYLPNEIYKKAAMQTYAIEFFNHNSELEKIPKGSSKAYLTYRGTAWILDYELDSNGYPTKWYLATNAHVAAGFMKAKSDGSRFTNIVDLNAEKERFEKVQKTFDEGQTKWEEISKNYLDKIEKLHADVKRYHGLKQQAETDGNAAKVSEYENLIKKIQDNDLPAAYKEKDSKTLEEWNKLSLEYRKAWSDSQETLKGGFLG…	792
	MGF_5510	MISSRKRKLIKIISLSAASIVMAGSATFGIVYSNTISNNTSRLIERSNKVELDANTADNSQYNSNRDFNTPKQPKPEEKPTQVIPPERKPDPTPKPELKPTPTPTPKPKPTPTPVPEPSGIPYAKTDYNLDSSTPTLPYDPSVQTVFGDKVGAIIADSNRILNTIKNIVKQGLAANTEANKQLFKKTIGYKGNDLSFDYYWNNLFKERNEPGRTQYGFQDLQISLGAVTARGIENEAKANRVLQIMVPNVSVTFGYQDPSENPVLNYYKEVNKKKLLGVPNWQYNENPRDILNGDYRGWTRTDNTQQFINDPKYAITAEDGITVRHYTPNERNDDYYKNKRDVNVFVLDVDNTSGYNKFIEFLKKAADTTPSIGVVLTNVGKTSTTRDVYDIIKALPKN…	693
	MGF_5529	MKLKFKHLFLGSVLLLTGLTPLMVACAKKQIDDKINPTTPLDEEKRASDKHGGLVEVQPERPPINLPGTNPTNPTIPTNIPGKPQLAIDNIEAYRKLSTTEKNKVDLEGYVKALEGLRGEFNDLQKRLNERYKLPILSESEIEEYNKKAQGAGQPDYKSAILRNFSVVNKDNYLYINPIRDSTKAAYWNSTPGNRGLPRYLPNEIYKKVALQTFAIEFSNFNEEMAKVQGGQNYSSLTYKGTAWILDYELDDSGYPTKWYLATNAHVAAALMKKESDGSRFTNIVDEKAEAQRYQKAKAAFDAGENKWKELTKPYQEKIERLYGEKNRYIGLKQQAETNGDAAKTKEYEDLIKKIEDIELPAAYQEQNANATVEWNKLDLQFRIDYDKASKDLKAGFLG…	790
	MGF_5547	MISSKKRKIIKLIALSTGSVTLGVASTLGIVYSTKQKESQASLFQRSNKVSLNTNASNANDSQNSNRDFNLENAPEKPESKPVVVVNPPEKKPEPTPPEPKKPTIEDMLPQSSEGFVDINNLPDLDFSTLKPKENPGGKLTKEQTETIKTAVSTLVNLTKDLPKQFTDEQIRQINDAIYEIRKLGAATKNEGRKDWTVLLQNLYNNDGRTTSEKSKAIGFQIINDAYNLPKEFKDMWANIERDLDEFLAKGMVPNIQWGYTGNSWTFIDHSDNVVRNRMISDHQNRYFAYDSEYKRNSKVIRDLDYEGFKKQDATNSFIEYGAGSNIGITVLQYIPEGEFAKSKVQGNRLIAVLDASNVAGYNNFLNFLKKTEQAGQKLDGIVIRNMGLIDKYQDFSKI…	674
	MGF_5561	MLSSKKRKIIKLISISTSSVIIGAASTFGIIYSTTESNSQTTLIQRNNVVKLDQGSNGVNDLQNSNRDFNLPPEQQKPDNKPIIVNPPEKKPEAKPDPQPKPEPKPQPKPQPSPFDKLAPDTQIKYVTYTPGNYNLDPNTPKQPNDPSKQAIRDAAAAALYKETVTSLTSARDKLDAAIKSGNGANDTATRDAIRKLSGYDGNEDFFNNVWKQLFTNVVNGKTAAEWLLDSIQNWLNGNLMGESKANRTWKIFVNKDLTVNVAFGYKNENDNPVLNYYKEVNSYKVLGNPDWKYSPNSDDIIKGNFRGWSKTDVSDEYTNGTYGIGKDDGIQVLNYSPDDKSSDYYKDKKDLKMFILDVDNTSGYQKFIDFITKVYENDKNSKIGVTLKNVGKAHTTRN…	705
	MGF_5576	MLNSKKRKIIKIVALSTSSLAIASGTTLGILYSQNSGSSNDTLVQRQNKVTLDGNGKAQDAYNSNRDNNLPDVPTPPVTKAPVVQEQPKPEKKPEPTPQPKPKPVDPNDKFAQTTNINYVTYDKPDYRLDATTPQQPNDPSKAVLDSAQTQGLYERTKASISKAKAALERARAKGEAGADDLEAKETFLKESGYSTNFDIVWKGLFTETIRGKKKIDWLLESLNSFYNDSFLMSEAKANRTWRININMDFTVNVSFGYLNEGDNPVIKYYKDVYRHRVLGTPNKWAVDNPRDILEGNFSGWVKTDKTSEFINDAKYGITADDGITVRHYTPGDTKDSYYADKKPINVFVLDVDKTSGYQKFIDFLNKAKDTTSEIGVVLQNVGKTHTNRNVYDIIKALP…	696
	MHJ_0437	MQYLTISPSIILKNNPNTDNFSPVANTDYIQPPPKKEVPEAPKPTPPSETEKKPVYIPEIPTVKKTDLKPEINLEEKSKSKKNETAAIIIAPTILPNPPKSDLSKNQPAPAGAQTVLPKEEPIITRPRQNAPIPKKDEYQRVDLSGKYGSAIQTLIQRTRYNISARTTEKNRIEQHIEDLNFQREQKEKSVYWDEKIHKGKDWDKIINYEISLEQHQLDRQNQDLKHHNNRLARLQRGELDQIEFGFLEQGYSPDPDSDGWIPKNDWYRRSVIKNNASGIAPYGSSWENNDSTVLSSLRRQGWTKTVLDANSEQVKSFQSQGVSSGIKLIQYQKEKENNLPVQGNYNSFSSLVLDASDSNALSKFSSILESLEKTQQDLKEVVFENVKGEYSSTIESII…	695
	MHJ_0475	MHENRTVLIIKKILNHNTVRAVVIAKAAPIAVGSQVINTLNFLQVPVGPSAKNQVFNILGQSQNTPQYRPRTIPINSIINVGKENFSIRHKLLETGIKALDFFVPIFEGYKIGIFGGAGVGKTVLMKEIIFNVSKQRQKVSSIFVGSGERSREGLELFLELKESNLMAKSTMFVAQMNETPGARSMIVPMGVTAAEYARDYEKEDVLLFIDNIYRFIQATNEVSSALEKNVSIGGYHATMASDVAFIQDRLFKNENGSITSFQTVFLPMDDLSDPAAISLFTHLDSSFVLSRDKMSRNIFPAFDPLVSTSNSVSVNIIGERHFNAIIAAKSIMKKYKDLEDVILILGFDELDAESKIIVRKALQLENFFTQNFFMAAAFTKEPGVYVPLEKTIDSVIRI…	426
	MHJ_0476	MALKVASVLDYVVLVKGEYNWQEQQFFQVKDKPEIKAVVIQASQDQAYLLFNNQKGKIQINDELIELPNFDKVLTSMEYFGKIIDLSGNIIEPRAARPTTFLQYRHSAFETAAGVLRRELLDRQIYTGIYAIDLFNPIGFGQRELIVGDRQTGKTHIGINTIINQKDSRTTKCIYVSIGQKRQNLVSLYHDLVQNEAMANTIVLHAPSTSPFDQYLAPYFAMAHAENLSYNYDVLIVFDDLTKHASVWREVALLTNQPIGKEAFPADIFFAHSKLLERSGKFIGRKSITALPILQTVDNDITALVSSNVISITDGQIITSSALFAQGKIPAINIGLSVSRTGSSVQAQNIRLISKEISSLYYNYQKQIKLAKLEKLDYDLNKETSDLLFKGSQVEQFLI…	512
	MHJ_0477	MTSAINYSQKEIISQEKPQTDNDKGQAGQSNQEKNGEKDQKKADADPKKDPTPITNEDLKKNQAWWESKKEEFIDRFIGQVDNDIKAKLADINAKNKDNVEERLQQSFFWIQLRYYFQKNREGIKKDPRKYGLNIISPFAFANNLKLKRGDVTFDKENYQGLEWGNNQNDDYAKIQGVKTDKVLDVPNTLKGQEFEERIKTYFKGLESGYKQYLFKEEEFPVYKKNFNLNLDRESIDDKENILLASKPMGKEGVSTWNDWIKNYFEKQSLLLDFSLNQLPNPSSSKSEIEQINLAIKKITKQNPPQISEKPEFEVRIAPDLPPIVAPEYTNLSVSEIINLYNSASQEKKSEIFFFLNPLNSRFKYNIESISETDGKIKARIKITDFVNKVRESSDKKKY…	716
	MHJ_0478	MEAKLWNFRILTPENKIITLKNCKISLNIEQEKYFAPIQPFIVSNLEFSLIKVEISSGIYYFFAHHSLLFSLEDTVSIHLFEDLIFYKVDKKEFFFQKKAQQKNKNTLLHKLQLKANLEIGENLELYKNYQLTKQVNEENRLKELFFLVRTEVNYV	156
	MHJ_0479	MMNINEIKEKRANFAKIYDLVSLNRNISLIKINLLLRTIRNVYEFFLIGQYFLVNFSYQRSLSTKLSLVTRKALIRQNVSLWIYPSSDEKYTQNFFDQIEAKILENYKEKDFIITLGDRALNFANKNKMQILESFQNLDNTFKNSTKIGEIINYGIKNRQFSTVKMAVYSNKITDFIATIFPLNHFEFKMETNQEVLEKIEKNLERVRFFPNFEEFYQSQILSYFVTSVQILLLESQFIVYKNKLIHENTLLKEIEEKMRHLRTSILKIERELEIEELNVIKRKPKGVF	289
	MHJ_0480	MIMKFFGSSAKKEANSNTIDTKTEFRDYYDLINHPNFVSFDALFNLTLLVSSQKANSVIREKYHQKVLAAYKATTELVFKNFVISWQRSSRFGSKGLVPIVTLKESSNVMASNFFSDSNDQRFSSVLANLNILAWDFIANKNRFVEVVEGCIIFFDPQTRTLKVIFSEVSLVSSLENIQNQQNKPKKA	188
	MHJ_0481	MYFIFEKTRKGEIMKVRSKKVFKLEINPSKNGQKQWLYFLLTVLFLTSLALAIFFDGPRSFLNISNTDQPVSSISTFFNPIEDEMREFLAVRMTRSVLLLFFSFAFFFKGLKFLSLKEKLQKYLILSAFFGLFLVNIVIYFAWLTTEWTYILVFSTQIFVLIFLDYSLWLWIGRKNDKINYDYKKFFIFRHVSLAASLIIFGILFGLFASMVFSNEEADIIATVSYGNPVADWLYTFIAEVGKISNSFILIAILVFLLVLSLLYFSPQIYFYRQSFFRLKKIVPSFSLLIFASFALLFYSIYINIFASTNFVQFLPFGKNLTTNYLPMIIGISIHLVLLATYFLLNFTKLEKKIKDYKLSFFAFVLLISFISSFVSSYLSYVVFATIWINLSQIVFFII…	526
	MHJ_0613	MSWSCSKQTSKENLSTTNQKTNPKTDQKDIEKIRDELKARLNSEYQNFENLPSKQAYHNFGKKLDEIRADLEKLFKNPDLENKQRDWDNTKKSLDYQLEKQNYQIDHLTKLIIGSFNDILKPIEKKQEVPEQPKQEIPADKVNQYYEKLKEITPKGQNWAIIKDGKRIVADQYKYDFPDHEYKYFIQKFGGGPARIVGLENPDGLVEYPYGKTKKLPENLKSQLNQEAKKAGQPLYDNAAYRTFVVPKFDSSGKITSIEIPEHQKGDTSPALHVDEATGQLLRGGPGRVGLPRILPNQEYKNLTKNSIGVEIVNGDFLKFRPDGGQGEPEYLDPKEIVHFSKGFHGTMNILDYKKEDGQKYPLTWYFITNAHVLNRLLVANDYHPDSIYGRDEDAYNSY…	792
	MHJ_0614	MMLFYLSKRKKIVLSGLTVAVIAAGMSFFANPQFSNFFRFNSQISYNSKAPSSVAKNDPNDLSFYSPVTNSEFKPLKKQVQKVELIKPPEEKKEEIKPIITITPKKVEPTPPPPAIIPKEKIEAPIISEIPKKTEEKKDDYGSLDYSLIEKALNRYKQGLQAEIKKYEESVSRLEAQVQEIERRYREDFDKDWVRGKIPNSPAGRQLWKEAYERHIDLPKYNLNREKQYLQQLKSRPEKTSFSPDELKWLRQGLLPSTESTNVWEYEDESKNPVINRMKKHNQSRTFNTPGYWGLSPYDISNGNFPGWTRTNKSSEFSSEIGSEYTNSIKVYEYSPNDENEEKSKKQPLKLIELDANDNKAFDKFKEIMAKISQKDSKVQALRIKNIGETHSLQNAEEI…	696
	MHJ_0621	MRKIKRLTEKKEKIMLFYLSKRKKIVLTGLTVAVIAAGMSFFANPQFSNFFRFNSQISYNSKAPSSVAKNDPNDLSFYSPVTNSEFDPLKKSQPKADLIKPLEEKKEDIKPQQIQKEEIKPEAEKESFDLITTPKTQTSQNPEQTQTETPKRVDAEYGYVTLDWSGLKVKAYVKKKPNRQYSTYDVQNGLANRKPYQAQVVDEVLSIEVTPEIREANRKNAAQALKNSVQGSAFSIYADTIAQGDDKVAAVVAQNYENYYKNMFLKWRELFENGDKVRDFLTQEGYNKYPDIKSKYESDLAKAEIEIRKAEAEVQKIYNERPPRTGFDGSGKETFTEENKIKLRDWQLKYNEAIKKQEAAKQLKEDAKNTKYAKLIYYLDYSKFVKNSKENDDYLSKGF…	846
	MHJ_0622	MFSFPFLISAACSSQKQQENKDSLDQNGQDLDKKEQKPAPSILKDQEISKENLDKLPIILKKIDGSTNFENLTIESVGNDFSRLEFETPNEDDQKLIDIKVLNKKYLNSDFETSLNEGALIFNLKISSKKNPEIVLEKDVPISGFRKSRSSEINFNYGKRFAPDSDNEWSQYFAKNNYQRYTYDAKKYMETLEKQLAYISGLPYFDIKSWRPEVKRNQEQINKYNEKAKELKLDSYEDALKKGFTMPVYDANGNVEGLKLLDRDEIPKGPAWWDLINRNENQASGLARYIPNEKYKKAALQTYSVYFAWPATIDDVGAEYIKPFLEGQRIGANPMQQTSRGTMWILDFAPPTDSSQQPTKWYFGTNNHVVESYKKNASHFSMTILKPEVGIRTKLKTAK…	806
	MHO_RS01765	MNGKIIKIWSDIVEVEFNKDLPAINHLLTLHEGKTFLLVKRLIDEKHVRAIVVYASKDISINEEVVNTHKSFLVPIGQNSKNNIYNFWGQPLLETKNKIEYVEMNSTINNERYLENNKEIIETGIKAIDFFMPIVKGAKIGLFGGAGVGKTVLMKEIIFNLNKQHEANSNIFIGSGERSREGIELYNELSSSNLMKDSIMFISKMNEAPGARTSIVPIGITAAEYLRDTCNENVLLFIDNIYRFIQAENEVSSALGKKPSIGGYQSTLESDVTEVESRLFRNKKGSITSFQTIFLPMDDLSDPSAVAVFNHLDGNLVLSRSQAAKNIFPAFDPLASSTNAINPTIIGKRHYDAIIEAKRILKAYKDLEDVILILGFDELDEESKITVKKALQLEMFFTQ…	452
	MHO_RS01770	MNNTTKNPRIKSIFNCIATIEGEYNYRQNQQFYLASNPNVKFIVISATTNKAFMLINSEHVSLDINSELIELNESQNINTSLDYLGKIIDINGGIIWPTDEKKRPNNSMLSNHHPIFGLAHNLMTVKTLNEQLYTGIIAIDLLIPIGKGQRELIIGDRQTGKTHMALNAIINQAKNGTKCIYVAIGQKRESLTNIYETLKKYDALKNTMIIDAPQNVYEQYLAPYIGMAHAENLSYDNDVLIVFDDLTKHANIIREIALLTNKSVGKEAMPSDIFFAHSSLLERAGSFVNRKTITALPILQTVDGDITSLISSNIISITDGQIVTSSDLFASGKLPAINIDLSVSRTGSSVQSRMMTKIAGEINKIFRSYKRHLKLAMLDYELNKETSILLHKGKLIDK…	512
	MHO_RS01775	MNKKKILLLSSFATVPLLSPIVVSAAPNNDPNNKKPELDPNFGEFESEAKKTIASTIEDGLKAIINYLQVQQQRLLENKELEFKLKIQQLIYLKNLETFLTKNKEEIQKNPNKYGIYLNTPLILGKEKNHDLQDIDYEGDLFKSIKTGKSDPLDYKKAILPKGSVKEVAKDQLNTVKKDKYSQFLKKYKSDFLKEVNKLFFNEKDVLNIDKDVELIRDKNGVFSTTLPKGFKSWDEYFISKFKVRITKFDLKQNQETNEAEQKEEKNPDSLPDLKPLVDGDKTSHLTKEQEKNLIQSLPLLVPFISSNNLPSSLSQIKSQFDSLDASKRQELFYFNNPINTRYKYSVFSFDISGNDIINLKVHISDNINPKLERTYLIEKYTPSQDKYFNLLKETEIKS…	685
	MHO_RS01780	MKVIFMNNLYKIELLFLENKKLNIEKGLVYINVNEENTWEQIANTSIASYENLLLKIIDISKQNETFFVFLKNSNIVVNNNIATISTLTQPHFYIKSLNKVNLVKAIAELSDEIKFWKAKQQLGLKLEEFLKLEVLEEKYYLLSLRQELNLIEKDRINNE	160
	MHO_RS01785	MQLKDLENKRKSLNNISLKVNNEKNIYLINIMKLNQRLSFFNKNALVSRQIILHLKEIYNIKNDMLRRESHHRFNLFRKINRNILWIYLTEEQKYSTDSYSRYEKTILSNIKKSNNEFILIGKNAIKFGQDNNLQVLQSYGNSNIENLAEKLTKIVMILYEYENYEEVNFVVNSNKNFNQYFTILPMSKFSFEKFPLNESNNNLYDIDFKKAKIYPNINDFINSQINCYLLNTINMLISESAFYKAKIGLVSTNTILKDLDESILKLKKQISRAKSELQIEELNLLTKKDPDEGDIYE	298
	MHO_RS01790	MKKKDNNPLLSYFDVFKEYKEHESSQDLITFDEMISTVLFNNNLGFNSPIYLDFISKIDLAFKNKYDILLKDFNITFNLNLKFSQEVLVPIITTKNYSANNAIDLTTSSDIKYQEFLNSYNAEIKKLLALKKSIKIFPHVILFHSELKNDLVLLFSEKVVAVVTKEQ	167
	MHO_RS01795	MKQKQIDSNNINQKLIYDDEYSIKNQQKNNIFNKVLKYLLIVISLVFITTLLIFSEKTLFANKMLLSNSLNSFFDFSSPRNQQLNFLIIYRFLILSFVLFYSLVKGFANLYWHKVTIKKYIPFYFLYLLLSLTSYTLFFSYFKILPSKLFTISFILIALYIINFSYEIFNFLIQRKTNPLLYKNKNILIISLTFQGILTILFVAISFVWINLGINKDILFVGNKFYETIRDILTIKSASNFVIIVLTFLVLTTFIVLSNIKFFALLINKKYDKFYLKNQLLFLLVLFGAVFIWILRIFAYKHNNENISIGSSKATWIYIFQSVFAIVVFIAYMVVSFQKRFEMKSSFRSWLNLAIVQIVLALSLLLTTLFNTNSIVSLINVAVTATTQIVILFVFVKQN…	493
	MHO_RS01800	MKNLLKKRKNKLILMTAGVIIGASIIAGAIFYSTSSQNYSRFNTTSSATGNDFINKSNLDYKNALPSIKDNNLKELEKPQPIPAPKLEPEPIPVPPAPKPKPEPKPEPKPEPKPQPQPTPPAPKPEPKPKPEPKPTTPSSKPSTRTTKIILNGVEVEAEVEDQKKREYNQYDILNQLTNLNPYINDSAPKIKKVKVTEELKQAAAQAATQRLKRDEKYFKKDLEDYEKSWGANWIDEAEDYLKREFDRGSLSYTANQLLKFQRLFDSENVVNFLTAEGKAKYPEMKPKFEGRKHFKYIWLYSHLDFSKFTKITSNAEKQLAEGLALDQDNAYVNEKGELDSYAYSPAKGYNGVANRIINDNKNRRVFGYDSIENRSPYGLANGDYPGWKKTNVTKEFQK…	770
	MHO_RS01805	MKKSKLIISLLIAATSLSSMSAVAISCKNTNKKTNNNQNDEKKNPDEKPQNNQDSKGNDNKNNNSTDELSVEEQKTTEYKKIISEVSKLALNDPSQLFDLKFKAFSNQNSQDLLPSQIVRNFNQGVEFKQKKFNDEIEIKKIVNVLYVQTSTNSDDWSVANKTGQLNFNITIKDKKTNKTFIETITVGKFKTNPYGFDENGTIPNTGSDALRLNKSELEQYLEGNQTKRYELDNKKYLDILTRQQEQKSIKEIRPNLEASQSNIQKFDDKAKEISQDSYESAARKGFTLPSYDSKGNVEGLAINENPGGQGPSPTDAFGRDPYKITGLARTLPNEHYRDIASQTFGIRFLTPIEGEERKFTNTAGTTWIMDYQQRSDGKYPTKWYFATNLHVADALKKL…	808
	MhomPL5_C3_02910	MNGKIIKIWSDIVEVEFNQDLPAINHLLTLHEGKTFLLVKRLIDEKHVRAIVVYASKDISVNEEVVNTHKSFLVPIGQNSKNNIYNFWGQPLLETKNKIEYVEMNSTINNERYLENSKEVIETGIKAIDFFMPIVKGAKIGLFGGAGVGKTVLMKEIIFNLNKQHEANSNIFIGSGERSREGIELYNELSSSNLMKDSIMFISKMNEAPGARTSIVPIGITAAEYLRDTCNENVLLFIDNIYRFIQAENEVSSALGKKPSIGGYQSTLESDVTEVESRLFRNKKGSITSFQTIFLPMDDLSDPSAVAVFNHLDGNLVLSRSQAAKNIFPAFDPLASSTNAINPTIIGKRHYDAIIEAKRILKAYKDLEDVILILGFDELDEESKITVKKALQLEMFFTQ…	454
	MhomPL5_C3_02920	MNNTTRNPRIKSIFNCIATIEGEYNYRQNQQFYLASNPNVKFIVISATTNKAFMLINSEHVSLDINSELIELNESQNINTSLDYLGKIIDINGGVIWPTNEKKRPNNSMLSNHHPIFGLAHNLMTVKTLNEQLYTGIIAIDLLIPIGKGQRELIIGDRQTGKTHMALNAIINQAKNGTKCIYVAIGQKRESLTNIYETLKKYDALKNTMIIDAPQNVYEQYLAPYIGMAHAENLSYDNDVLIVFDDLTKHANIIREIALLTNKSVGKEAMPSDIFFAHSSLLERAGSFVNRKTITALPILQTVDGDITSLISSNIISITDGQIVTSSDLFASGKLPAINIDLSVSRTGSSVQSRMMTKIAGEINKIFRSYKRHLKLAMLDYELNKETSILLHKGKLIDK…	512
	MhomPL5_C3_02930	MNKKKILLLSSSFAIVPLLSPIVVSAASNNDPNNKKPELDPNFGEFESDAKKTIASTLDDGLKAIINYLQVQQQRLLENKELEFKLKIQQLIYLKNLETFLTKNKEEIKKDPNKYGIYLNTPLILGKEKNHDLQDIDYEGDLFKSIKTGKSDPLDYKKAILPKGSVKEVAKDQLNTVKKDKYSQFLKKYKSDFLKEVNKLFFNEKDVLNIDKDVELIRDKNGVFSTTLPKGFKSWDEYFISKFKVRITKFDLKQNQETNEAEQKEEKNPDSLPDLKPLVDGDKTSHLTKEQEKNLIQSLPLLVPFISSNNLPSSLSQIKSQFDSLDASKRQELFYFNNPINTRYKYSVFSFDISGNDIINLKVHISDNINPKLERTYLIEKYTPSQDKYFNLLKETEIK…	686
	MhomPL5_C3_02940	MNNVYKIELLFLENKKLNIEKGLVYINVNEENTWEQIVNTSIASYENLLLKIIDISKQNETFFVFLKNSNIVVNNNIATISTLTQPHFYIKSLNKVNLVKAIAELSDKIKFWKAKQQLGLKLEEFLKLEVLEEKYYLLSLRQELNLIEKDRINNE	155
	MhomPL5_C3_02950	MQLKDLENKRKSLNNISLKVNNEKNIYLINIMKLNQRLSFFNKNALVSRQIILHLKEIYNIKNDMLRRESRHRFNLFRKINRNILWIYLTEEQKYSTDSYSRYERTILSNIKKSNNEFILIGKNAIKFGQDNNLQVLQSYENSNIENLAEKLTKIVMILYEYENYEEVNFVVNSNKNFNQYFTILPMSKFSFEKFPLNESNNNLYDIDFKKAKIYPNINDFINSQINCYLLNTINMLISESAFYKAKIGLVSTNTILKDLDESILKLKKQISRAKSELQIEELNLLTKKDPDEGDIYE	298
	MhomPL5_C3_02960	MKKKDNNPLLSYFDVFKEYKEHESSQDLITFDEMISTVLFNNNLGFNSPIYLDFISKIDLAFKNKYDILLKDFNITFNLNLKFSQEVLVPIITTKNYSANNAIDLTASSDIKYQEFLNSYNAEIKKLLALKKSIKIFPHVILFHSELKNDLVLLFSEKVVAVVTKEQ	167
	MhomPL5_C3_02970	MKQKQIDSNNINQKLIYDDEYSIKNQQKNNILNKVLKYLLIVISLVFITTLLIFSEKTLFANKMLLSNSLNSFFDFSSPRNQQLNFLIIYRFFILAFVLFYSLVKGFANLYWHKVTIKKYIPFYFLYLLLSLTSYTLFFSYFKILPSKLFAISFILIALYIINFSYEIFNFLIQRKTNPLLYKNKNILIISLTFQGILTILFVAISFVWINLGINKDILFVGNKFYETIRDILTIKSASNFVIIVLTFLVLITFIVLSNIKFFALLINKKYDKFYLKNQLLFLLVLFGAVFIWILRIFAYKHNNENISIGSSKATWIYIFQSVFAIVVFIAYMVVSFQKRFEMKSSFRSWLNLAIVQIVLALSLLLTTLFNTNSIVSLINVTTTATTQIVILFVFAKQN…	493
	MhomPL5_C3_02980	MKNLLKKRKNKLILMTAGVIIGASIIAGAIFYSTSSQNYSRFNTTSSATGNDFINKSNLDYKNALPSIKDNNLKELEKPQPIPTPKPELEPIPVPPAPKPKPEPKPEPKPQPQPTPPTPKPEPKPKPEPKPTPPSSKPSTRTTKIILNGVEVEAEVEDQKKREYNQYDILNQLTNLNPYINDSAPKIKKVKVTEELKQAAAQAATQRLKRDEKYFKKDLEDYEKSWGATWIDDAEKYLKKEFERGSLSYTANQLLKFQRLFDSENVVNFLTAEGKAKYPEMKPKFEGRKHFKYIWLYSHLDFSKFTKITSNAEKQLAEGLALDQDNAYVNEKGELDSYAYSPAQGYNGVANRIINDNKNRRVFGYDSIENRSPYGLANGDYPGWKKTNVTKEFQKYGIS…	764
	MhomPL5_C3_02990	MKKSKLIISLLIAATSLSSMSAVAISCKNTNKKTNNNQNDEKKNPDEKPQNNQDSKGNDNKNNNSTDELSAEEQKTTEYKKIISEVSKLALNDPSQLFDLKFKAFSNQNSQDLLPSQIVRNFNQGVEFKQKKFNDEIEIKKIVNVLYVQTPTNSDDWSVANKTGQLNFNITIKDKKTNKTFIETITVGKFKTNPYGFDENGTIPNTGSDALRLNKSELEQYLEGNQTKRYELDNKKYLDILTRQQKQKSIKEIRPNLEASQSNIQKFDAKAKEISQDSYESAARKGFTLPSYDSNGNVEGLAINETPGGQGPSPTDAFGRDPYKITGLARTLPNEHYRDIASQTFGIRFLTPIEGEERKFTNTAGTTWIMDYQQRSDGKYPTKWYFATNLHVADALKQL…	808
	MHOMSp_01765	MNGKIIKIWSDIVEVEFNKDLPAINHLLTLHEGKTFLLVKRLIDEKHVRAIVVYASKDISINEEVVNTHKSFLVPIGQNSKNNIYNFWGQPLLETKNKIEYVEMNSTINNERYLENNKEVIETGIKAIDFFMPIVKGAKIGLFGGAGVGKTVLMKEIIFNLNKQHEANSNIFIGSGERSREGIELYNELSSSNLMKDSIMFISKMNEAPGARTSIVPIGITAAEYLRDTCNENVLLFIDNIYRFIQAENEVSSALGKKPSIGGYQSTLESDVTEVESRLFRNKKGSITSFQTIFLPMDDLSDPSAVAVFNHLDGNLVLSRSQAAKNIFPAFDPLASSTNAINPTIIGKRHYDAIIEAKRILKAYKDLEDVILILGFDELDEESKITVKKALQLEMFFTQ…	452
	MHOMSp_01770	MNNTTKNPRIKSIFNCIATIEGEYNYRQNQQFYLASNPNVKFIVISATTNKAFMLINSEHVSLDINSELIELNESQNINTSLDYLGKIIDINGGIIWPTDEKKRPNNSMLSNHHPIFGLAHNLMTVKTLNEQLYTGIIAIDLLIPIGKGQRELIIGDRQTGKTHMALNAIINQAKNGTKCIYVAIGQKRESLTNIYETLKKYDALKNTMIIDAPQNVYEQYLAPYIGMAHAENLSYDNDVLIVFDDLTKHANIIREIALLTNKSVGKEAMPSDIFFAHSSLLERAGSFVNRKTITALPILQTVDGDITSLISSNIISITDGQIVTSSDLFASGKLPAINIDLSVSRTGSSVQSRMMTKIAGEINKIFRSYKRHLKLAMLDYELNKETSILLHKGKLIDK…	512
	MHOMSp_01775	MNKKKILLLSFATVPLLSPIVVSAASNNDPNNKKPELDPNFGEFESEAKKTISSTIEDGLKAIINYLQVQQQRLLENKELEFKLKIQQLIYLKNLETFLTKNKEEIQKDPNKYGIYLNTPLILGKEKNHDLQDIDYEGDLFKSIKTGKTDPLDYKNAILPKGSVKEVAKDQLNIVKKDKYYQFLKKYKSDFLKEVNKLFFNEKDVLNIDKDVELIRDKNGVFSTTLPKGFKSWDEYFISKFKVRITKFDLKQNQETNEAEQKEEKNPDSLPDLKPLVDGDKTSHLTKEQEKNLIQSLPLLVPFISSNNLPSSLSQIKSQFDSLDASKRQELFYFNNPINTRYKYSVFSFDISGNDIINLKVHISDNINPKLERTYLIEKYTPSQDKYFNLLKETEIKSI…	684
	MHOMSp_01780	MNNVYKIELLFLENKKLNIGKGLVYINVNEENTWEQIANTSIASYENLLLKIIDISKQNETFFVFLKNSNIVVNNNIATISTLTQPHFYIKSLNKVNLVKTISELSNEIKFWKAKQQLGLKLDEFLKLEVLEEKYYLLSLRQELNLIEKDRINNE	155
	MHOMSp_01785	MQLKDLENKRKSLNNISLKVNNEKNIYLINIMKLNQRLSFFNKNALVSRQIILHLKEIYNIKNDMLRRESRHRFNLFRKINRNILWIYLTEEQKYSTDSYSRYEKTILSNIKKSNNEFILIGKNAIKFGQDNNLQVLQSYENSNIENLAEKLTKIVMILYEYENYEEVNFVVNSNKNFNQYFTILPMSKFSFEKFPLNESNNNLYDIDFKKAKIYPNINDFINSQINCYLLNTINMLISESAFYKAKIGLVSTNTILKDLDESILKLKKQISRAKSELQIEELNLLTKKDPDEGDIYE	298
	MHOMSp_01790	MKKKDNNPLLSYFDVFKEYKEHESSQDLITFDEMISTVLFNNNLGFNSPIYLDFISKIDLAFKNKYDILLKDFNITFNLNLKFSQEVLVPIITTKNYSANNAIDLTASSDIKYQEFLNSYNAEIKKLLALKKSIKIFPHVILFHSELKNDLVLLFSEKVVAVVTKEQ	167
	MHOMSp_01795	MKQKQIDSNNINQKLIYDDEYSIKNQQKNNIFNKVLKYLLIVISLVFITTLLIFSEKTLFANKMLLSNSLNSFFDFSSPRNQQLNFLIIYRFLILAFVLFYSLVKGFANLYWHKVTIKKYIPFYFLYLLLSLTSYTLFFSYFKILPSKLFAISFILIALYIINFSYEIFNFLIQRKTNPLLYKNKNILIISLTFQGILTILFVAISFVWINLGINKDILFVGNKFYETIRDILTIKSASNFVIIVLTFLVLITFIVLSNIKFFALLINKKYDKFYLKNQLLFLLVLFGAVFIWILRIFAYKHNNENISIGSSKATWIYIFQSVFAIVVFIAYMVVSFQKCFEMKSSFRSWLNLAIVQIVLALSLLLTTLFNTNSIVSLINVAVTATTQIVILFVFAKQN…	493
	MHOMSp_01800	MKNLLKKRKNKLILMTAGVIIGASIIAGAIFYSTSSQNYSRFNTTSSATGNDFINKSNLDYKNALPSIKDNNLKELEKPQPIPVPKPELEPIPVPPAPKPEPKPEPKPEPKPQPQPTPPAPKPEPKPKPEPKPTPPSSKPSTRTTEIILNGVKVEAEVEDQKKREYNQYDILNHLTNLNPYINDSAPKIKKVKVTEELKQAAAQAATQRLKRDEKYFKKDLGDYEKSWGANWIDEAEDYLKREFDRGSLSYTANQLLKFQRLFDSENVVNFLTAEGKAKYPEMKPKFEGRKHFKYIWLYSHLDFSKFTKITSNAEKQLAEGLALDQDNAYVNEKGELDSYAYSPAKGYNGVANRIINDNKNRRVFGYDSIENRSPYGLANGDYPGWKKTNVTKEFQQYG…	766
	MHOMSp_01805	MKKSKLIISLLIAATSLSSMSAVAISCKNTNKKTNNNQNDEKKNPDEKPQNNQDSKGNDNKNNNSTDELSVEEQKTTEYKKIISEVSKLALNDPSQLFDLKFKAFSNQNSQDLLPSQIVRNFNQGVEFKQKKFNDEIEIKKIVNVLYVQTSTNSDDWSVANKTGQLNFNITIKDKKTNKTFIETITVGKFKTNPYGFDENGTIPNTGSDALRLNKSELEQYLEGNQTKRYELDNKKYLDILTRQQEQKSIKEIRPNLDASQSNIQKFDAKAKEISQDSYESAARKGFTLPSYDSNGNVQGLAINETPGGQGPSPTDAFGRDPYKITGLARTLPNEHYRDIASQTFGIRFLTPIEGEERKFTNTAGTTWIMDYQQRSDGKYPTKWYFATNLHVADALKQL…	808
	mhp443	MAIYLTRRKKLILISLAFGLLLSAIGTSGAYYKQDYQSKYGIQYLTISPSIILKNNPNTDNFSPVANTDYIQPPPKKEVPEAPKPTPPSETEKKPVYIPEIPTVKKTDIKPEINLEEKSKAKKNETAAIIIAPTILPNPPKSDLSKNQPAPAGAQTVLPKEEPIITRPRQNAPVPKKDEYQRVDLSGKYGSAIQTLIQRTRYNISARTTEKNQIQQHIDDLKFQREQKEKSVYWDEKIHKGKDWDKIINYEISLEQHQLDRQNQDLKHHNNRLARLQRGELDQIEFGFLEQGYSPDPDSDGWIPKNDWYRRSVIKNNASGIAPYGSSWENNDSTVLSSLRRQGWTKTVLDGNSEQVKSFQSQGVSSGIKLIQYQKEKENNLPVQGNYNSFSSLVLDASD…	736
	mhp476	MVGYISQIWTNVAEIKFTSELEKIQLEQALVMHENRTVLIIKKILNHNTVRAVVIAKAAPIAVGSQVINTLNFLQVPVGPSAKNQVFNILGQSQNTPQYRPRTIPINSIINVGKENFSIRHKLLETGIKALDFFVPIFEGYKIGIFGGAGVGKTVLMKEIIFNVSKQRQKVSSIFVGSGERSREGLELFLELKESNLMAKSTMFVAQMNETPGARSMIVPMGVTAAEYARDYEKEDVLLFIDNIYRFIQATNEVSSALEKNVSIGGYHATMASDVAFIQDRLFKNENGSITSFQTVFLPMDDLSDPAAISLFTHLDSSFVLSRDKMSRNIFPAFDPLVSTSNSVSVNIIGERHFNAIIAAKSIMKKYKDLEDVILILGFDELDAESKIIVRKALQLENF…	457
	mhp477	MALKVASVLDYVVLVKGEYNWQEQQFFQVKDKPEIKAVVIQASQDQAYLLFNNQKGKIQINDELIELPNFDKVLTSMEYFGKIIDLSGNIIEPRAARPTTFLQYRHSAFETAAGVLRRELIDRQIYTGIYAIDLFNPIGFGQRELIVGDRQTGKTHIGINTIINQKDSRTTKCIYVSIGQKRQNLVSLYHDLVQNEAMANTIVLHAPSTSPFDQYLAPYFAMAHAENLSYNYDVLIVFDDLTKHASVWREVALLTNQPIGKEAFPADIFFAHSKLLERSGKFIGRKSITALPILQTVDNDITALVSSNVISITDGQIITSSALFAQGKIPAINIGLSVSRTGSSVQAQNIRLISKEISSLYYNYQKQIKLAKLEKLDYDLNKETSDLLFKGSQVEQFLI…	512
	mhp478	MYKKQKNRKNKLIFSRFFPFLTFSPLFFLTSAINYSQKEIISQEKPQTDNDKGQAGQSNQEKNGEKDQKKADADPKKDPTPITNEDLKKNQAWWESKKEEFIDRFIGQVDNDIKAKLADINAKNKDNVEERLQQSFFWIQLRYYFQKNREGIKKDPRKYGLNIISPFAFANNLKLKRGDVTFDKENYQGLEWGNNQNDDYAKIQGVKTDKVLDVPNTLKGQEFEERIKTYFKGLESGYKQYLFKEEEFPVYKKNFNLNLDRESIDDKENILLASKPMGKEGISTWNDWIKNYFEKQSLLLDFSLNQLPNPSSSKSEIEQINLAIKKITKQNPPQISEKPEFEVRIAPDLPPIVAPEYTNLSASEIINLYNSASQEKKSEIFFFLNPLNSRFKYNIESIS…	744
	mhp479	MEAKLWNFRILTPENKIITLKNCKISLNIEQEKYFAPIQPFIVSNLEFSLIKVEISSGIYYFFAHHSLLFSLEDTVSIHLFEDLIFYKVDKKEFFFQKKAQQKNKNTLLHKLQLKANLEIGENLELYKNYQLTKQVNEENRLKELFFLVRTEVNYV	156
	mhp480	MNINEIKEKRANFAKIYDLVSLNRNISLIKINLLLRTIRNVYEFFLIGQYFLVNFSYQRSLSTKLSLVTRKALIRQNVSLWIYPSSDEKYTQNFFDQIEAKILENYKEKDFIITLGDRALNFANKNKMQILESFQNLDNTFKNSTKIGEIINYGIKNRQFSTVKMAVYSNKITDFIATIFPLNHFEFKMETNQEVLEKIEKNLEKVRFFPNFEEFYQSQILSYFVTSVQILLLESQFIVYKNKLIHENTLLKEIEEKMRHLRTSILKIERELEIEELNVIKRKPKGVF	288
	mhp481	MKFFGSSAKKEANSNTIDTKTEFRDYYDLINHPNFVSFDALFNLTLLVSSQKANSVIREKYHQKVLAAYKATTELVFKNFVISWQRSSRFGSKGLVPIVTLKESSNVMASNFFSDSNDQRFSSVLANLNILAWDFIANKNRFVEVVEGCIIFFDPQTRTLKVIFSEVSLVSSLENIQNQQNKPKKA	186
	mhp482	MKVRSKKVFKLEINPSKNGQKQWLYFLLTVLFLTSLALAIFFDGPRSFLNISNTDQPVSSISTFFNPIEDEMREFLAVRMTRSVLLLFFSFAFFFKGLKFLSLKEKLQKYLVLSAFFGLFLVNIVIYFAWLTTEWTYILVFSAQIFVLIFLDYSLWLWIGRKNDKINYDYKKFFIFRHISLAASLIIFGILFGLFASMVFSNEEADIIATVSYGNPVADWLYTFIAEVGKISNSFILIAILVFVLVLALLYFSPQIYFYRQSFFRLKKIVPSFSLLIFAIFALFIYSIYINIFASTNFVQFLPFGKNLTTNYLPMIIGISIHLVLLATYFLLNFTKLEKKISDYKLSFFAFFLLISFISSFVSSYLSYVVFATIWINLSQIVFFIITYLLLIRTKKDFP…	513
	mhp630	MPSKQTYQNFGKKLDEIRADLEKLFKNPDLENKQRDWDNTKKSLDYQLEKQNYQIDHLTKLIIGSFKDILKPIEKKQALPEQPKQEIPADKVNQYYEKLKEITPKGQNWAIIKDGKRIVADQYKYDFPDHEYKYFIQKFGGGPARIIGLENPDGLVEYPYGKTKKLPENLKSQLNQKAKETGQPLYDNAAYRTFVVPKFDSSGKITSIEIPEHQKGDTSPALHVDEATGQLLRGGPGRVGLPRILPNQEYKNLTKNSIGVEIVNGDFLKFRPDGGQGEPEYLDPKEIVHFSKGFHGTMNILDYKKEDGQKYPLTWYFITNAHVLNRLLVANDYHPDSIYGRDEEAYNSYNRQYNTWSLVLTKIKNDVDLNNIMPTTGESRRDAYYDTIRISVRTKSSNL…	742
	mhp631	MLFYLSKRKKIVLSGLTVSVIAAGMSFFANPQFSNFFRFNSQIRYNSKAPSSVAKNDPNDLSFYSPVTNSEFKPLKKQVQKVELIKPPEEKKEEIKPIITITPKKVEPTPPPPTIIPKEKIEAPIISEIPKKTEEKKDYGSLDYSLIEKALDRYKQGLQAEIKKYEESVSRLEAQVQEIERRYREDFDKDWVRGKIPNSPAGRQLWKEAYERHIDLPKYNLNREKQYLQQLKSRPEKTSFSPDELKWLRQGLLPSTESTNVWEYEDESKNPVINRMKKHNQSRTFNTPGYWGLSPYDISNGNFPGWTRTNKSSEFSSEIGSEYTNSIKVYEYSPNDENEEKSKKQPLKLIELDANDNKAFEKFKEIMAKISQKDSKVQALRIKNIGETHSLQNAEEIFK…	694
	mhp639	MLFYLSKRKKIVLTGLTVAVIAAGMSFFANPQFSNFFRFNSQISYNSKAPSSVAKNDPNDLSFYSPVTNSEFDPLKKSQPKADLIKPLEEKKEDIKPQQIQKEEIKPEAEKESFDLITTPKTQTNQNPEQTQTETPKRVDAEYGYVTLDWSGLKVKAYVKKKPNRQYSTYDVQNGLANRKPYQAQVVDEVLSIEVTPEIREANRKNAAAALKNSVQGSAFSIYADTIAQGDDKVAAVVAQNYENYYKNMFLKWRELFENGDKVRDFLTQEGYNKYPDIKSKYESDLAKAEIEIRKAEAEVQKIYNERPPRTGFDGSGKETFTEENKIKLRDWQVKYNEAIKKQEAAKQLKEDAKNTKYAKLIYYLDYSKFVKNSKENDDYLSKGFTINPDNSNISVDAE…	832
	mhp640	MKKKANFKLLLTKNWIIPSIFSFPFLISAACSSQKQQENKDSLDQNGQDLDKKEQKPAPSILKGQEISKENLDKLPIILKKIDGSTNFENLTIESVGNDFSRLEFETPNEDDQKLIDIKVLNKKYLNSDFETSLNEGALIFNLKISSKKNPEIVLEKDVPISGFRKSRSSEINFNYGKRFAPDSDNEWSQYFAKNNYQRYTYDAKKYMETLEKQLAYISGLPYFDIKSWRPEVKRNQEQINKYNEKAKELKLDSYEDALKKGFTMPVYDANGNVEGLKLLDRDEIPKGPAWWDLINRNENQASGLARYIPNEKYKKAALQTYSVYFAWPATIDDVGAEYIKPFLEGQRIGANPMQQTSRGTMWILDFAPPTDSSQQPTKWYFGTNNHVVESYKKNASHF…	822
	MHP7448_0439	MQYLTISPSIILKNNPNTDNFSPVANTDYIQPPPKKEVPEAPKPTPPSETEKKPVYIPEIPTVKKTDLKPEINLEEKSKSKKNETAAIIIAPTILPNPPKSDLSKNQPAPAGAQTVLPKEEPIITRPRQNAPIPKKDEYQRVDLSGKYGSAIQTLIQRTRYNISARTTEKNRIEQHIDDLKFQREQKEKSVYWDEKIHKGKDWDKIINYEISLEQHQLDRQNQDLKHHNNRLARLQRGELDQIEFGFLEQGYSPDPDSDGWIPKNDWYRRSVIKNNASGIAPYGSSWENNDSTVLSSLRRQGWTKTVLDANSEQVKSFQSQGVSSGIKLIQYQKEKENNLPVQGNYNSFSSLVLDASDSNALSKFSSILESLEKTQQDLKEVVLENVKGEYSSTIEGII…	695
	MHP7448_0478	MALKVASVLDYVVLVKGEYNWQEQQFFQVKDKPEIKAVVIQASQDQAYLLFNNQKGKIQINDELIELPNFDKVLTSMEYFGKIIDLSGNIIEPRAARPTTFLQYRHSAFETAAGVLRRELLDRQIYTGIYAIDLFNPIGFGQRELIVGDRQTGKTHIGINTIINQKDSRTTKCIYVSIGQKRQNLVSLYHDLVQNEAMANTIVLHAPSTSPFDQYLAPYFAMAHAENLSYNYDVLIVFDDLTKHASVWREVALLTNQPIGKEAFPADIFFAHSKLLERSGKFIGRKSITALPILQTVDNDITALVSSNVISITDGQIITSSALFAQGKIPAINIGLSVSRTGSSVQAQNIRLISKEISSLYYNYQKQIKLAKLEKLDYDLNKETSDLLFKGSQVEQFLI…	512
	MHP7448_0479	MALKVASVLDYVVLVKGEYNWQEQQFFQVKDKPEIKAVVIQASQDQAYLLFNNQKGKIQINDELIELPNFDKVLTSMEYFGKIIDLSGNIIEPRAARPTTFLQYRHSAFETAAGVLRRELLDRQIYTGIYAIDLFNPIGFGQRELIVGDRQTGKTHIGINTIINQKDSRTTKCIYVSIGQKRQNLVSLYHDLVQNEAMANTIVLHAPSTSPFDQYLAPYFAMAHAENLSYNYDVLIVFDDLTKHASVWREVALLTNQPIGKEAFPADIFFAHSKLLERSGKFIGRKSITALPILQTVDNDITALVSSNVISITDGQIITSSALFAQGKIPAINIGLSVSRTGSSVQAQNIRLISKEISSLYYNYQKQIKLAKLEKLDYDLNKETSDLLFKGSQVEQFLI…	512
	MHP7448_0480	MTSAINYSQKEIISQEKPQTDNDKGQAGQSNQEKNGEKDQKKADADPKKDPTPITNEDLKKNQAWWESKKEEFIDRFIGQVDNDIKAKLADINAKNKDNVEERLQQSFFWIQLRYYFQKNREGIKKDPRKYGLNIISPFAFANNLKLKRGDVTFDKENYQGLEWGNNQNDDYAKIQGVKTDKVLDVPNTLKGQEFEERIKTYFKGLESGYKQYLFKEEEFPVYKKNFNLNLDRESIDDKENILLASKPMGKEGISTWNDWIKNYFEKQSLLLDFSLNQLPNPSSSKSEIEQINLAIKKITKQNPPQISEKPEFEVRIAPDLPPIVAPEYTNLSSSEIINLYNSASQEKKSEIFFFLNPLNSRFKYNIESISETDGKIKARIKITDFVNKVRESSDKKKY…	716
	MHP7448_0481	MEAKLWNFRILTPENKIITLKNCKISLNIEQEKYFAPIQPFIVSNLEFSLIKVEISSGIYYFFAHHSLLFSLEDTVSIHLFEDLIFYKVDKKEFFFQKKLNKKNKNTLLHKLQLKANLEIGENLELYKNYQLTKQVNEENRLKELFFLVRTEVNYV	156
[truncated: 576 more rows]
