# Supplementary material for: An atypical F-type ATPase is necessary for the function of the antibody cleavage system MIB-MIP in mycoplasmas
Source: PLoS Pathog. 2026 Mar 11;22(3):e1014043. doi: 10.1371/journal.ppat.1014043 (PMC12994834; doi:10.1371/journal.ppat.1014043)
Supplement: S4 Table — (XLSX) [file ppat.1014043.s019.xlsx]

## Sheet: Mmc 1.1
Table S4: Mass Spectrometry anlaysis of the proteome of Mmc 1.1, Mmc ΔATPase, Mmc 0575-recode and Mmc 0575-K152A
Checked	Protein FDR Confidence: Combined	Master	Accession	Description	Exp. q-value: Combined	Contaminant	Marked as	Sum PEP Score	Coverage [%]	# Peptides	# PSMs	# Unique Peptides	# AAs	MW [kDa]	calc. pI	Score Sequest HT: Sequest HT	# Peptides (by Search Engine): Sequest HT	Biological Process	Cellular Component	Molecular Function	Skin	Pfam IDs	Entrez Gene ID	Gene ID	Gene Symbol	Ensembl Gene ID	Reactome Pathways	WikiPathways	# Protein Pathway Groups	Abundances (Grouped): Mmc11	Abundances (Grouped) CV [%]: Mmc11	Found in Sample: [S9] F9: Sample, Mmc11	# Protein Groups	Modifications
FALSE	High	Master Protein	MMCAP2_0803	MMCAP2_0803	0	FALSE	Myco	1135.42	80	139	749	139	1255	141	8.25	1888.68	139							MMCAP2_0803					0	3.00415e+09		High	1
	Checked	Confidence	Annotated Sequence	Modifications	Qvality PEP	Qvality q-value	# Protein Groups	# Proteins	# PSMs	Master Protein Accessions	Positions in Master Proteins	Modifications in Master Proteins	# Missed Cleavages	Theo. MH+ [Da]	Contaminant	Marked as	Abundances (Grouped): Mmc11	Abundances (Grouped) CV [%]: Mmc11	Quan Info	Found in Sample: [S9] F9: Sample, Mmc11	Confidence (by Search Engine): Sequest HT	Percolator q-Value (by Search Engine): Sequest HT	Percolator PEP (by Search Engine): Sequest HT	XCorr (by Search Engine): Sequest HT	Top Apex RT [min]	Quan Usage	Quan Ratio Usage	Sequence in Protein	Positions in Proteins
	FALSE	High	[K].AEKDGLFDER.[I]		0.00108863	0.000116773	1	1	8	MMCAP2_0803	MMCAP2_0803 [41-50]		1	1179.56	FALSE	Myco	2.73487e+07			High	High	0.0001049	0.0007052	1.24	39.11	Used	Used	K.AEKDGLFDER.I	[41-50]
	FALSE	High	[K].AKELEEVVYFVSHIVLEQGNQK.[H]		6.30512e-16	5.95478e-05	1	1	3	MMCAP2_0803	MMCAP2_0803 [124-145]		1	2559.35	FALSE	Myco	39556004			High	High	4.546e-05	1.983e-13	7.77	125.27	Used	Used	K.AKELEEVVYFVSHIVLEQGNQK.H	[124-145]
	FALSE	High	[K].AIKIELANPDTIR.[S]		4.30794e-08	5.95478e-05	1	1	4	MMCAP2_0803	MMCAP2_0803 [9-21]		1	1453.84	FALSE	Myco	1.88372e+07			High	High	4.546e-05	1.059e-05	4.23	71.91	Used	Used	K.AIKIELANPDTIR.S	[9-21]
	FALSE	High	[R].ALMLGSSAILGPK.[D]		1.15372e-06	5.95478e-05	1	1	2	MMCAP2_0803	MMCAP2_0803 [525-537]		0	1257.72	FALSE	Myco	16573274			High	High	4.546e-05	4.07e-05	3.53	91.63	Used	Used	R.ALMLGSSAILGPK.D	[525-537]
	FALSE	High	[R].ALMLGSSAILGPK.[D]	1xOxidation [M3]	4.14614e-07	5.95478e-05	1	1	31	MMCAP2_0803	MMCAP2_0803 [525-537]		0	1273.72	FALSE	Myco	3.86752e+07			High	High	4.546e-05	2.697e-05	3.33	82.74	Used	Not Used	R.ALMLGSSAILGPK.D	[525-537]
	FALSE	High	[K].AIVTPGQDIILGNYYLTTEEK.[Y]		5.49098e-12	5.95478e-05	1	1	6	MMCAP2_0803	MMCAP2_0803 [541-561]		0	2338.22	FALSE	Myco	5.13675e+07			High	High	4.546e-05	2.42e-07	4.87	118.46	Used	Used	K.AIVTPGQDIILGNYYLTTEEK.Y	[541-561]
	FALSE	High	[K].APLESSSWLSSASFQDTAR.[V]		8.37874e-16	5.95478e-05	1	1	2	MMCAP2_0803	MMCAP2_0803 [1186-1204]		0	2039.97	FALSE	Myco	1.59239e+07			High	High	4.546e-05	5.412e-09	6.65	99.09	Used	Used	K.APLESSSWLSSASFQDTAR.V	[1186-1204]
	FALSE	High	[K].AQIFGIK.[K]		0.00951228	0.000886913	1	1	5	MMCAP2_0803	MMCAP2_0803 [1178-1184]		0	776.466	FALSE	Myco	86444288			High	High	0.0004859	0.003391	2.02	60.54	Used	Used	K.AQIFGIK.K	[1178-1184]
	FALSE	High	[K].AQIFGIKK.[A]		0.0204662	0.0014767	1	1	1	MMCAP2_0803	MMCAP2_0803 [1178-1185]		1	904.561	FALSE	Myco	9675512			High	High	0.0007413	0.006294	2.59	39.36	Used	Used	K.AQIFGIKK.A	[1178-1185]
	FALSE	High	[R].AVEYLLEK.[V]		0.000889557	0.000116773	1	1	6	MMCAP2_0803	MMCAP2_0803 [226-233]		0	964.535	FALSE	Myco	69536336			High	High	0.0001049	0.0006219	1.24	62.43	Used	Used	R.AVEYLLEK.V	[226-233]
	FALSE	High	[R].AVEYLLEKVDLKK.[E]		2.20107e-07	5.95478e-05	1	1	1	MMCAP2_0803	MMCAP2_0803 [226-238]		2	1547.9	FALSE	Myco	2310940			High	High	4.546e-05	2.081e-05	3.26	69.96	Used	Used	R.AVEYLLEKVDLKK.E	[226-238]
	FALSE	High	[K].CGVELTESIVR.[R]	1xCarbamidomethyl [C1]	1.45248e-05	0.000116773	1	1	3	MMCAP2_0803	MMCAP2_0803 [80-90]		0	1262.64	FALSE	Myco	11406885			High	High	7.987e-05	0.0001026	3.59	73.64	Used	Used	K.CGVELTESIVR.R	[80-90]
	FALSE	High	[K].CGVELTESIVRR.[E]	1xCarbamidomethyl [C1]	0.00011649	0.000116773	1	1	2	MMCAP2_0803	MMCAP2_0803 [80-91]		1	1418.74	FALSE	Myco	7.76925e+06			High	High	9.092e-05	0.0002173	3.78	60.19	Used	Used	K.CGVELTESIVRR.E	[80-91]
	FALSE	High	[K].CYGLNLATASVVNIGEPVGVIAAQSIGEPGTQLTMR.[N]	1xCarbamidomethyl [C1]; 1xOxidation [M35]	8.81667e-10	5.95478e-05	1	1	1	MMCAP2_0803	MMCAP2_0803 [960-995]		0	3702.88	FALSE	Myco			No Quan Values	High	High	4.546e-05	2.068e-06	3.72		Not Used	Not Used	K.CYGLNLATASVVNIGEPVGVIAAQSIGEPGTQLTMR.N	[960-995]
	FALSE	High	[K].DGLFDER.[I]		0.00364916	0.000446653	1	1	7	MMCAP2_0803	MMCAP2_0803 [44-50]		0	851.389	FALSE	Myco	5.29975e+07			High	High	0.0002343	0.001643	1.29	61.71	Used	Used	K.DGLFDER.I	[44-50]
	FALSE	High	[K].DKIQNELATVLR.[K]		1.84027e-06	5.95478e-05	1	1	2	MMCAP2_0803	MMCAP2_0803 [765-776]		1	1399.79	FALSE	Myco	10473250			High	High	4.546e-05	4.878e-05	3.31	84.56	Used	Used	K.DKIQNELATVLR.K	[765-776]
	FALSE	High	[K].DLGFSFSTK.[S]		0.00406384	0.000572813	1	1	2	MMCAP2_0803	MMCAP2_0803 [700-708]		0	1001.49	FALSE	Myco	20837644			High	High	0.000302	0.001777	2.51	88.2	Used	Used	K.DLGFSFSTK.S	[700-708]
	FALSE	High	[K].DRPVLLNR.[A]		0.00349921	0.000383662	1	1	3	MMCAP2_0803	MMCAP2_0803 [461-468]		0	982.579	FALSE	Myco	44744892			High	High	0.0002133	0.001591	1.25	38.1	Used	Used	K.DRPVLLNR.A	[461-468]
	FALSE	High	[K].DVKNPIFVMVDSGAR.[G]		1.08224e-06	5.95478e-05	1	1	3	MMCAP2_0803	MMCAP2_0803 [778-792]		1	1647.85	FALSE	Myco	3.79103e+06			High	High	4.546e-05	3.966e-05	3.98	98.21	Used	Used	K.DVKNPIFVMVDSGAR.G	[778-792]
	FALSE	High	[K].DVKNPIFVMVDSGAR.[G]	1xOxidation [M9]	1.31079e-09	5.95478e-05	1	1	4	MMCAP2_0803	MMCAP2_0803 [778-792]		1	1663.85	FALSE	Myco	3.80629e+06			High	High	4.546e-05	2.444e-06	4.47	76.16	Used	Not Used	K.DVKNPIFVMVDSGAR.G	[778-792]
	FALSE	High	[K].EAVKEFIYDFSQDIDK.[V]		1.50839e-12	5.95478e-05	1	1	5	MMCAP2_0803	MMCAP2_0803 [644-659]		1	1946.94	FALSE	Myco	2.66113e+06			High	High	4.546e-05	1.4e-07	5.12	108.65	Used	Used	K.EAVKEFIYDFSQDIDK.V	[644-659]
	FALSE	High	[K].EAVKEFIYDFSQDIDKVIENVQVQQPIK.[K]		3.08868e-09	5.95478e-05	1	1	2	MMCAP2_0803	MMCAP2_0803 [644-671]		2	3322.72	FALSE	Myco	8.10287e+06			High	High	4.546e-05	3.501e-06	4.52	126.21	Used	Used	K.EAVKEFIYDFSQDIDKVIENVQVQQPIK.K	[644-671]
	FALSE	High	[K].EFIYDFSQDIDKVIENVQVQQPIK.[K]		2.87883e-09	5.95478e-05	1	1	1	MMCAP2_0803	MMCAP2_0803 [648-671]		1	2895.48	FALSE	Myco			No Quan Values	High	High	4.546e-05	3.401e-06	3.74		Not Used	Not Used	K.EFIYDFSQDIDKVIENVQVQQPIK.K	[648-671]
	FALSE	High	[R].EGLTVSEYFVSTHGAR.[K]		6.40272e-11	5.95478e-05	1	1	10	MMCAP2_0803	MMCAP2_0803 [826-841]		0	1752.86	FALSE	Myco	67451448			High	High	4.546e-05	6.827e-07	5	77.6	Used	Used	R.EGLTVSEYFVSTHGAR.K	[826-841]
	FALSE	High	[R].EKLQLTILDVIDLINDPNHR.[D]		6.30512e-16	5.95478e-05	1	1	2	MMCAP2_0803	MMCAP2_0803 [165-184]		1	2359.3	FALSE	Myco	10365735			High	High	4.546e-05	2.938e-11	9.03	125.13	Used	Used	R.EKLQLTILDVIDLINDPNHR.D	[165-184]
	FALSE	High	[R].EKLQLTILDVIDLINDPNHRDTK.[K]		3.55392e-13	5.95478e-05	1	1	3	MMCAP2_0803	MMCAP2_0803 [165-187]		2	2703.47	FALSE	Myco	1.92483e+07			High	High	4.546e-05	7.597e-08	6.93	122.57	Used	Used	R.EKLQLTILDVIDLINDPNHRDTK.K	[165-187]
	FALSE	High	[K].EIEAIKVQLENSK.[K]		6.04642e-08	5.95478e-05	1	1	3	MMCAP2_0803	MMCAP2_0803 [239-251]		1	1500.83	FALSE	Myco	5.69517e+06			High	High	4.546e-05	1.221e-05	3.86	61.86	Used	Used	K.EIEAIKVQLENSK.K	[239-251]
	FALSE	High	[K].EIEAIKVQLENSKK.[T]		3.9142e-07	5.95478e-05	1	1	3	MMCAP2_0803	MMCAP2_0803 [239-252]		2	1628.92	FALSE	Myco	5.92896e+06			High	High	4.546e-05	2.639e-05	3.76	49.36	Used	Used	K.EIEAIKVQLENSKK.T	[239-252]
	FALSE	High	[K].ELEEVVYFVSHIVLEQGNQK.[H]		9.51808e-12	5.95478e-05	1	1	3	MMCAP2_0803	MMCAP2_0803 [126-145]		0	2360.21	FALSE	Myco			No Quan Values	High	High	4.546e-05	3.051e-07	6.88		Not Used	Not Used	K.ELEEVVYFVSHIVLEQGNQK.H	[126-145]
	FALSE	High	[K].ELLDVTTPK.[G]		0.000735491	0.000116773	1	1	5	MMCAP2_0803	MMCAP2_0803 [1017-1025]		0	1015.57	FALSE	Myco	6938173			High	High	0.0001049	0.0005533	2.56	67.14	Used	Used	K.ELLDVTTPK.G	[1017-1025]
	FALSE	High	[K].ELSLIIER.[Y]		0.00503575	0.000685874	1	1	7	MMCAP2_0803	MMCAP2_0803 [674-681]		0	972.572	FALSE	Myco	5.16352e+07			High	High	0.0003834	0.002085	2.43	81.72	Used	Used	K.ELSLIIER.Y	[674-681]
	FALSE	High	[R].EMAITLFKPFVIQWLQDHEYAENVK.[I]		6.30512e-16	5.95478e-05	1	1	2	MMCAP2_0803	MMCAP2_0803 [414-438]		0	3049.55	FALSE	Myco	15048506			High	High	4.546e-05	7.965e-12	8.65	124.74	Used	Used	R.EMAITLFKPFVIQWLQDHEYAENVK.I	[414-438]
	FALSE	High	[R].EMAITLFKPFVIQWLQDHEYAENVK.[I]	1xOxidation [M2]	1.96007e-15	5.95478e-05	1	1	2	MMCAP2_0803	MMCAP2_0803 [414-438]		0	3065.54	FALSE	Myco	9491706			High	High	4.546e-05	8.445e-09	6.68	123.48	Used	Not Used	R.EMAITLFKPFVIQWLQDHEYAENVK.I	[414-438]
	FALSE	High	[K].EMGAPSIIVNNEK.[R]		3.49114e-05	0.000116773	1	1	2	MMCAP2_0803	MMCAP2_0803 [327-339]		0	1401.7	FALSE	Myco	1.46486e+06			High	High	9.092e-05	0.0001379	3.06	68.21	Used	Used	K.EMGAPSIIVNNEK.R	[327-339]
	FALSE	High	[K].EMGAPSIIVNNEK.[R]	1xOxidation [M2]	2.14606e-05	0.000116773	1	1	1	MMCAP2_0803	MMCAP2_0803 [327-339]		0	1417.7	FALSE	Myco	2718185			High	High	9.092e-05	0.000117	2.78	55.52	Used	Not Used	K.EMGAPSIIVNNEK.R	[327-339]
	FALSE	High	[K].EMGAPSIIVNNEKR.[M]		4.19911e-08	5.95478e-05	1	1	2	MMCAP2_0803	MMCAP2_0803 [327-340]		1	1557.81	FALSE	Myco	5933106			High	High	4.546e-05	1.048e-05	3.7	56.12	Used	Used	K.EMGAPSIIVNNEKR.M	[327-340]
	FALSE	High	[K].EMGAPSIIVNNEKR.[M]	1xOxidation [M2]	9.95703e-09	5.95478e-05	1	1	5	MMCAP2_0803	MMCAP2_0803 [327-340]		1	1573.8	FALSE	Myco	7.17845e+06			High	High	4.546e-05	5.735e-06	3.95	44.89	Used	Not Used	K.EMGAPSIIVNNEKR.M	[327-340]
	FALSE	High	[R].ERMGHIELEEPVTHIWMLK.[V]	1xOxidation [M3]	2.06427e-09	5.95478e-05	1	1	2	MMCAP2_0803	MMCAP2_0803 [92-110]		1	2364.18	FALSE	Myco	651791			High	High	4.546e-05	2.957e-06	4.3	85.98	Used	Not Used	R.ERMGHIELEEPVTHIWMLK.V	[92-110]
	FALSE	High	[K].EVLDLGSSR.[I]		0.000941645	0.000116773	1	1	7	MMCAP2_0803	MMCAP2_0803 [151-159]		0	975.511	FALSE	Myco	56536828			High	High	0.0001049	0.0006438	1.52	55.97	Used	Used	K.EVLDLGSSR.I	[151-159]
	FALSE	High	[K].EVVQDCIVK.[S]	1xCarbamidomethyl [C6]	0.00240607	0.000324526	1	1	3	MMCAP2_0803	MMCAP2_0803 [1161-1169]		0	1089.56	FALSE	Myco	48172604			High	High	0.0001718	0.001216	2.02	48.09	Used	Used	K.EVVQDCIVK.S	[1161-1169]
	FALSE	High	[R].FTFEDIYDDNK.[N]		1.56821e-07	5.95478e-05	1	1	4	MMCAP2_0803	MMCAP2_0803 [906-916]		0	1406.61	FALSE	Myco	4781839			High	High	4.546e-05	1.813e-05	3.23	96.33	Used	Used	R.FTFEDIYDDNK.N	[906-916]
	FALSE	High	[R].FTFEDIYDDNKNLIVSANTLIDK.[N]		1.47941e-14	5.95478e-05	1	1	2	MMCAP2_0803	MMCAP2_0803 [906-928]		1	2688.34	FALSE	Myco	18377494			High	High	4.546e-05	1.983e-08	6.47	123.94	Used	Used	R.FTFEDIYDDNKNLIVSANTLIDK.N	[906-928]
	FALSE	High	[R].FTFEDIYDDNKNLIVSANTLIDKNIADK.[I]		6.30512e-16	5.95478e-05	1	1	1	MMCAP2_0803	MMCAP2_0803 [906-933]		2	3229.63	FALSE	Myco			No Quan Values	High	High	4.546e-05	1.319e-09	8.61		Not Used	Not Used	R.FTFEDIYDDNKNLIVSANTLIDKNIADK.I	[906-933]
	FALSE	High	[R].FTTSEINDLYR.[R]		5.89417e-06	0.000116773	1	1	7	MMCAP2_0803	MMCAP2_0803 [303-313]		0	1358.66	FALSE	Myco	30252666			High	High	7.987e-05	7.516e-05	2.83	79.1	Used	Used	R.FTTSEINDLYR.R	[303-313]
	FALSE	High	[R].FTTSEINDLYRR.[I]		4.56888e-05	0.000116773	1	1	9	MMCAP2_0803	MMCAP2_0803 [303-314]		1	1514.76	FALSE	Myco	3.3798e+07			High	High	9.092e-05	0.0001515	2.1	68	Used	Used	R.FTTSEINDLYRR.I	[303-314]
	FALSE	High	[K].GDIKEIPIK.[S]		0.000232853	0.000116773	1	1	6	MMCAP2_0803	MMCAP2_0803 [813-821]		1	1012.6	FALSE	Myco	3305065			High	High	9.092e-05	0.0002975	2.17	45	Used	Used	K.GDIKEIPIK.S	[813-821]
	FALSE	High	[K].GFEVSAIIDTK.[H]		7.9795e-05	0.000116773	1	1	6	MMCAP2_0803	MMCAP2_0803 [880-890]		0	1179.63	FALSE	Myco	939850			High	High	9.092e-05	0.0001865	2.37	90.33	Used	Used	K.GFEVSAIIDTK.H	[880-890]
	FALSE	High	[K].GFEVSAIIDTKHDNVIVPLKDR.[L]		4.03892e-13	5.95478e-05	1	1	6	MMCAP2_0803	MMCAP2_0803 [880-901]		2	2466.34	FALSE	Myco	1.50448e+07			High	High	4.546e-05	8.03e-08	5.74	89.34	Used	Used	K.GFEVSAIIDTKHDNVIVPLKDR.L	[880-901]
	FALSE	High	[K].GKEDKLEGLK.[E]		0.000441717	0.000116773	1	1	1	MMCAP2_0803	MMCAP2_0803 [1213-1222]		2	1116.63	FALSE	Myco	1.81858e+06			High	High	0.0001049	0.0004129	3.05	23.66	Used	Used	K.GKEDKLEGLK.E	[1213-1222]
	FALSE	High	[R].GLMNDTK.[G]		0.115779	0.00433316	1	1	2	MMCAP2_0803	MMCAP2_0803 [806-812]		0	778.376	FALSE	Myco	2.15248e+06			High	High	0.002176	0.02976	1.61	26.53	Used	Used	R.GLMNDTK.G	[806-812]
	FALSE	High	[R].GLMNDTK.[G]	1xOxidation [M3]	0.0837863	0.00380028	1	1	11	MMCAP2_0803	MMCAP2_0803 [806-812]		0	794.371	FALSE	Myco	573898			High	High	0.001894	0.022	0.41	17.93	Used	Not Used	R.GLMNDTK.G	[806-812]
	FALSE	High	[R].GLMNDTKGDIK.[E]		4.92777e-06	5.95478e-05	1	1	3	MMCAP2_0803	MMCAP2_0803 [806-816]		1	1191.6	FALSE	Myco	9.84971e+06			High	High	4.546e-05	7.048e-05	3.47	34.38	Used	Used	R.GLMNDTKGDIK.E	[806-816]
	FALSE	High	[R].GLMNDTKGDIK.[E]	1xOxidation [M3]	7.9795e-05	0.000116773	1	1	2	MMCAP2_0803	MMCAP2_0803 [806-816]		1	1207.6	FALSE	Myco	5.62006e+06			High	High	9.092e-05	0.0001865	2.66	23.75	Used	Not Used	R.GLMNDTKGDIK.E	[806-816]
	FALSE	High	[R].GLMNDTKGDIKEIPIK.[S]		8.54168e-07	5.95478e-05	1	1	2	MMCAP2_0803	MMCAP2_0803 [806-821]		2	1771.96	FALSE	Myco	2103412			High	High	4.546e-05	3.606e-05	4.63	63.9	Used	Used	R.GLMNDTKGDIKEIPIK.S	[806-821]
	FALSE	High	[R].GLMNDTKGDIKEIPIK.[S]	1xOxidation [M3]	2.4694e-08	5.95478e-05	1	1	4	MMCAP2_0803	MMCAP2_0803 [806-821]		2	1787.96	FALSE	Myco	4.61652e+06			High	High	4.546e-05	8.392e-06	3.44	52.59	Used	Not Used	R.GLMNDTKGDIKEIPIK.S	[806-821]
	FALSE	High	[K].GMADIALK.[T]		0.013781	0.00114352	1	1	1	MMCAP2_0803	MMCAP2_0803 [843-850]		0	818.444	FALSE	Myco	3.10383e+06			High	High	0.0006116	0.004546	2.16	59.48	Used	Used	K.GMADIALK.T	[843-850]
	FALSE	High	[K].GMADIALK.[T]	1xOxidation [M2]	0.0181047	0.00138763	1	1	2	MMCAP2_0803	MMCAP2_0803 [843-850]		0	834.439	FALSE	Myco	3.78196e+06			High	High	0.0007137	0.005679	2.13	38.97	Used	Not Used	K.GMADIALK.T	[843-850]
	FALSE	High	[R].GNVSNFTQLVGMR.[G]		9.52284e-07	5.95478e-05	1	1	2	MMCAP2_0803	MMCAP2_0803 [793-805]		0	1422.72	FALSE	Myco	17341442			High	High	4.546e-05	3.764e-05	3.62	91.09	Used	Used	R.GNVSNFTQLVGMR.G	[793-805]
	FALSE	High	[R].GNVSNFTQLVGMR.[G]	1xOxidation [M12]	9.52202e-08	5.95478e-05	1	1	13	MMCAP2_0803	MMCAP2_0803 [793-805]		0	1438.71	FALSE	Myco	3.48697e+07			High	High	4.546e-05	1.476e-05	3.86	77.2	Used	Not Used	R.GNVSNFTQLVGMR.G	[793-805]
	FALSE	High	[K].GQGMIFSSLDEAFMAYK.[S]		5.63445e-10	5.95478e-05	1	1	1	MMCAP2_0803	MMCAP2_0803 [565-581]		0	1894.87	FALSE	Myco			No Quan Values	High	High	4.546e-05	1.709e-06	4.91		Not Used	Not Used	K.GQGMIFSSLDEAFMAYK.S	[565-581]
	FALSE	High	[K].GQGMIFSSLDEAFMAYK.[S]	1xOxidation [M]	6.40405e-09	5.95478e-05	1	1	5	MMCAP2_0803	MMCAP2_0803 [565-581]		0	1910.87	FALSE	Myco	2691991			High	High	4.546e-05	4.769e-06	4.67	122.84	Used	Not Used	K.GQGMIFSSLDEAFMAYK.S	[565-581]
	FALSE	High	[K].GQGMIFSSLDEAFMAYK.[S]	2xOxidation [M4; M14]	7.13746e-12	5.95478e-05	1	1	7	MMCAP2_0803	MMCAP2_0803 [565-581]		0	1926.86	FALSE	Myco	2.34591e+06			High	High	4.546e-05	2.702e-07	5.27	117.78	Used	Not Used	K.GQGMIFSSLDEAFMAYK.S	[565-581]
	FALSE	High	[K].HDNVIVPLK.[D]		0.00418691	0.000572813	1	1	1	MMCAP2_0803	MMCAP2_0803 [891-899]		0	1034.6	FALSE	Myco	2.76627e+06			High	High	0.000302	0.001821	0.77	47.59	Used	Used	K.HDNVIVPLK.D	[891-899]
	FALSE	High	[K].HDNVIVPLKDR.[L]		5.85665e-07	5.95478e-05	1	1	11	MMCAP2_0803	MMCAP2_0803 [891-901]		1	1305.73	FALSE	Myco	4.21236e+07			High	High	4.546e-05	3.106e-05	3.4	38.65	Used	Used	K.HDNVIVPLKDR.L	[891-901]
	FALSE	High	[K].HFIEKEVLDLGSSR.[I]		4.50334e-12	5.95478e-05	1	1	9	MMCAP2_0803	MMCAP2_0803 [146-159]		1	1629.86	FALSE	Myco	11835890			High	High	4.546e-05	2.221e-07	5.54	67.17	Used	Used	K.HFIEKEVLDLGSSR.I	[146-159]
	FALSE	High	[K].KAPLESSSWLSSASFQDTAR.[V]		6.30512e-16	5.95478e-05	1	1	3	MMCAP2_0803	MMCAP2_0803 [1185-1204]		1	2168.06	FALSE	Myco	2.59432e+07			High	High	4.546e-05	1.888e-09	6.5	84.32	Used	Used	K.KAPLESSSWLSSASFQDTAR.V	[1185-1204]
	FALSE	High	[K].KEIEAIK.[V]		0.0400363	0.00239128	1	1	2	MMCAP2_0803	MMCAP2_0803 [238-244]		1	830.498	FALSE	Myco	1.45756e+07			High	High	0.001142	0.01127	1.67	20.8	Used	Used	K.KEIEAIK.V	[238-244]
	FALSE	High	[K].KELSLIIER.[Y]		5.64476e-05	0.000116773	1	1	1	MMCAP2_0803	MMCAP2_0803 [673-681]		1	1100.67	FALSE	Myco	1.29352e+06			High	High	9.092e-05	0.0001638	1.59	58.99	Used	Used	K.KELSLIIER.Y	[673-681]
	FALSE	High	[R].KGMADIALK.[T]		7.09533e-06	0.000116773	1	1	3	MMCAP2_0803	MMCAP2_0803 [842-850]		1	946.539	FALSE	Myco	13422731			High	High	7.987e-05	8.028e-05	3.55	42.75	Used	Used	R.KGMADIALK.T	[842-850]
	FALSE	High	[R].KGMADIALK.[T]	1xOxidation [M3]	3.11103e-05	0.000116773	1	1	21	MMCAP2_0803	MMCAP2_0803 [842-850]		1	962.534	FALSE	Myco	2.04242e+07			High	High	9.092e-05	0.0001326	3.59	27.03	Used	Not Used	R.KGMADIALK.T	[842-850]
	FALSE	High	[K].KKELSLIIER.[Y]		0.000253087	0.000116773	1	1	2	MMCAP2_0803	MMCAP2_0803 [672-681]		2	1228.76	FALSE	Myco	6.27822e+06			High	High	9.092e-05	0.0003091	4.07	45.74	Used	Used	K.KKELSLIIER.Y	[672-681]
	FALSE	High	[R].KTAEMLDK.[M]		0.00254141	0.000324526	1	1	2	MMCAP2_0803	MMCAP2_0803 [690-697]		1	935.487	FALSE	Myco			No Quan Values	High	High	0.0001718	0.001265	2.94		Not Used	Not Used	R.KTAEMLDK.M	[690-697]
	FALSE	High	[R].KTAEMLDK.[M]	1xOxidation [M5]	0.000249864	0.000116773	1	1	4	MMCAP2_0803	MMCAP2_0803 [690-697]		1	951.482	FALSE	Myco	677282			High	High	9.092e-05	0.0003075	2.22	16.62	Used	Not Used	R.KTAEMLDK.M	[690-697]
	FALSE	High	[R].IAAILDLK.[A]		0.000581214	0.000116773	1	1	8	MMCAP2_0803	MMCAP2_0803 [116-123]		0	856.55	FALSE	Myco	8.49063e+07			High	High	0.0001049	0.0004806	1.35	80.75	Used	Used	R.IAAILDLK.A	[116-123]
	FALSE	High	[K].IELANPDTIR.[S]		0.000130745	0.000116773	1	1	5	MMCAP2_0803	MMCAP2_0803 [12-21]		0	1141.62	FALSE	Myco	71471904			High	High	9.092e-05	0.0002283	3.52	65.5	Used	Used	K.IELANPDTIR.S	[12-21]
	FALSE	High	[R].LETFDALK.[R]		0.00356273	0.000446653	1	1	1	MMCAP2_0803	MMCAP2_0803 [264-271]		0	936.504	FALSE	Myco	831166			High	High	0.0002343	0.001613	2.09	68.21	Used	Used	R.LETFDALK.R	[264-271]
	FALSE	High	[R].LGIQAFEPK.[L]		9.30697e-05	0.000116773	1	1	6	MMCAP2_0803	MMCAP2_0803 [475-483]		0	1002.56	FALSE	Myco	84640824			High	High	9.092e-05	0.0001984	3.29	75.23	Used	Used	R.LGIQAFEPK.L	[475-483]
	FALSE	High	[R].LHPLVTTAFNADFDGDQMAVHVPITK.[E]		6.30512e-16	5.95478e-05	1	1	4	MMCAP2_0803	MMCAP2_0803 [492-517]		0	2837.43	FALSE	Myco	1.74114e+07			High	High	4.546e-05	2.068e-12	9.13	103.97	Used	Used	R.LHPLVTTAFNADFDGDQMAVHVPITK.E	[492-517]
	FALSE	High	[R].LHPLVTTAFNADFDGDQMAVHVPITK.[E]	1xOxidation [M18]	6.30512e-16	5.95478e-05	1	1	13	MMCAP2_0803	MMCAP2_0803 [492-517]		0	2853.42	FALSE	Myco	2.63326e+07			High	High	4.546e-05	5.34e-10	7.06	95.72	Used	Not Used	R.LHPLVTTAFNADFDGDQMAVHVPITK.E	[492-517]
	FALSE	High	[R].IKELLDVTTPK.[G]		2.37681e-06	5.95478e-05	1	1	17	MMCAP2_0803	MMCAP2_0803 [1015-1025]		1	1256.75	FALSE	Myco	8.25137e+07			High	High	4.546e-05	5.379e-05	2.71	61.88	Used	Used	R.IKELLDVTTPK.G	[1015-1025]
	FALSE	High	[R].LLEELKNTAVPFSIDEATSLISK.[Y]		6.32002e-13	5.95478e-05	1	1	5	MMCAP2_0803	MMCAP2_0803 [192-214]		1	2518.37	FALSE	Myco	29392050			High	High	4.546e-05	9.703e-08	4.84	123.02	Used	Used	R.LLEELKNTAVPFSIDEATSLISK.Y	[192-214]
	FALSE	High	[R].IIEVWSDVK.[D]		0.00051161	0.000116773	1	1	3	MMCAP2_0803	MMCAP2_0803 [756-764]		0	1088.6	FALSE	Myco	8946645			High	High	0.0001049	0.0004471	2.27	80.65	Used	Used	R.IIEVWSDVK.D	[756-764]
	FALSE	High	[R].IIEVWSDVKDK.[I]		2.8612e-06	5.95478e-05	1	1	4	MMCAP2_0803	MMCAP2_0803 [756-766]		1	1331.72	FALSE	Myco	20153836			High	High	4.546e-05	5.773e-05	3.88	66.06	Used	Used	R.IIEVWSDVKDK.I	[756-766]
	FALSE	High	[R].IIEVWSDVKDKIQNELATVLR.[K]		1.05438e-11	5.95478e-05	1	1	2	MMCAP2_0803	MMCAP2_0803 [756-776]		2	2469.37	FALSE	Myco	15330021			High	High	4.546e-05	3.184e-07	4.5	124.01	Used	Used	R.IIEVWSDVKDKIQNELATVLR.K	[756-776]
	FALSE	High	[R].IIIRNER.[L]		0.00214262	0.000324526	1	1	2	MMCAP2_0803	MMCAP2_0803 [315-321]		1	913.558	FALSE	Myco	6.54057e+06			High	High	0.0001718	0.00112	1.37	24.06	Used	Used	R.IIIRNER.L	[315-321]
	FALSE	High	[K].IIMAGISSVIIR.[S]		2.42285e-06	5.95478e-05	1	1	3	MMCAP2_0803	MMCAP2_0803 [934-945]		0	1272.77	FALSE	Myco	2.28437e+06			High	High	4.546e-05	5.413e-05	3.57	105.1	Used	Used	K.IIMAGISSVIIR.S	[934-945]
	FALSE	High	[K].IIMAGISSVIIR.[S]	1xOxidation [M3]	1.08215e-07	5.95478e-05	1	1	6	MMCAP2_0803	MMCAP2_0803 [934-945]		0	1288.77	FALSE	Myco	4.03687e+06			High	High	4.546e-05	1.555e-05	3.4	89.02	Used	Not Used	K.IIMAGISSVIIR.S	[934-945]
	FALSE	High	[R].LNSYLLTTVGK.[L]		2.05203e-05	0.000116773	1	1	4	MMCAP2_0803	MMCAP2_0803 [610-620]		0	1208.69	FALSE	Myco	111984640			High	High	9.092e-05	0.0001153	2.56	78	Used	Used	R.LNSYLLTTVGK.L	[610-620]
	FALSE	High	[R].LQGIEISDK.[Y]		0.00139005	0.000186959	1	1	2	MMCAP2_0803	MMCAP2_0803 [1117-1125]		0	1002.55	FALSE	Myco	6974983			High	High	0.0001262	0.0008287	2.25	55.24	Used	Used	R.LQGIEISDK.Y	[1117-1125]
	FALSE	High	[R].LQGIEISDKYIEIIIK.[Q]		9.04141e-14	5.95478e-05	1	1	7	MMCAP2_0803	MMCAP2_0803 [1117-1132]		1	1875.08	FALSE	Myco	2.856e+07			High	High	4.546e-05	4.266e-08	5.76	116	Used	Used	R.LQGIEISDKYIEIIIK.Q	[1117-1132]
	FALSE	High	[K].LQLTILDVIDLINDPNHR.[D]		1.63918e-12	5.95478e-05	1	1	1	MMCAP2_0803	MMCAP2_0803 [167-184]		0	2102.16	FALSE	Myco	6328695			High	High	4.546e-05	1.45e-07	4.2	126.4	Used	Used	K.LQLTILDVIDLINDPNHR.D	[167-184]
	FALSE	High	[K].LQLTILDVIDLINDPNHRDTK.[K]		1.12414e-10	5.95478e-05	1	1	3	MMCAP2_0803	MMCAP2_0803 [167-187]		1	2446.33	FALSE	Myco	12118837			High	High	4.546e-05	8.659e-07	4.52	125.02	Used	Used	K.LQLTILDVIDLINDPNHRDTK.K	[167-187]
	FALSE	High	[K].LQLTILDVIDLINDPNHRDTKK.[A]		0.000218393	0.000116773	1	1	1	MMCAP2_0803	MMCAP2_0803 [167-188]		2	2574.42	FALSE	Myco			No Quan Values	High	High	9.092e-05	0.0002881	3.22		Not Used	Not Used	K.LQLTILDVIDLINDPNHRDTKK.A	[167-188]
	FALSE	High	[K].IQNELATVLR.[K]		0.000180175	0.000116773	1	1	4	MMCAP2_0803	MMCAP2_0803 [767-776]		0	1156.67	FALSE	Myco	18582108			High	High	9.092e-05	0.0002631	1.41	76.67	Used	Used	K.IQNELATVLR.K	[767-776]
	FALSE	High	[K].IQNELATVLRK.[D]		1.94879e-09	5.95478e-05	1	1	3	MMCAP2_0803	MMCAP2_0803 [767-777]		1	1284.76	FALSE	Myco	1.68287e+07			High	High	4.546e-05	2.89e-06	4.8	60.16	Used	Used	K.IQNELATVLRK.D	[767-777]
	FALSE	High	[K].ITDSGDSDLLPGEVITIQNCK.[E]	1xCarbamidomethyl [C20]	6.78516e-16	5.95478e-05	1	1	7	MMCAP2_0803	MMCAP2_0803 [1140-1160]		0	2275.11	FALSE	Myco	21344102			High	High	4.546e-05	4.786e-09	6.12	101.46	Used	Used	K.ITDSGDSDLLPGEVITIQNCK.E	[1140-1160]
	FALSE	High	[K].ITDSGDSDLLPGEVITIQNCKEVVQDCIVK.[S]	2xCarbamidomethyl [C20; C27]	6.30512e-16	5.95478e-05	1	1	1	MMCAP2_0803	MMCAP2_0803 [1140-1169]		1	3345.66	FALSE	Myco			No Quan Values	High	High	4.546e-05	2.888e-09	6.88		Not Used	Not Used	K.ITDSGDSDLLPGEVITIQNCKEVVQDCIVK.S	[1140-1169]
	FALSE	High	[K].LTEGAIDLHQLLEFGGIQDVQNYILK.[E]		7.85945e-08	5.95478e-05	1	1	1	MMCAP2_0803	MMCAP2_0803 [1084-1109]		0	2927.55	FALSE	Myco	3.73567e+06			High	High	4.546e-05	1.362e-05	4.3	126.11	Used	Used	K.LTEGAIDLHQLLEFGGIQDVQNYILK.E	[1084-1109]
	FALSE	High	[R].LVDVSQEIVVVNEDCEPTK.[G]	1xCarbamidomethyl [C15]	1.09551e-12	5.95478e-05	1	1	4	MMCAP2_0803	MMCAP2_0803 [861-879]		0	2173.07	FALSE	Myco	2.24688e+06			High	High	4.546e-05	1.225e-07	5.56	94.18	Used	Used	R.LVDVSQEIVVVNEDCEPTK.G	[861-879]
	FALSE	High	[R].LVDVSQEIVVVNEDCEPTKGFEVSAIIDTK.[H]	1xCarbamidomethyl [C15]	0.000643564	0.000116773	1	1	1	MMCAP2_0803	MMCAP2_0803 [861-890]		1	3333.68	FALSE	Myco			No Quan Values	High	High	0.0001049	0.0005114	2.41		Not Used	Not Used	R.LVDVSQEIVVVNEDCEPTKGFEVSAIIDTK.H	[861-890]
	FALSE	High	[-].MENLNR.[K]	1xOxidation [M1]	0.00670326	0.000840405	1	1	3	MMCAP2_0803	MMCAP2_0803 [1-6]		0	792.367	FALSE	Myco	661801			High	High	0.0004586	0.002583	0.66	18.38	Used	Not Used	-.MENLNR.K	[1-6]
	FALSE	High	[R].MGHIELEEPVTHIWMLK.[V]		2.46864e-11	5.95478e-05	1	1	4	MMCAP2_0803	MMCAP2_0803 [94-110]		0	2063.05	FALSE	Myco	1.31976e+06			High	High	4.546e-05	4.562e-07	6.54	98.96	Used	Used	R.MGHIELEEPVTHIWMLK.V	[94-110]
	FALSE	High	[R].MGHIELEEPVTHIWMLK.[V]	1xOxidation [M]	4.95734e-11	5.95478e-05	1	1	10	MMCAP2_0803	MMCAP2_0803 [94-110]		0	2079.04	FALSE	Myco	9.25317e+06			High	High	4.546e-05	6.119e-07	5.25	93.67	Used	Not Used	R.MGHIELEEPVTHIWMLK.V	[94-110]
	FALSE	High	[R].MGHIELEEPVTHIWMLK.[V]	2xOxidation [M1; M15]	1.98531e-15	5.95478e-05	1	1	13	MMCAP2_0803	MMCAP2_0803 [94-110]		0	2095.04	FALSE	Myco	5423587			High	High	4.546e-05	8.484e-09	5.94	88.1	Used	Not Used	R.MGHIELEEPVTHIWMLK.V	[94-110]
	FALSE	High	[K].MKDLGFSFSTK.[S]		0.000508355	0.000116773	1	1	3	MMCAP2_0803	MMCAP2_0803 [698-708]		1	1260.63	FALSE	Myco	5417111			High	High	0.0001049	0.0004465	1.98	68.85	Used	Used	K.MKDLGFSFSTK.S	[698-708]
	FALSE	High	[K].MKDLGFSFSTK.[S]	1xOxidation [M1]	6.48777e-07	5.95478e-05	1	1	2	MMCAP2_0803	MMCAP2_0803 [698-708]		1	1276.62	FALSE	Myco	1.66933e+07			High	High	4.546e-05	3.23e-05	3.73	60.2	Used	Not Used	K.MKDLGFSFSTK.S	[698-708]
	FALSE	High	[K].MLLQNDPK.[V]		0.00118875	0.000116773	1	1	4	MMCAP2_0803	MMCAP2_0803 [443-450]		0	958.503	FALSE	Myco	10094376			High	High	0.0001049	0.0007471	1.9	41.89	Used	Used	K.MLLQNDPK.V	[443-450]
	FALSE	High	[K].MLLQNDPK.[V]	1xOxidation [M1]	0.000362278	0.000116773	1	1	23	MMCAP2_0803	MMCAP2_0803 [443-450]		0	974.498	FALSE	Myco	2.74064e+07			High	High	0.0001049	0.0003711	1.63	31.49	Used	Not Used	K.MLLQNDPK.V	[443-450]
	FALSE	High	[R].MLQEAVDALFDNER.[K]		1.22958e-09	5.95478e-05	1	1	6	MMCAP2_0803	MMCAP2_0803 [341-354]		0	1650.78	FALSE	Myco	4.43202e+06			High	High	4.546e-05	2.374e-06	4.78	112.24	Used	Used	R.MLQEAVDALFDNER.K	[341-354]
	FALSE	High	[R].MLQEAVDALFDNER.[K]	1xOxidation [M1]	1.21382e-10	5.95478e-05	1	1	19	MMCAP2_0803	MMCAP2_0803 [341-354]		0	1666.77	FALSE	Myco	1.9647e+07			High	High	4.546e-05	8.935e-07	4.37	101.01	Used	Not Used	R.MLQEAVDALFDNER.K	[341-354]
	FALSE	High	[K].MYQAGLPR.[E]		0.0031028	0.000383662	1	1	2	MMCAP2_0803	MMCAP2_0803 [406-413]		0	935.477	FALSE	Myco	14124509			High	High	0.0002133	0.00146	2.25	47.69	Used	Used	K.MYQAGLPR.E	[406-413]
	FALSE	High	[K].MYQAGLPR.[E]	1xOxidation [M1]	0.000935714	0.000116773	1	1	22	MMCAP2_0803	MMCAP2_0803 [406-413]		0	951.472	FALSE	Myco	4.41806e+07			High	High	0.0001049	0.000642	2.88	40.04	Used	Not Used	K.MYQAGLPR.E	[406-413]
	FALSE	High	[R].NFHTGGVAGNVDITQGLPR.[I]		1.58709e-15	5.95478e-05	1	1	8	MMCAP2_0803	MMCAP2_0803 [996-1014]		0	1952.99	FALSE	Myco	6.1086e+07			High	High	4.546e-05	7.719e-09	5.16	76.03	Used	Used	R.NFHTGGVAGNVDITQGLPR.I	[996-1014]
	FALSE	High	[K].NIADKIIMAGISSVIIR.[S]		6.40338e-10	5.95478e-05	1	1	1	MMCAP2_0803	MMCAP2_0803 [929-945]		1	1814.06	FALSE	Myco	5514751			High	High	4.546e-05	1.803e-06	5.25	123.39	Used	Used	K.NIADKIIMAGISSVIIR.S	[929-945]
	FALSE	High	[K].NIADKIIMAGISSVIIR.[S]	1xOxidation [M8]	3.44205e-13	5.95478e-05	1	1	2	MMCAP2_0803	MMCAP2_0803 [929-945]		1	1830.05	FALSE	Myco	3.26557e+06			High	High	4.546e-05	7.505e-08	5.59	121.22	Used	Not Used	K.NIADKIIMAGISSVIIR.S	[929-945]
	FALSE	High	[K].NLIVSANTLIDK.[N]		0.00147943	0.000186959	1	1	1	MMCAP2_0803	MMCAP2_0803 [917-928]		0	1300.75	FALSE	Myco	2.81912e+06			High	High	0.0001262	0.0008663	2.93	86.91	Used	Used	K.NLIVSANTLIDK.N	[917-928]
	FALSE	High	[K].NLIVSANTLIDKNIADK.[I]		8.37859e-08	5.95478e-05	1	1	2	MMCAP2_0803	MMCAP2_0803 [917-933]		1	1842.03	FALSE	Myco	557570			High	High	4.546e-05	1.398e-05	3.77	89.17	Used	Used	K.NLIVSANTLIDKNIADK.I	[917-933]
	FALSE	High	[K].NPIFVMVDSGAR.[G]		3.58173e-05	0.000116773	1	1	3	MMCAP2_0803	MMCAP2_0803 [781-792]		0	1305.66	FALSE	Myco	11182063			High	High	9.092e-05	0.0001391	3.53	89.34	Used	Used	K.NPIFVMVDSGAR.G	[781-792]
	FALSE	High	[K].NPIFVMVDSGAR.[G]	1xOxidation [M6]	2.39277e-05	0.000116773	1	1	5	MMCAP2_0803	MMCAP2_0803 [781-792]		0	1321.66	FALSE	Myco	1.94109e+06			High	High	9.092e-05	0.0001213	2.93	74.55	Used	Not Used	K.NPIFVMVDSGAR.G	[781-792]
	FALSE	High	[K].NTAVPFSIDEATSLISK.[Y]		4.65114e-09	5.95478e-05	1	1	3	MMCAP2_0803	MMCAP2_0803 [198-214]		0	1792.93	FALSE	Myco	2.75658e+07			High	High	4.546e-05	4.162e-06	4.18	119.01	Used	Used	K.NTAVPFSIDEATSLISK.Y	[198-214]
	FALSE	High	[K].NYECVCGR.[Y]	2xCarbamidomethyl [C4; C6]	0.000489252	0.000116773	1	1	6	MMCAP2_0803	MMCAP2_0803 [57-64]		0	1057.42	FALSE	Myco	15578201			High	High	0.0001049	0.0004373	1.17	28.39	Used	Used	K.NYECVCGR.Y	[57-64]
	FALSE	High	[K].QADQKVEQITDFYNMGMLTNSEK.[K]		9.9529e-13	5.95478e-05	1	1	1	MMCAP2_0803	MMCAP2_0803 [730-752]		1	2690.24	FALSE	Myco	2099953			High	High	4.546e-05	1.175e-07	6.31	102.71	Used	Used	K.QADQKVEQITDFYNMGMLTNSEK.K	[730-752]
	FALSE	High	[K].QADQKVEQITDFYNMGMLTNSEK.[K]	1xOxidation [M]	1.10962e-12	5.95478e-05	1	1	2	MMCAP2_0803	MMCAP2_0803 [730-752]		1	2706.24	FALSE	Myco	1.4481e+06			High	High	4.546e-05	1.229e-07	6.18	89.87	Used	Not Used	K.QADQKVEQITDFYNMGMLTNSEK.K	[730-752]
	FALSE	High	[K].QADQKVEQITDFYNMGMLTNSEK.[K]	2xOxidation [M15; M17]	9.57618e-15	5.95478e-05	1	1	2	MMCAP2_0803	MMCAP2_0803 [730-752]		1	2722.23	FALSE	Myco	2.51424e+06			High	High	4.546e-05	1.649e-08	6.64	80.12	Used	Not Used	K.QADQKVEQITDFYNMGMLTNSEK.K	[730-752]
	FALSE	High	[R].QNLLGKR.[V]		0.0144007	0.00119769	1	1	2	MMCAP2_0803	MMCAP2_0803 [383-389]		1	828.505	FALSE	Myco	2340210			High	High	0.0006509	0.004703	1.58	22.92	Used	Used	R.QNLLGKR.V	[383-389]
	FALSE	High	[K].RLETFDALK.[R]		0.000273318	0.000116773	1	1	2	MMCAP2_0803	MMCAP2_0803 [263-271]		1	1092.6	FALSE	Myco	7.60149e+06			High	High	9.092e-05	0.0003214	2.74	54.08	Used	Used	K.RLETFDALK.R	[263-271]
	FALSE	High	[K].RLETFDALKR.[S]		2.37666e-07	5.95478e-05	1	1	10	MMCAP2_0803	MMCAP2_0803 [263-272]		2	1248.71	FALSE	Myco	8.4151e+07			High	High	4.546e-05	2.149e-05	5.09	44.32	Used	Used	K.RLETFDALKR.S	[263-272]
	FALSE	High	[R].RIIEVWSDVK.[D]		2.95418e-06	5.95478e-05	1	1	1	MMCAP2_0803	MMCAP2_0803 [755-764]		1	1244.7	FALSE	Myco			No Quan Values	High	High	4.546e-05	5.838e-05	3.18		Not Used	Not Used	R.RIIEVWSDVK.D	[755-764]
	FALSE	High	[R].RIIEVWSDVKDK.[I]		5.15289e-08	5.95478e-05	1	1	1	MMCAP2_0803	MMCAP2_0803 [755-766]		2	1487.82	FALSE	Myco	2.72752e+06			High	High	4.546e-05	1.141e-05	4.46	55.5	Used	Used	R.RIIEVWSDVKDK.I	[755-766]
	FALSE	High	[R].RLVDVSQEIVVVNEDCEPTK.[G]	1xCarbamidomethyl [C16]	1.28548e-12	5.95478e-05	1	1	1	MMCAP2_0803	MMCAP2_0803 [860-879]		1	2329.17	FALSE	Myco	3.76538e+06			High	High	4.546e-05	1.308e-07	6.43	83.37	Used	Used	R.RLVDVSQEIVVVNEDCEPTK.G	[860-879]
	FALSE	High	[R].RLVDVSQEIVVVNEDCEPTKGFEVSAIIDTK.[H]	1xCarbamidomethyl [C16]	3.96257e-12	5.95478e-05	1	1	2	MMCAP2_0803	MMCAP2_0803 [860-890]		2	3489.78	FALSE	Myco	943521			High	High	4.546e-05	2.107e-07	6.78	112.15	Used	Used	R.RLVDVSQEIVVVNEDCEPTKGFEVSAIIDTK.H	[860-890]
	FALSE	High	[K].RVDYSAR.[S]		0.00100936	0.000116773	1	1	4	MMCAP2_0803	MMCAP2_0803 [389-395]		1	866.448	FALSE	Myco	36845824			High	High	0.0001049	0.0006722	1.83	18.65	Used	Used	K.RVDYSAR.S	[389-395]
	FALSE	High	[K].SGTTISAGDVVAFTHK.[Y]		1.20608e-10	5.95478e-05	1	1	5	MMCAP2_0803	MMCAP2_0803 [709-724]		0	1590.81	FALSE	Myco	3.56879e+07			High	High	4.546e-05	8.908e-07	4.42	71.05	Used	Used	K.SGTTISAGDVVAFTHK.Y	[709-724]
	FALSE	High	[K].SGTTISAGDVVAFTHKYDEFK.[Q]		4.11803e-11	5.95478e-05	1	1	3	MMCAP2_0803	MMCAP2_0803 [709-729]		1	2273.11	FALSE	Myco	24055327			High	High	4.546e-05	5.656e-07	7.7	91.13	Used	Used	K.SGTTISAGDVVAFTHKYDEFK.Q	[709-729]
	FALSE	High	[K].SGTTISAGDVVAFTHKYDEFKQADQK.[V]		4.30845e-06	5.95478e-05	1	1	1	MMCAP2_0803	MMCAP2_0803 [709-734]		2	2843.38	FALSE	Myco	5.12098e+06			High	High	4.546e-05	6.713e-05	4.97	83.75	Used	Used	K.SGTTISAGDVVAFTHKYDEFKQADQK.V	[709-734]
	FALSE	High	[K].SIRPPLSK.[A]		0.00023435	0.000116773	1	1	6	MMCAP2_0803	MMCAP2_0803 [1170-1177]		0	897.552	FALSE	Myco	13925930			High	High	9.092e-05	0.0002978	2.3	30.27	Used	Used	K.SIRPPLSK.A	[1170-1177]
	FALSE	High	[K].SNQADLNSLIGIALSALPEQK.[F]		6.30512e-16	5.95478e-05	1	1	3	MMCAP2_0803	MMCAP2_0803 [582-602]		0	2182.17	FALSE	Myco	11499173			High	High	4.546e-05	3.611e-09	6.34	126.51	Used	Used	K.SNQADLNSLIGIALSALPEQK.F	[582-602]
	FALSE	High	[R].SNQRPEWMVMR.[V]		1.39752e-08	5.95478e-05	1	1	2	MMCAP2_0803	MMCAP2_0803 [273-283]		0	1433.68	FALSE	Myco	4.11805e+06			High	High	4.546e-05	6.61e-06	4.92	58.89	Used	Used	R.SNQRPEWMVMR.V	[273-283]
	FALSE	High	[R].SNQRPEWMVMR.[V]	1xOxidation [M]	5.49325e-08	5.95478e-05	1	1	9	MMCAP2_0803	MMCAP2_0803 [273-283]		0	1449.67	FALSE	Myco	6.00516e+06			High	High	4.546e-05	1.172e-05	4.19	45.42	Used	Not Used	R.SNQRPEWMVMR.V	[273-283]
	FALSE	High	[R].SNQRPEWMVMR.[V]	2xOxidation [M8; M10]	3.12813e-10	5.95478e-05	1	1	7	MMCAP2_0803	MMCAP2_0803 [273-283]		0	1465.67	FALSE	Myco	9.33341e+06			High	High	4.546e-05	1.333e-06	4.15	35.78	Used	Not Used	R.SNQRPEWMVMR.V	[273-283]
	FALSE	High	[K].SSFREGLTVSEYFVSTHGAR.[K]		1.42487e-05	0.000116773	1	1	1	MMCAP2_0803	MMCAP2_0803 [822-841]		1	2230.09	FALSE	Myco	569006			High	High	7.987e-05	0.0001019	4.58	80.04	Used	Used	K.SSFREGLTVSEYFVSTHGAR.K	[822-841]
	FALSE	High	[R].SVIAIGPDLK.[M]		3.84319e-05	0.000116773	1	1	6	MMCAP2_0803	MMCAP2_0803 [396-405]		0	1012.6	FALSE	Myco	1.02809e+08			High	High	9.092e-05	0.0001426	2.51	77.01	Used	Used	R.SVIAIGPDLK.M	[396-405]
	FALSE	High	[R].SVLTCDNK.[R]	1xCarbamidomethyl [C5]	0.0324724	0.00205939	1	1	1	MMCAP2_0803	MMCAP2_0803 [946-953]		0	936.446	FALSE	Myco	2.52257e+06			High	High	0.001005	0.009384	2.35	25.98	Used	Used	R.SVLTCDNK.R	[946-953]
	FALSE	High	[R].SVLTCDNKR.[G]	1xCarbamidomethyl [C5]	0.00189511	0.000186959	1	1	3	MMCAP2_0803	MMCAP2_0803 [946-954]		1	1092.55	FALSE	Myco	1.38206e+07			High	High	0.0001262	0.001028	1.94	20.93	Used	Used	R.SVLTCDNKR.G	[946-954]
	FALSE	High	[R].SWSHGEVLKPETINYK.[T]		1.08159e-12	5.95478e-05	1	1	8	MMCAP2_0803	MMCAP2_0803 [22-37]		0	1887.96	FALSE	Myco	4.67729e+07			High	High	4.546e-05	1.218e-07	5.05	57.34	Used	Used	R.SWSHGEVLKPETINYK.T	[22-37]
	FALSE	High	[K].TADSGYLTR.[R]		0.000174489	0.000116773	1	1	8	MMCAP2_0803	MMCAP2_0803 [851-859]		0	983.479	FALSE	Myco	108290452			High	High	9.092e-05	0.0002597	1.7	35.42	Used	Used	K.TADSGYLTR.R	[851-859]
	FALSE	High	[K].TADSGYLTRR.[L]		0.000148639	0.000116773	1	1	2	MMCAP2_0803	MMCAP2_0803 [851-860]		1	1139.58	FALSE	Myco	2778561			High	High	9.092e-05	0.0002415	2.45	27.7	Used	Used	K.TADSGYLTRR.L	[851-860]
	FALSE	High	[K].TAEMLDK.[M]		0.00441767	0.00063242	1	1	1	MMCAP2_0803	MMCAP2_0803 [691-697]		0	807.392	FALSE	Myco	4818952			High	High	0.0003445	0.001894	1.44	28.19	Used	Used	K.TAEMLDK.M	[691-697]
	FALSE	High	[K].TAEMLDK.[M]	1xOxidation [M4]	0.00159396	0.000186959	1	1	8	MMCAP2_0803	MMCAP2_0803 [691-697]		0	823.387	FALSE	Myco	1.85488e+06			High	High	0.0001262	0.0009094	1.98	20.04	Used	Not Used	K.TAEMLDK.M	[691-697]
	FALSE	High	[K].TAEMLDKMK.[D]	2xOxidation [M4; M8]	0.000110664	0.000116773	1	1	2	MMCAP2_0803	MMCAP2_0803 [691-699]		1	1098.52	FALSE	Myco	311226			High	High	9.092e-05	0.000213	2.11	17.44	Used	Not Used	K.TAEMLDKMK.D	[691-699]
	FALSE	High	[K].TEFNSVLR.[V]		0.00209078	0.000324526	1	1	3	MMCAP2_0803	MMCAP2_0803 [1064-1071]		0	965.505	FALSE	Myco	27762120			High	High	0.0001718	0.001101	1.87	57.05	Used	Used	K.TEFNSVLR.V	[1064-1071]
	FALSE	High	[R].VEQGSSVVAGQK.[L]		2.70101e-07	5.95478e-05	1	1	5	MMCAP2_0803	MMCAP2_0803 [1072-1083]		0	1188.62	FALSE	Myco	45823024			High	High	4.546e-05	2.268e-05	3.64	25.29	Used	Used	R.VEQGSSVVAGQK.L	[1072-1083]
	FALSE	High	[K].VEQITDFYNMGMLTNSEK.[K]		5.05543e-07	5.95478e-05	1	1	1	MMCAP2_0803	MMCAP2_0803 [735-752]		0	2119.97	FALSE	Myco			No Quan Values	High	High	4.546e-05	2.925e-05	3.14		Not Used	Not Used	K.VEQITDFYNMGMLTNSEK.K	[735-752]
	FALSE	High	[K].VKEMGAPSIIVNNEK.[R]		1.65055e-07	5.95478e-05	1	1	1	MMCAP2_0803	MMCAP2_0803 [325-339]		1	1628.87	FALSE	Myco	1.43066e+06			High	High	4.546e-05	1.85e-05	4.49	55.28	Used	Used	K.VKEMGAPSIIVNNEK.R	[325-339]
	FALSE	High	[K].VKEMGAPSIIVNNEK.[R]	1xOxidation [M4]	2.18703e-07	5.95478e-05	1	1	2	MMCAP2_0803	MMCAP2_0803 [325-339]		1	1644.86	FALSE	Myco	5987383			High	High	4.546e-05	2.081e-05	4.16	44.7	Used	Not Used	K.VKEMGAPSIIVNNEK.R	[325-339]
	FALSE	High	[K].VKEMGAPSIIVNNEKR.[M]		1.38818e-11	5.95478e-05	1	1	4	MMCAP2_0803	MMCAP2_0803 [325-340]		2	1784.97	FALSE	Myco	6.1501e+06			High	High	4.546e-05	3.574e-07	6.75	46.61	Used	Used	K.VKEMGAPSIIVNNEKR.M	[325-340]
	FALSE	High	[K].VKEMGAPSIIVNNEKR.[M]	1xOxidation [M4]	2.1579e-13	5.95478e-05	1	1	3	MMCAP2_0803	MMCAP2_0803 [325-340]		2	1800.96	FALSE	Myco	1.75323e+07			High	High	4.546e-05	6.15e-08	5.13	37.03	Used	Not Used	K.VKEMGAPSIIVNNEKR.M	[325-340]
	FALSE	High	[K].VKITDSGDSDLLPGEVITIQNCK.[E]	1xCarbamidomethyl [C22]	4.25186e-11	5.95478e-05	1	1	1	MMCAP2_0803	MMCAP2_0803 [1138-1160]		1	2502.28	FALSE	Myco	4150222			High	High	4.546e-05	5.748e-07	5.41	93.91	Used	Used	K.VKITDSGDSDLLPGEVITIQNCK.E	[1138-1160]
	FALSE	High	[K].VIENVQVQQPIK.[K]		1.32794e-07	5.95478e-05	1	1	1	MMCAP2_0803	MMCAP2_0803 [660-671]		0	1394.8	FALSE	Myco	3.46332e+06			High	High	4.546e-05	1.69e-05	4.08	59.92	Used	Used	K.VIENVQVQQPIK.K	[660-671]
	FALSE	High	[R].VIPVIPPDIRPIIQLDGGR.[F]		2.09182e-05	0.000116773	1	1	5	MMCAP2_0803	MMCAP2_0803 [284-302]		0	2068.23	FALSE	Myco	4.42429e+07			High	High	9.092e-05	0.0001159	2.88	120.75	Used	Used	R.VIPVIPPDIRPIIQLDGGR.F	[284-302]
	FALSE	High	[K].VQLENSK.[K]		0.00812413	0.000840405	1	1	5	MMCAP2_0803	MMCAP2_0803 [245-251]		0	817.441	FALSE	Myco	21584916			High	High	0.0004734	0.002987	1.48	21.57	Used	Used	K.VQLENSK.K	[245-251]
	FALSE	High	[K].VQLENSKK.[T]		0.00609252	0.000795955	1	1	7	MMCAP2_0803	MMCAP2_0803 [245-252]		1	945.536	FALSE	Myco	4.22177e+06			High	High	0.0004216	0.00241	1.77	16.77	Used	Used	K.VQLENSKK.T	[245-252]
	FALSE	High	[K].VWEALEQVIK.[D]		9.40139e-06	0.000116773	1	1	8	MMCAP2_0803	MMCAP2_0803 [451-460]		0	1214.68	FALSE	Myco	3.45998e+07			High	High	7.987e-05	8.851e-05	2.8	101.83	Used	Used	K.VWEALEQVIK.D	[451-460]
	FALSE	High	[K].VWEALEQVIKDRPVLLNR.[A]		2.50094e-09	5.95478e-05	1	1	2	MMCAP2_0803	MMCAP2_0803 [451-468]		1	2178.24	FALSE	Myco	3.46988e+06			High	High	4.546e-05	3.204e-06	3.7	108.75	Used	Used	K.VWEALEQVIKDRPVLLNR.A	[451-468]
	FALSE	High	[K].YDEFKQADQK.[V]		1.16858e-06	5.95478e-05	1	1	3	MMCAP2_0803	MMCAP2_0803 [725-734]		1	1271.59	FALSE	Myco	1.85791e+06			High	High	4.546e-05	4.082e-05	2	26.95	Used	Used	K.YDEFKQADQK.V	[725-734]
	FALSE	High	[K].YDEFKQADQKVEQITDFYNMGMLTNSEK.[K]		1.83977e-09	5.95478e-05	1	1	1	MMCAP2_0803	MMCAP2_0803 [725-752]		2	3372.54	FALSE	Myco	671958			High	High	4.546e-05	2.817e-06	5.23	113.07	Used	Used	K.YDEFKQADQKVEQITDFYNMGMLTNSEK.K	[725-752]
	FALSE	High	[K].YDEFKQADQKVEQITDFYNMGMLTNSEK.[K]	1xOxidation [M20]	0.000134143	0.000116773	1	1	1	MMCAP2_0803	MMCAP2_0803 [725-752]		2	3388.53	FALSE	Myco			No Quan Values	High	High	9.092e-05	0.0002307	3.23		Not Used	Not Used	K.YDEFKQADQKVEQITDFYNMGMLTNSEK.K	[725-752]
	FALSE	High	[R].YFETHGAR.[K]		0.00095966	0.000116773	1	1	4	MMCAP2_0803	MMCAP2_0803 [682-689]		0	980.458	FALSE	Myco	20546532			High	High	0.0001049	0.0006522	2.08	22.83	Used	Used	R.YFETHGAR.K	[682-689]
	FALSE	High	[R].YFETHGARK.[T]		0.00200292	0.000258602	1	1	1	MMCAP2_0803	MMCAP2_0803 [682-690]		1	1108.55	FALSE	Myco			Not Reliable	High	High	0.0001507	0.001066	1.94		Not Used	Not Used	R.YFETHGARK.T	[682-690]
	FALSE	High	[K].YKTEFNSVLR.[V]		2.89944e-05	0.000116773	1	1	4	MMCAP2_0803	MMCAP2_0803 [1062-1071]		1	1256.66	FALSE	Myco	5.33895e+07			High	High	9.092e-05	0.0001295	4.25	52.93	Used	Used	K.YKTEFNSVLR.V	[1062-1071]
	FALSE	High	[K].YIEIIIK.[Q]		0.00188348	0.000186959	1	1	1	MMCAP2_0803	MMCAP2_0803 [1126-1132]		0	891.555	FALSE	Myco	2.86858e+06			High	High	0.0001262	0.001022	2.31	79.64	Used	Used	K.YIEIIIK.Q	[1126-1132]
FALSE	High	Master Protein	MMCAP2_0804	MMCAP2_0804	0	FALSE	Myco	923	78	112	606	111	1291	144.8	5.07	1774.08	112							MMCAP2_0804					0	2.77833e+09		High	1
	Checked	Confidence	Annotated Sequence	Modifications	Qvality PEP	Qvality q-value	# Protein Groups	# Proteins	# PSMs	Master Protein Accessions	Positions in Master Proteins	Modifications in Master Proteins	# Missed Cleavages	Theo. MH+ [Da]	Contaminant	Marked as	Abundances (Grouped): Mmc11	Abundances (Grouped) CV [%]: Mmc11	Quan Info	Found in Sample: [S9] F9: Sample, Mmc11	Confidence (by Search Engine): Sequest HT	Percolator q-Value (by Search Engine): Sequest HT	Percolator PEP (by Search Engine): Sequest HT	XCorr (by Search Engine): Sequest HT	Top Apex RT [min]	Quan Usage	Quan Ratio Usage	Sequence in Protein	Positions in Proteins
	FALSE	High	[R].ALMGANMQR.[Q]		0.00190682	0.000186959	1	1	3	MMCAP2_0804	MMCAP2_0804 [717-725]		0	991.481	FALSE	Myco	4.13693e+06			High	High	0.0001262	0.001029	1.72	41.97	Used	Used	R.ALMGANMQR.Q	[717-725]
	FALSE	High	[R].ALMGANMQR.[Q]	1xOxidation [M]	0.000541848	0.000116773	1	1	15	MMCAP2_0804	MMCAP2_0804 [717-725]		0	1007.48	FALSE	Myco	8.25347e+06			High	High	0.0001049	0.000462	2.49	27.84	Used	Not Used	R.ALMGANMQR.Q	[717-725]
	FALSE	High	[R].ALMGANMQR.[Q]	2xOxidation [M3; M7]	0.000188447	0.000116773	1	1	13	MMCAP2_0804	MMCAP2_0804 [717-725]		0	1023.47	FALSE	Myco	9.41971e+06			High	High	9.092e-05	0.0002689	2.28	19.43	Used	Not Used	R.ALMGANMQR.Q	[717-725]
	FALSE	High	[K].DFDADNYEDDEILVK.[T]		9.10226e-11	5.95478e-05	1	1	13	MMCAP2_0804	MMCAP2_0804 [1237-1251]		0	1800.78	FALSE	Myco	4.17649e+07			High	High	4.546e-05	7.922e-07	5.05	98.65	Used	Used	K.DFDADNYEDDEILVK.T	[1237-1251]
	FALSE	High	[K].DNSLRVPNGGEGIVQSIKR.[F]		6.30512e-16	5.95478e-05	1	1	2	MMCAP2_0804	MMCAP2_0804 [945-963]		2	2039.1	FALSE	Myco	8.03089e+06			High	High	4.546e-05	2.292e-11	6.51	68.4	Used	Used	K.DNSLRVPNGGEGIVQSIKR.F	[945-963]
	FALSE	High	[R].DRAGLEVR.[D]		0.0125483	0.00114352	1	1	2	MMCAP2_0804	MMCAP2_0804 [578-585]		1	915.501	FALSE	Myco	7.78136e+06			High	High	0.0006116	0.004218	2.07	26.51	Used	Used	R.DRAGLEVR.D	[578-585]
	FALSE	High	[R].DSGEAIVAK.[E]		0.000419697	0.000116773	1	1	5	MMCAP2_0804	MMCAP2_0804 [749-757]		0	889.463	FALSE	Myco	12170589			High	High	0.0001049	0.0004018	2.27	31.23	Used	Used	R.DSGEAIVAK.E	[749-757]
	FALSE	High	[R].DSGEAIVAKEDAIVK.[Y]		8.21595e-12	5.95478e-05	1	1	8	MMCAP2_0804	MMCAP2_0804 [749-763]		1	1544.82	FALSE	Myco	73975938			High	High	4.546e-05	2.865e-07	5.49	61.45	Used	Used	R.DSGEAIVAKEDAIVK.Y	[749-763]
	FALSE	High	[K].DTEVNKHNIK.[Q]		8.81927e-07	5.95478e-05	1	1	28	MMCAP2_0804	MMCAP2_0804 [391-400]		1	1197.62	FALSE	Myco	4.91418e+06			High	High	4.546e-05	3.657e-05	3.5	14.86	Used	Used	K.DTEVNKHNIK.Q	[391-400]
	FALSE	High	[R].DVHPSHYGR.[I]		0.000531577	0.000116773	1	1	2	MMCAP2_0804	MMCAP2_0804 [586-594]		0	1067.5	FALSE	Myco	9749818			High	High	0.0001049	0.0004572	0.99	17.83	Used	Used	R.DVHPSHYGR.I	[586-594]
	FALSE	High	[R].EESKIYDAPIYANLK.[L]		9.52202e-08	5.95478e-05	1	1	4	MMCAP2_0804	MMCAP2_0804 [83-97]		1	1753.9	FALSE	Myco	3.39706e+06			High	High	4.546e-05	1.473e-05	3.1	75.56	Used	Used	R.EESKIYDAPIYANLK.L	[83-97]
	FALSE	High	[K].EFDGVALDDTLK.[I]		5.52901e-06	0.000116773	1	1	4	MMCAP2_0804	MMCAP2_0804 [109-120]		0	1322.65	FALSE	Myco	1.5821e+07			High	High	7.987e-05	7.347e-05	2.92	89.25	Used	Used	K.EFDGVALDDTLK.I	[109-120]
	FALSE	High	[K].EKLATSDLYK.[V]		7.77746e-05	0.000116773	1	1	3	MMCAP2_0804	MMCAP2_0804 [514-523]		1	1167.63	FALSE	Myco	1.41002e+07			High	High	9.092e-05	0.0001848	3.17	40.16	Used	Used	K.EKLATSDLYK.V	[514-523]
	FALSE	High	[R].EILTIK.[S]		0.0797158	0.00367257	1	1	1	MMCAP2_0804	MMCAP2_0804 [1170-1175]		0	716.455	FALSE	Myco	4819818			High	High	0.001845	0.02104	1.84	53.36	Used	Used	R.EILTIK.S	[1170-1175]
	FALSE	High	[K].EIMGLGFNMYMIDETGEK.[S]	1xOxidation [M3]	1.103e-08	5.95478e-05	1	1	1	MMCAP2_0804	MMCAP2_0804 [1210-1227]		0	2093.92	FALSE	Myco			No Quan Values	High	High	4.546e-05	5.991e-06	3.04		Not Used	Not Used	K.EIMGLGFNMYMIDETGEK.S	[1210-1227]
	FALSE	High	[K].EIMGLGFNMYMIDETGEK.[S]	2xOxidation [M9; M11]	3.9638e-09	5.95478e-05	1	1	1	MMCAP2_0804	MMCAP2_0804 [1210-1227]		0	2109.92	FALSE	Myco	717022			High	High	4.546e-05	3.897e-06	4.6	105.98	Used	Not Used	K.EIMGLGFNMYMIDETGEK.S	[1210-1227]
	FALSE	High	[K].EIMGLGFNMYMIDETGEK.[S]	3xOxidation [M3; M9; M11]	9.45837e-11	5.95478e-05	1	1	5	MMCAP2_0804	MMCAP2_0804 [1210-1227]		0	2125.91	FALSE	Myco	2967541			High	High	4.546e-05	8.058e-07	4.67	94.62	Used	Not Used	K.EIMGLGFNMYMIDETGEK.S	[1210-1227]
	FALSE	High	[R].EIPNMSEQAK.[R]		0.0014075	0.000186959	1	1	1	MMCAP2_0804	MMCAP2_0804 [883-892]		0	1146.55	FALSE	Myco	10054669			High	High	0.0001262	0.0008355	2.03	41.4	Used	Used	R.EIPNMSEQAK.R	[883-892]
	FALSE	High	[R].EIPNMSEQAK.[R]	1xOxidation [M5]	0.000406491	0.000116773	1	1	7	MMCAP2_0804	MMCAP2_0804 [883-892]		0	1162.54	FALSE	Myco	4.91593e+06			High	High	0.0001049	0.0003939	1.6	23.66	Used	Not Used	R.EIPNMSEQAK.R	[883-892]
	FALSE	High	[R].EIPNMSEQAKR.[H]		0.000106486	0.000116773	1	1	3	MMCAP2_0804	MMCAP2_0804 [883-893]		1	1302.65	FALSE	Myco	7.14776e+06			High	High	9.092e-05	0.0002096	2.48	32.75	Used	Used	R.EIPNMSEQAKR.H	[883-893]
	FALSE	High	[R].EIPNMSEQAKR.[H]	1xOxidation [M5]	0.000677167	0.000116773	1	1	4	MMCAP2_0804	MMCAP2_0804 [883-893]		1	1318.64	FALSE	Myco	1216063			High	High	0.0001049	0.0005264	2.02	20.36	Used	Not Used	R.EIPNMSEQAKR.H	[883-893]
	FALSE	High	[R].FGEMEVWALEAYGAAHTLR.[E]		6.30512e-16	5.95478e-05	1	1	1	MMCAP2_0804	MMCAP2_0804 [1151-1169]		0	2151.03	FALSE	Myco	11004561			High	High	4.546e-05	3.712e-09	7.13	121.98	Used	Used	R.FGEMEVWALEAYGAAHTLR.E	[1151-1169]
	FALSE	High	[R].FGEMEVWALEAYGAAHTLR.[E]	1xOxidation [M4]	6.30512e-16	5.95478e-05	1	1	19	MMCAP2_0804	MMCAP2_0804 [1151-1169]		0	2167.03	FALSE	Myco	9.48695e+06			High	High	4.546e-05	2.426e-11	9.06	111.69	Used	Not Used	R.FGEMEVWALEAYGAAHTLR.E	[1151-1169]
	FALSE	High	[K].FINSILFDK.[R]		6.54134e-05	0.000116773	1	1	10	MMCAP2_0804	MMCAP2_0804 [339-347]		0	1096.6	FALSE	Myco	27003208			High	High	9.092e-05	0.000173	2.76	94.6	Used	Used	K.FINSILFDK.R	[339-347]
	FALSE	High	[K].FINSILFDKR.[K]		1.34514e-05	0.000116773	1	1	4	MMCAP2_0804	MMCAP2_0804 [339-348]		1	1252.7	FALSE	Myco	5.47039e+07			High	High	7.987e-05	0.0001	3.29	76.61	Used	Used	K.FINSILFDKR.K	[339-348]
	FALSE	High	[R].FNGDDYMAK.[V]		0.000524837	0.000116773	1	1	3	MMCAP2_0804	MMCAP2_0804 [676-684]		0	1060.44	FALSE	Myco	3562328			High	High	0.0001049	0.0004533	1.02	45.79	Used	Used	R.FNGDDYMAK.V	[676-684]
	FALSE	High	[R].FNGDDYMAK.[V]	1xOxidation [M7]	0.000157472	0.000116773	1	1	5	MMCAP2_0804	MMCAP2_0804 [676-684]		0	1076.44	FALSE	Myco	3.60947e+06			High	High	9.092e-05	0.0002474	1.57	31.7	Used	Not Used	R.FNGDDYMAK.V	[676-684]
	FALSE	High	[R].FNGDDYMAKVEEIDYIDVSPK.[Q]		1.28521e-14	5.95478e-05	1	1	2	MMCAP2_0804	MMCAP2_0804 [676-696]		1	2448.13	FALSE	Myco	4404255			High	High	4.546e-05	1.87e-08	7.34	108.88	Used	Used	R.FNGDDYMAKVEEIDYIDVSPK.Q	[676-696]
	FALSE	High	[R].FNGDDYMAKVEEIDYIDVSPK.[Q]	1xOxidation [M7]	1.52797e-11	5.95478e-05	1	1	3	MMCAP2_0804	MMCAP2_0804 [676-696]		1	2464.12	FALSE	Myco	2.31887e+06			High	High	4.546e-05	3.729e-07	5.75	94.41	Used	Not Used	R.FNGDDYMAKVEEIDYIDVSPK.Q	[676-696]
	FALSE	High	[R].FTSIHIDEYTLEVR.[N]		4.30705e-10	5.95478e-05	1	1	3	MMCAP2_0804	MMCAP2_0804 [858-871]		0	1722.87	FALSE	Myco	6.65823e+06			High	High	4.546e-05	1.528e-06	5.39	92.7	Used	Used	R.FTSIHIDEYTLEVR.N	[858-871]
	FALSE	High	[K].GQVQLSPEDK.[L]		0.00557178	0.000745091	1	1	1	MMCAP2_0804	MMCAP2_0804 [921-930]		0	1100.56	FALSE	Myco	20952452			High	High	0.0004038	0.002244	2.5	35.75	Used	Used	K.GQVQLSPEDK.L	[921-930]
	FALSE	High	[K].GQVQLSPEDKLLHAIFGEK.[S]		7.22785e-14	5.95478e-05	1	1	8	MMCAP2_0804	MMCAP2_0804 [921-939]		1	2109.13	FALSE	Myco	4.30503e+07			High	High	4.546e-05	3.875e-08	5.51	107.36	Used	Used	K.GQVQLSPEDKLLHAIFGEK.S	[921-939]
	FALSE	High	[R].GTWLEYETDSK.[K]		0.000194587	0.000116773	1	1	2	MMCAP2_0804	MMCAP2_0804 [241-251]		0	1328.6	FALSE	Myco	15983450			High	High	9.092e-05	0.0002728	3.03	71.78	Used	Used	R.GTWLEYETDSK.K	[241-251]
	FALSE	High	[R].GTWLEYETDSKK.[T]		5.18644e-07	5.95478e-05	1	1	12	MMCAP2_0804	MMCAP2_0804 [241-252]		1	1456.7	FALSE	Myco	4.95474e+07			High	High	4.546e-05	2.954e-05	3.06	55.46	Used	Used	R.GTWLEYETDSKK.T	[241-252]
	FALSE	High	[R].HLDAEGIVAIGTEVK.[V]		5.45484e-14	5.95478e-05	1	1	14	MMCAP2_0804	MMCAP2_0804 [894-908]		0	1551.84	FALSE	Myco	34796126			High	High	4.546e-05	3.438e-08	5.5	82.64	Used	Used	R.HLDAEGIVAIGTEVK.V	[894-908]
	FALSE	High	[K].KDFDADNYEDDEILVK.[T]		1.49939e-08	5.95478e-05	1	1	2	MMCAP2_0804	MMCAP2_0804 [1236-1251]		1	1928.88	FALSE	Myco	3.75739e+06			High	High	4.546e-05	6.807e-06	3.79	77.05	Used	Used	K.KDFDADNYEDDEILVK.T	[1236-1251]
	FALSE	High	[R].KIQEGDKMSGR.[H]		4.31289e-05	0.000116773	1	1	2	MMCAP2_0804	MMCAP2_0804 [994-1004]		2	1248.64	FALSE	Myco	669657			High	High	9.092e-05	0.0001484	3.32	16.9	Used	Used	R.KIQEGDKMSGR.H	[994-1004]
	FALSE	High	[K].KSDKPDLIQIDIIEDK.[K]		1.17537e-12	5.95478e-05	1	1	2	MMCAP2_0804	MMCAP2_0804 [153-168]		1	1870.02	FALSE	Myco	2.88895e+06			High	High	4.546e-05	1.261e-07	6.05	80.51	Used	Used	K.KSDKPDLIQIDIIEDK.K	[153-168]
	FALSE	High	[K].KSDKPDLIQIDIIEDKK.[T]		6.30512e-16	5.95478e-05	1	1	5	MMCAP2_0804	MMCAP2_0804 [153-169]		2	1998.11	FALSE	Myco	26480613			High	High	4.546e-05	4.21e-10	8.09	67.93	Used	Used	K.KSDKPDLIQIDIIEDKK.T	[153-169]
	FALSE	High	[K].KTGADAINPLYVK.[I]		6.69661e-10	5.95478e-05	1	1	6	MMCAP2_0804	MMCAP2_0804 [252-264]		1	1389.77	FALSE	Myco	1.69549e+07			High	High	4.546e-05	1.838e-06	4.68	56.38	Used	Used	K.KTGADAINPLYVK.I	[252-264]
	FALSE	High	[R].KTGEMIYFADIIPSR.[G]		1.73685e-09	5.95478e-05	1	1	3	MMCAP2_0804	MMCAP2_0804 [226-240]		1	1740.9	FALSE	Myco	5465075			High	High	4.546e-05	2.747e-06	4.02	100.85	Used	Used	R.KTGEMIYFADIIPSR.G	[226-240]
	FALSE	High	[R].KTGEMIYFADIIPSR.[G]	1xOxidation [M5]	1.46152e-08	5.95478e-05	1	1	11	MMCAP2_0804	MMCAP2_0804 [226-240]		1	1756.89	FALSE	Myco	9.09226e+06			High	High	4.546e-05	6.744e-06	4.49	90.39	Used	Not Used	R.KTGEMIYFADIIPSR.G	[226-240]
	FALSE	High	[K].KTSLICNVSIYK.[S]	1xCarbamidomethyl [C6]	3.1493e-06	5.95478e-05	1	1	1	MMCAP2_0804	MMCAP2_0804 [169-180]		1	1425.78	FALSE	Myco	1.36642e+06			High	High	4.546e-05	5.976e-05	4.31	61.22	Used	Used	K.KTSLICNVSIYK.S	[169-180]
	FALSE	High	[R].KTTATSLLLAFGISK.[D]		1.37025e-13	5.95478e-05	1	1	2	MMCAP2_0804	MMCAP2_0804 [270-284]		1	1550.92	FALSE	Myco	2.36126e+06			High	High	4.546e-05	5.081e-08	5.01	100.07	Used	Used	R.KTTATSLLLAFGISK.D	[270-284]
	FALSE	High	[R].KVINGIIQNDQVEYLTADQEK.[N]		8.75682e-14	5.95478e-05	1	1	2	MMCAP2_0804	MMCAP2_0804 [630-650]		1	2418.25	FALSE	Myco	6214603			High	High	4.546e-05	4.206e-08	6.89	80.76	Used	Used	R.KVINGIIQNDQVEYLTADQEK.N	[630-650]
	FALSE	High	[R].KVINGIIQNDQVEYLTADQEKNFIIAQSNVNQDENGK.[I]		5.92904e-12	5.95478e-05	1	1	1	MMCAP2_0804	MMCAP2_0804 [630-666]		2	4190.1	FALSE	Myco			No Quan Values	High	High	4.546e-05	2.494e-07	5.87		Not Used	Not Used	R.KVINGIIQNDQVEYLTADQEKNFIIAQSNVNQDENGK.I	[630-666]
	FALSE	High	[R].KYDLTK.[A]		0.0248972	0.00182548	1	1	3	MMCAP2_0804	MMCAP2_0804 [349-354]		1	767.43	FALSE	Myco	21809826			High	High	0.0008733	0.007436	2.11	21.58	Used	Used	R.KYDLTK.A	[349-354]
	FALSE	High	[K].LATSDLYK.[V]		0.00112341	0.000116773	1	1	6	MMCAP2_0804	MMCAP2_0804 [516-523]		0	910.488	FALSE	Myco	93704048			High	High	0.0001049	0.0007206	1.94	49.06	Used	Used	K.LATSDLYK.V	[516-523]
	FALSE	High	[R].ICPIETPEGPNIGLINNLSTYAR.[V]	1xCarbamidomethyl [C2]	6.15973e-14	5.95478e-05	1	1	3	MMCAP2_0804	MMCAP2_0804 [595-617]		0	2542.3	FALSE	Myco	11920848			High	High	4.546e-05	3.62e-08	6.55	121.17	Used	Used	R.ICPIETPEGPNIGLINNLSTYAR.V	[595-617]
	FALSE	High	[K].IDWSNQVQEIYK.[K]		3.67132e-08	5.95478e-05	1	1	3	MMCAP2_0804	MMCAP2_0804 [312-323]		0	1522.75	FALSE	Myco	6.38262e+06			High	High	4.546e-05	9.926e-06	3.44	91.89	Used	Used	K.IDWSNQVQEIYK.K	[312-323]
	FALSE	High	[K].IDWSNQVQEIYKK.[I]		9.52005e-10	5.95478e-05	1	1	10	MMCAP2_0804	MMCAP2_0804 [312-324]		1	1650.85	FALSE	Myco	2.16217e+07			High	High	4.546e-05	2.131e-06	3.94	78.66	Used	Used	K.IDWSNQVQEIYKK.I	[312-324]
	FALSE	High	[K].ILDEIIVSR.[F]		0.00325587	0.000383662	1	1	6	MMCAP2_0804	MMCAP2_0804 [667-675]		0	1057.63	FALSE	Myco	42184888			High	High	0.0002133	0.001509	2.03	81.65	Used	Used	K.ILDEIIVSR.F	[667-675]
	FALSE	High	[K].LLHAIFGEK.[S]		9.76921e-06	0.000116773	1	1	2	MMCAP2_0804	MMCAP2_0804 [931-939]		0	1027.59	FALSE	Myco	9019096			High	High	7.987e-05	8.957e-05	2.32	57.45	Used	Used	K.LLHAIFGEK.S	[931-939]
	FALSE	High	[R].ILPIEDMPHLEDGTPVDIILNPQGVPSR.[M]		6.30512e-16	5.95478e-05	1	1	3	MMCAP2_0804	MMCAP2_0804 [1014-1041]		0	3065.6	FALSE	Myco	1.61146e+07			High	High	4.546e-05	3.062e-09	6.76	124.25	Used	Used	R.ILPIEDMPHLEDGTPVDIILNPQGVPSR.M	[1014-1041]
	FALSE	High	[R].ILPIEDMPHLEDGTPVDIILNPQGVPSR.[M]	1xOxidation [M7]	1.79255e-13	5.95478e-05	1	1	2	MMCAP2_0804	MMCAP2_0804 [1014-1041]		0	3081.59	FALSE	Myco	2.52504e+07			High	High	4.546e-05	5.689e-08	6.17	121.62	Used	Not Used	R.ILPIEDMPHLEDGTPVDIILNPQGVPSR.M	[1014-1041]
	FALSE	High	[K].ILTNWLEEK.[T]		0.000125005	0.000116773	1	1	4	MMCAP2_0804	MMCAP2_0804 [121-129]		0	1145.62	FALSE	Myco	62167388			High	High	9.092e-05	0.0002243	2.82	85.75	Used	Used	K.ILTNWLEEK.T	[121-129]
	FALSE	High	[R].IPEPGIPESFNVLSK.[E]		5.85368e-12	5.95478e-05	1	1	6	MMCAP2_0804	MMCAP2_0804 [1195-1209]		0	1626.87	FALSE	Myco	3.25398e+07			High	High	4.546e-05	2.484e-07	4.36	106.03	Used	Used	R.IPEPGIPESFNVLSK.E	[1195-1209]
	FALSE	High	[K].IQEGDKMSGR.[H]		0.000479969	0.000116773	1	1	1	MMCAP2_0804	MMCAP2_0804 [995-1004]		1	1120.54	FALSE	Myco			No Quan Values	High	High	0.0001049	0.0004324	1.76		Not Used	Not Used	K.IQEGDKMSGR.H	[995-1004]
	FALSE	High	[K].IRQGETATSEGASK.[F]		0.03641	0.00220293	1	1	2	MMCAP2_0804	MMCAP2_0804 [325-338]		1	1434.72	FALSE	Myco	1.48428e+06			High	High	0.001074	0.01038	1.39	14.58	Used	Used	K.IRQGETATSEGASK.F	[325-338]
	FALSE	High	[K].LSHMVDDK.[I]	1xOxidation [M4]	0.279194	0.00824842	1	1	1	MMCAP2_0804	MMCAP2_0804 [1116-1123]		0	960.446	FALSE	Myco	82498.7			High	High	0.003996	0.07097	1.14	16.56	Used	Not Used	K.LSHMVDDK.I	[1116-1123]
	FALSE	High	[K].LSHMVDDKIHAR.[N]		1.73667e-10	5.95478e-05	1	1	1	MMCAP2_0804	MMCAP2_0804 [1116-1127]		1	1421.73	FALSE	Myco	6171989			High	High	4.546e-05	1.04e-06	5.83	26.89	Used	Used	K.LSHMVDDKIHAR.N	[1116-1127]
	FALSE	High	[K].LSHMVDDKIHAR.[N]	1xOxidation [M4]	3.64753e-09	5.95478e-05	1	1	9	MMCAP2_0804	MMCAP2_0804 [1116-1127]		1	1437.73	FALSE	Myco	9.20184e+06			High	High	4.546e-05	3.763e-06	5.38	22	Used	Not Used	K.LSHMVDDKIHAR.N	[1116-1127]
	FALSE	High	[K].LSVNKTEEIQK.[E]		3.10883e-08	5.95478e-05	1	1	3	MMCAP2_0804	MMCAP2_0804 [98-108]		1	1288.71	FALSE	Myco	6558750			High	High	4.546e-05	9.25e-06	4.16	30.15	Used	Used	K.LSVNKTEEIQK.E	[98-108]
	FALSE	High	[K].LSVNKTEEIQKEFDGVALDDTLK.[I]		6.30512e-16	5.95478e-05	1	1	4	MMCAP2_0804	MMCAP2_0804 [98-120]		2	2592.34	FALSE	Myco	24067108			High	High	4.546e-05	1.156e-11	6.65	89.82	Used	Used	K.LSVNKTEEIQKEFDGVALDDTLK.I	[98-120]
	FALSE	High	[R].LTALGPGGLSR.[D]		5.70867e-06	0.000116773	1	1	7	MMCAP2_0804	MMCAP2_0804 [567-577]		0	1041.61	FALSE	Myco	97280528			High	High	7.987e-05	7.426e-05	2.72	61.09	Used	Used	R.LTALGPGGLSR.D	[567-577]
	FALSE	High	[R].IVIDDRFTSIHIDEYTLEVR.[N]		3.04942e-09	5.95478e-05	1	1	18	MMCAP2_0804	MMCAP2_0804 [852-871]		1	2434.26	FALSE	Myco	2.57006e+07			High	High	4.546e-05	3.484e-06	3.7	107.66	Used	Used	R.IVIDDRFTSIHIDEYTLEVR.N	[852-871]
	FALSE	High	[K].IYDAPIYANLK.[L]		6.91611e-06	0.000116773	1	1	5	MMCAP2_0804	MMCAP2_0804 [87-97]		0	1280.69	FALSE	Myco	5.68043e+07			High	High	7.987e-05	7.96e-05	3.43	80.13	Used	Used	K.IYDAPIYANLK.L	[87-97]
	FALSE	High	[R].MGLNRIDK.[N]	1xOxidation [M1]	0.0175335	0.00134151	1	1	1	MMCAP2_0804	MMCAP2_0804 [503-510]		1	962.509	FALSE	Myco	985667			High	High	0.0006993	0.005547	1.58	22.49	Used	Not Used	R.MGLNRIDK.N	[503-510]
	FALSE	High	[R].MNIGQILEIHLGMAAK.[K]		1.80462e-10	5.95478e-05	1	1	3	MMCAP2_0804	MMCAP2_0804 [1042-1057]		0	1738.93	FALSE	Myco	1441146			High	High	4.546e-05	1.059e-06	5.19	115.33	Used	Used	R.MNIGQILEIHLGMAAK.K	[1042-1057]
	FALSE	High	[R].MNIGQILEIHLGMAAK.[K]	1xOxidation [M]	1.53793e-10	5.95478e-05	1	1	5	MMCAP2_0804	MMCAP2_0804 [1042-1057]		0	1754.93	FALSE	Myco	5.1649e+06			High	High	4.546e-05	9.892e-07	4.4	106.61	Used	Not Used	R.MNIGQILEIHLGMAAK.K	[1042-1057]
	FALSE	High	[R].MNIGQILEIHLGMAAK.[K]	2xOxidation [M1; M13]	1.51838e-10	5.95478e-05	1	1	4	MMCAP2_0804	MMCAP2_0804 [1042-1057]		0	1770.92	FALSE	Myco	7221636			High	High	4.546e-05	9.84e-07	5.37	92.85	Used	Not Used	R.MNIGQILEIHLGMAAK.K	[1042-1057]
	FALSE	High	[K].NFIIAQSNVNQDENGK.[I]		2.71779e-09	5.95478e-05	1	1	3	MMCAP2_0804	MMCAP2_0804 [651-666]		0	1790.87	FALSE	Myco	7.99124e+06			High	High	4.546e-05	3.323e-06	4.81	63.7	Used	Used	K.NFIIAQSNVNQDENGK.I	[651-666]
	FALSE	High	[K].NFIIAQSNVNQDENGKILDEIIVSR.[F]		1.20925e-15	5.95478e-05	1	1	3	MMCAP2_0804	MMCAP2_0804 [651-675]		1	2829.47	FALSE	Myco	6.51291e+06			High	High	4.546e-05	6.722e-09	7.34	111.85	Used	Used	K.NFIIAQSNVNQDENGKILDEIIVSR.F	[651-675]
	FALSE	High	[R].NVGPYSLITQQPLGGK.[A]		4.25186e-11	5.95478e-05	1	1	10	MMCAP2_0804	MMCAP2_0804 [1128-1143]		0	1671.91	FALSE	Myco	105978821			High	High	4.546e-05	5.745e-07	4.1	92.56	Used	Used	R.NVGPYSLITQQPLGGK.A	[1128-1143]
	FALSE	High	[R].QAVPLIKPESPIVATGIEFEAAR.[D]		6.30512e-16	5.95478e-05	1	1	5	MMCAP2_0804	MMCAP2_0804 [726-748]		0	2436.35	FALSE	Myco	36628128			High	High	4.546e-05	3.532e-09	6.6	106.73	Used	Used	R.QAVPLIKPESPIVATGIEFEAAR.D	[726-748]
	FALSE	High	[K].QGQEEVTR.[E]		0.155952	0.00507411	1	1	1	MMCAP2_0804	MMCAP2_0804 [875-882]		0	946.459	FALSE	Myco	257275			High	High	0.002596	0.03963	0.69	17.55	Used	Used	K.QGQEEVTR.E	[875-882]
	FALSE	High	[K].QISEILDQDVMSVDLNYLSDILGTR.[K]		0.000304766	0.000116773	1	1	1	MMCAP2_0804	MMCAP2_0804 [401-425]		0	2837.42	FALSE	Myco	332345			High	High	0.0001049	0.0003395	1.11	126.63	Used	Used	K.QISEILDQDVMSVDLNYLSDILGTR.K	[401-425]
	FALSE	High	[K].QISEILDQDVMSVDLNYLSDILGTR.[K]	1xOxidation [M11]	6.40517e-06	0.000116773	1	1	1	MMCAP2_0804	MMCAP2_0804 [401-425]		0	2853.42	FALSE	Myco	814894			High	High	7.987e-05	7.747e-05	2.56	126.6	Used	Not Used	K.QISEILDQDVMSVDLNYLSDILGTR.K	[401-425]
	FALSE	High	[K].QISEILDQDVMSVDLNYLSDILGTRK.[V]	1xOxidation [M11]	3.31464e-06	5.95478e-05	1	1	1	MMCAP2_0804	MMCAP2_0804 [401-426]		1	2981.51	FALSE	Myco			No Quan Values	High	High	4.546e-05	6.093e-05	2.13		Not Used	Not Used	K.QISEILDQDVMSVDLNYLSDILGTRK.V	[401-426]
	FALSE	High	[K].QIVSVATSGIPFLENDDANR.[A]		5.49098e-12	5.95478e-05	1	1	5	MMCAP2_0804	MMCAP2_0804 [697-716]		0	2146.08	FALSE	Myco	24712766			High	High	4.546e-05	2.419e-07	6.51	115.9	Used	Used	K.QIVSVATSGIPFLENDDANR.A	[697-716]
	FALSE	High	[K].QQSQNSYFFELTIK.[K]		6.4865e-09	5.95478e-05	1	1	1	MMCAP2_0804	MMCAP2_0804 [139-152]		0	1732.85	FALSE	Myco	4.81252e+06			High	High	4.546e-05	4.788e-06	4.77	104.15	Used	Used	K.QQSQNSYFFELTIK.K	[139-152]
	FALSE	High	[K].QQSQNSYFFELTIKK.[S]		1.37039e-12	5.95478e-05	1	1	3	MMCAP2_0804	MMCAP2_0804 [139-153]		1	1860.95	FALSE	Myco	4.5696e+06			High	High	4.546e-05	1.346e-07	6.27	83.29	Used	Used	K.QQSQNSYFFELTIKK.S	[139-153]
	FALSE	High	[K].RHLDAEGIVAIGTEVK.[V]		3.96257e-12	5.95478e-05	1	1	4	MMCAP2_0804	MMCAP2_0804 [893-908]		1	1707.94	FALSE	Myco	4.59271e+06			High	High	4.546e-05	2.108e-07	5.14	68.56	Used	Used	K.RHLDAEGIVAIGTEVK.V	[893-908]
	FALSE	High	[K].RIPEPGIPESFNVLSK.[E]		1.0546e-09	5.95478e-05	1	1	4	MMCAP2_0804	MMCAP2_0804 [1194-1209]		1	1782.97	FALSE	Myco	49876504			High	High	4.546e-05	2.23e-06	4.63	91.77	Used	Used	K.RIPEPGIPESFNVLSK.E	[1194-1209]
	FALSE	High	[R].RLTALGPGGLSR.[D]		1.70431e-06	5.95478e-05	1	1	4	MMCAP2_0804	MMCAP2_0804 [566-577]		1	1197.71	FALSE	Myco	2.08239e+07			High	High	4.546e-05	4.737e-05	1.82	49.64	Used	Used	R.RLTALGPGGLSR.D	[566-577]
	FALSE	High	[K].SALNPDGIELPADIIEVIK.[V]		1.20558e-14	5.95478e-05	1	1	3	MMCAP2_0804	MMCAP2_0804 [968-986]		0	2007.1	FALSE	Myco	3.7838e+07			High	High	4.546e-05	1.819e-08	3.54	126.07	Used	Used	K.SALNPDGIELPADIIEVIK.V	[968-986]
	FALSE	High	[K].SDKPDLIQIDIIEDK.[K]		0.00117392	0.000116773	1	1	1	MMCAP2_0804	MMCAP2_0804 [154-168]		0	1741.92	FALSE	Myco	836818			High	High	0.0001049	0.0007416	2.37	94	Used	Used	K.SDKPDLIQIDIIEDK.K	[154-168]
	FALSE	High	[K].SDKPDLIQIDIIEDKK.[T]		5.3855e-14	5.95478e-05	1	1	6	MMCAP2_0804	MMCAP2_0804 [154-169]		1	1870.02	FALSE	Myco	1.92927e+07			High	High	4.546e-05	3.425e-08	6.24	79.39	Used	Used	K.SDKPDLIQIDIIEDKK.T	[154-169]
	FALSE	High	[R].SFESENDIDEEE.[-]		2.15902e-08	5.95478e-05	1	1	2	MMCAP2_0804	MMCAP2_0804 [1280-1291]		0	1442.54	FALSE	Myco	29786848			High	High	4.546e-05	7.946e-06	4.54	63.8	Used	Used	R.SFESENDIDEEE.-	[1280-1291]
	FALSE	High	[K].SGEVFLGDFPLMTEAGTFIINGSQK.[V]		8.16526e-10	5.95478e-05	1	1	1	MMCAP2_0804	MMCAP2_0804 [181-205]		0	2658.31	FALSE	Myco	2.15131e+06			High	High	4.546e-05	1.997e-06	5.41	126.5	Used	Used	K.SGEVFLGDFPLMTEAGTFIINGSQK.V	[181-205]
	FALSE	High	[K].SGEVFLGDFPLMTEAGTFIINGSQK.[V]	1xOxidation [M12]	3.99377e-05	0.000116773	1	1	1	MMCAP2_0804	MMCAP2_0804 [181-205]		0	2674.31	FALSE	Myco	16032151			High	High	9.092e-05	0.0001445	1.62	124.95	Used	Not Used	K.SGEVFLGDFPLMTEAGTFIINGSQK.V	[181-205]
	FALSE	High	[R].SKTYEAIVR.[S]		0.00783535	0.000840405	1	1	2	MMCAP2_0804	MMCAP2_0804 [1183-1191]		1	1066.59	FALSE	Myco	10544757			High	High	0.0004734	0.002912	1.86	30.99	Used	Used	R.SKTYEAIVR.S	[1183-1191]
	FALSE	High	[R].SNNGTSLTQSPIVK.[V]		9.28148e-08	5.95478e-05	1	1	3	MMCAP2_0804	MMCAP2_0804 [789-802]		0	1445.76	FALSE	Myco	4.0133e+07			High	High	4.546e-05	1.461e-05	4.59	52	Used	Used	R.SNNGTSLTQSPIVK.V	[789-802]
	FALSE	High	[R].SPGAYFNK.[E]		0.00020352	0.000116773	1	1	7	MMCAP2_0804	MMCAP2_0804 [214-221]		0	883.431	FALSE	Myco	87102880			High	High	9.092e-05	0.0002787	2.63	36.58	Used	Used	R.SPGAYFNK.E	[214-221]
	FALSE	High	[R].SPGAYFNKELNR.[K]		5.85659e-06	0.000116773	1	1	1	MMCAP2_0804	MMCAP2_0804 [214-225]		1	1395.7	FALSE	Myco	927501			High	High	7.987e-05	7.497e-05	2.68	48.19	Used	Used	R.SPGAYFNKELNR.K	[214-225]
	FALSE	High	[K].SVINAYDK.[K]		0.010299	0.000997109	1	1	2	MMCAP2_0804	MMCAP2_0804 [1228-1235]		0	909.468	FALSE	Myco	3.75651e+06			High	High	0.000525	0.003609	2.47	38.03	Used	Used	K.SVINAYDK.K	[1228-1235]
	FALSE	High	[K].SVINAYDKK.[D]		5.6087e-05	0.000116773	1	1	2	MMCAP2_0804	MMCAP2_0804 [1228-1236]		1	1037.56	FALSE	Myco	22182614			High	High	9.092e-05	0.0001634	2.85	27.3	Used	Used	K.SVINAYDKK.D	[1228-1236]
	FALSE	High	[K].SVINAYDKKDFDADNYEDDEILVK.[T]		6.30512e-16	5.95478e-05	1	1	6	MMCAP2_0804	MMCAP2_0804 [1228-1251]		2	2819.33	FALSE	Myco	5.71002e+06			High	High	4.546e-05	2.068e-09	9.24	85.54	Used	Used	K.SVINAYDKKDFDADNYEDDEILVK.T	[1228-1251]
	FALSE	High	[K].TEEIQKEFDGVALDDTLK.[I]		9.39417e-15	5.95478e-05	1	1	8	MMCAP2_0804	MMCAP2_0804 [103-120]		1	2051.02	FALSE	Myco	42143795			High	High	4.546e-05	1.639e-08	6.06	89.11	Used	Used	K.TEEIQKEFDGVALDDTLK.I	[103-120]
	FALSE	High	[K].TGADAINPLYVK.[I]		4.3634e-08	5.95478e-05	1	1	4	MMCAP2_0804	MMCAP2_0804 [253-264]		0	1261.68	FALSE	Myco	67362880			High	High	4.546e-05	1.065e-05	4.55	72.83	Used	Used	K.TGADAINPLYVK.I	[253-264]
	FALSE	High	[K].TGEMIYFADIIPSR.[G]		1.4246e-08	5.95478e-05	1	1	2	MMCAP2_0804	MMCAP2_0804 [227-240]		0	1612.8	FALSE	Myco	5017439			High	High	4.546e-05	6.662e-06	4.13	121.09	Used	Used	K.TGEMIYFADIIPSR.G	[227-240]
	FALSE	High	[K].TGEMIYFADIIPSR.[G]	1xOxidation [M4]	2.10448e-08	5.95478e-05	1	1	12	MMCAP2_0804	MMCAP2_0804 [227-240]		0	1628.8	FALSE	Myco	9.57575e+06			High	High	4.546e-05	7.859e-06	4.82	109.51	Used	Not Used	K.TGEMIYFADIIPSR.G	[227-240]
	FALSE	High	[K].TIITDGESGIR.[T]		0.000275075	0.000116773	1	1	3	MMCAP2_0804	MMCAP2_0804 [769-779]		0	1161.61	FALSE	Myco	1.07237e+08			High	High	9.092e-05	0.0003227	2.98	55.84	Used	Used	K.TIITDGESGIR.T	[769-779]
	FALSE	High	[K].TSLICNVSIYK.[S]	1xCarbamidomethyl [C5]	7.96104e-06	0.000116773	1	1	1	MMCAP2_0804	MMCAP2_0804 [170-180]		0	1297.68	FALSE	Myco	16257199			High	High	7.987e-05	8.349e-05	4.3	79.35	Used	Used	K.TSLICNVSIYK.S	[170-180]
	FALSE	High	[K].TSTIINAKPLTAIIGEFFNLSQLSQFMDQINPLSELTNK.[R]	1xOxidation [M27]	0.013955	0.00114352	1	1	2	MMCAP2_0804	MMCAP2_0804 [526-564]		0	4353.27	FALSE	Myco	68340.4			High	High	0.0006116	0.004592	2.15	131.41	Used	Not Used	K.TSTIINAKPLTAIIGEFFNLSQLSQFMDQINPLSELTNK.R	[526-564]
	FALSE	High	[K].TSTIINAKPLTAIIGEFFNLSQLSQFMDQINPLSELTNKR.[R]	1xOxidation [M27]	3.01035e-10	5.95478e-05	1	1	3	MMCAP2_0804	MMCAP2_0804 [526-565]		1	4509.37	FALSE	Myco	306384			High	High	4.546e-05	1.311e-06	5.48	131.64	Used	Not Used	K.TSTIINAKPLTAIIGEFFNLSQLSQFMDQINPLSELTNKR.R	[526-565]
	FALSE	High	[R].TVGELLQNQFR.[M]		1.0217e-06	5.95478e-05	1	1	13	MMCAP2_0804	MMCAP2_0804 [492-502]		0	1304.7	FALSE	Myco	66682436			High	High	4.546e-05	3.879e-05	3.53	80.66	Used	Used	R.TVGELLQNQFR.M	[492-502]
	FALSE	High	[K].TYEAIVR.[S]		0.0029212	0.000383662	1	1	6	MMCAP2_0804	MMCAP2_0804 [1185-1191]		0	851.462	FALSE	Myco	42861248			High	High	0.0002133	0.001397	2.18	41.22	Used	Used	K.TYEAIVR.S	[1185-1191]
	FALSE	High	[R].TYILSDYER.[S]		0.000229886	0.000116773	1	1	8	MMCAP2_0804	MMCAP2_0804 [780-788]		0	1159.56	FALSE	Myco	52469612			High	High	9.092e-05	0.0002947	2.63	67.41	Used	Used	R.TYILSDYER.S	[780-788]
	FALSE	High	[K].VEEIDYIDVSPK.[Q]		1.41577e-06	5.95478e-05	1	1	7	MMCAP2_0804	MMCAP2_0804 [685-696]		0	1406.7	FALSE	Myco	6.21168e+07			High	High	4.546e-05	4.401e-05	3.58	82.03	Used	Used	K.VEEIDYIDVSPK.Q	[685-696]
	FALSE	High	[K].VGDVLVGK.[V]		0.00155487	0.000186959	1	1	7	MMCAP2_0804	MMCAP2_0804 [909-916]		0	786.472	FALSE	Myco	133911408			High	High	0.0001262	0.0008961	2.41	43.4	Used	Used	K.VGDVLVGK.V	[909-916]
	FALSE	High	[K].VGDVVK.[KE]		0.292343	0.00864082	3	3	1	MMCAP2_0804; MMCAP2_0228; MMCAP2_0227	MMCAP2_0804 [803-808]; MMCAP2_0228 [25-30]; MMCAP2_0227 [25-30]		0	616.366	FALSE	Myco	59660684		Shared	High	High	0.004173	0.07466	1.81	22.19	Not Used	Not Used	K.VGDVVK.K	[803-808]
	FALSE	High	[R].VIAEDIVDANNNVLVAK.[D]		1.80424e-12	5.95478e-05	1	1	12	MMCAP2_0804	MMCAP2_0804 [374-390]		0	1796.98	FALSE	Myco	4.94322e+07			High	High	4.546e-05	1.511e-07	5.77	94.19	Used	Used	R.VIAEDIVDANNNVLVAK.D	[374-390]
	FALSE	High	[R].VIAEDIVDANNNVLVAKDTEVNK.[H]		6.36256e-10	5.95478e-05	1	1	1	MMCAP2_0804	MMCAP2_0804 [374-396]		1	2483.3	FALSE	Myco			Not Reliable	High	High	4.546e-05	1.801e-06	4.28		Not Used	Not Used	R.VIAEDIVDANNNVLVAKDTEVNK.H	[374-396]
	FALSE	High	[K].VINGIIQNDQVEYLTADQEK.[N]		8.11151e-12	5.95478e-05	1	1	3	MMCAP2_0804	MMCAP2_0804 [631-650]		0	2290.16	FALSE	Myco	1.31011e+07			High	High	4.546e-05	2.853e-07	5.45	95.33	Used	Used	K.VINGIIQNDQVEYLTADQEK.N	[631-650]
	FALSE	High	[K].VINGIIQNDQVEYLTADQEKNFIIAQSNVNQDENGK.[I]		3.22945e-11	5.95478e-05	1	1	1	MMCAP2_0804	MMCAP2_0804 [631-666]		1	4062.01	FALSE	Myco	1137636			High	High	4.546e-05	5.117e-07	7.26	112.06	Used	Used	K.VINGIIQNDQVEYLTADQEKNFIIAQSNVNQDENGK.I	[631-666]
	FALSE	High	[K].VITPVFEGLNEK.[E]		2.99377e-05	0.000116773	1	1	2	MMCAP2_0804	MMCAP2_0804 [1063-1074]		0	1345.74	FALSE	Myco	4147365			High	High	9.092e-05	0.0001307	2.02	86.87	Used	Used	K.VITPVFEGLNEK.E	[1063-1074]
	FALSE	High	[K].VITPVFEGLNEKELEEIMAEAGMTNYGK.[V]		2.22895e-09	5.95478e-05	1	1	5	MMCAP2_0804	MMCAP2_0804 [1063-1090]		1	3112.52	FALSE	Myco	15285833			High	High	4.546e-05	3.053e-06	3.55	125.47	Used	Used	K.VITPVFEGLNEKELEEIMAEAGMTNYGK.V	[1063-1090]
	FALSE	High	[K].VITPVFEGLNEKELEEIMAEAGMTNYGK.[V]	1xOxidation [M]	1.10962e-12	5.95478e-05	1	1	3	MMCAP2_0804	MMCAP2_0804 [1063-1090]		1	3128.52	FALSE	Myco	1.09291e+07			High	High	4.546e-05	1.23e-07	6.55	123.94	Used	Not Used	K.VITPVFEGLNEKELEEIMAEAGMTNYGK.V	[1063-1090]
	FALSE	High	[K].VITPVFEGLNEKELEEIMAEAGMTNYGK.[V]	2xOxidation [M18; M23]	2.53209e-13	5.95478e-05	1	1	7	MMCAP2_0804	MMCAP2_0804 [1063-1090]		1	3144.51	FALSE	Myco	7.37678e+06			High	High	4.546e-05	6.595e-08	6.18	118.48	Used	Not Used	K.VITPVFEGLNEKELEEIMAEAGMTNYGK.V	[1063-1090]
	FALSE	High	[K].VIVSQLVR.[S]		0.00423715	0.000572813	1	1	7	MMCAP2_0804	MMCAP2_0804 [206-213]		0	913.583	FALSE	Myco	122439712			High	High	0.0003244	0.001834	2.02	60.93	Used	Used	K.VIVSQLVR.S	[206-213]
	FALSE	High	[R].VNEYGFITTPYR.[K]		3.99003e-07	5.95478e-05	1	1	5	MMCAP2_0804	MMCAP2_0804 [618-629]		0	1459.72	FALSE	Myco	55406654			High	High	4.546e-05	2.658e-05	3.34	85.66	Used	Used	R.VNEYGFITTPYR.K	[618-629]
	FALSE	High	[R].VNEYGFITTPYRK.[V]		2.54939e-09	5.95478e-05	1	1	5	MMCAP2_0804	MMCAP2_0804 [618-630]		1	1587.82	FALSE	Myco	3.93596e+07			High	High	4.546e-05	3.232e-06	5.06	67.15	Used	Used	R.VNEYGFITTPYRK.V	[618-630]
	FALSE	High	[R].VPNGGEGIVQSIK.[R]		4.2523e-10	5.95478e-05	1	1	3	MMCAP2_0804	MMCAP2_0804 [950-962]		0	1297.71	FALSE	Myco	10759100			High	High	4.546e-05	1.517e-06	4.41	60.29	Used	Used	R.VPNGGEGIVQSIK.R	[950-962]
	FALSE	High	[R].VPNGGEGIVQSIKR.[F]		1.851e-12	5.95478e-05	1	1	4	MMCAP2_0804	MMCAP2_0804 [950-963]		1	1453.81	FALSE	Myco	2.49513e+07			High	High	4.546e-05	1.529e-07	6.15	50.09	Used	Used	R.VPNGGEGIVQSIKR.F	[950-963]
	FALSE	High	[K].VSMNLSLPNLIGIQTETFEWFK.[T]	1xOxidation [M3]	2.37593e-10	5.95478e-05	1	1	2	MMCAP2_0804	MMCAP2_0804 [20-41]		0	2583.32	FALSE	Myco	2168037			High	High	4.546e-05	1.187e-06	3.79	126.49	Used	Not Used	K.VSMNLSLPNLIGIQTETFEWFK.T	[20-41]
	FALSE	High	[K].VTLIDGQTGEPFDKPIAVGVMYMLK.[L]		6.30512e-16	5.95478e-05	1	1	3	MMCAP2_0804	MMCAP2_0804 [1091-1115]		0	2722.42	FALSE	Myco	13586689			High	High	4.546e-05	4.216e-09	7.77	123.44	Used	Used	K.VTLIDGQTGEPFDKPIAVGVMYMLK.L	[1091-1115]
	FALSE	High	[K].VTLIDGQTGEPFDKPIAVGVMYMLK.[L]	1xOxidation [M23]	1.93556e-13	5.95478e-05	1	1	2	MMCAP2_0804	MMCAP2_0804 [1091-1115]		0	2738.41	FALSE	Myco	1.11597e+06			High	High	4.546e-05	5.872e-08	7.01	117.02	Used	Not Used	K.VTLIDGQTGEPFDKPIAVGVMYMLK.L	[1091-1115]
	FALSE	High	[K].VTLIDGQTGEPFDKPIAVGVMYMLK.[L]	2xOxidation [M21; M23]	1.3876e-15	5.95478e-05	1	1	3	MMCAP2_0804	MMCAP2_0804 [1091-1115]		0	2754.41	FALSE	Myco	4.92666e+06			High	High	4.546e-05	7.289e-09	6.7	107.37	Used	Not Used	K.VTLIDGQTGEPFDKPIAVGVMYMLK.L	[1091-1115]
	FALSE	High	[K].VYKDSELK.[T]		0.00900523	0.000886913	1	1	1	MMCAP2_0804	MMCAP2_0804 [432-439]		1	981.525	FALSE	Myco			No Quan Values	High	High	0.0004859	0.003237	2.28		Not Used	Not Used	K.VYKDSELK.T	[432-439]
	FALSE	High	[K].VYVVQKR.[K]		0.0516088	0.0027586	1	1	2	MMCAP2_0804	MMCAP2_0804 [987-993]		1	891.541	FALSE	Myco	5.76239e+06			High	High	0.00136	0.01415	1.61	21.6	Used	Used	K.VYVVQKR.K	[987-993]
	FALSE	High	[K].YNIGEIDDIDNLGNR.[R]		7.85783e-10	5.95478e-05	1	1	5	MMCAP2_0804	MMCAP2_0804 [474-488]		0	1720.81	FALSE	Myco	1.20653e+07			High	High	4.546e-05	1.967e-06	4.04	96.08	Used	Used	K.YNIGEIDDIDNLGNR.R	[474-488]
	FALSE	High	[K].YNIGEIDDIDNLGNRR.[V]		2.63224e-09	5.95478e-05	1	1	9	MMCAP2_0804	MMCAP2_0804 [474-489]		1	1876.91	FALSE	Myco	4.16012e+07			High	High	4.546e-05	3.277e-06	2.49	83.05	Used	Used	K.YNIGEIDDIDNLGNRR.V	[474-489]
FALSE	High	Master Protein	MMCAP2_0223	MMCAP2_0223	0	FALSE	Myco	807.001	88	56	1092	56	454	50.1	6.57	3782.71	56			other molecular function		Pf02852, Pf07992	58110252	A0A014KTM9; A0A7Z7PMI0; F4MPH0; MMCAP2_0223; mml:MLC_2740	nox				0	8.92501e+09		High	1	Met-loss [N-Term]
	Checked	Confidence	Annotated Sequence	Modifications	Qvality PEP	Qvality q-value	# Protein Groups	# Proteins	# PSMs	Master Protein Accessions	Positions in Master Proteins	Modifications in Master Proteins	# Missed Cleavages	Theo. MH+ [Da]	Contaminant	Marked as	Abundances (Grouped): Mmc11	Abundances (Grouped) CV [%]: Mmc11	Quan Info	Found in Sample: [S9] F9: Sample, Mmc11	Confidence (by Search Engine): Sequest HT	Percolator q-Value (by Search Engine): Sequest HT	Percolator PEP (by Search Engine): Sequest HT	XCorr (by Search Engine): Sequest HT	Top Apex RT [min]	Quan Usage	Quan Ratio Usage	Sequence in Protein	Positions in Proteins
	FALSE	High	[K].AIVTNDFMQTTNPDIYAIGDCAQVYNK.[A]	1xCarbamidomethyl [C21]	4.25053e-14	5.95478e-05	1	1	7	MMCAP2_0223	MMCAP2_0223 [263-289]		0	3062.42	FALSE	Myco	5.07001e+07			High	High	4.546e-05	3.099e-08	8.57	117.05	Used	Used	K.AIVTNDFMQTTNPDIYAIGDCAQVYNK.A	[263-289]
	FALSE	High	[K].AIVTNDFMQTTNPDIYAIGDCAQVYNK.[A]	1xCarbamidomethyl [C21]; 1xOxidation [M8]	2.25624e-15	5.95478e-05	1	1	30	MMCAP2_0223	MMCAP2_0223 [263-289]		0	3078.42	FALSE	Myco	4.44582e+07			High	High	4.546e-05	8.949e-09	6.96	106.42	Used	Not Used	K.AIVTNDFMQTTNPDIYAIGDCAQVYNK.A	[263-289]
	FALSE	High	[K].AMNKNVPIQLATTAVR.[T]	1xOxidation [M2]	1.01514e-05	0.000116773	1	1	1	MMCAP2_0223	MMCAP2_0223 [290-305]		1	1742.96	FALSE	Myco			No Quan Values	High	High	7.987e-05	9.091e-05	2.58		Not Used	Not Used	K.AMNKNVPIQLATTAVR.T	[290-305]
	FALSE	High	[K].DLDRPEFMSTANEVLFK.[V]		9.9529e-13	5.95478e-05	1	1	11	MMCAP2_0223	MMCAP2_0223 [362-378]		0	2011.98	FALSE	Myco	8.35498e+07			High	High	4.546e-05	1.174e-07	7.18	108.35	Used	Used	K.DLDRPEFMSTANEVLFK.V	[362-378]
	FALSE	High	[K].DLDRPEFMSTANEVLFK.[V]	1xOxidation [M8]	3.50911e-12	5.95478e-05	1	1	54	MMCAP2_0223	MMCAP2_0223 [362-378]		0	2027.97	FALSE	Myco	1.04773e+08			High	High	4.546e-05	2e-07	4.84	92.73	Used	Not Used	K.DLDRPEFMSTANEVLFK.V	[362-378]
	FALSE	High	[K].DLKTGEVK.[T]		0.0043394	0.00063242	1	1	1	MMCAP2_0223	MMCAP2_0223 [93-100]		1	889.499	FALSE	Myco	1.42796e+06			High	High	0.0003244	0.001869	2.09	22.27	Used	Used	K.DLKTGEVK.T	[93-100]
	FALSE	High	[K].DPNMLFYATPEILR.[S]		1.08909e-07	5.95478e-05	1	1	2	MMCAP2_0223	MMCAP2_0223 [54-67]		0	1679.85	FALSE	Myco	5.10492e+06			High	High	4.546e-05	1.56e-05	3.97	124.32	Used	Used	K.DPNMLFYATPEILR.S	[54-67]
	FALSE	High	[K].DPNMLFYATPEILR.[S]	1xOxidation [M4]	7.32546e-08	5.95478e-05	1	1	9	MMCAP2_0223	MMCAP2_0223 [54-67]		0	1695.84	FALSE	Myco	5974976			High	High	4.546e-05	1.321e-05	3.58	119.07	Used	Not Used	K.DPNMLFYATPEILR.S	[54-67]
	FALSE	High	[K].DVTLIDVANR.[I]		0.000341998	0.000116773	1	1	9	MMCAP2_0223	MMCAP2_0223 [174-183]		0	1115.61	FALSE	Myco	2.55512e+08			High	High	0.0001049	0.0003604	2.14	82.4	Used	Used	K.DVTLIDVANR.I	[174-183]
	FALSE	High	[K].GENGKVTQVVTDK.[G]		0.00164415	0.000186959	1	1	1	MMCAP2_0223	MMCAP2_0223 [219-231]		1	1374.72	FALSE	Myco			No Quan Values	High	High	0.0001262	0.0009283	2.3		Not Used	Not Used	K.GENGKVTQVVTDK.G	[219-231]
	FALSE	High	[K].GEVKDPNMLFYATPEILR.[S]		1.03423e-12	5.95478e-05	1	1	9	MMCAP2_0223	MMCAP2_0223 [50-67]		1	2093.07	FALSE	Myco	189333036			High	High	4.546e-05	1.195e-07	5.21	106.46	Used	Used	K.GEVKDPNMLFYATPEILR.S	[50-67]
	FALSE	High	[K].GEVKDPNMLFYATPEILR.[S]	1xOxidation [M8]	5.77867e-13	5.95478e-05	1	1	61	MMCAP2_0223	MMCAP2_0223 [50-67]		1	2109.07	FALSE	Myco	3.0607e+08			High	High	4.546e-05	9.339e-08	4.21	97.44	Used	Not Used	K.GEVKDPNMLFYATPEILR.S	[50-67]
	FALSE	High	[K].GNIDVDYVIFSVGVRPQSAILEGICDLDDR.[K]	1xCarbamidomethyl [C25]	0.0906329	0.00380028	1	1	1	MMCAP2_0223	MMCAP2_0223 [232-261]		0	3335.66	FALSE	Myco			No Quan Values	High	High	0.001921	0.02375	1.28		Not Used	Not Used	K.GNIDVDYVIFSVGVRPQSAILEGICDLDDR.K	[232-261]
	FALSE	High	[K].GNIDVDYVIFSVGVRPQSAILEGICDLDDRK.[A]	1xCarbamidomethyl [C25]	6.30512e-16	5.95478e-05	1	1	4	MMCAP2_0223	MMCAP2_0223 [232-262]		1	3463.75	FALSE	Myco	4.74305e+07			High	High	4.546e-05	5.273e-10	8.49	124.18	Used	Used	K.GNIDVDYVIFSVGVRPQSAILEGICDLDDRK.A	[232-262]
	FALSE	High	[R].KAIVTNDFMQTTNPDIYAIGDCAQVYNK.[A]	1xCarbamidomethyl [C22]	6.30512e-16	5.95478e-05	1	1	3	MMCAP2_0223	MMCAP2_0223 [262-289]		1	3190.52	FALSE	Myco	6.7933e+06			High	High	4.546e-05	2.644e-09	9.62	101.97	Used	Used	R.KAIVTNDFMQTTNPDIYAIGDCAQVYNK.A	[262-289]
	FALSE	High	[R].KAIVTNDFMQTTNPDIYAIGDCAQVYNK.[A]	1xCarbamidomethyl [C22]; 1xOxidation [M9]	6.30512e-16	5.95478e-05	1	1	2	MMCAP2_0223	MMCAP2_0223 [262-289]		1	3206.51	FALSE	Myco	4.45258e+06			High	High	4.546e-05	6.11e-10	9.38	92.42	Used	Not Used	R.KAIVTNDFMQTTNPDIYAIGDCAQVYNK.A	[262-289]
	FALSE	High	[K].KIAVVGAGYIGVELVEAFNEYGK.[D]		1.14556e-13	5.95478e-05	1	1	1	MMCAP2_0223	MMCAP2_0223 [151-173]		1	2426.3	FALSE	Myco	4535527			High	High	4.546e-05	4.715e-08	7.28	124.55	Used	Used	K.KIAVVGAGYIGVELVEAFNEYGK.D	[151-173]
	FALSE	High	[K].KILEHNLDK.[S]		3.13102e-05	0.000116773	1	1	4	MMCAP2_0223	MMCAP2_0223 [139-147]		1	1109.63	FALSE	Myco	94504320			High	High	9.092e-05	0.0001328	2.72	22.94	Used	Used	K.KILEHNLDK.S	[139-147]
	FALSE	High	[K].KILEHNLDKSYK.[K]		0.0516088	0.0027586	1	1	1	MMCAP2_0223	MMCAP2_0223 [139-150]		2	1487.82	FALSE	Myco			No Quan Values	High	High	0.00136	0.0142	1.55		Not Used	Not Used	K.KILEHNLDKSYK.K	[139-150]
	FALSE	High	[R].KIIGAQVASEK.[N]		5.25272e-08	5.95478e-05	1	1	15	MMCAP2_0223	MMCAP2_0223 [387-397]		1	1143.67	FALSE	Myco	3.21466e+08			High	High	4.546e-05	1.151e-05	3.23	28.85	Used	Used	R.KIIGAQVASEK.N	[387-397]
	FALSE	High	[R].KIIGAQVASEKNHTEVMYMLALGIQK.[D]		6.30512e-16	5.95478e-05	1	1	3	MMCAP2_0223	MMCAP2_0223 [387-412]		2	2872.54	FALSE	Myco	3.29158e+06			High	High	4.546e-05	3.595e-09	7.86	89.55	Used	Used	R.KIIGAQVASEKNHTEVMYMLALGIQK.D	[387-412]
	FALSE	High	[R].KIIGAQVASEKNHTEVMYMLALGIQK.[D]	1xOxidation [M19]	6.30512e-16	5.95478e-05	1	1	1	MMCAP2_0223	MMCAP2_0223 [387-412]		2	2888.54	FALSE	Myco	1.01487e+06			High	High	4.546e-05	2.022e-09	8.39	79.88	Used	Not Used	R.KIIGAQVASEKNHTEVMYMLALGIQK.D	[387-412]
	FALSE	High	[K].IAVVGAGYIGVELVEAFNEYGK.[D]		1.87483e-12	5.95478e-05	1	1	2	MMCAP2_0223	MMCAP2_0223 [152-173]		0	2298.2	FALSE	Myco	3.48727e+06			High	High	4.546e-05	1.535e-07	5.82	126.66	Used	Used	K.IAVVGAGYIGVELVEAFNEYGK.D	[152-173]
	FALSE	High	[K].IAVVGAGYIGVELVEAFNEYGKDVTLIDVANR.[I]		6.30512e-16	5.95478e-05	1	1	43	MMCAP2_0223	MMCAP2_0223 [152-183]		1	3394.79	FALSE	Myco	8.16744e+06			High	High	4.546e-05	1.089e-10	7.5	126.69	Used	Used	K.IAVVGAGYIGVELVEAFNEYGKDVTLIDVANR.I	[152-183]
	FALSE	High	[R].LDPTCEVTTYDK.[N]	1xCarbamidomethyl [C5]	4.92726e-08	5.95478e-05	1	1	1	MMCAP2_0223	MMCAP2_0223 [22-33]		0	1441.65	FALSE	Myco	8863862			High	High	4.546e-05	1.121e-05	3.35	61.5	Used	Used	R.LDPTCEVTTYDK.N	[22-33]
	FALSE	High	[R].LDPTCEVTTYDKNDAISFLGCGIALWVK.[G]	2xCarbamidomethyl [C5; C21]	6.30512e-16	5.95478e-05	1	1	2	MMCAP2_0223	MMCAP2_0223 [22-49]		1	3186.55	FALSE	Myco	70990704			High	High	4.546e-05	3.939e-10	8.64	125.85	Used	Used	R.LDPTCEVTTYDKNDAISFLGCGIALWVK.G	[22-49]
	FALSE	High	[K].ILEHNLDK.[S]		0.000275075	0.000116773	1	1	12	MMCAP2_0223	MMCAP2_0223 [140-147]		0	981.536	FALSE	Myco	1.74725e+08			High	High	9.092e-05	0.0003226	2.46	27.51	Used	Used	K.ILEHNLDK.S	[140-147]
	FALSE	High	[K].ILEHNLDKSYK.[K]		0.000552315	0.000116773	1	1	2	MMCAP2_0223	MMCAP2_0223 [140-150]		1	1359.73	FALSE	Myco	762312			High	High	0.0001049	0.0004683	2.49	30.69	Used	Used	K.ILEHNLDKSYK.K	[140-150]
	FALSE	High	[K].ILEHNLDKSYKK.[I]		5.25323e-06	5.95478e-05	1	1	3	MMCAP2_0223	MMCAP2_0223 [140-151]		2	1487.82	FALSE	Myco	1.76114e+06			High	High	4.546e-05	7.223e-05	3.23	24.88	Used	Used	K.ILEHNLDKSYKK.I	[140-151]
	FALSE	High	[K].IIGAQVASEK.[N]		3.09117e-05	0.000116773	1	1	15	MMCAP2_0223	MMCAP2_0223 [388-397]		0	1015.58	FALSE	Myco	7.08653e+08			High	High	9.092e-05	0.0001322	2.92	39.75	Used	Used	K.IIGAQVASEK.N	[388-397]
	FALSE	High	[K].IIGAQVASEKNHTEVMYMLALGIQK.[D]		6.30512e-16	5.95478e-05	1	1	3	MMCAP2_0223	MMCAP2_0223 [388-412]		1	2744.45	FALSE	Myco	6.7782e+06			High	High	4.546e-05	2.064e-09	7.23	100.12	Used	Used	K.IIGAQVASEKNHTEVMYMLALGIQK.D	[388-412]
	FALSE	High	[K].IIGAQVASEKNHTEVMYMLALGIQK.[D]	1xOxidation [M]	1.71477e-09	5.95478e-05	1	1	5	MMCAP2_0223	MMCAP2_0223 [388-412]		1	2760.44	FALSE	Myco	1.72726e+06			High	High	4.546e-05	2.737e-06	4.3	89.55	Used	Not Used	K.IIGAQVASEKNHTEVMYMLALGIQK.D	[388-412]
	FALSE	High	[K].IIGAQVASEKNHTEVMYMLALGIQK.[D]	2xOxidation [M16; M18]	2.78764e-11	5.95478e-05	1	1	1	MMCAP2_0223	MMCAP2_0223 [388-412]		1	2776.44	FALSE	Myco	2515357			High	High	4.546e-05	4.803e-07	7.09	78.33	Used	Not Used	K.IIGAQVASEKNHTEVMYMLALGIQK.D	[388-412]
	FALSE	High	[K].LIVATGTWPLIPPIPGIDLEGVQICK.[N]	1xCarbamidomethyl [C25]	3.27103e-11	5.95478e-05	1	1	4	MMCAP2_0223	MMCAP2_0223 [107-132]		0	2800.57	FALSE	Myco	3673875			High	High	4.546e-05	5.135e-07	4.83	126.66	Used	Used	K.LIVATGTWPLIPPIPGIDLEGVQICK.N	[107-132]
	FALSE	High	[R].IMPVYYDQEFTDLMQEK.[M]		1.58775e-11	5.95478e-05	1	1	6	MMCAP2_0223	MMCAP2_0223 [184-200]		0	2149.98	FALSE	Myco	7.4061e+07			High	High	4.546e-05	3.781e-07	5.34	121.05	Used	Used	R.IMPVYYDQEFTDLMQEK.M	[184-200]
	FALSE	High	[R].IMPVYYDQEFTDLMQEK.[M]	1xOxidation [M]	1.81582e-12	5.95478e-05	1	1	104	MMCAP2_0223	MMCAP2_0223 [184-200]		0	2165.98	FALSE	Myco	1.0897e+08			High	High	4.546e-05	1.513e-07	5.18	113.7	Used	Not Used	R.IMPVYYDQEFTDLMQEK.M	[184-200]
	FALSE	High	[R].IMPVYYDQEFTDLMQEK.[M]	2xOxidation [M2; M14]	9.39612e-13	5.95478e-05	1	1	91	MMCAP2_0223	MMCAP2_0223 [184-200]		0	2181.97	FALSE	Myco	4.70216e+07			High	High	4.546e-05	1.146e-07	5.84	96.51	Used	Not Used	R.IMPVYYDQEFTDLMQEK.M	[184-200]
	FALSE	High	[K].LSLGAK.[V]		0.0502011	0.0027586	1	1	2	MMCAP2_0223	MMCAP2_0223 [208-213]		0	588.372	FALSE	Myco	58189160			High	High	0.001326	0.01387	1.39	30.46	Used	Used	K.LSLGAK.V	[208-213]
	FALSE	High	[R].MGYDIDFINFK.[D]		3.06961e-07	5.95478e-05	1	1	5	MMCAP2_0223	MMCAP2_0223 [351-361]		0	1362.64	FALSE	Myco	14822024			High	High	4.546e-05	2.389e-05	3.93	116.13	Used	Used	R.MGYDIDFINFK.D	[351-361]
	FALSE	High	[R].MGYDIDFINFK.[D]	1xOxidation [M1]	1.25353e-08	5.95478e-05	1	1	35	MMCAP2_0223	MMCAP2_0223 [351-361]		0	1378.63	FALSE	Myco	7.74545e+07			High	High	4.546e-05	6.319e-06	4.09	109.34	Used	Not Used	R.MGYDIDFINFK.D	[351-361]
	FALSE	High	[R].MGYDIDFINFKDLDRPEFMSTANEVLFK.[V]		1.81544e-14	5.95478e-05	1	1	5	MMCAP2_0223	MMCAP2_0223 [351-378]		1	3355.6	FALSE	Myco	23886722			High	High	4.546e-05	2.165e-08	6.61	124.2	Used	Used	R.MGYDIDFINFKDLDRPEFMSTANEVLFK.V	[351-378]
	FALSE	High	[R].MGYDIDFINFKDLDRPEFMSTANEVLFK.[V]	1xOxidation [M]	1.03402e-14	5.95478e-05	1	1	7	MMCAP2_0223	MMCAP2_0223 [351-378]		1	3371.6	FALSE	Myco	85121162			High	High	4.546e-05	1.705e-08	7.99	123.65	Used	Not Used	R.MGYDIDFINFKDLDRPEFMSTANEVLFK.V	[351-378]
	FALSE	High	[R].MGYDIDFINFKDLDRPEFMSTANEVLFK.[V]	2xOxidation [M1; M19]	6.30512e-16	5.95478e-05	1	1	7	MMCAP2_0223	MMCAP2_0223 [351-378]		1	3387.59	FALSE	Myco	42098485			High	High	4.546e-05	5.188e-10	6	121.99	Used	Not Used	R.MGYDIDFINFKDLDRPEFMSTANEVLFK.V	[351-378]
	FALSE	High	[-].MKVIVLGTNHAGTTAVR.[T]	1xMet-loss [N-Term]	1.08887e-09	5.95478e-05	1	1	1	MMCAP2_0223	MMCAP2_0223 [1-17]	MMCAP2_0223 1xMet-loss [N-Term]	1	1636.95	FALSE	Myco			No Quan Values	High	High	4.546e-05	2.258e-06	1.11		Not Used	Not Used	-.MKVIVLGTNHAGTTAVR.T	[1-17]
	FALSE	High	[-].MKVIVLGTNHAGTTAVR.[T]		6.04454e-11	5.95478e-05	1	1	4	MMCAP2_0223	MMCAP2_0223 [1-17]		1	1767.99	FALSE	Myco	1.17066e+07			High	High	4.546e-05	6.669e-07	6.26	49.48	Used	Used	-.MKVIVLGTNHAGTTAVR.T	[1-17]
	FALSE	High	[-].MKVIVLGTNHAGTTAVR.[T]	1xOxidation [M1]	1.05405e-14	5.95478e-05	1	1	15	MMCAP2_0223	MMCAP2_0223 [1-17]		1	1783.98	FALSE	Myco	2.5284e+07			High	High	4.546e-05	1.72e-08	5.54	39.7	Used	Not Used	-.MKVIVLGTNHAGTTAVR.T	[1-17]
	FALSE	High	[K].NDAISFLGCGIALWVK.[G]	1xCarbamidomethyl [C9]	0.00616561	0.000795955	1	1	1	MMCAP2_0223	MMCAP2_0223 [34-49]		0	1763.91	FALSE	Myco	4310093			High	High	0.0004216	0.00243	1.19	126.2	Used	Used	K.NDAISFLGCGIALWVK.G	[34-49]
	FALSE	High	[K].NHTEVMYMLALGIQK.[D]		1.02119e-11	5.95478e-05	1	1	11	MMCAP2_0223	MMCAP2_0223 [398-412]		0	1747.89	FALSE	Myco	2.77672e+07			High	High	4.546e-05	3.141e-07	6.21	98.33	Used	Used	K.NHTEVMYMLALGIQK.D	[398-412]
	FALSE	High	[K].NHTEVMYMLALGIQK.[D]	1xOxidation [M]	2.69962e-12	5.95478e-05	1	1	57	MMCAP2_0223	MMCAP2_0223 [398-412]		0	1763.88	FALSE	Myco	4.33405e+07			High	High	4.546e-05	1.792e-07	4.99	85.25	Used	Not Used	K.NHTEVMYMLALGIQK.D	[398-412]
	FALSE	High	[K].NHTEVMYMLALGIQK.[D]	2xOxidation [M6; M8]	9.63962e-13	5.95478e-05	1	1	35	MMCAP2_0223	MMCAP2_0223 [398-412]		0	1779.88	FALSE	Myco	2.67781e+07			High	High	4.546e-05	1.158e-07	6.37	70.91	Used	Not Used	K.NHTEVMYMLALGIQK.D	[398-412]
	FALSE	High	[K].NVPIQLATTAVR.[T]		2.4539e-07	5.95478e-05	1	1	33	MMCAP2_0223	MMCAP2_0223 [294-305]		0	1282.75	FALSE	Myco	1296304973			High	High	4.546e-05	2.18e-05	2.44	76.61	Used	Used	K.NVPIQLATTAVR.T	[294-305]
	FALSE	High	[K].NVPIQLATTAVRTGVIAAFNVIKGNGLK.[S]		1.46983e-15	5.95478e-05	1	1	2	MMCAP2_0223	MMCAP2_0223 [294-321]		2	2865.67	FALSE	Myco	1.26812e+07			High	High	4.546e-05	7.481e-09	6.03	125.79	Used	Used	K.NVPIQLATTAVRTGVIAAFNVIKGNGLK.S	[294-321]
	FALSE	High	[K].NYHHAK.[K]		0.178938	0.00515262	1	1	1	MMCAP2_0223	MMCAP2_0223 [133-138]		0	769.374	FALSE	Myco	54325.5			High	High	0.002664	0.04541	0.51	13.63	Used	Used	K.NYHHAK.K	[133-138]
	FALSE	High	[K].RLDPTCEVTTYDK.[N]	1xCarbamidomethyl [C6]	6.04517e-10	5.95478e-05	1	1	3	MMCAP2_0223	MMCAP2_0223 [21-33]		1	1597.75	FALSE	Myco	1.39605e+07			High	High	4.546e-05	1.76e-06	4.08	51.47	Used	Used	K.RLDPTCEVTTYDK.N	[21-33]
	FALSE	High	[K].RLDPTCEVTTYDKNDAISFLGCGIALWVK.[G]	2xCarbamidomethyl [C6; C22]	6.30512e-16	5.95478e-05	1	1	4	MMCAP2_0223	MMCAP2_0223 [21-49]		2	3342.65	FALSE	Myco	112105776			High	High	4.546e-05	1.1e-11	8.21	123.19	Used	Used	K.RLDPTCEVTTYDKNDAISFLGCGIALWVK.G	[21-49]
	FALSE	High	[K].RMGYDIDFINFK.[D]		1.08914e-05	0.000116773	1	1	3	MMCAP2_0223	MMCAP2_0223 [350-361]		1	1518.74	FALSE	Myco	4.016e+06			High	High	7.987e-05	9.302e-05	3.89	97.59	Used	Used	K.RMGYDIDFINFK.D	[350-361]
	FALSE	High	[K].RMGYDIDFINFK.[D]	1xOxidation [M2]	9.22311e-07	5.95478e-05	1	1	7	MMCAP2_0223	MMCAP2_0223 [350-361]		1	1534.74	FALSE	Myco	9.74473e+06			High	High	4.546e-05	3.724e-05	4.5	90.46	Used	Not Used	K.RMGYDIDFINFK.D	[350-361]
	FALSE	High	[K].RMGYDIDFINFKDLDRPEFMSTANEVLFK.[V]		7.46275e-14	5.95478e-05	1	1	2	MMCAP2_0223	MMCAP2_0223 [350-378]		2	3511.7	FALSE	Myco	4.61535e+06			High	High	4.546e-05	3.927e-08	8.67	122.13	Used	Used	K.RMGYDIDFINFKDLDRPEFMSTANEVLFK.V	[350-378]
	FALSE	High	[K].RMGYDIDFINFKDLDRPEFMSTANEVLFK.[V]	1xOxidation [M]	5.49155e-11	5.95478e-05	1	1	6	MMCAP2_0223	MMCAP2_0223 [350-378]		2	3527.7	FALSE	Myco	6.47357e+06			High	High	4.546e-05	6.388e-07	5.96	121.54	Used	Not Used	K.RMGYDIDFINFKDLDRPEFMSTANEVLFK.V	[350-378]
	FALSE	High	[K].RMGYDIDFINFKDLDRPEFMSTANEVLFK.[V]	2xOxidation [M2; M20]	2.56548e-10	5.95478e-05	1	1	3	MMCAP2_0223	MMCAP2_0223 [350-378]		2	3543.69	FALSE	Myco	1.90812e+06			High	High	4.546e-05	1.228e-06	7.94	116.57	Used	Not Used	K.RMGYDIDFINFKDLDRPEFMSTANEVLFK.V	[350-378]
	FALSE	High	[R].SEGVNVFMNHEVLSVDDK.[A]		2.7161e-15	5.95478e-05	1	1	8	MMCAP2_0223	MMCAP2_0223 [68-85]		0	2018.95	FALSE	Myco	48943844			High	High	4.546e-05	9.702e-09	7.32	86.34	Used	Used	R.SEGVNVFMNHEVLSVDDK.A	[68-85]
	FALSE	High	[R].SEGVNVFMNHEVLSVDDK.[A]	1xOxidation [M8]	2.06341e-13	5.95478e-05	1	1	38	MMCAP2_0223	MMCAP2_0223 [68-85]		0	2034.94	FALSE	Myco	4.3947e+07			High	High	4.546e-05	6.044e-08	7.08	76.93	Used	Not Used	R.SEGVNVFMNHEVLSVDDK.A	[68-85]
	FALSE	High	[R].SEGVNVFMNHEVLSVDDKAK.[T]		3.31177e-15	5.95478e-05	1	1	18	MMCAP2_0223	MMCAP2_0223 [68-87]		1	2218.08	FALSE	Myco	3.40472e+08			High	High	4.546e-05	1.055e-08	6.78	75.19	Used	Used	R.SEGVNVFMNHEVLSVDDKAK.T	[68-87]
	FALSE	High	[R].SEGVNVFMNHEVLSVDDKAK.[T]	1xOxidation [M8]	1.99826e-14	5.95478e-05	1	1	72	MMCAP2_0223	MMCAP2_0223 [68-87]		1	2234.08	FALSE	Myco	2.23301e+08			High	High	4.546e-05	2.255e-08	6.4	66.48	Used	Not Used	R.SEGVNVFMNHEVLSVDDKAK.T	[68-87]
	FALSE	High	[K].SPGFTGANGISVFGLHMASVGISVEAAK.[R]		6.30512e-16	5.95478e-05	1	1	7	MMCAP2_0223	MMCAP2_0223 [322-349]		0	2704.38	FALSE	Myco	25266614			High	High	4.546e-05	2.914e-11	7.59	120.96	Used	Used	K.SPGFTGANGISVFGLHMASVGISVEAAK.R	[322-349]
	FALSE	High	[K].SPGFTGANGISVFGLHMASVGISVEAAK.[R]	1xOxidation [M17]	6.30512e-16	5.95478e-05	1	1	15	MMCAP2_0223	MMCAP2_0223 [322-349]		0	2720.37	FALSE	Myco	1.03589e+07			High	High	4.546e-05	2.123e-09	7.83	106.89	Used	Not Used	K.SPGFTGANGISVFGLHMASVGISVEAAK.R	[322-349]
	FALSE	High	[K].SPGFTGANGISVFGLHMASVGISVEAAKR.[M]		6.30512e-16	5.95478e-05	1	1	12	MMCAP2_0223	MMCAP2_0223 [322-350]		1	2860.48	FALSE	Myco	6.01029e+07			High	High	4.546e-05	2.202e-12	9.51	110.85	Used	Used	K.SPGFTGANGISVFGLHMASVGISVEAAKR.M	[322-350]
	FALSE	High	[K].SPGFTGANGISVFGLHMASVGISVEAAKR.[M]	1xOxidation [M17]	6.30512e-16	5.95478e-05	1	1	29	MMCAP2_0223	MMCAP2_0223 [322-350]		1	2876.47	FALSE	Myco	2.61712e+07			High	High	4.546e-05	2.276e-11	10.19	96.75	Used	Not Used	K.SPGFTGANGISVFGLHMASVGISVEAAKR.M	[322-350]
	FALSE	High	[K].TDNYDKLIVATGTWPLIPPIPGIDLEGVQICK.[N]	1xCarbamidomethyl [C31]	6.30512e-16	5.95478e-05	1	1	5	MMCAP2_0223	MMCAP2_0223 [101-132]		1	3536.87	FALSE	Myco	173363680			High	High	4.546e-05	1.665e-09	6.55	126.38	Used	Used	K.TDNYDKLIVATGTWPLIPPIPGIDLEGVQICK.N	[101-132]
	FALSE	High	[K].TGEVKTDNYDK.[L]		9.22136e-09	5.95478e-05	1	1	6	MMCAP2_0223	MMCAP2_0223 [96-106]		1	1269.6	FALSE	Myco	1.42006e+07			High	High	4.546e-05	5.551e-06	4.15	19.91	Used	Used	K.TGEVKTDNYDK.L	[96-106]
	FALSE	High	[K].TGEVKTDNYDKLIVATGTWPLIPPIPGIDLEGVQICK.[N]	1xCarbamidomethyl [C36]	1.87464e-13	5.95478e-05	1	1	3	MMCAP2_0223	MMCAP2_0223 [96-132]		2	4051.15	FALSE	Myco	7.59951e+06			High	High	4.546e-05	5.808e-08	7.21	125.81	Used	Used	K.TGEVKTDNYDKLIVATGTWPLIPPIPGIDLEGVQICK.N	[96-132]
	FALSE	High	[R].TGVIAAFNVIK.[G]		1.22993e-06	5.95478e-05	1	1	27	MMCAP2_0223	MMCAP2_0223 [306-316]		0	1132.67	FALSE	Myco	9.73666e+08			High	High	4.546e-05	4.169e-05	3.34	92.59	Used	Used	R.TGVIAAFNVIK.G	[306-316]
	FALSE	High	[R].TGVIAAFNVIKGNGLK.[S]		1.02161e-07	5.95478e-05	1	1	1	MMCAP2_0223	MMCAP2_0223 [306-321]		1	1601.94	FALSE	Myco			No Quan Values	High	High	4.546e-05	1.517e-05	3.86		Not Used	Not Used	R.TGVIAAFNVIKGNGLK.S	[306-321]
	FALSE	High	[K].TVTVKDLK.[T]		0.000935714	0.000116773	1	1	1	MMCAP2_0223	MMCAP2_0223 [88-95]		1	903.551	FALSE	Myco			No Quan Values	High	High	0.0001049	0.0006407	2.47		Not Used	Not Used	K.TVTVKDLK.T	[88-95]
	FALSE	High	[K].VIEFKGENGK.[V]		2.4706e-05	0.000116773	1	1	4	MMCAP2_0223	MMCAP2_0223 [214-223]		1	1120.6	FALSE	Myco	58981052			High	High	9.092e-05	0.0001225	3.02	29.52	Used	Used	K.VIEFKGENGK.V	[214-223]
	FALSE	High	[K].VIVLGTNHAGTTAVR.[T]		4.27914e-11	5.95478e-05	1	1	45	MMCAP2_0223	MMCAP2_0223 [3-17]		0	1508.85	FALSE	Myco	1481166733			High	High	4.546e-05	5.75e-07	3.43	47.35	Used	Used	K.VIVLGTNHAGTTAVR.T	[3-17]
	FALSE	High	[K].VTQVVTDK.[G]		0.00146112	0.000186959	1	1	9	MMCAP2_0223	MMCAP2_0223 [224-231]		0	889.499	FALSE	Myco	65313652			High	High	0.0001262	0.0008564	2.03	24.38	Used	Used	K.VTQVVTDK.G	[224-231]
	FALSE	High	[K].VTQVVTDKGNIDVDYVIFSVGVRPQSAILEGICDLDDR.[K]	1xCarbamidomethyl [C33]	6.30512e-16	5.95478e-05	1	1	3	MMCAP2_0223	MMCAP2_0223 [224-261]		1	4206.14	FALSE	Myco	23172848			High	High	4.546e-05	3.627e-10	8.94	124.26	Used	Used	K.VTQVVTDKGNIDVDYVIFSVGVRPQSAILEGICDLDDR.K	[224-261]
	FALSE	High	[K].VTQVVTDKGNIDVDYVIFSVGVRPQSAILEGICDLDDRK.[A]	1xCarbamidomethyl [C33]	6.30512e-16	5.95478e-05	1	1	9	MMCAP2_0223	MMCAP2_0223 [224-262]		2	4334.23	FALSE	Myco	3.62321e+08			High	High	4.546e-05	7.84e-12	10.51	122.57	Used	Used	K.VTQVVTDKGNIDVDYVIFSVGVRPQSAILEGICDLDDRK.A	[224-262]
	FALSE	High	[K].VVWDKK.[T]		0.0837863	0.00380028	1	1	7	MMCAP2_0223	MMCAP2_0223 [379-384]		1	774.451	FALSE	Myco	3.31488e+08			High	High	0.00191	0.02209	0.83	24.11	Used	Used	K.VVWDKK.T	[379-384]
FALSE	High	Master Protein	MMCAP2_0771	MMCAP2_0771	0	FALSE	Myco	797.983	89	79	749	79	720	81.6	6.39	1996.74	79	DNA metabolism;other metabolic processes				Pf02867, Pf08343	58110753	A0A7Z7PQ16; MMCAP2_0771					0	5.30403e+09		High	1
	Checked	Confidence	Annotated Sequence	Modifications	Qvality PEP	Qvality q-value	# Protein Groups	# Proteins	# PSMs	Master Protein Accessions	Positions in Master Proteins	Modifications in Master Proteins	# Missed Cleavages	Theo. MH+ [Da]	Contaminant	Marked as	Abundances (Grouped): Mmc11	Abundances (Grouped) CV [%]: Mmc11	Quan Info	Found in Sample: [S9] F9: Sample, Mmc11	Confidence (by Search Engine): Sequest HT	Percolator q-Value (by Search Engine): Sequest HT	Percolator PEP (by Search Engine): Sequest HT	XCorr (by Search Engine): Sequest HT	Top Apex RT [min]	Quan Usage	Quan Ratio Usage	Sequence in Protein	Positions in Proteins
	FALSE	High	[K].AAELYLK.[N]		0.00627695	0.000795955	1	1	7	MMCAP2_0771	MMCAP2_0771 [40-46]		0	807.461	FALSE	Myco	348220000			High	High	0.0004216	0.002455	2.14	47.75	Used	Used	K.AAELYLK.N	[40-46]
	FALSE	High	[K].ASNKLAQEFEK.[F]		3.53614e-05	0.000116773	1	1	2	MMCAP2_0771	MMCAP2_0771 [511-521]		1	1264.65	FALSE	Myco	2402559			High	High	9.092e-05	0.0001386	3.95	37.34	Used	Used	K.ASNKLAQEFEK.F	[511-521]
	FALSE	High	[R].AYVNAFK.[Q]		0.0106853	0.00105179	1	1	6	MMCAP2_0771	MMCAP2_0771 [685-691]		0	812.43	FALSE	Myco	230086848			High	High	0.0005657	0.003709	1.79	44.29	Used	Used	R.AYVNAFK.Q	[685-691]
	FALSE	High	[K].CEFDKWTPQTNR.[V]	1xCarbamidomethyl [C1]	5.1195e-09	5.95478e-05	1	1	2	MMCAP2_0771	MMCAP2_0771 [542-553]		1	1581.71	FALSE	Myco	6.34751e+07			High	High	4.546e-05	4.337e-06	3.3	55.45	Used	Used	K.CEFDKWTPQTNR.V	[542-553]
	FALSE	High	[K].DMALFSPYDVQK.[V]		1.19883e-05	0.000116773	1	1	4	MMCAP2_0771	MMCAP2_0771 [305-316]		0	1413.67	FALSE	Myco	3301663			High	High	7.987e-05	9.617e-05	2.41	101.59	Used	Used	K.DMALFSPYDVQK.V	[305-316]
	FALSE	High	[K].DMALFSPYDVQK.[V]	1xOxidation [M2]	6.37576e-05	0.000116773	1	1	4	MMCAP2_0771	MMCAP2_0771 [305-316]		0	1429.67	FALSE	Myco	3.64636e+06			High	High	9.092e-05	0.0001713	3.51	86.33	Used	Not Used	K.DMALFSPYDVQK.V	[305-316]
	FALSE	High	[K].DMMLGR.[F]	2xOxidation [M2; M3]	0.00301068	0.000383662	1	1	58	MMCAP2_0771	MMCAP2_0771 [151-156]		0	754.322	FALSE	Myco	1.05885e+07			High	High	0.0002133	0.001427	1.42	34.01	Used	Not Used	K.DMMLGR.F	[151-156]
	FALSE	High	[K].DMMLGRFQPATPTFLNAAK.[K]		0.00223631	0.000324526	1	1	1	MMCAP2_0771	MMCAP2_0771 [151-169]		1	2109.06	FALSE	Myco	2.35269e+06			High	High	0.0001718	0.001154	2.44	83.25	Used	Used	K.DMMLGRFQPATPTFLNAAK.K	[151-169]
	FALSE	High	[R].DNKDMALFSPYDVQK.[V]		9.58015e-11	5.95478e-05	1	1	4	MMCAP2_0771	MMCAP2_0771 [302-316]		1	1770.84	FALSE	Myco	5.40715e+07			High	High	4.546e-05	8.089e-07	6.11	84.36	Used	Used	R.DNKDMALFSPYDVQK.V	[302-316]
	FALSE	High	[R].DNKDMALFSPYDVQK.[V]	1xOxidation [M5]	9.33815e-11	5.95478e-05	1	1	33	MMCAP2_0771	MMCAP2_0771 [302-316]		1	1786.83	FALSE	Myco	4.83408e+07			High	High	4.546e-05	8.011e-07	6.14	73.2	Used	Not Used	R.DNKDMALFSPYDVQK.V	[302-316]
	FALSE	High	[K].DQDNFQLDVK.[A]		2.30261e-05	0.000116773	1	1	6	MMCAP2_0771	MMCAP2_0771 [30-39]		0	1221.57	FALSE	Myco	1.19719e+08			High	High	9.092e-05	0.0001198	3.56	70.22	Used	Used	K.DQDNFQLDVK.A	[30-39]
	FALSE	High	[K].DYDVQIPSQTDWIQLVEEIKK.[T]		9.64262e-10	5.95478e-05	1	1	6	MMCAP2_0771	MMCAP2_0771 [560-580]		1	2547.3	FALSE	Myco	6.41863e+07			High	High	4.546e-05	2.147e-06	5.32	124.72	Used	Used	K.DYDVQIPSQTDWIQLVEEIKK.T	[560-580]
	FALSE	High	[K].ELFKDYDVQIPSQTDWIQLVEEIKK.[T]		6.30512e-16	5.95478e-05	1	1	3	MMCAP2_0771	MMCAP2_0771 [556-580]		2	3064.59	FALSE	Myco	46119724			High	High	4.546e-05	5.641e-10	7.15	123.49	Used	Used	K.ELFKDYDVQIPSQTDWIQLVEEIKK.T	[556-580]
	FALSE	High	[R].ENADEKIR.[I]		0.00212955	0.000324526	1	1	7	MMCAP2_0771	MMCAP2_0771 [275-282]		1	974.49	FALSE	Myco	33160086			High	High	0.0001718	0.001116	1.67	17.53	Used	Used	R.ENADEKIR.I	[275-282]
	FALSE	High	[K].ENKNTIVLDDVDDEYIKLNAR.[S]		0.00186042	0.000186959	1	1	1	MMCAP2_0771	MMCAP2_0771 [3-23]		2	2477.25	FALSE	Myco	3287217			High	High	0.0001262	0.001013	3.59	87.32	Used	Used	K.ENKNTIVLDDVDDEYIKLNAR.S	[3-23]
	FALSE	High	[K].ERLDYLLENK.[Y]		0.0205994	0.0014767	1	1	2	MMCAP2_0771	MMCAP2_0771 [61-70]		1	1292.68	FALSE	Myco	25803434			High	High	0.0007413	0.00633	2.64	65.91	Used	Used	K.ERLDYLLENK.Y	[61-70]
	FALSE	High	[K].ERLDYLLENKYYDSEILNK.[Y]		3.1265e-15	5.95478e-05	1	1	3	MMCAP2_0771	MMCAP2_0771 [61-79]		2	2418.22	FALSE	Myco	22666368			High	High	4.546e-05	1.028e-08	6.82	94.23	Used	Used	K.ERLDYLLENKYYDSEILNK.Y	[61-79]
	FALSE	High	[R].ETGSPIKNISGLSSGPIPVMK.[I]		1.88821e-05	0.000116773	1	1	2	MMCAP2_0771	MMCAP2_0771 [216-236]		1	2112.14	FALSE	Myco			No Quan Values	High	High	9.092e-05	0.000112	2.89		Not Used	Not Used	R.ETGSPIKNISGLSSGPIPVMK.I	[216-236]
	FALSE	High	[R].ETGSPIKNISGLSSGPIPVMK.[I]	1xOxidation [M20]	0.00842419	0.000886913	1	1	2	MMCAP2_0771	MMCAP2_0771 [216-236]		1	2128.13	FALSE	Myco			No Quan Values	High	High	0.0004859	0.003085	1.12		Not Used	Not Used	R.ETGSPIKNISGLSSGPIPVMK.I	[216-236]
	FALSE	High	[R].FADGSWFDK.[Y]		0.000137629	0.000116773	1	1	7	MMCAP2_0771	MMCAP2_0771 [530-538]		0	1072.47	FALSE	Myco	1.50089e+07			High	High	9.092e-05	0.0002332	2.62	79.22	Used	Used	R.FADGSWFDK.Y	[530-538]
	FALSE	High	[R].FADGSWFDKYTK.[C]		6.95933e-09	5.95478e-05	1	1	16	MMCAP2_0771	MMCAP2_0771 [530-541]		1	1464.68	FALSE	Myco	1.41105e+08			High	High	4.546e-05	4.928e-06	2.92	78.94	Used	Used	R.FADGSWFDKYTK.C	[530-541]
	FALSE	High	[K].FASFDESR.[F]		0.000226957	0.000116773	1	1	18	MMCAP2_0771	MMCAP2_0771 [522-529]		0	958.426	FALSE	Myco	2.56493e+08			High	High	9.092e-05	0.0002938	2.02	47.29	Used	Used	K.FASFDESR.F	[522-529]
	FALSE	High	[K].FFLTVAELHFESGYPYILFEDTVNRR.[N]		7.2316e-09	5.95478e-05	1	1	1	MMCAP2_0771	MMCAP2_0771 [350-375]		1	3163.59	FALSE	Myco	3.8493e+06			High	High	4.546e-05	5.017e-06	4.53	124.8	Used	Used	K.FFLTVAELHFESGYPYILFEDTVNRR.N	[350-375]
	FALSE	High	[K].FFNAYGLK.[T]		0.0029212	0.000383662	1	1	10	MMCAP2_0771	MMCAP2_0771 [108-115]		0	959.499	FALSE	Myco	1.63831e+08			High	High	0.0002133	0.001398	1.12	73.2	Used	Used	K.FFNAYGLK.T	[108-115]
	FALSE	High	[R].FQPATPTFLNAAK.[K]		4.50572e-06	5.95478e-05	1	1	6	MMCAP2_0771	MMCAP2_0771 [157-169]		0	1405.75	FALSE	Myco	2.19287e+08			High	High	4.546e-05	6.819e-05	3.31	83.17	Used	Used	R.FQPATPTFLNAAK.K	[157-169]
	FALSE	High	[R].FQPATPTFLNAAKK.[H]		2.66667e-07	5.95478e-05	1	1	2	MMCAP2_0771	MMCAP2_0771 [157-170]		1	1533.84	FALSE	Myco	1.15608e+07			High	High	4.546e-05	2.255e-05	4.2	67.31	Used	Used	R.FQPATPTFLNAAKK.H	[157-170]
	FALSE	High	[K].FSSLKER.[L]		0.0134399	0.00114352	1	1	3	MMCAP2_0771	MMCAP2_0771 [56-62]		1	866.473	FALSE	Myco	15163349			High	High	0.0006116	0.004461	1.58	22.37	Used	Used	K.FSSLKER.L	[56-62]
	FALSE	High	[R].GEYVSCYLLR.[T]	1xCarbamidomethyl [C6]	0.000229886	0.000116773	1	1	4	MMCAP2_0771	MMCAP2_0771 [173-182]		0	1259.61	FALSE	Myco	44748028			High	High	9.092e-05	0.0002956	2.93	80.33	Used	Used	R.GEYVSCYLLR.T	[173-182]
	FALSE	High	[R].GGGVAICLTNLR.[E]	1xCarbamidomethyl [C7]	9.95848e-06	0.000116773	1	1	6	MMCAP2_0771	MMCAP2_0771 [204-215]		0	1230.66	FALSE	Myco	5.73234e+07			High	High	7.987e-05	9.033e-05	3.01	80.83	Used	Used	R.GGGVAICLTNLR.E	[204-215]
	FALSE	High	[R].GGGVAICLTNLRETGSPIK.[N]	1xCarbamidomethyl [C7]	0.000151527	0.000116773	1	1	1	MMCAP2_0771	MMCAP2_0771 [204-222]		1	1943.04	FALSE	Myco	901079			High	High	9.092e-05	0.0002438	2.57	81.59	Used	Used	R.GGGVAICLTNLRETGSPIK.N	[204-222]
	FALSE	High	[K].GNAQNHAVGLGAMNLHGFLATNK.[I]		6.30512e-16	5.95478e-05	1	1	4	MMCAP2_0771	MMCAP2_0771 [463-485]		0	2335.17	FALSE	Myco			No Quan Values	High	High	4.546e-05	8.772e-13	9.75		Not Used	Not Used	K.GNAQNHAVGLGAMNLHGFLATNK.I	[463-485]
	FALSE	High	[K].GNAQNHAVGLGAMNLHGFLATNK.[I]	1xOxidation [M13]	6.30512e-16	5.95478e-05	1	1	23	MMCAP2_0771	MMCAP2_0771 [463-485]		0	2351.17	FALSE	Myco	4.27532e+07			High	High	4.546e-05	4.19e-11	6.86	65.08	Used	Not Used	K.GNAQNHAVGLGAMNLHGFLATNK.I	[463-485]
	FALSE	High	[K].HRGEYVSCYLLR.[T]	1xCarbamidomethyl [C8]	3.7649e-12	5.95478e-05	1	1	13	MMCAP2_0771	MMCAP2_0771 [171-182]		1	1552.77	FALSE	Myco	2.46641e+07			High	High	4.546e-05	2.063e-07	3.88	53.96	Used	Used	K.HRGEYVSCYLLR.T	[171-182]
	FALSE	High	[R].KFFLTVAELHFESGYPYILFEDTVNRR.[N]		6.30512e-16	5.95478e-05	1	1	4	MMCAP2_0771	MMCAP2_0771 [349-375]		2	3291.68	FALSE	Myco	31664309			High	High	4.546e-05	1.77e-09	6.75	122.35	Used	Used	R.KFFLTVAELHFESGYPYILFEDTVNRR.N	[349-375]
	FALSE	High	[K].KFSSLKER.[L]		0.00413725	0.000572813	1	1	1	MMCAP2_0771	MMCAP2_0771 [55-62]		2	994.568	FALSE	Myco	815966			High	High	0.000302	0.001806	2.42	19.36	Used	Used	K.KFSSLKER.L	[55-62]
	FALSE	High	[K].KHRGEYVSCYLLR.[T]	1xCarbamidomethyl [C9]	1.72613e-07	5.95478e-05	1	1	7	MMCAP2_0771	MMCAP2_0771 [170-182]		2	1680.86	FALSE	Myco	3.19643e+06			High	High	4.546e-05	1.885e-05	3.36	45.44	Used	Used	K.KHRGEYVSCYLLR.T	[170-182]
	FALSE	High	[K].KTGLANSHLMAVAPTGSISYLSSCTPSLQPVVSTVEVR.[K]	1xCarbamidomethyl [C24]	1.35339e-09	5.95478e-05	1	1	1	MMCAP2_0771	MMCAP2_0771 [580-617]		1	3958.04	FALSE	Myco			No Quan Values	High	High	4.546e-05	2.474e-06	5.51		Not Used	Not Used	K.KTGLANSHLMAVAPTGSISYLSSCTPSLQPVVSTVEVR.K	[580-617]
	FALSE	High	[K].KTYISAR.[K]		0.0153392	0.00124484	1	1	6	MMCAP2_0771	MMCAP2_0771 [342-348]		1	838.478	FALSE	Myco	35689452			High	High	0.0006665	0.004965	2.32	20.78	Used	Used	K.KTYISAR.K	[342-348]
	FALSE	High	[K].LAQEFEK.[F]		0.00265168	0.000383662	1	1	12	MMCAP2_0771	MMCAP2_0771 [515-521]		0	864.446	FALSE	Myco	2.59735e+08			High	High	0.0002133	0.001303	1.48	32.93	Used	Used	K.LAQEFEK.F	[515-521]
	FALSE	High	[R].LDYLLENK.[Y]		0.00126565	0.000116773	1	1	6	MMCAP2_0771	MMCAP2_0771 [63-70]		0	1007.54	FALSE	Myco	63831600			High	High	0.0001049	0.00078	1.28	67.95	Used	Used	R.LDYLLENK.Y	[63-70]
	FALSE	High	[R].LDYLLENKYYDSEILNK.[Y]		6.19862e-15	5.95478e-05	1	1	7	MMCAP2_0771	MMCAP2_0771 [63-79]		1	2133.08	FALSE	Myco	5.13848e+07			High	High	4.546e-05	1.374e-08	6.32	95.86	Used	Used	R.LDYLLENKYYDSEILNK.Y	[63-79]
	FALSE	High	[K].IFSKDQDNFQLDVK.[A]		2.61519e-10	5.95478e-05	1	1	13	MMCAP2_0771	MMCAP2_0771 [26-39]		1	1696.85	FALSE	Myco	8.52216e+07			High	High	4.546e-05	1.237e-06	4.82	70.31	Used	Used	K.IFSKDQDNFQLDVK.A	[26-39]
	FALSE	High	[R].IKSLSLGLVIPDITFELAR.[D]		0.0131079	0.00114352	1	1	1	MMCAP2_0771	MMCAP2_0771 [283-301]		1	2085.23	FALSE	Myco			No Quan Values	High	High	0.0006116	0.004363	1.59		Not Used	Not Used	R.IKSLSLGLVIPDITFELAR.D	[283-301]
	FALSE	High	[K].ILEDSFTYADQLGQR.[Q]		1.12414e-10	5.95478e-05	1	1	18	MMCAP2_0771	MMCAP2_0771 [237-251]		0	1755.85	FALSE	Myco	1.3262e+08			High	High	4.546e-05	8.656e-07	5.14	93.12	Used	Used	K.ILEDSFTYADQLGQR.Q	[237-251]
	FALSE	High	[R].IIMSNLCSEIVQVSTASEYSSDLSFVK.[T]	1xCarbamidomethyl [C7]	1.88667e-13	5.95478e-05	1	1	4	MMCAP2_0771	MMCAP2_0771 [384-410]		0	3007.46	FALSE	Myco	22309524			High	High	4.546e-05	5.821e-08	8.12	124.95	Used	Used	R.IIMSNLCSEIVQVSTASEYSSDLSFVK.T	[384-410]
	FALSE	High	[R].IIMSNLCSEIVQVSTASEYSSDLSFVK.[T]	1xCarbamidomethyl [C7]; 1xOxidation [M3]	8.26781e-13	5.95478e-05	1	1	3	MMCAP2_0771	MMCAP2_0771 [384-410]		0	3023.46	FALSE	Myco	6.76227e+06			High	High	4.546e-05	1.085e-07	6.81	123.24	Used	Not Used	R.IIMSNLCSEIVQVSTASEYSSDLSFVK.T	[384-410]
	FALSE	High	[K].IMYDSPEAVDFTNMFFYTVAYNAFK.[A]	1xOxidation [M2]	0.000263009	0.000116773	1	1	1	MMCAP2_0771	MMCAP2_0771 [486-510]		0	3000.35	FALSE	Myco			No Quan Values	High	High	9.092e-05	0.0003151	1.96		Not Used	Not Used	K.IMYDSPEAVDFTNMFFYTVAYNAFK.A	[486-510]
	FALSE	High	[R].IRQDVLENSENYECDACK.[I]	2xCarbamidomethyl [C14; C17]	3.5993e-14	5.95478e-05	1	1	2	MMCAP2_0771	MMCAP2_0771 [702-719]		1	2242.97	FALSE	Myco	3123980			High	High	4.546e-05	2.89e-08	7.36	55.41	Used	Used	R.IRQDVLENSENYECDACK.I	[702-719]
	FALSE	High	[R].IRQDVLENSENYECDACKI.[-]	2xCarbamidomethyl [C14; C17]	3.81219e-15	5.95478e-05	1	1	8	MMCAP2_0771	MMCAP2_0771 [702-720]		2	2356.05	FALSE	Myco	6.81571e+07			High	High	4.546e-05	1.117e-08	5.72	71.81	Used	Used	R.IRQDVLENSENYECDACKI.-	[702-720]
	FALSE	High	[K].NLLKDMMLGR.[F]		2.21533e-06	5.95478e-05	1	1	2	MMCAP2_0771	MMCAP2_0771 [147-156]		1	1190.64	FALSE	Myco	4.95016e+07			High	High	4.546e-05	5.237e-05	3.81	82.65	Used	Used	K.NLLKDMMLGR.F	[147-156]
	FALSE	High	[K].NLLKDMMLGR.[F]	1xOxidation [M]	0.00126565	0.000116773	1	1	2	MMCAP2_0771	MMCAP2_0771 [147-156]		1	1206.63	FALSE	Myco	2.12341e+06			High	High	0.0001049	0.0007791	2.86	69.12	Used	Not Used	K.NLLKDMMLGR.F	[147-156]
	FALSE	High	[K].NLLKDMMLGR.[F]	2xOxidation [M6; M7]	0.000145807	0.000116773	1	1	8	MMCAP2_0771	MMCAP2_0771 [147-156]		1	1222.63	FALSE	Myco	2.3449e+07			High	High	9.092e-05	0.0002393	2.52	43.54	Used	Not Used	K.NLLKDMMLGR.F	[147-156]
	FALSE	High	[K].NISGLSSGPIPVMK.[I]		6.74028e-09	5.95478e-05	1	1	6	MMCAP2_0771	MMCAP2_0771 [223-236]		0	1399.76	FALSE	Myco	66603192			High	High	4.546e-05	4.871e-06	3.67	85.78	Used	Used	K.NISGLSSGPIPVMK.I	[223-236]
	FALSE	High	[K].NISGLSSGPIPVMK.[I]	1xOxidation [M13]	8.7055e-09	5.95478e-05	1	1	56	MMCAP2_0771	MMCAP2_0771 [223-236]		0	1415.76	FALSE	Myco	8.38759e+07			High	High	4.546e-05	5.42e-06	4.27	71.24	Used	Not Used	K.NISGLSSGPIPVMK.I	[223-236]
	FALSE	High	[R].NSDLSAAPSIQK.[G]		5.67231e-07	5.95478e-05	1	1	8	MMCAP2_0771	MMCAP2_0771 [451-462]		0	1230.63	FALSE	Myco	259002310			High	High	4.546e-05	3.067e-05	3.49	46.31	Used	Used	R.NSDLSAAPSIQK.G	[451-462]
	FALSE	High	[K].NTIVLDDVDDEYIK.[L]		1.03476e-07	5.95478e-05	1	1	12	MMCAP2_0771	MMCAP2_0771 [6-19]		0	1651.81	FALSE	Myco	1.1716e+08			High	High	4.546e-05	1.526e-05	4.05	92.51	Used	Used	K.NTIVLDDVDDEYIK.L	[6-19]
	FALSE	High	[K].NTIVLDDVDDEYIKLNAR.[S]		2.05004e-14	5.95478e-05	1	1	23	MMCAP2_0771	MMCAP2_0771 [6-23]		1	2106.07	FALSE	Myco	8.56134e+07			High	High	4.546e-05	2.279e-08	5.98	96.6	Used	Used	K.NTIVLDDVDDEYIKLNAR.S	[6-23]
	FALSE	High	[K].NYIEPR.[M]		0.0255616	0.00182548	1	1	13	MMCAP2_0771	MMCAP2_0771 [47-52]		0	791.405	FALSE	Myco	184202098			High	High	0.0008893	0.00764	0.9	30.91	Used	Used	K.NYIEPR.M	[47-52]
	FALSE	High	[R].QGAGAVYISAHHPDIISVLDTK.[R]		2.06298e-15	5.95478e-05	1	1	3	MMCAP2_0771	MMCAP2_0771 [252-273]		0	2292.2	FALSE	Myco	31824542			High	High	4.546e-05	8.619e-09	6.28	86.49	Used	Used	R.QGAGAVYISAHHPDIISVLDTK.R	[252-273]
	FALSE	High	[R].QGAGAVYISAHHPDIISVLDTKR.[E]		6.30512e-16	5.95478e-05	1	1	14	MMCAP2_0771	MMCAP2_0771 [252-274]		1	2448.3	FALSE	Myco	1.70508e+08			High	High	4.546e-05	1.224e-09	7.07	78.09	Used	Used	R.QGAGAVYISAHHPDIISVLDTKR.E	[252-274]
	FALSE	High	[R].QGAGAVYISAHHPDIISVLDTKRENADEK.[I]		1.63918e-12	5.95478e-05	1	1	3	MMCAP2_0771	MMCAP2_0771 [252-280]		2	3134.59	FALSE	Myco	3603022			High	High	4.546e-05	1.451e-07	6.18	72.1	Used	Used	R.QGAGAVYISAHHPDIISVLDTKRENADEK.I	[252-280]
	FALSE	High	[K].QGCSSIYYVR.[I]	1xCarbamidomethyl [C3]	8.81927e-07	5.95478e-05	1	2	6	MMCAP2_0771	MMCAP2_0771 [692-701]		0	1232.57	FALSE	Myco	168071216			High	High	4.546e-05	3.652e-05	3.49	50.6	Used	Used	K.QGCSSIYYVR.I	[692-701]
	FALSE	High	[K].RENADEKIR.[I]		0.17511	0.00515262	1	1	2	MMCAP2_0771	MMCAP2_0771 [274-282]		2	1130.59	FALSE	Myco	5002700			High	High	0.002664	0.04417	1.87	14.38	Used	Used	K.RENADEKIR.I	[274-282]
	FALSE	High	[K].RGGGVAICLTNLR.[E]	1xCarbamidomethyl [C8]	2.06427e-09	5.95478e-05	1	1	6	MMCAP2_0771	MMCAP2_0771 [203-215]		1	1386.76	FALSE	Myco	156076255			High	High	4.546e-05	2.957e-06	1.67	64.05	Used	Used	K.RGGGVAICLTNLR.E	[203-215]
	FALSE	High	[K].RGGGVAICLTNLRETGSPIK.[N]	1xCarbamidomethyl [C8]	6.32068e-12	5.95478e-05	1	1	2	MMCAP2_0771	MMCAP2_0771 [203-222]		2	2099.14	FALSE	Myco			No Quan Values	High	High	4.546e-05	2.569e-07	2.21		Not Used	Not Used	K.RGGGVAICLTNLRETGSPIK.N	[203-222]
	FALSE	High	[K].SGKEFSDSIYNAISALDIVSR.[N]		6.30512e-16	5.95478e-05	1	1	4	MMCAP2_0771	MMCAP2_0771 [430-450]		1	2272.15	FALSE	Myco	61860140			High	High	4.546e-05	2.551e-09	6.27	123.13	Used	Used	K.SGKEFSDSIYNAISALDIVSR.N	[430-450]
	FALSE	High	[R].SKIFSKDQDNFQLDVK.[A]		1.37904e-13	5.95478e-05	1	1	2	MMCAP2_0771	MMCAP2_0771 [24-39]		2	1911.98	FALSE	Myco	4.29223e+06			High	High	4.546e-05	5.102e-08	6.42	61.49	Used	Used	R.SKIFSKDQDNFQLDVK.A	[24-39]
	FALSE	High	[K].SLSLGLVIPDITFELAR.[D]		1.2534e-09	5.95478e-05	1	1	2	MMCAP2_0771	MMCAP2_0771 [285-301]		0	1844.05	FALSE	Myco	3.97594e+06			High	High	4.546e-05	2.394e-06	4.46	126.65	Used	Used	K.SLSLGLVIPDITFELAR.D	[285-301]
	FALSE	High	[R].TEDNMESICR.[T]	1xCarbamidomethyl [C9]	1.42485e-06	5.95478e-05	1	1	3	MMCAP2_0771	MMCAP2_0771 [183-192]		0	1254.51	FALSE	Myco	37132044			High	High	4.546e-05	4.42e-05	3.29	40.53	Used	Used	R.TEDNMESICR.T	[183-192]
	FALSE	High	[R].TEDNMESICR.[T]	1xCarbamidomethyl [C9]; 1xOxidation [M5]	1.89995e-07	5.95478e-05	1	1	31	MMCAP2_0771	MMCAP2_0771 [183-192]		0	1270.5	FALSE	Myco	3.82223e+07			High	High	4.546e-05	1.962e-05	2.56	25.73	Used	Not Used	R.TEDNMESICR.T	[183-192]
	FALSE	High	[K].TFDTTMYLETYTDR.[V]		2.78822e-09	5.95478e-05	1	1	7	MMCAP2_0771	MMCAP2_0771 [116-129]		0	1756.77	FALSE	Myco	1.76635e+07			High	High	4.546e-05	3.354e-06	3.92	100.14	Used	Used	K.TFDTTMYLETYTDR.V	[116-129]
	FALSE	High	[K].TFDTTMYLETYTDR.[V]	1xOxidation [M6]	1.69298e-09	5.95478e-05	1	1	26	MMCAP2_0771	MMCAP2_0771 [116-129]		0	1772.77	FALSE	Myco	2.29608e+07			High	High	4.546e-05	2.717e-06	4.36	92.74	Used	Not Used	K.TFDTTMYLETYTDR.V	[116-129]
	FALSE	High	[K].TGEDICCNLGSLNIDK.[M]	2xCarbamidomethyl [C6; C7]	1.34407e-14	5.95478e-05	1	1	6	MMCAP2_0771	MMCAP2_0771 [411-426]		0	1808.82	FALSE	Myco	99927257			High	High	4.546e-05	1.905e-08	5.89	85.09	Used	Used	K.TGEDICCNLGSLNIDK.M	[411-426]
	FALSE	High	[K].TGEDICCNLGSLNIDKMMK.[S]	2xCarbamidomethyl [C6; C7]; 2xOxidation [M17; M18]	2.71638e-14	5.95478e-05	1	1	1	MMCAP2_0771	MMCAP2_0771 [411-429]		1	2230.98	FALSE	Myco	4503331			High	High	4.546e-05	2.563e-08	6.45	71.9	Used	Not Used	K.TGEDICCNLGSLNIDKMMK.S	[411-429]
	FALSE	High	[K].TGLANSHLMAVAPTGSISYLSSCTPSLQPVVSTVEVR.[K]	1xCarbamidomethyl [C23]	6.30512e-16	5.95478e-05	1	1	2	MMCAP2_0771	MMCAP2_0771 [581-617]		0	3829.95	FALSE	Myco	6747190			High	High	4.546e-05	1.452e-10	8.91	120.69	Used	Used	K.TGLANSHLMAVAPTGSISYLSSCTPSLQPVVSTVEVR.K	[581-617]
	FALSE	High	[K].TGLANSHLMAVAPTGSISYLSSCTPSLQPVVSTVEVR.[K]	1xCarbamidomethyl [C23]; 1xOxidation [M9]	6.30512e-16	5.95478e-05	1	1	7	MMCAP2_0771	MMCAP2_0771 [581-617]		0	3845.94	FALSE	Myco	9.72137e+06			High	High	4.546e-05	1.48e-10	8.1	114.97	Used	Not Used	K.TGLANSHLMAVAPTGSISYLSSCTPSLQPVVSTVEVR.K	[581-617]
	FALSE	High	[K].TGLANSHLMAVAPTGSISYLSSCTPSLQPVVSTVEVRK.[E]	1xCarbamidomethyl [C23]	6.30512e-16	5.95478e-05	1	1	2	MMCAP2_0771	MMCAP2_0771 [581-618]		1	3958.04	FALSE	Myco	14619138			High	High	4.546e-05	1.736e-12	11.93	110.95	Used	Used	K.TGLANSHLMAVAPTGSISYLSSCTPSLQPVVSTVEVRK.E	[581-618]
	FALSE	High	[K].TGLANSHLMAVAPTGSISYLSSCTPSLQPVVSTVEVRK.[E]	1xCarbamidomethyl [C23]; 1xOxidation [M9]	6.30512e-16	5.95478e-05	1	1	5	MMCAP2_0771	MMCAP2_0771 [581-618]		1	3974.04	FALSE	Myco	1.1242e+07			High	High	4.546e-05	7.762e-12	10.66	105	Used	Not Used	K.TGLANSHLMAVAPTGSISYLSSCTPSLQPVVSTVEVRK.E	[581-618]
	FALSE	High	[R].TISTSLQLSK.[R]		9.67204e-05	0.000116773	1	1	14	MMCAP2_0771	MMCAP2_0771 [193-202]		0	1077.62	FALSE	Myco	2.09204e+08			High	High	9.092e-05	0.0002014	2.26	57.41	Used	Used	R.TISTSLQLSK.R	[193-202]
	FALSE	High	[R].TISTSLQLSKR.[G]		3.71907e-06	5.95478e-05	1	1	6	MMCAP2_0771	MMCAP2_0771 [193-203]		1	1233.72	FALSE	Myco	1.87192e+07			High	High	4.546e-05	6.37e-05	3.48	43.46	Used	Used	R.TISTSLQLSKR.G	[193-203]
	FALSE	High	[R].VKELFK.[D]		0.0481656	0.00266805	1	1	6	MMCAP2_0771	MMCAP2_0771 [554-559]		1	763.471	FALSE	Myco	17275842			High	High	0.001273	0.01333	2.03	28.47	Used	Used	R.VKELFK.D	[554-559]
	FALSE	High	[R].VLMNALFLGNGNFTK.[A]		1.39723e-10	5.95478e-05	1	1	5	MMCAP2_0771	MMCAP2_0771 [130-144]		0	1638.87	FALSE	Myco	18173986			High	High	4.546e-05	9.481e-07	4.74	113.12	Used	Used	R.VLMNALFLGNGNFTK.A	[130-144]
	FALSE	High	[R].VLMNALFLGNGNFTK.[A]	1xOxidation [M3]	2.93461e-09	5.95478e-05	1	1	18	MMCAP2_0771	MMCAP2_0771 [130-144]		0	1654.86	FALSE	Myco	1.19136e+07			High	High	4.546e-05	3.434e-06	4.82	97.31	Used	Not Used	R.VLMNALFLGNGNFTK.A	[130-144]
	FALSE	High	[K].VYNKPLSDISITEK.[Y]		1.47059e-10	5.95478e-05	1	1	17	MMCAP2_0771	MMCAP2_0771 [317-330]		0	1606.87	FALSE	Myco	2.097e+08			High	High	4.546e-05	9.693e-07	5.48	61.35	Used	Used	K.VYNKPLSDISITEK.Y	[317-330]
	FALSE	High	[K].VYNKPLSDISITEKYYEMLENPNIK.[K]		6.30512e-16	5.95478e-05	1	1	2	MMCAP2_0771	MMCAP2_0771 [317-341]		1	3001.52	FALSE	Myco	10980605			High	High	4.546e-05	8.413e-11	7.23	106.41	Used	Used	K.VYNKPLSDISITEKYYEMLENPNIK.K	[317-341]
	FALSE	High	[K].VYNKPLSDISITEKYYEMLENPNIK.[K]	1xOxidation [M18]	3.37698e-12	5.95478e-05	1	1	2	MMCAP2_0771	MMCAP2_0771 [317-341]		1	3017.52	FALSE	Myco	5.17536e+06			High	High	4.546e-05	1.969e-07	7.66	97.81	Used	Not Used	K.VYNKPLSDISITEKYYEMLENPNIK.K	[317-341]
	FALSE	High	[K].VYNKPLSDISITEKYYEMLENPNIKK.[T]		6.30512e-16	5.95478e-05	1	1	2	MMCAP2_0771	MMCAP2_0771 [317-342]		2	3129.62	FALSE	Myco	7.76175e+06			High	High	4.546e-05	3.577e-11	8.41	96.58	Used	Used	K.VYNKPLSDISITEKYYEMLENPNIKK.T	[317-342]
	FALSE	High	[K].VYNKPLSDISITEKYYEMLENPNIKK.[T]	1xOxidation [M18]	1.28548e-12	5.95478e-05	1	1	5	MMCAP2_0771	MMCAP2_0771 [317-342]		2	3145.61	FALSE	Myco	2.6185e+06			High	High	4.546e-05	1.31e-07	5.45	88.74	Used	Not Used	K.VYNKPLSDISITEKYYEMLENPNIKK.T	[317-342]
	FALSE	High	[K].WTPQTNR.[V]		0.0273072	0.0018751	1	1	1	MMCAP2_0771	MMCAP2_0771 [547-553]		0	902.448	FALSE	Myco	6.34496e+06			High	High	0.0009424	0.008063	1.32	28.74	Used	Used	K.WTPQTNR.V	[547-553]
	FALSE	High	[K].YSFDQISQLNDYAYSFNHHFPSFMGALK.[F]		6.30512e-16	5.95478e-05	1	1	4	MMCAP2_0771	MMCAP2_0771 [80-107]		0	3327.52	FALSE	Myco	30837974			High	High	4.546e-05	3.935e-10	8.49	122.31	Used	Used	K.YSFDQISQLNDYAYSFNHHFPSFMGALK.F	[80-107]
	FALSE	High	[K].YSFDQISQLNDYAYSFNHHFPSFMGALK.[F]	1xOxidation [M24]	6.30512e-16	5.95478e-05	1	1	5	MMCAP2_0771	MMCAP2_0771 [80-107]		0	3343.52	FALSE	Myco	2.19841e+07			High	High	4.546e-05	9.993e-10	8.6	120.54	Used	Not Used	K.YSFDQISQLNDYAYSFNHHFPSFMGALK.F	[80-107]
	FALSE	High	[K].YYDSEILNK.[Y]		7.06439e-05	0.000116773	1	1	5	MMCAP2_0771	MMCAP2_0771 [71-79]		0	1144.55	FALSE	Myco	1.01584e+08			High	High	9.092e-05	0.0001779	2.73	57.57	Used	Used	K.YYDSEILNK.Y	[71-79]
	FALSE	High	[K].YYDSEILNKYSFDQISQLNDYAYSFNHHFPSFMGALK.[F]	1xOxidation [M33]	8.06385e-07	5.95478e-05	1	1	1	MMCAP2_0771	MMCAP2_0771 [71-107]		1	4469.05	FALSE	Myco			No Quan Values	High	High	4.546e-05	3.527e-05	5.75		Not Used	Not Used	K.YYDSEILNKYSFDQISQLNDYAYSFNHHFPSFMGALK.F	[71-107]
	FALSE	High	[K].YYEMLENPNIK.[K]		0.000287693	0.000116773	1	1	1	MMCAP2_0771	MMCAP2_0771 [331-341]		0	1413.67	FALSE	Myco			Not Reliable	High	High	9.092e-05	0.0003297	1.92		Not Used	Not Used	K.YYEMLENPNIK.K	[331-341]
	FALSE	High	[K].YYEMLENPNIK.[K]	1xOxidation [M4]	6.20369e-07	5.95478e-05	1	1	14	MMCAP2_0771	MMCAP2_0771 [331-341]		0	1429.67	FALSE	Myco	1.56808e+07			High	High	4.546e-05	3.173e-05	3.81	60.91	Used	Not Used	K.YYEMLENPNIK.K	[331-341]
	FALSE	High	[K].YYEMLENPNIKK.[T]		1.25353e-08	5.95478e-05	1	1	5	MMCAP2_0771	MMCAP2_0771 [331-342]		1	1541.77	FALSE	Myco	2.08908e+07			High	High	4.546e-05	6.322e-06	3.68	58.81	Used	Used	K.YYEMLENPNIKK.T	[331-342]
	FALSE	High	[K].YYEMLENPNIKK.[T]	1xOxidation [M4]	2.21474e-09	5.95478e-05	1	1	11	MMCAP2_0771	MMCAP2_0771 [331-342]		1	1557.76	FALSE	Myco	1.30764e+07			High	High	4.546e-05	3.05e-06	4.49	47.14	Used	Not Used	K.YYEMLENPNIKK.T	[331-342]
FALSE	High	Master Protein	MMCAP2_0440	MMCAP2_0440	0	FALSE	Myco	736.468	85	97	302	97	978	108.3	8.66	975.18	97							MMCAP2_0440					0	1.49872e+09		High	1
	Checked	Confidence	Annotated Sequence	Modifications	Qvality PEP	Qvality q-value	# Protein Groups	# Proteins	# PSMs	Master Protein Accessions	Positions in Master Proteins	Modifications in Master Proteins	# Missed Cleavages	Theo. MH+ [Da]	Contaminant	Marked as	Abundances (Grouped): Mmc11	Abundances (Grouped) CV [%]: Mmc11	Quan Info	Found in Sample: [S9] F9: Sample, Mmc11	Confidence (by Search Engine): Sequest HT	Percolator q-Value (by Search Engine): Sequest HT	Percolator PEP (by Search Engine): Sequest HT	XCorr (by Search Engine): Sequest HT	Top Apex RT [min]	Quan Usage	Quan Ratio Usage	Sequence in Protein	Positions in Proteins
	FALSE	High	[K].AAFEKAESNWNDAK.[I]		3.20986e-08	5.95478e-05	1	1	1	MMCAP2_0440	MMCAP2_0440 [235-248]		1	1580.73	FALSE	Myco	3395703			High	High	4.546e-05	9.374e-06	3.83	43.85	Used	Used	K.AAFEKAESNWNDAK.I	[235-248]
	FALSE	High	[K].AEFKDWTEWDTK.[N]		1.72613e-07	5.95478e-05	1	1	3	MMCAP2_0440	MMCAP2_0440 [495-506]		1	1555.71	FALSE	Myco	4.85137e+06			High	High	4.546e-05	1.884e-05	4.56	79.19	Used	Used	K.AEFKDWTEWDTK.N	[495-506]
	FALSE	High	[K].AEFKDWTEWDTKNDNHK.[I]		2.02398e-14	5.95478e-05	1	1	3	MMCAP2_0440	MMCAP2_0440 [495-511]		2	2163.97	FALSE	Myco	1.28556e+07			High	High	4.546e-05	2.264e-08	6	57.41	Used	Used	K.AEFKDWTEWDTKNDNHK.I	[495-511]
	FALSE	High	[K].AESNWNDAK.[I]		0.000371671	0.000116773	1	1	4	MMCAP2_0440	MMCAP2_0440 [240-248]		0	1034.45	FALSE	Myco	16914672			High	High	0.0001049	0.0003761	2.76	24.56	Used	Used	K.AESNWNDAK.I	[240-248]
	FALSE	High	[K].ALIPTDSSGQDLTTK.[L]		4.47691e-07	5.95478e-05	1	1	3	MMCAP2_0440	MMCAP2_0440 [426-440]		0	1546.8	FALSE	Myco	62811772			High	High	4.546e-05	2.785e-05	2.24	68.01	Used	Used	K.ALIPTDSSGQDLTTK.L	[426-440]
	FALSE	High	[K].ALTDGGLSSDEATK.[V]		4.01525e-08	5.95478e-05	1	1	3	MMCAP2_0440	MMCAP2_0440 [568-581]		0	1364.65	FALSE	Myco	10810123			High	High	4.546e-05	1.029e-05	3.92	47.71	Used	Used	K.ALTDGGLSSDEATK.V	[568-581]
	FALSE	High	[K].ALTDGGLSSDEATKVDSAIEQNINNDSAK.[D]		6.30512e-16	5.95478e-05	1	1	3	MMCAP2_0440	MMCAP2_0440 [568-596]		1	2963.41	FALSE	Myco	3.58311e+07			High	High	4.546e-05	3.763e-11	10.18	92.59	Used	Used	K.ALTDGGLSSDEATKVDSAIEQNINNDSAK.D	[568-596]
	FALSE	High	[K].ALTDGGLSSDEATKVDSAIEQNINNDSAKDSAR.[L]		1.68113e-15	5.95478e-05	1	1	1	MMCAP2_0440	MMCAP2_0440 [568-600]		2	3392.6	FALSE	Myco	1.19098e+06			High	High	4.546e-05	7.907e-09	9.69	86.18	Used	Used	K.ALTDGGLSSDEATKVDSAIEQNINNDSAKDSAR.L	[568-600]
	FALSE	High	[K].AQGNTTSNLGSGSGANGGER.[R]		1.3355e-14	5.95478e-05	1	1	4	MMCAP2_0440	MMCAP2_0440 [955-974]		0	1834.83	FALSE	Myco			No Quan Values	High	High	4.546e-05	1.901e-08	5.84		Not Used	Not Used	K.AQGNTTSNLGSGSGANGGER.R	[955-974]
	FALSE	High	[K].DGWDPSVNSQIK.[N]		2.46979e-06	5.95478e-05	1	1	3	MMCAP2_0440	MMCAP2_0440 [96-107]		0	1345.64	FALSE	Myco	15382125			High	High	4.546e-05	5.464e-05	2.81	70.17	Used	Used	K.DGWDPSVNSQIK.N	[96-107]
	FALSE	High	[K].DLEYATSIK.[H]		0.00108863	0.000116773	1	1	4	MMCAP2_0440	MMCAP2_0440 [769-777]		0	1039.53	FALSE	Myco	6155063			High	High	0.0001049	0.0007076	1.86	62.34	Used	Used	K.DLEYATSIK.H	[769-777]
	FALSE	High	[R].DNKLQLPSDTK.[D]		2.97314e-06	5.95478e-05	1	1	8	MMCAP2_0440	MMCAP2_0440 [85-95]		1	1258.66	FALSE	Myco	8.26165e+06			High	High	4.546e-05	5.857e-05	3.1	45.5	Used	Used	R.DNKLQLPSDTK.D	[85-95]
	FALSE	High	[R].DNKLQLPSDTKDGWDPSVNSQIK.[N]		1.8269e-15	5.95478e-05	1	1	4	MMCAP2_0440	MMCAP2_0440 [85-107]		2	2585.28	FALSE	Myco	8157260			High	High	4.546e-05	8.185e-09	6.01	78.95	Used	Used	R.DNKLQLPSDTKDGWDPSVNSQIK.N	[85-107]
	FALSE	High	[K].DNNDEIEKIFLYQAK.[N]		5.52736e-10	5.95478e-05	1	1	2	MMCAP2_0440	MMCAP2_0440 [869-883]		1	1839.91	FALSE	Myco	2.61249e+06			High	High	4.546e-05	1.697e-06	4.8	102.78	Used	Used	K.DNNDEIEKIFLYQAK.N	[869-883]
	FALSE	High	[K].DNSTSGSSGSSGGSSSSGSSSNTSTTSNGVNNNK.[N]		3.71743e-11	5.95478e-05	1	1	2	MMCAP2_0440	MMCAP2_0440 [617-650]		0	3097.27	FALSE	Myco	573283			High	High	4.546e-05	5.42e-07	5.83	20	Used	Used	K.DNSTSGSSGSSGGSSSSGSSSNTSTTSNGVNNNK.N	[617-650]
	FALSE	High	[K].DPSLDPK.[F]		0.0208686	0.0014767	1	1	1	MMCAP2_0440	MMCAP2_0440 [914-920]		0	771.388	FALSE	Myco	7992405			High	High	0.0007413	0.006397	2.4	32.26	Used	Used	K.DPSLDPK.F	[914-920]
	FALSE	High	[K].DQESYTAGLTR.[F]		3.69829e-05	0.000116773	1	1	4	MMCAP2_0440	MMCAP2_0440 [463-473]		0	1240.58	FALSE	Myco	21293108			High	High	9.092e-05	0.0001408	3.14	53.58	Used	Used	K.DQESYTAGLTR.F	[463-473]
	FALSE	High	[K].DWTEWDTKNDNHK.[I]		0.024411	0.00178138	1	1	1	MMCAP2_0440	MMCAP2_0440 [499-511]		1	1688.73	FALSE	Myco	700505			High	High	0.0008357	0.007315	0.94	48.82	Used	Used	K.DWTEWDTKNDNHK.I	[499-511]
	FALSE	High	[K].EEGIIAFIDGDGLHITK.[I]		8.27038e-10	5.95478e-05	1	1	1	MMCAP2_0440	MMCAP2_0440 [659-675]		0	1827.95	FALSE	Myco	1.72727e+06			High	High	4.546e-05	2.008e-06	5.35	118.27	Used	Used	K.EEGIIAFIDGDGLHITK.I	[659-675]
	FALSE	High	[K].EIPLLENGDLK.[T]		0.000245105	0.000116773	1	1	2	MMCAP2_0440	MMCAP2_0440 [361-371]		0	1240.68	FALSE	Myco	5638396			High	High	9.092e-05	0.0003047	2.73	90.56	Used	Used	K.EIPLLENGDLK.T	[361-371]
	FALSE	High	[K].EIPLLENGDLKTDPIK.[G]		2.02593e-05	0.000116773	1	1	1	MMCAP2_0440	MMCAP2_0440 [361-376]		1	1794.98	FALSE	Myco	1.70428e+06			High	High	9.092e-05	0.0001146	2.82	91.4	Used	Used	K.EIPLLENGDLKTDPIK.G	[361-376]
	FALSE	High	[K].EIPLLENGDLKTDPIKGEYGAISNSQK.[Y]		1.3355e-14	5.95478e-05	1	1	3	MMCAP2_0440	MMCAP2_0440 [361-387]		2	2929.52	FALSE	Myco	9643923			High	High	4.546e-05	1.9e-08	5.92	93.02	Used	Used	K.EIPLLENGDLKTDPIKGEYGAISNSQK.Y	[361-387]
	FALSE	High	[K].ETLNGKLDSTNFKK.[A]		0.00480167	0.000685874	1	1	2	MMCAP2_0440	MMCAP2_0440 [554-567]		2	1594.84	FALSE	Myco	1.55526e+06			High	High	0.0003834	0.002011	1.83	38.33	Used	Used	K.ETLNGKLDSTNFKK.A	[554-567]
	FALSE	High	[R].FDTIFR.[G]		0.00707439	0.000840405	1	1	2	MMCAP2_0440	MMCAP2_0440 [474-479]		0	798.414	FALSE	Myco	37340340			High	High	0.0004586	0.002694	2.34	71.17	Used	Used	R.FDTIFR.G	[474-479]
	FALSE	High	[R].FDTIFRGQDAK.[I]		0.000165762	0.000116773	1	1	3	MMCAP2_0440	MMCAP2_0440 [474-484]		1	1297.65	FALSE	Myco	6177170			High	High	9.092e-05	0.0002538	2.79	53.3	Used	Used	R.FDTIFRGQDAK.I	[474-484]
	FALSE	High	[R].FLINTSLIDNSK.[T]		2.84296e-06	5.95478e-05	1	1	8	MMCAP2_0440	MMCAP2_0440 [797-808]		0	1364.74	FALSE	Myco	5.07055e+07			High	High	4.546e-05	5.76e-05	3.55	97.2	Used	Used	R.FLINTSLIDNSK.T	[797-808]
	FALSE	High	[K].FIPDQVIDLNSATTDQK.[K]		3.16873e-09	5.95478e-05	1	1	4	MMCAP2_0440	MMCAP2_0440 [921-937]		0	1904.96	FALSE	Myco	1.32421e+07			High	High	4.546e-05	3.54e-06	4.9	96.52	Used	Used	K.FIPDQVIDLNSATTDQK.K	[921-937]
	FALSE	High	[K].FIPDQVIDLNSATTDQKK.[R]		6.40405e-09	5.95478e-05	1	1	6	MMCAP2_0440	MMCAP2_0440 [921-938]		1	2033.05	FALSE	Myco	21904156			High	High	4.546e-05	4.769e-06	4.48	82.58	Used	Used	K.FIPDQVIDLNSATTDQKK.R	[921-938]
	FALSE	High	[R].FQGIQSVLETYVGNDAK.[K]		2.82295e-13	5.95478e-05	1	1	4	MMCAP2_0440	MMCAP2_0440 [445-461]		0	1868.94	FALSE	Myco	1.31771e+07			High	High	4.546e-05	6.9e-08	5.79	114.83	Used	Used	R.FQGIQSVLETYVGNDAK.K	[445-461]
	FALSE	High	[R].FQGIQSVLETYVGNDAKK.[D]		6.30512e-16	5.95478e-05	1	1	1	MMCAP2_0440	MMCAP2_0440 [445-462]		1	1997.03	FALSE	Myco	8082282			High	High	4.546e-05	3.957e-09	6.4	99.77	Used	Used	R.FQGIQSVLETYVGNDAKK.D	[445-462]
	FALSE	High	[R].FQGIQSVLETYVGNDAKKDQESYTAGLTR.[F]		6.30512e-16	5.95478e-05	1	1	2	MMCAP2_0440	MMCAP2_0440 [445-473]		2	3218.6	FALSE	Myco	4.456e+06			High	High	4.546e-05	6.049e-10	8.45	104.58	Used	Used	R.FQGIQSVLETYVGNDAKKDQESYTAGLTR.F	[445-473]
	FALSE	High	[K].GEYGAISNSQK.[Y]		1.39778e-05	0.000116773	1	1	2	MMCAP2_0440	MMCAP2_0440 [377-387]		0	1153.55	FALSE	Myco	1.41235e+06			High	High	7.987e-05	0.0001013	2.86	28.74	Used	Used	K.GEYGAISNSQK.Y	[377-387]
	FALSE	High	[K].GKQPIDLLNIIIATDNK.[K]		6.78422e-08	5.95478e-05	1	1	2	MMCAP2_0440	MMCAP2_0440 [851-867]		1	1866.07	FALSE	Myco	1.16387e+06			High	High	4.546e-05	1.282e-05	5.61	117.99	Used	Used	K.GKQPIDLLNIIIATDNK.K	[851-867]
	FALSE	High	[K].GKQPIDLLNIIIATDNKK.[D]		2.40528e-15	5.95478e-05	1	1	3	MMCAP2_0440	MMCAP2_0440 [851-868]		2	1994.16	FALSE	Myco	1.25559e+07			High	High	4.546e-05	9.202e-09	7.13	103.28	Used	Used	K.GKQPIDLLNIIIATDNKK.D	[851-868]
	FALSE	High	[K].GIQTTNLDWK.[T]		0.000803825	0.000116773	1	1	2	MMCAP2_0440	MMCAP2_0440 [201-210]		0	1175.61	FALSE	Myco	33366742			High	High	0.0001049	0.0005834	2.04	66.18	Used	Used	K.GIQTTNLDWK.T	[201-210]
	FALSE	High	[K].GTIAFSQWNPTYNYDSQK.[G]		3.22945e-11	5.95478e-05	1	1	3	MMCAP2_0440	MMCAP2_0440 [322-339]		0	2119.97	FALSE	Myco	1.56644e+07			High	High	4.546e-05	5.105e-07	5.94	96.05	Used	Used	K.GTIAFSQWNPTYNYDSQK.G	[322-339]
	FALSE	High	[K].GTIAFSQWNPTYNYDSQKGPK.[N]		2.1171e-12	5.95478e-05	1	1	1	MMCAP2_0440	MMCAP2_0440 [322-342]		1	2402.14	FALSE	Myco	2821113			High	High	4.546e-05	1.618e-07	5.1	83.29	Used	Used	K.GTIAFSQWNPTYNYDSQKGPK.N	[322-342]
	FALSE	High	[K].HLEEMFPGVR.[K]		4.99121e-06	5.95478e-05	1	1	3	MMCAP2_0440	MMCAP2_0440 [147-156]		0	1214.6	FALSE	Myco	3.22639e+06			High	High	4.546e-05	7.087e-05	3.14	65.21	Used	Used	K.HLEEMFPGVR.K	[147-156]
	FALSE	High	[K].HLEEMFPGVR.[K]	1xOxidation [M5]	3.40284e-05	0.000116773	1	1	8	MMCAP2_0440	MMCAP2_0440 [147-156]		0	1230.59	FALSE	Myco	4.91736e+06			High	High	9.092e-05	0.0001366	3.17	51.84	Used	Not Used	K.HLEEMFPGVR.K	[147-156]
	FALSE	High	[K].HLEEMFPGVRK.[N]		0.00933997	0.000886913	1	1	2	MMCAP2_0440	MMCAP2_0440 [147-157]		1	1342.69	FALSE	Myco	4.09365e+06			High	High	0.0004859	0.003337	3.38	49.7	Used	Used	K.HLEEMFPGVRK.N	[147-157]
	FALSE	High	[K].HLEEMFPGVRK.[N]	1xOxidation [M5]	4.68198e-06	5.95478e-05	1	1	4	MMCAP2_0440	MMCAP2_0440 [147-157]		1	1358.69	FALSE	Myco	5.2261e+06			High	High	4.546e-05	6.92e-05	3.72	38.28	Used	Not Used	K.HLEEMFPGVRK.N	[147-157]
	FALSE	High	[K].HLGVDINSLNSNIK.[N]		6.95716e-12	5.95478e-05	1	1	5	MMCAP2_0440	MMCAP2_0440 [778-791]		0	1523.82	FALSE	Myco	1.77812e+07			High	High	4.546e-05	2.675e-07	5.22	71.1	Used	Used	K.HLGVDINSLNSNIK.N	[778-791]
	FALSE	High	[K].HLGVDINSLNSNIKNDYER.[F]		6.30512e-16	5.95478e-05	1	1	5	MMCAP2_0440	MMCAP2_0440 [778-796]		1	2201.09	FALSE	Myco	2.1464e+07			High	High	4.546e-05	2.135e-12	7.34	73.16	Used	Used	K.HLGVDINSLNSNIKNDYER.F	[778-796]
	FALSE	High	[K].KALTDGGLSSDEATKVDSAIEQNINNDSAK.[D]		7.32167e-13	5.95478e-05	1	1	2	MMCAP2_0440	MMCAP2_0440 [567-596]		2	3091.5	FALSE	Myco	1.54761e+06			High	High	4.546e-05	1.032e-07	7.1	81.17	Used	Used	K.KALTDGGLSSDEATKVDSAIEQNINNDSAK.D	[567-596]
	FALSE	High	[K].KAQGNTTSNLGSGSGANGGER.[R]		1.80387e-14	5.95478e-05	1	1	2	MMCAP2_0440	MMCAP2_0440 [954-974]		1	1962.92	FALSE	Myco	3.47261e+06			High	High	4.546e-05	2.154e-08	8.12	19.97	Used	Used	K.KAQGNTTSNLGSGSGANGGER.R	[954-974]
	FALSE	High	[K].KDQESYTAGLTR.[F]		9.45837e-11	5.95478e-05	1	1	2	MMCAP2_0440	MMCAP2_0440 [462-473]		1	1368.68	FALSE	Myco	2.5692e+07			High	High	4.546e-05	8.039e-07	4.12	35.94	Used	Used	K.KDQESYTAGLTR.F	[462-473]
	FALSE	High	[R].KNLADLENAYK.[S]		1.0414e-07	5.95478e-05	1	1	3	MMCAP2_0440	MMCAP2_0440 [157-167]		1	1278.67	FALSE	Myco	10272342			High	High	4.546e-05	1.532e-05	3.88	53.76	Used	Used	R.KNLADLENAYK.S	[157-167]
	FALSE	High	[K].LDSTNFK.[K]		0.00371531	0.000446653	1	1	4	MMCAP2_0440	MMCAP2_0440 [560-566]		0	824.415	FALSE	Myco	6.07161e+06			High	High	0.0002343	0.001668	2.04	32.88	Used	Used	K.LDSTNFK.K	[560-566]
	FALSE	High	[K].LDSTNFKK.[A]		0.00635233	0.000795955	1	1	2	MMCAP2_0440	MMCAP2_0440 [560-567]		1	952.51	FALSE	Myco	8008253			High	High	0.0004412	0.002478	2.65	23.68	Used	Used	K.LDSTNFKK.A	[560-567]
	FALSE	High	[K].IFLYQAK.[N]		0.00534444	0.000685874	1	1	7	MMCAP2_0440	MMCAP2_0440 [877-883]		0	882.508	FALSE	Myco	45615600			High	High	0.0003834	0.002184	1.83	62.21	Used	Used	K.IFLYQAK.N	[877-883]
	FALSE	High	[K].IKANTSINNK.[A]		2.18767e-05	0.000116773	1	1	2	MMCAP2_0440	MMCAP2_0440 [485-494]		1	1102.62	FALSE	Myco			No Quan Values	High	High	9.092e-05	0.0001177	1.95		Not Used	Not Used	K.IKANTSINNK.A	[485-494]
	FALSE	High	[K].LKNLLMFNSTVADSMWQK.[G]		3.99015e-06	5.95478e-05	1	1	1	MMCAP2_0440	MMCAP2_0440 [183-200]		1	2126.08	FALSE	Myco	881078			High	High	4.546e-05	6.529e-05	4.07	107.28	Used	Used	K.LKNLLMFNSTVADSMWQK.G	[183-200]
	FALSE	High	[K].LKNLLMFNSTVADSMWQK.[G]	1xOxidation [M15]	5.43183e-05	0.000116773	1	1	1	MMCAP2_0440	MMCAP2_0440 [183-200]		1	2142.07	FALSE	Myco	453683			High	High	9.092e-05	0.0001614	3.52	94.5	Used	Not Used	K.LKNLLMFNSTVADSMWQK.G	[183-200]
	FALSE	High	[K].LLQSDIFNSEK.[K]		4.15026e-05	0.000116773	1	1	2	MMCAP2_0440	MMCAP2_0440 [943-953]		0	1293.67	FALSE	Myco	49438252			High	High	9.092e-05	0.0001467	2.97	74.66	Used	Used	K.LLQSDIFNSEK.K	[943-953]
	FALSE	High	[K].LLQSDIFNSEKK.[A]		1.62957e-07	5.95478e-05	1	1	2	MMCAP2_0440	MMCAP2_0440 [943-954]		1	1421.76	FALSE	Myco	8.92864e+06			High	High	4.546e-05	1.842e-05	4.09	58.86	Used	Used	K.LLQSDIFNSEKK.A	[943-954]
	FALSE	High	[K].LLTLSDSTYSDTVK.[F]		2.50145e-07	5.95478e-05	1	1	4	MMCAP2_0440	MMCAP2_0440 [518-531]		0	1542.79	FALSE	Myco	5.73267e+07			High	High	4.546e-05	2.198e-05	3.19	79.08	Used	Used	K.LLTLSDSTYSDTVK.F	[518-531]
	FALSE	High	[K].LQDANQK.[W]		0.0593056	0.0030832	1	1	1	MMCAP2_0440	MMCAP2_0440 [893-899]		0	816.421	FALSE	Myco	74057760			High	High	0.001496	0.01603	0.71	27.74	Used	Used	K.LQDANQK.W	[893-899]
	FALSE	High	[K].LQLPSDTK.[D]		0.0361648	0.00220293	1	1	1	MMCAP2_0440	MMCAP2_0440 [88-95]		0	901.499	FALSE	Myco	10887038			High	High	0.001074	0.01033	2.12	45.55	Used	Used	K.LQLPSDTK.D	[88-95]
	FALSE	High	[K].LQLPSDTKDGWDPSVNSQIK.[N]		3.98965e-08	5.95478e-05	1	1	3	MMCAP2_0440	MMCAP2_0440 [88-107]		1	2228.12	FALSE	Myco	7.73193e+06			High	High	4.546e-05	1.028e-05	3.25	81.9	Used	Used	K.LQLPSDTKDGWDPSVNSQIK.N	[88-107]
	FALSE	High	[R].LTIYNLSELFK.[K]		1.55833e-06	5.95478e-05	1	1	3	MMCAP2_0440	MMCAP2_0440 [601-611]		0	1340.75	FALSE	Myco	25083228			High	High	4.546e-05	4.574e-05	3.68	123.54	Used	Used	R.LTIYNLSELFK.K	[601-611]
	FALSE	High	[R].LTIYNLSELFKK.[I]		1.36236e-07	5.95478e-05	1	1	2	MMCAP2_0440	MMCAP2_0440 [601-612]		1	1468.84	FALSE	Myco	1.60829e+07			High	High	4.546e-05	1.711e-05	4.56	108.39	Used	Used	R.LTIYNLSELFKK.I	[601-612]
	FALSE	High	[K].IVTFTNMVNGLGGINNQSTTSGAGSGTNTGQNDNLTITYSSPK.[D]	1xOxidation [M7]	6.48777e-07	5.95478e-05	1	1	1	MMCAP2_0440	MMCAP2_0440 [249-291]		0	4348.06	FALSE	Myco			No Quan Values	High	High	4.546e-05	3.23e-05	3.9		Not Used	Not Used	K.IVTFTNMVNGLGGINNQSTTSGAGSGTNTGQNDNLTITYSSPK.D	[249-291]
	FALSE	High	[K].NENSLFLTNFGDIK.[I]		1.69315e-08	5.95478e-05	1	1	4	MMCAP2_0440	MMCAP2_0440 [31-44]		0	1611.8	FALSE	Myco	9863379			High	High	4.546e-05	7.173e-06	4.84	109.03	Used	Used	K.NENSLFLTNFGDIK.I	[31-44]
	FALSE	High	[K].NFINYNNQKPSSWTEIVK.[E]		3.50838e-14	5.95478e-05	1	1	5	MMCAP2_0440	MMCAP2_0440 [343-360]		0	2182.09	FALSE	Myco	30116674			High	High	4.546e-05	2.854e-08	5.87	85.26	Used	Used	K.NFINYNNQKPSSWTEIVK.E	[343-360]
	FALSE	High	[K].NHITTNNGNSENWIK.[E]		3.98841e-11	5.95478e-05	1	1	3	MMCAP2_0440	MMCAP2_0440 [295-309]		0	1741.83	FALSE	Myco	7288747			High	High	4.546e-05	5.588e-07	4.46	41.77	Used	Used	K.NHITTNNGNSENWIK.E	[295-309]
	FALSE	High	[K].NLADLENAYK.[S]		0.000218393	0.000116773	1	1	5	MMCAP2_0440	MMCAP2_0440 [158-167]		0	1150.57	FALSE	Myco	31006192			High	High	9.092e-05	0.0002884	2.87	71.98	Used	Used	K.NLADLENAYK.S	[158-167]
	FALSE	High	[K].NLLGDKNSTDTATLYGLANK.[S]		6.30512e-16	5.95478e-05	1	1	5	MMCAP2_0440	MMCAP2_0440 [108-127]		1	2109.08	FALSE	Myco	3.76455e+07			High	High	4.546e-05	1.14e-09	6.9	82.23	Used	Used	K.NLLGDKNSTDTATLYGLANK.S	[108-127]
	FALSE	High	[K].NLLMFNSTVADSMWQK.[G]		1.97408e-08	5.95478e-05	1	1	1	MMCAP2_0440	MMCAP2_0440 [185-200]		0	1884.9	FALSE	Myco			No Quan Values	High	High	4.546e-05	7.647e-06	3.96		Not Used	Not Used	K.NLLMFNSTVADSMWQK.G	[185-200]
	FALSE	High	[K].NLLMFNSTVADSMWQK.[G]	1xOxidation [M13]	1.8758e-07	5.95478e-05	1	1	1	MMCAP2_0440	MMCAP2_0440 [185-200]		0	1900.89	FALSE	Myco			Not Reliable	High	High	4.546e-05	1.949e-05	3.79		Not Used	Not Used	K.NLLMFNSTVADSMWQK.G	[185-200]
	FALSE	High	[K].NLLMFNSTVADSMWQK.[G]	2xOxidation [M4; M13]	3.2515e-07	5.95478e-05	1	1	1	MMCAP2_0440	MMCAP2_0440 [185-200]		0	1916.89	FALSE	Myco	470155			High	High	4.546e-05	2.448e-05	4.48	98.09	Used	Not Used	K.NLLMFNSTVADSMWQK.G	[185-200]
	FALSE	High	[K].NIYTVLNK.[E]		0.00260387	0.000383662	1	1	3	MMCAP2_0440	MMCAP2_0440 [651-658]		0	964.546	FALSE	Myco	5.63659e+06			High	High	0.0002133	0.001283	1.78	60.35	Used	Used	K.NIYTVLNK.E	[651-658]
	FALSE	High	[K].NIYTVLNKEEGIIAFIDGDGLHITK.[I]		6.30512e-16	5.95478e-05	1	1	7	MMCAP2_0440	MMCAP2_0440 [651-675]		1	2773.48	FALSE	Myco	3.40083e+07			High	High	4.546e-05	1.467e-09	6.79	122.73	Used	Used	K.NIYTVLNKEEGIIAFIDGDGLHITK.I	[651-675]
	FALSE	High	[K].NSLEELAK.[A]		0.000744892	0.000116773	1	1	4	MMCAP2_0440	MMCAP2_0440 [224-231]		0	903.478	FALSE	Myco	44041004			High	High	0.0001049	0.0005563	2.11	46.69	Used	Used	K.NSLEELAK.A	[224-231]
	FALSE	High	[K].NSSLSSMPSEHQETNSEIK.[Q]		1.8392e-12	5.95478e-05	1	1	1	MMCAP2_0440	MMCAP2_0440 [686-704]		0	2104.95	FALSE	Myco	7.49532e+06			High	High	4.546e-05	1.521e-07	4.99	43.24	Used	Used	K.NSSLSSMPSEHQETNSEIK.Q	[686-704]
	FALSE	High	[K].NSSLSSMPSEHQETNSEIK.[Q]	1xOxidation [M7]	5.15182e-10	5.95478e-05	1	1	4	MMCAP2_0440	MMCAP2_0440 [686-704]		0	2120.94	FALSE	Myco	6.87947e+06			High	High	4.546e-05	1.648e-06	4.36	31.34	Used	Not Used	K.NSSLSSMPSEHQETNSEIK.Q	[686-704]
	FALSE	High	[K].NSSLSSMPSEHQETNSEIKQTAVLK.[Q]		1.75903e-10	5.95478e-05	1	1	2	MMCAP2_0440	MMCAP2_0440 [686-710]		1	2745.34	FALSE	Myco	3327298			High	High	4.546e-05	1.045e-06	4.82	55.22	Used	Used	K.NSSLSSMPSEHQETNSEIKQTAVLK.Q	[686-710]
	FALSE	High	[K].NSSLSSMPSEHQETNSEIKQTAVLK.[Q]	1xOxidation [M7]	2.03718e-13	5.95478e-05	1	1	2	MMCAP2_0440	MMCAP2_0440 [686-710]		1	2761.33	FALSE	Myco	3.54602e+06			High	High	4.546e-05	6.001e-08	5.34	45.92	Used	Not Used	K.NSSLSSMPSEHQETNSEIKQTAVLK.Q	[686-710]
	FALSE	High	[K].NSTDTATLYGLANK.[S]		2.37593e-10	5.95478e-05	1	1	3	MMCAP2_0440	MMCAP2_0440 [114-127]		0	1468.73	FALSE	Myco	1.18333e+07			High	High	4.546e-05	1.188e-06	4.56	68.41	Used	Used	K.NSTDTATLYGLANK.S	[114-127]
	FALSE	High	[K].NSVSAMSLAR.[T]		0.000263009	0.000116773	1	1	2	MMCAP2_0440	MMCAP2_0440 [738-747]		0	1035.53	FALSE	Myco	8308967			High	High	9.092e-05	0.0003155	3.4	49.37	Used	Used	K.NSVSAMSLAR.T	[738-747]
	FALSE	High	[K].NSVSAMSLAR.[T]	1xOxidation [M6]	5.90376e-05	0.000116773	1	1	10	MMCAP2_0440	MMCAP2_0440 [738-747]		0	1051.52	FALSE	Myco	9.73228e+06			High	High	9.092e-05	0.0001665	2.73	33.37	Used	Not Used	K.NSVSAMSLAR.T	[738-747]
	FALSE	High	[K].QPIDLLNIIIATDNKK.[D]		1.17525e-13	5.95478e-05	1	1	1	MMCAP2_0440	MMCAP2_0440 [853-868]		1	1809.05	FALSE	Myco	2.40962e+06			High	High	4.546e-05	4.764e-08	5.26	120.54	Used	Used	K.QPIDLLNIIIATDNKK.D	[853-868]
	FALSE	High	[K].QPIDLLNIIIATDNKKDNNDEIEK.[I]		4.89331e-13	5.95478e-05	1	1	2	MMCAP2_0440	MMCAP2_0440 [853-876]		2	2766.45	FALSE	Myco	3.79902e+06			High	High	4.546e-05	8.698e-08	6.87	111.79	Used	Used	K.QPIDLLNIIIATDNKKDNNDEIEK.I	[853-876]
	FALSE	High	[K].SEKPVIFSDLIFK.[F]		6.12363e-09	5.95478e-05	1	1	4	MMCAP2_0440	MMCAP2_0440 [396-408]		0	1522.85	FALSE	Myco	41218946			High	High	4.546e-05	4.678e-06	3.95	102.15	Used	Used	K.SEKPVIFSDLIFK.F	[396-408]
	FALSE	High	[K].SLLEWNQK.[W]		0.00204014	0.000324526	1	1	4	MMCAP2_0440	MMCAP2_0440 [49-56]		0	1017.54	FALSE	Myco	24346814			High	High	0.0001507	0.00108	2.02	70.77	Used	Used	K.SLLEWNQK.W	[49-56]
	FALSE	High	[K].SLNDLKDNK.[Y]		3.11103e-05	0.000116773	1	1	2	MMCAP2_0440	MMCAP2_0440 [128-136]		1	1046.55	FALSE	Myco	9368794			High	High	9.092e-05	0.0001326	3.07	23.88	Used	Used	K.SLNDLKDNK.Y	[128-136]
	FALSE	High	[K].SLNDLKDNKYK.[N]		4.42009e-06	5.95478e-05	1	1	2	MMCAP2_0440	MMCAP2_0440 [128-138]		2	1337.71	FALSE	Myco	6.03373e+06			High	High	4.546e-05	6.779e-05	3.1	27.85	Used	Used	K.SLNDLKDNKYK.N	[128-138]
	FALSE	High	[K].SIQTGNNTSSQANWLIELFTK.[F]		5.77867e-13	5.95478e-05	1	1	2	MMCAP2_0440	MMCAP2_0440 [824-844]		0	2352.18	FALSE	Myco	1.36289e+07			High	High	4.546e-05	9.344e-08	6.09	125.95	Used	Used	K.SIQTGNNTSSQANWLIELFTK.F	[824-844]
	FALSE	High	[R].SLYGSENASVLVPYLINSTLDSNK.[N]		1.06773e-13	5.95478e-05	1	1	2	MMCAP2_0440	MMCAP2_0440 [714-737]		0	2584.31	FALSE	Myco	6.93991e+06			High	High	4.546e-05	4.576e-08	6.73	125.16	Used	Used	R.SLYGSENASVLVPYLINSTLDSNK.N	[714-737]
	FALSE	High	[R].SLYGSENASVLVPYLINSTLDSNKNSVSAMSLAR.[T]		6.30512e-16	5.95478e-05	1	1	1	MMCAP2_0440	MMCAP2_0440 [714-747]		1	3600.82	FALSE	Myco			No Quan Values	High	High	4.546e-05	1.289e-10	9.14		Not Used	Not Used	R.SLYGSENASVLVPYLINSTLDSNKNSVSAMSLAR.T	[714-747]
	FALSE	High	[R].SLYGSENASVLVPYLINSTLDSNKNSVSAMSLAR.[T]	1xOxidation [M30]	5.63211e-14	5.95478e-05	1	1	1	MMCAP2_0440	MMCAP2_0440 [714-747]		1	3616.82	FALSE	Myco			No Quan Values	High	High	4.546e-05	3.488e-08	6.22		Not Used	Not Used	R.SLYGSENASVLVPYLINSTLDSNKNSVSAMSLAR.T	[714-747]
	FALSE	High	[K].SNFILNDSSNSAFIK.[L]		4.17234e-08	5.95478e-05	1	1	4	MMCAP2_0440	MMCAP2_0440 [168-182]		0	1656.82	FALSE	Myco	37248368			High	High	4.546e-05	1.046e-05	3.52	91.64	Used	Used	K.SNFILNDSSNSAFIK.L	[168-182]
	FALSE	High	[R].TAASTTSSTSSTDNKWNWTNK.[D]		4.8301e-15	5.95478e-05	1	1	1	MMCAP2_0440	MMCAP2_0440 [748-768]		1	2288.04	FALSE	Myco	3.0196e+06			High	High	4.546e-05	1.235e-08	6.7	48.86	Used	Used	R.TAASTTSSTSSTDNKWNWTNK.D	[748-768]
	FALSE	High	[R].TAASTTSSTSSTDNKWNWTNKDLEYATSIK.[H]		3.48565e-15	5.95478e-05	1	1	1	MMCAP2_0440	MMCAP2_0440 [748-777]		2	3308.56	FALSE	Myco	31009290			High	High	4.546e-05	1.077e-08	8.04	80.2	Used	Used	R.TAASTTSSTSSTDNKWNWTNKDLEYATSIK.H	[748-777]
	FALSE	High	[K].TDPIKGEYGAISNSQK.[Y]		2.24256e-12	5.95478e-05	1	1	3	MMCAP2_0440	MMCAP2_0440 [372-387]		1	1707.85	FALSE	Myco	7.42778e+06			High	High	4.546e-05	1.654e-07	3.96	47.94	Used	Used	K.TDPIKGEYGAISNSQK.Y	[372-387]
	FALSE	High	[K].TEQVKNENSLFLTNFGDIK.[I]		5.63611e-06	0.000116773	1	1	1	MMCAP2_0440	MMCAP2_0440 [26-44]		1	2197.11	FALSE	Myco	12007467			High	High	7.987e-05	7.405e-05	3.23	92.97	Used	Used	K.TEQVKNENSLFLTNFGDIK.I	[26-44]
	FALSE	High	[K].TKPFYNIDILSEVSK.[S]		3.86327e-10	5.95478e-05	1	1	3	MMCAP2_0440	MMCAP2_0440 [809-823]		0	1753.94	FALSE	Myco	4.03313e+07			High	High	4.546e-05	1.459e-06	3.96	99	Used	Used	K.TKPFYNIDILSEVSK.S	[809-823]
	FALSE	High	[K].TLTNNFANAYPNK.[N]		4.22647e-07	5.95478e-05	1	1	3	MMCAP2_0440	MMCAP2_0440 [211-223]		0	1467.72	FALSE	Myco	31304318			High	High	4.546e-05	2.72e-05	3.72	60.78	Used	Used	K.TLTNNFANAYPNK.N	[211-223]
	FALSE	High	[K].TLTNNFANAYPNKNSLEELAK.[A]		3.62277e-13	5.95478e-05	1	1	3	MMCAP2_0440	MMCAP2_0440 [211-231]		1	2352.18	FALSE	Myco	6140346			High	High	4.546e-05	7.667e-08	5.19	84.31	Used	Used	K.TLTNNFANAYPNKNSLEELAK.A	[211-231]
	FALSE	High	[K].TNNLLAAGILLAIR.[D]		5.42287e-09	5.95478e-05	1	1	2	MMCAP2_0440	MMCAP2_0440 [71-84]		0	1452.89	FALSE	Myco	1.78855e+07			High	High	4.546e-05	4.441e-06	5.1	124.59	Used	Used	K.TNNLLAAGILLAIR.D	[71-84]
	FALSE	High	[K].TNNLLAAGILLAIRDNK.[L]		9.76677e-10	5.95478e-05	1	1	3	MMCAP2_0440	MMCAP2_0440 [71-87]		1	1810.05	FALSE	Myco	1.52845e+06			High	High	4.546e-05	2.156e-06	5.26	115.04	Used	Used	K.TNNLLAAGILLAIRDNK.L	[71-87]
	FALSE	High	[K].TSSDIEKNLSLK.[A]		1.61939e-05	0.000116773	1	1	1	MMCAP2_0440	MMCAP2_0440 [414-425]		1	1334.72	FALSE	Myco			No Quan Values	High	High	7.987e-05	0.0001064	2.45		Not Used	Not Used	K.TSSDIEKNLSLK.A	[414-425]
	FALSE	High	[K].VDSAIEQNINNDSAK.[D]		6.69661e-10	5.95478e-05	1	1	1	MMCAP2_0440	MMCAP2_0440 [582-596]		0	1617.77	FALSE	Myco	7164386			High	High	4.546e-05	1.837e-06	5.37	47.74	Used	Used	K.VDSAIEQNINNDSAK.D	[582-596]
	FALSE	High	[K].WNGISSNNQELINK.[T]		0.115779	0.00433316	1	1	1	MMCAP2_0440	MMCAP2_0440 [57-70]		0	1616.8	FALSE	Myco	9351827			High	High	0.002176	0.02978	1.69	65.79	Used	Used	K.WNGISSNNQELINK.T	[57-70]
	FALSE	High	[K].WNWTNKDLEYATSIK.[H]		8.48471e-10	5.95478e-05	1	1	2	MMCAP2_0440	MMCAP2_0440 [763-777]		1	1868.92	FALSE	Myco	1.41494e+06			High	High	4.546e-05	2.034e-06	5.37	87.53	Used	Used	K.WNWTNKDLEYATSIK.H	[763-777]
	FALSE	High	[K].YAINNYFK.[S]		5.97993e-05	0.000116773	1	1	6	MMCAP2_0440	MMCAP2_0440 [388-395]		0	1032.51	FALSE	Myco	34653336			High	High	9.092e-05	0.0001672	2.55	69.78	Used	Used	K.YAINNYFK.S	[388-395]
	FALSE	High	[K].YSKDPSLDPK.[F]		9.61021e-05	0.000116773	1	1	5	MMCAP2_0440	MMCAP2_0440 [911-920]		1	1149.58	FALSE	Myco	2.88989e+07			High	High	9.092e-05	0.0002011	2.96	27.08	Used	Used	K.YSKDPSLDPK.F	[911-920]
FALSE	High	Master Protein	MMCAP2_0150	MMCAP2_0150	0	FALSE	Myco	717.722	89	65	932	65	689	76.1	5.41	2413.11	65	protein metabolism;other metabolic processes	other cell component	nucleic acid binding activity;other molecular function		Pf00009, Pf00679, Pf03144, Pf03764, Pf14492	58110183	F4MP38; MMCAP2_0150; mml:MLC_1420	fusA				0	5.2036e+09		High	1	Met-loss [N-Term]
	Checked	Confidence	Annotated Sequence	Modifications	Qvality PEP	Qvality q-value	# Protein Groups	# Proteins	# PSMs	Master Protein Accessions	Positions in Master Proteins	Modifications in Master Proteins	# Missed Cleavages	Theo. MH+ [Da]	Contaminant	Marked as	Abundances (Grouped): Mmc11	Abundances (Grouped) CV [%]: Mmc11	Quan Info	Found in Sample: [S9] F9: Sample, Mmc11	Confidence (by Search Engine): Sequest HT	Percolator q-Value (by Search Engine): Sequest HT	Percolator PEP (by Search Engine): Sequest HT	XCorr (by Search Engine): Sequest HT	Top Apex RT [min]	Quan Usage	Quan Ratio Usage	Sequence in Protein	Positions in Proteins
	FALSE	High	[K].AAPIQLPIGAEENFTGIIDLVEMK.[A]		1.94818e-12	5.95478e-05	1	1	3	MMCAP2_0150	MMCAP2_0150 [159-182]		0	2569.36	FALSE	Myco	4586277			High	High	4.546e-05	1.562e-07	3.82	126.66	Used	Used	K.AAPIQLPIGAEENFTGIIDLVEMK.A	[159-182]
	FALSE	High	[K].AAPIQLPIGAEENFTGIIDLVEMK.[A]	1xOxidation [M23]	1.09586e-09	5.95478e-05	1	1	5	MMCAP2_0150	MMCAP2_0150 [159-182]		0	2585.35	FALSE	Myco	22664308			High	High	4.546e-05	2.266e-06	3.1	126.35	Used	Not Used	K.AAPIQLPIGAEENFTGIIDLVEMK.A	[159-182]
	FALSE	High	[R].AHLVEVAVEYDEELLMK.[F]		2.85959e-12	5.95478e-05	1	1	40	MMCAP2_0150	MMCAP2_0150 [212-228]		0	1988	FALSE	Myco	2.151e+07			High	High	4.546e-05	1.835e-07	4.08	110.22	Used	Used	R.AHLVEVAVEYDEELLMK.F	[212-228]
	FALSE	High	[R].AHLVEVAVEYDEELLMK.[F]	1xOxidation [M16]	7.04527e-14	5.95478e-05	1	1	38	MMCAP2_0150	MMCAP2_0150 [212-228]		0	2004	FALSE	Myco	2.37519e+07			High	High	4.546e-05	3.837e-08	6.41	103.47	Used	Not Used	R.AHLVEVAVEYDEELLMK.F	[212-228]
	FALSE	High	[K].AIADEIIK.[K]		0.0024504	0.000324526	1	1	4	MMCAP2_0150	MMCAP2_0150 [678-685]		0	872.509	FALSE	Myco	64026104			High	High	0.0001718	0.001233	1.87	62.09	Used	Used	K.AIADEIIK.K	[678-685]
	FALSE	High	[K].AIADEIIKK.[S]		0.000298966	0.000116773	1	1	8	MMCAP2_0150	MMCAP2_0150 [678-686]		1	1000.6	FALSE	Myco	75342856			High	High	9.092e-05	0.0003366	2.37	46.65	Used	Used	K.AIADEIIKK.S	[678-686]
	FALSE	High	[K].ATIVDGSMHEVDSNEMAYK.[I]		4.36024e-15	5.95478e-05	1	1	5	MMCAP2_0150	MMCAP2_0150 [561-579]		0	2096.93	FALSE	Myco	30208052			High	High	4.546e-05	1.185e-08	6.78	68.86	Used	Used	K.ATIVDGSMHEVDSNEMAYK.I	[561-579]
	FALSE	High	[K].ATIVDGSMHEVDSNEMAYK.[I]	1xOxidation [M]	4.70858e-14	5.95478e-05	1	1	25	MMCAP2_0150	MMCAP2_0150 [561-579]		0	2112.92	FALSE	Myco	3.52303e+07			High	High	4.546e-05	3.24e-08	6.23	56.89	Used	Not Used	K.ATIVDGSMHEVDSNEMAYK.I	[561-579]
	FALSE	High	[K].ATIVDGSMHEVDSNEMAYK.[I]	2xOxidation [M8; M16]	1.13849e-11	5.95478e-05	1	1	15	MMCAP2_0150	MMCAP2_0150 [561-579]		0	2128.92	FALSE	Myco	1.81625e+07			High	High	4.546e-05	3.292e-07	4.74	48.43	Used	Not Used	K.ATIVDGSMHEVDSNEMAYK.I	[561-579]
	FALSE	High	[K].AYEFDGKPEENYK.[E]		5.70758e-09	5.95478e-05	1	1	7	MMCAP2_0150	MMCAP2_0150 [183-195]		0	1589.71	FALSE	Myco	23411433			High	High	4.546e-05	4.539e-06	3.94	46.76	Used	Used	K.AYEFDGKPEENYK.E	[183-195]
	FALSE	High	[K].AYEFDGKPEENYKEIEIPTNLLEQAK.[E]		6.30512e-16	5.95478e-05	1	1	9	MMCAP2_0150	MMCAP2_0150 [183-208]		1	3068.51	FALSE	Myco	2.22291e+08			High	High	4.546e-05	4.855e-10	8.19	101.15	Used	Used	K.AYEFDGKPEENYKEIEIPTNLLEQAK.E	[183-208]
	FALSE	High	[K].DKGFEWVDK.[I]		0.00023435	0.000116773	1	1	3	MMCAP2_0150	MMCAP2_0150 [516-524]		1	1123.54	FALSE	Myco	3.73843e+06			High	High	9.092e-05	0.0002981	2.66	57.28	Used	Used	K.DKGFEWVDK.I	[516-524]
	FALSE	High	[K].DKGFEWVDKITGGR.[V]		1.10996e-09	5.95478e-05	1	1	3	MMCAP2_0150	MMCAP2_0150 [516-529]		2	1607.82	FALSE	Myco	7.48719e+06			High	High	4.546e-05	2.278e-06	3.65	82.14	Used	Used	K.DKGFEWVDKITGGR.V	[516-529]
	FALSE	High	[R].EFNVATNVGAPQVSYR.[E]		4.39049e-10	5.95478e-05	1	1	8	MMCAP2_0150	MMCAP2_0150 [466-481]		0	1751.87	FALSE	Myco	141287472			High	High	4.546e-05	1.539e-06	5.06	81.61	Used	Used	R.EFNVATNVGAPQVSYR.E	[466-481]
	FALSE	High	[K].EIEIPTNLLEQAK.[E]		2.40741e-06	5.95478e-05	1	1	5	MMCAP2_0150	MMCAP2_0150 [196-208]		0	1497.82	FALSE	Myco	17301754			High	High	4.546e-05	5.402e-05	2.93	105.51	Used	Used	K.EIEIPTNLLEQAK.E	[196-208]
	FALSE	High	[R].ETIKLPGK.[A]		0.000393698	0.000116773	1	1	7	MMCAP2_0150	MMCAP2_0150 [482-489]		1	885.54	FALSE	Myco	77010696			High	High	0.0001049	0.0003871	2.82	37.26	Used	Used	R.ETIKLPGK.A	[482-489]
	FALSE	High	[R].ETIKLPGKAEGK.[Y]		1.84027e-06	5.95478e-05	1	1	8	MMCAP2_0150	MMCAP2_0150 [482-493]		2	1270.74	FALSE	Myco	6.32991e+07			High	High	4.546e-05	4.875e-05	3.1	29.91	Used	Used	R.ETIKLPGKAEGK.Y	[482-493]
	FALSE	High	[K].EYINSAR.[V]		0.00431362	0.000572813	1	1	4	MMCAP2_0150	MMCAP2_0150 [533-539]		0	852.421	FALSE	Myco	134787152			High	High	0.0003244	0.001858	1.4	25.9	Used	Used	K.EYINSAR.V	[533-539]
	FALSE	High	[R].EYSLLNTR.[N]		0.0028002	0.000383662	1	1	7	MMCAP2_0150	MMCAP2_0150 [4-11]		0	995.516	FALSE	Myco	139739600			High	High	0.0002133	0.001353	1.47	60.45	Used	Used	R.EYSLLNTR.N	[4-11]
	FALSE	High	[K].FLDGGEISISELK.[S]		1.15363e-07	5.95478e-05	1	1	14	MMCAP2_0150	MMCAP2_0150 [229-241]		0	1407.74	FALSE	Myco	1.43605e+08			High	High	4.546e-05	1.598e-05	2.4	100.62	Used	Used	K.FLDGGEISISELK.S	[229-241]
	FALSE	High	[R].FNIIDTPGHVDFTVEVER.[S]		4.70858e-14	5.95478e-05	1	1	14	MMCAP2_0150	MMCAP2_0150 [77-94]		0	2088.04	FALSE	Myco	1.37194e+08			High	High	4.546e-05	3.235e-08	5.08	104.3	Used	Used	R.FNIIDTPGHVDFTVEVER.S	[77-94]
	FALSE	High	[K].GFEWVDK.[I]		0.0250615	0.00182548	1	1	1	MMCAP2_0150	MMCAP2_0150 [518-524]		0	880.42	FALSE	Myco	17999016			High	High	0.0008893	0.007508	1.73	66.33	Used	Used	K.GFEWVDK.I	[518-524]
	FALSE	High	[K].GFEWVDKITGGR.[V]		2.01253e-07	5.95478e-05	1	1	3	MMCAP2_0150	MMCAP2_0150 [518-529]		1	1364.7	FALSE	Myco	2.27826e+07			High	High	4.546e-05	2.008e-05	3.66	88.41	Used	Used	K.GFEWVDKITGGR.V	[518-529]
	FALSE	High	[R].GIIEGSEQR.[G]		0.00306563	0.000383662	1	1	9	MMCAP2_0150	MMCAP2_0150 [625-633]		0	988.506	FALSE	Myco	170576176			High	High	0.0002133	0.001448	1.68	31.38	Used	Used	R.GIIEGSEQR.G	[625-633]
	FALSE	High	[K].GILPTGEEVER.[H]		7.77746e-05	0.000116773	1	1	7	MMCAP2_0150	MMCAP2_0150 [289-299]		0	1199.63	FALSE	Myco	273379424			High	High	9.092e-05	0.0001847	2.41	64.6	Used	Used	K.GILPTGEEVER.H	[289-299]
	FALSE	High	[K].GILPTGEEVERHADDTEPFSALAFK.[V]		9.39709e-12	5.95478e-05	1	1	3	MMCAP2_0150	MMCAP2_0150 [289-313]		1	2729.34	FALSE	Myco	1.00177e+07			High	High	4.546e-05	3.035e-07	4.85	103.4	Used	Used	K.GILPTGEEVERHADDTEPFSALAFK.V	[289-313]
	FALSE	High	[R].GITITSAATTAFWK.[N]		1.80499e-08	5.95478e-05	1	1	14	MMCAP2_0150	MMCAP2_0150 [60-73]		0	1467.78	FALSE	Myco	9.70718e+07			High	High	4.546e-05	7.361e-06	4.97	102.56	Used	Used	R.GITITSAATTAFWK.N	[60-73]
	FALSE	High	[R].GNYTMIFSHYAEAPK.[A]		8.48471e-10	5.95478e-05	1	1	9	MMCAP2_0150	MMCAP2_0150 [663-677]		0	1728.81	FALSE	Myco	74154446			High	High	4.546e-05	2.034e-06	4.43	78.17	Used	Used	R.GNYTMIFSHYAEAPK.A	[663-677]
	FALSE	High	[R].GNYTMIFSHYAEAPK.[A]	1xOxidation [M5]	8.75955e-11	5.95478e-05	1	1	27	MMCAP2_0150	MMCAP2_0150 [663-677]		0	1744.8	FALSE	Myco	5.7109e+07			High	High	4.546e-05	7.794e-07	4.74	72.77	Used	Not Used	R.GNYTMIFSHYAEAPK.A	[663-677]
	FALSE	High	[R].GSYGHVVIEFEPNK.[D]		1.88764e-08	5.95478e-05	1	1	3	MMCAP2_0150	MMCAP2_0150 [502-515]		0	1575.78	FALSE	Myco	8317587			High	High	4.546e-05	7.504e-06	5.61	67.08	Used	Used	R.GSYGHVVIEFEPNK.D	[502-515]
	FALSE	High	[R].GSYGHVVIEFEPNKDK.[G]		4.67953e-12	5.95478e-05	1	1	6	MMCAP2_0150	MMCAP2_0150 [502-517]		1	1818.9	FALSE	Myco	61868752			High	High	4.546e-05	2.261e-07	5.81	57.11	Used	Used	R.GSYGHVVIEFEPNKDK.G	[502-517]
	FALSE	High	[R].GSYGHVVIEFEPNKDKGFEWVDK.[I]		6.30512e-16	5.95478e-05	1	1	9	MMCAP2_0150	MMCAP2_0150 [502-524]		2	2680.3	FALSE	Myco	49750876			High	High	4.546e-05	3.625e-09	6.76	84.33	Used	Used	R.GSYGHVVIEFEPNKDKGFEWVDK.I	[502-524]
	FALSE	High	[K].GSYVLNSTK.[Q]		0.00141631	0.000186959	1	1	12	MMCAP2_0150	MMCAP2_0150 [336-344]		0	968.505	FALSE	Myco	149143104			High	High	0.0001262	0.0008394	2.07	33.62	Used	Used	K.GSYVLNSTK.Q	[336-344]
	FALSE	High	[K].GVINADFFPVLAGSAFK.[N]		6.28103e-11	5.95478e-05	1	1	4	MMCAP2_0150	MMCAP2_0150 [247-263]		0	1752.93	FALSE	Myco	4.57249e+07			High	High	4.546e-05	6.773e-07	5.02	125.23	Used	Used	K.GVINADFFPVLAGSAFK.N	[247-263]
	FALSE	High	[R].HADDTEPFSALAFK.[V]		3.98799e-12	5.95478e-05	1	1	21	MMCAP2_0150	MMCAP2_0150 [300-313]		0	1548.73	FALSE	Myco	2.01341e+08			High	High	4.546e-05	2.112e-07	5.42	84.98	Used	Used	R.HADDTEPFSALAFK.V	[300-313]
	FALSE	High	[R].KGVINADFFPVLAGSAFK.[N]		6.30512e-16	5.95478e-05	1	1	9	MMCAP2_0150	MMCAP2_0150 [246-263]		1	1881.03	FALSE	Myco	9.72467e+07			High	High	4.546e-05	1.382e-09	6.97	116.52	Used	Used	R.KGVINADFFPVLAGSAFK.N	[246-263]
	FALSE	High	[K].KMNPVVLEPIMNVEVTVPDEYYGDVMGNISSK.[R]		3.10689e-14	5.95478e-05	1	1	1	MMCAP2_0150	MMCAP2_0150 [592-623]		1	3567.74	FALSE	Myco			No Quan Values	High	High	4.546e-05	2.713e-08	6.94		Not Used	Not Used	K.KMNPVVLEPIMNVEVTVPDEYYGDVMGNISSK.R	[592-623]
	FALSE	High	[K].KMNPVVLEPIMNVEVTVPDEYYGDVMGNISSK.[R]	1xOxidation [M2]	2.46965e-07	5.95478e-05	1	1	1	MMCAP2_0150	MMCAP2_0150 [592-623]		1	3583.74	FALSE	Myco			No Quan Values	High	High	4.546e-05	2.183e-05	3.35		Not Used	Not Used	K.KMNPVVLEPIMNVEVTVPDEYYGDVMGNISSK.R	[592-623]
	FALSE	High	[K].KMNPVVLEPIMNVEVTVPDEYYGDVMGNISSK.[R]	2xOxidation [M2; M11]	2.53209e-13	5.95478e-05	1	1	1	MMCAP2_0150	MMCAP2_0150 [592-623]		1	3599.73	FALSE	Myco			No Quan Values	High	High	4.546e-05	6.583e-08	6.69		Not Used	Not Used	K.KMNPVVLEPIMNVEVTVPDEYYGDVMGNISSK.R	[592-623]
	FALSE	High	[K].KMNPVVLEPIMNVEVTVPDEYYGDVMGNISSKR.[G]		0.000101161	0.000116773	1	1	1	MMCAP2_0150	MMCAP2_0150 [592-624]		2	3723.84	FALSE	Myco			No Quan Values	High	High	9.092e-05	0.0002051	3.94		Not Used	Not Used	K.KMNPVVLEPIMNVEVTVPDEYYGDVMGNISSKR.G	[592-624]
	FALSE	High	[K].KMNPVVLEPIMNVEVTVPDEYYGDVMGNISSKR.[G]	1xOxidation [M]	3.26967e-15	5.95478e-05	1	1	2	MMCAP2_0150	MMCAP2_0150 [592-624]		2	3739.84	FALSE	Myco			No Quan Values	High	High	4.546e-05	1.047e-08	7.73		Not Used	Not Used	K.KMNPVVLEPIMNVEVTVPDEYYGDVMGNISSKR.G	[592-624]
	FALSE	High	[K].KMNPVVLEPIMNVEVTVPDEYYGDVMGNISSKR.[G]	2xOxidation [M2; M11]	1.0547e-08	5.95478e-05	1	1	1	MMCAP2_0150	MMCAP2_0150 [592-624]		2	3755.83	FALSE	Myco			No Quan Values	High	High	4.546e-05	5.873e-06	4.2		Not Used	Not Used	K.KMNPVVLEPIMNVEVTVPDEYYGDVMGNISSKR.G	[592-624]
	FALSE	High	[K].IAASMALK.[E]		0.00268402	0.000383662	1	1	3	MMCAP2_0150	MMCAP2_0150 [580-587]		0	804.465	FALSE	Myco	77448464			High	High	0.0002133	0.001312	2.83	45.86	Used	Used	K.IAASMALK.E	[580-587]
	FALSE	High	[K].IAASMALK.[E]	1xOxidation [M5]	0.00133894	0.000186959	1	1	86	MMCAP2_0150	MMCAP2_0150 [580-587]		0	820.46	FALSE	Myco	1.11965e+08			High	High	0.0001049	0.0008095	2.24	34.37	Used	Not Used	K.IAASMALK.E	[580-587]
	FALSE	High	[K].LAEEDPTFR.[T]		0.000498713	0.000116773	1	1	10	MMCAP2_0150	MMCAP2_0150 [428-436]		0	1077.52	FALSE	Myco	3.42304e+08			High	High	0.0001049	0.000441	1.92	49.19	Used	Used	K.LAEEDPTFR.T	[428-436]
	FALSE	High	[K].IGETHEGASQMDWMAQEQER.[G]		3.18708e-15	5.95478e-05	1	1	4	MMCAP2_0150	MMCAP2_0150 [40-59]		0	2332.99	FALSE	Myco	13251888			High	High	4.546e-05	1.036e-08	7.39	66.69	Used	Used	K.IGETHEGASQMDWMAQEQER.G	[40-59]
	FALSE	High	[K].IGETHEGASQMDWMAQEQER.[G]	1xOxidation [M]	7.57462e-16	5.95478e-05	1	1	15	MMCAP2_0150	MMCAP2_0150 [40-59]		0	2348.99	FALSE	Myco	1.65435e+07			High	High	4.546e-05	5.106e-09	7.99	54.61	Used	Not Used	K.IGETHEGASQMDWMAQEQER.G	[40-59]
	FALSE	High	[K].IGETHEGASQMDWMAQEQER.[G]	2xOxidation [M11; M14]	4.41683e-14	5.95478e-05	1	1	10	MMCAP2_0150	MMCAP2_0150 [40-59]		0	2364.98	FALSE	Myco	1.81726e+07			High	High	4.546e-05	3.153e-08	5.9	44.18	Used	Not Used	K.IGETHEGASQMDWMAQEQER.G	[40-59]
	FALSE	High	[R].ILFHTGK.[I]		0.00847533	0.000886913	1	1	4	MMCAP2_0150	MMCAP2_0150 [30-36]		0	815.477	FALSE	Myco	4.4245e+07			High	High	0.0004859	0.003098	1.69	31.94	Used	Used	R.ILFHTGK.I	[30-36]
	FALSE	High	[K].LLLDAVVDYLPSPLDIPSIK.[G]		4.39049e-10	5.95478e-05	1	1	4	MMCAP2_0150	MMCAP2_0150 [269-288]		0	2181.24	FALSE	Myco	9.28124e+06			High	High	4.546e-05	1.538e-06	3.74	126.65	Used	Used	K.LLLDAVVDYLPSPLDIPSIK.G	[269-288]
	FALSE	High	[R].ILQMHANNR.[T]		5.64476e-05	0.000116773	1	1	1	MMCAP2_0150	MMCAP2_0150 [353-361]		0	1096.57	FALSE	Myco	6.69396e+06			High	High	9.092e-05	0.0001636	2.47	25.56	Used	Used	R.ILQMHANNR.T	[353-361]
	FALSE	High	[R].ILQMHANNR.[T]	1xOxidation [M4]	1.39778e-05	0.000116773	1	1	17	MMCAP2_0150	MMCAP2_0150 [353-361]		0	1112.56	FALSE	Myco	8722391			High	High	7.987e-05	0.0001012	2.72	17.93	Used	Not Used	R.ILQMHANNR.T	[353-361]
	FALSE	High	[R].ILQMHANNRTEIEEVYSGDIAAAVGLK.[N]		6.30512e-16	5.95478e-05	1	1	15	MMCAP2_0150	MMCAP2_0150 [353-379]		1	2942.5	FALSE	Myco	1.00574e+07			High	High	4.546e-05	1.343e-12	9.71	103.28	Used	Used	R.ILQMHANNRTEIEEVYSGDIAAAVGLK.N	[353-379]
	FALSE	High	[R].ILQMHANNRTEIEEVYSGDIAAAVGLK.[N]	1xOxidation [M4]	1.42371e-14	5.95478e-05	1	1	7	MMCAP2_0150	MMCAP2_0150 [353-379]		1	2958.5	FALSE	Myco	1.16987e+07			High	High	4.546e-05	1.95e-08	6.58	96.8	Used	Not Used	R.ILQMHANNRTEIEEVYSGDIAAAVGLK.N	[353-379]
	FALSE	High	[R].IVFVNKMDK.[T]	1xOxidation [M7]	0.00201526	0.000258602	1	1	3	MMCAP2_0150	MMCAP2_0150 [131-139]		1	1109.6	FALSE	Myco	4990115			High	High	0.0001507	0.001071	1.68	32.94	Used	Not Used	R.IVFVNKMDK.T	[131-139]
	FALSE	High	[-].MAREYSLLNTR.[N]	1xMet-loss [N-Term]	1.68265e-06	5.95478e-05	1	1	12	MMCAP2_0150	MMCAP2_0150 [1-11]	MMCAP2_0150 1xMet-loss [N-Term]	1	1222.65	FALSE	Myco	149377448			High	High	4.546e-05	4.706e-05	2.57	43.85	Used	Used	-.MAREYSLLNTR.N	[1-11]
	FALSE	High	[K].MDKTGADFIYSVK.[T]		2.59851e-10	5.95478e-05	1	1	4	MMCAP2_0150	MMCAP2_0150 [137-149]		1	1474.72	FALSE	Myco	1.04946e+07			High	High	4.546e-05	1.234e-06	4.17	68	Used	Used	K.MDKTGADFIYSVK.T	[137-149]
	FALSE	High	[K].MDKTGADFIYSVK.[T]	1xOxidation [M1]	4.6805e-10	5.95478e-05	1	1	5	MMCAP2_0150	MMCAP2_0150 [137-149]		1	1490.72	FALSE	Myco	1.5532e+06			High	High	4.546e-05	1.58e-06	5.09	62.99	Used	Not Used	K.MDKTGADFIYSVK.T	[137-149]
	FALSE	High	[K].MNPVVLEPIMNVEVTVPDEYYGDVMGNISSK.[R]	1xOxidation [M]	1.31866e-13	5.95478e-05	1	1	2	MMCAP2_0150	MMCAP2_0150 [593-623]		0	3455.64	FALSE	Myco	2.68167e+06			High	High	4.546e-05	4.995e-08	7.23	126.18	Used	Not Used	K.MNPVVLEPIMNVEVTVPDEYYGDVMGNISSK.R	[593-623]
	FALSE	High	[K].MNPVVLEPIMNVEVTVPDEYYGDVMGNISSK.[R]	2xOxidation [M1; M10]	6.87202e-06	0.000116773	1	1	2	MMCAP2_0150	MMCAP2_0150 [593-623]		0	3471.64	FALSE	Myco	3106547			High	High	7.987e-05	7.93e-05	3.39	124.04	Used	Not Used	K.MNPVVLEPIMNVEVTVPDEYYGDVMGNISSK.R	[593-623]
	FALSE	High	[K].MNPVVLEPIMNVEVTVPDEYYGDVMGNISSK.[R]	3xOxidation [M1; M10; M25]	2.53314e-09	5.95478e-05	1	1	1	MMCAP2_0150	MMCAP2_0150 [593-623]		0	3487.63	FALSE	Myco			No Quan Values	High	High	4.546e-05	3.222e-06	4.65		Not Used	Not Used	K.MNPVVLEPIMNVEVTVPDEYYGDVMGNISSK.R	[593-623]
	FALSE	High	[K].MNPVVLEPIMNVEVTVPDEYYGDVMGNISSKR.[G]	1xOxidation [M1]	8.78506e-05	0.000116773	1	1	1	MMCAP2_0150	MMCAP2_0150 [593-624]		1	3611.74	FALSE	Myco	1.90163e+06			High	High	9.092e-05	0.000194	3.21	123.03	Used	Not Used	K.MNPVVLEPIMNVEVTVPDEYYGDVMGNISSKR.G	[593-624]
	FALSE	High	[K].MSIALSK.[L]	1xOxidation [M1]	0.000978011	0.000116773	1	1	44	MMCAP2_0150	MMCAP2_0150 [421-427]		0	765.418	FALSE	Myco	1.28482e+08			High	High	0.0001049	0.0006594	1.96	31.81	Used	Not Used	K.MSIALSK.L	[421-427]
	FALSE	High	[R].NGVIAGYPMIDVK.[A]		3.67468e-05	0.000116773	1	1	1	MMCAP2_0150	MMCAP2_0150 [548-560]		0	1376.72	FALSE	Myco	17202188			High	High	9.092e-05	0.0001405	3.5	91.54	Used	Used	R.NGVIAGYPMIDVK.A	[548-560]
	FALSE	High	[R].NGVIAGYPMIDVK.[A]	1xOxidation [M9]	1.77099e-06	5.95478e-05	1	1	20	MMCAP2_0150	MMCAP2_0150 [548-560]		0	1392.72	FALSE	Myco	2.06865e+07			High	High	4.546e-05	4.802e-05	3.1	81.88	Used	Not Used	R.NGVIAGYPMIDVK.A	[548-560]
	FALSE	High	[R].NIGIMAHIDAGK.[T]		3.81495e-08	5.95478e-05	1	1	6	MMCAP2_0150	MMCAP2_0150 [12-23]		0	1239.65	FALSE	Myco	60723798			High	High	4.546e-05	1.007e-05	3.77	60.28	Used	Used	R.NIGIMAHIDAGK.T	[12-23]
	FALSE	High	[R].NIGIMAHIDAGK.[T]	1xOxidation [M5]	8.06313e-08	5.95478e-05	1	1	54	MMCAP2_0150	MMCAP2_0150 [12-23]		0	1255.65	FALSE	Myco	1.0771e+08			High	High	4.546e-05	1.376e-05	3.89	52.01	Used	Not Used	R.NIGIMAHIDAGK.T	[12-23]
	FALSE	High	[K].NTRFNIIDTPGHVDFTVEVER.[S]		0.0125483	0.00114352	1	1	1	MMCAP2_0150	MMCAP2_0150 [74-94]		1	2459.23	FALSE	Myco			No Quan Values	High	High	0.0006116	0.004217	1.96		Not Used	Not Used	K.NTRFNIIDTPGHVDFTVEVER.S	[74-94]
	FALSE	High	[K].NTTTGDTLCDEK.[G]	1xCarbamidomethyl [C9]	8.67312e-05	0.000116773	1	1	1	MMCAP2_0150	MMCAP2_0150 [380-391]		0	1354.58	FALSE	Myco	1.47162e+06			High	High	9.092e-05	0.0001929	3.15	28.55	Used	Used	K.NTTTGDTLCDEK.G	[380-391]
	FALSE	High	[K].NTTTGDTLCDEKGEIILESMVFPEPVIQLALEPK.[T]	1xCarbamidomethyl [C9]	1.19886e-06	5.95478e-05	1	1	3	MMCAP2_0150	MMCAP2_0150 [380-413]		1	3787.9	FALSE	Myco	11830537			High	High	4.546e-05	4.131e-05	3.72	126.25	Used	Used	K.NTTTGDTLCDEKGEIILESMVFPEPVIQLALEPK.T	[380-413]
	FALSE	High	[K].NTTTGDTLCDEKGEIILESMVFPEPVIQLALEPK.[T]	1xCarbamidomethyl [C9]; 1xOxidation [M20]	6.30512e-16	5.95478e-05	1	1	3	MMCAP2_0150	MMCAP2_0150 [380-413]		1	3803.9	FALSE	Myco	16498054			High	High	4.546e-05	2.434e-09	9.25	125.22	Used	Not Used	K.NTTTGDTLCDEKGEIILESMVFPEPVIQLALEPK.T	[380-413]
	FALSE	High	[R].QATNYKVPR.[I]		0.000148639	0.000116773	1	1	2	MMCAP2_0150	MMCAP2_0150 [122-130]		1	1076.58	FALSE	Myco	14086229			High	High	9.092e-05	0.0002416	2.2	24.35	Used	Used	R.QATNYKVPR.I	[122-130]
	FALSE	High	[K].REFNVATNVGAPQVSYR.[E]		8.0084e-12	5.95478e-05	1	1	1	MMCAP2_0150	MMCAP2_0150 [465-481]		1	1907.97	FALSE	Myco	3.1268e+06			High	High	4.546e-05	2.837e-07	5.83	66.49	Used	Used	K.REFNVATNVGAPQVSYR.E	[465-481]
	FALSE	High	[K].RGIIEGSEQR.[G]		2.70101e-07	5.95478e-05	1	1	3	MMCAP2_0150	MMCAP2_0150 [624-633]		1	1144.61	FALSE	Myco	31263724			High	High	4.546e-05	2.268e-05	2.18	24.19	Used	Used	K.RGIIEGSEQR.G	[624-633]
	FALSE	High	[K].SKVPLTEMFGYATELR.[S]		1.17549e-11	5.95478e-05	1	1	9	MMCAP2_0150	MMCAP2_0150 [641-656]		1	1841.95	FALSE	Myco	4.8418e+07			High	High	4.546e-05	3.332e-07	5.58	103.28	Used	Used	K.SKVPLTEMFGYATELR.S	[641-656]
	FALSE	High	[K].SKVPLTEMFGYATELR.[S]	1xOxidation [M8]	3.14722e-13	5.95478e-05	1	1	28	MMCAP2_0150	MMCAP2_0150 [641-656]		1	1857.94	FALSE	Myco	4.32058e+07			High	High	4.546e-05	7.214e-08	6.26	80.8	Used	Not Used	K.SKVPLTEMFGYATELR.S	[641-656]
	FALSE	High	[R].TEIEEVYSGDIAAAVGLK.[N]		5.81696e-11	5.95478e-05	1	1	29	MMCAP2_0150	MMCAP2_0150 [362-379]		0	1864.95	FALSE	Myco	9.28306e+06			High	High	4.546e-05	6.554e-07	5.53	117.53	Used	Used	R.TEIEEVYSGDIAAAVGLK.N	[362-379]
	FALSE	High	[K].TGADFIYSVK.[T]		4.89636e-06	5.95478e-05	1	1	12	MMCAP2_0150	MMCAP2_0150 [140-149]		0	1100.56	FALSE	Myco	1.42792e+08			High	High	4.546e-05	7.039e-05	2.84	73.24	Used	Used	K.TGADFIYSVK.T	[140-149]
	FALSE	High	[K].TKADQEKMSIALSK.[L]	1xOxidation [M8]	8.27249e-06	0.000116773	1	1	1	MMCAP2_0150	MMCAP2_0150 [414-427]		2	1565.82	FALSE	Myco	1.33005e+06			High	High	7.987e-05	8.472e-05	1.96	24.74	Used	Not Used	K.TKADQEKMSIALSK.L	[414-427]
	FALSE	High	[R].TYTDDETGQTIIAGMGELHLDIIVDR.[M]		6.39246e-16	5.95478e-05	1	1	7	MMCAP2_0150	MMCAP2_0150 [437-462]		0	2876.4	FALSE	Myco	10028128			High	High	4.546e-05	4.619e-09	8.28	124.08	Used	Used	R.TYTDDETGQTIIAGMGELHLDIIVDR.M	[437-462]
	FALSE	High	[R].TYTDDETGQTIIAGMGELHLDIIVDR.[M]	1xOxidation [M15]	1.10243e-13	5.95478e-05	1	1	6	MMCAP2_0150	MMCAP2_0150 [437-462]		0	2892.39	FALSE	Myco	3.6566e+06			High	High	4.546e-05	4.63e-08	6.6	125.46	Used	Not Used	R.TYTDDETGQTIIAGMGELHLDIIVDR.M	[437-462]
	FALSE	High	[R].VGLENALR.[N]		0.000419697	0.000116773	1	1	12	MMCAP2_0150	MMCAP2_0150 [540-547]		0	871.5	FALSE	Myco	470175088			High	High	0.0001049	0.0004017	2.91	55.03	Used	Used	R.VGLENALR.N	[540-547]
	FALSE	High	[R].VLDGAVAVLDGQSGVEPQTETVWR.[Q]		7.85375e-15	5.95478e-05	1	1	19	MMCAP2_0150	MMCAP2_0150 [98-121]		0	2526.28	FALSE	Myco	8.91662e+07			High	High	4.546e-05	1.519e-08	5.85	115.69	Used	Used	R.VLDGAVAVLDGQSGVEPQTETVWR.Q	[98-121]
	FALSE	High	[K].VMTDPFVGK.[L]		0.000834982	0.000116773	1	1	7	MMCAP2_0150	MMCAP2_0150 [314-322]		0	993.507	FALSE	Myco	38573712			High	High	0.0001049	0.0005978	1.96	66.45	Used	Used	K.VMTDPFVGK.L	[314-322]
	FALSE	High	[K].VMTDPFVGK.[L]	1xOxidation [M2]	7.38862e-05	0.000116773	1	1	55	MMCAP2_0150	MMCAP2_0150 [314-322]		0	1009.5	FALSE	Myco	6.16205e+07			High	High	9.092e-05	0.0001809	1.95	50.81	Used	Not Used	K.VMTDPFVGK.L	[314-322]
	FALSE	High	[K].VPLTEMFGYATELR.[S]		5.0539e-10	5.95478e-05	1	1	3	MMCAP2_0150	MMCAP2_0150 [643-656]		0	1626.82	FALSE	Myco	9352488			High	High	4.546e-05	1.632e-06	4.98	119.93	Used	Used	K.VPLTEMFGYATELR.S	[643-656]
	FALSE	High	[K].VPLTEMFGYATELR.[S]	1xOxidation [M6]	4.27914e-11	5.95478e-05	1	1	5	MMCAP2_0150	MMCAP2_0150 [643-656]		0	1642.81	FALSE	Myco	1.05842e+07			High	High	4.546e-05	5.757e-07	4.79	95.45	Used	Not Used	K.VPLTEMFGYATELR.S	[643-656]
	FALSE	High	[R].VSKEYINSAR.[V]		4.5397e-05	0.000116773	1	1	4	MMCAP2_0150	MMCAP2_0150 [530-539]		1	1166.62	FALSE	Myco	1.28826e+07			High	High	9.092e-05	0.0001511	2.49	23.65	Used	Used	R.VSKEYINSAR.V	[530-539]
	FALSE	High	[R].VYSGILTK.[G]		0.00304721	0.000383662	1	1	14	MMCAP2_0150	MMCAP2_0150 [328-335]		0	880.514	FALSE	Myco	2.51843e+08			High	High	0.0002133	0.00144	1.93	49.81	Used	Used	R.VYSGILTK.G	[328-335]
FALSE	High	Master Protein	MMCAP2_0459	MMCAP2_0459	0	FALSE	Myco	712.877	84	80	426	80	622	70	8.6	1143.74	80						58110468	A0A7Z7PPS6; MMCAP2_0459					0	2.0189e+09		High	1
	Checked	Confidence	Annotated Sequence	Modifications	Qvality PEP	Qvality q-value	# Protein Groups	# Proteins	# PSMs	Master Protein Accessions	Positions in Master Proteins	Modifications in Master Proteins	# Missed Cleavages	Theo. MH+ [Da]	Contaminant	Marked as	Abundances (Grouped): Mmc11	Abundances (Grouped) CV [%]: Mmc11	Quan Info	Found in Sample: [S9] F9: Sample, Mmc11	Confidence (by Search Engine): Sequest HT	Percolator q-Value (by Search Engine): Sequest HT	Percolator PEP (by Search Engine): Sequest HT	XCorr (by Search Engine): Sequest HT	Top Apex RT [min]	Quan Usage	Quan Ratio Usage	Sequence in Protein	Positions in Proteins
	FALSE	High	[K].AAEITGNVAK.[A]		0.00135578	0.000186959	1	1	5	MMCAP2_0459	MMCAP2_0459 [584-593]		0	973.531	FALSE	Myco	13613089			High	High	0.0001262	0.0008155	2.77	29.95	Used	Used	K.AAEITGNVAK.A	[584-593]
	FALSE	High	[K].ALIGQTNIDGK.[T]		8.34579e-05	0.000116773	1	1	7	MMCAP2_0459	MMCAP2_0459 [594-604]		0	1129.62	FALSE	Myco	86493392			High	High	9.092e-05	0.00019	2.87	53.59	Used	Used	K.ALIGQTNIDGK.T	[594-604]
	FALSE	High	[K].ALIGQTNIDGKTDTSADALLSQFETIIK.[K]		2.06448e-08	5.95478e-05	1	1	1	MMCAP2_0459	MMCAP2_0459 [594-621]		1	2963.56	FALSE	Myco	5511547			High	High	4.546e-05	7.79e-06	3.19	124.73	Used	Used	K.ALIGQTNIDGKTDTSADALLSQFETIIK.K	[594-621]
	FALSE	High	[K].ALIGQTNIDGKTDTSADALLSQFETIIKK.[-]		6.30512e-16	5.95478e-05	1	1	4	MMCAP2_0459	MMCAP2_0459 [594-622]		2	3091.65	FALSE	Myco	29795062			High	High	4.546e-05	1.966e-10	9.79	122.08	Used	Used	K.ALIGQTNIDGKTDTSADALLSQFETIIKK.-	[594-622]
	FALSE	High	[K].ALPNIVLGDQSGAYIINQDQR.[L]		2.78649e-15	5.95478e-05	1	1	10	MMCAP2_0459	MMCAP2_0459 [108-128]		0	2285.19	FALSE	Myco	5.01793e+07			High	High	4.546e-05	9.784e-09	6.08	109.29	Used	Used	K.ALPNIVLGDQSGAYIINQDQR.L	[108-128]
	FALSE	High	[R].AMVTDDKAAEITGNVAK.[A]		2.68185e-14	5.95478e-05	1	1	6	MMCAP2_0459	MMCAP2_0459 [577-593]		1	1733.87	FALSE	Myco	27335152			High	High	4.546e-05	2.547e-08	5.62	55.33	Used	Used	R.AMVTDDKAAEITGNVAK.A	[577-593]
	FALSE	High	[R].AMVTDDKAAEITGNVAK.[A]	1xOxidation [M2]	3.35511e-13	5.95478e-05	1	1	16	MMCAP2_0459	MMCAP2_0459 [577-593]		1	1749.87	FALSE	Myco	2.48806e+07			High	High	4.546e-05	7.414e-08	4.28	47.25	Used	Not Used	R.AMVTDDKAAEITGNVAK.A	[577-593]
	FALSE	High	[K].DADVFMDSQITPPK.[E]		1.02806e-08	5.95478e-05	1	1	1	MMCAP2_0459	MMCAP2_0459 [426-439]		0	1563.74	FALSE	Myco	1.06067e+06			High	High	4.546e-05	5.811e-06	3.57	91.97	Used	Used	K.DADVFMDSQITPPK.E	[426-439]
	FALSE	High	[K].DADVFMDSQITPPK.[E]	1xOxidation [M6]	9.40002e-09	5.95478e-05	1	1	1	MMCAP2_0459	MMCAP2_0459 [426-439]		0	1579.73	FALSE	Myco	1.16593e+06			High	High	4.546e-05	5.595e-06	2.05	80.85	Used	Not Used	K.DADVFMDSQITPPK.E	[426-439]
	FALSE	High	[K].DADVFMDSQITPPKENK.[S]		4.86463e-08	5.95478e-05	1	1	3	MMCAP2_0459	MMCAP2_0459 [426-442]		1	1934.92	FALSE	Myco	12066635			High	High	4.546e-05	1.113e-05	4.61	74.74	Used	Used	K.DADVFMDSQITPPKENK.S	[426-442]
	FALSE	High	[K].DADVFMDSQITPPKENK.[S]	1xOxidation [M6]	1.09563e-11	5.95478e-05	1	1	10	MMCAP2_0459	MMCAP2_0459 [426-442]		1	1950.91	FALSE	Myco	1.14547e+07			High	High	4.546e-05	3.238e-07	3.84	65.33	Used	Not Used	K.DADVFMDSQITPPKENK.S	[426-442]
	FALSE	High	[K].DLKINDDTFK.[S]		0.0381772	0.00229825	1	1	1	MMCAP2_0459	MMCAP2_0459 [242-251]		1	1208.62	FALSE	Myco	636001			High	High	0.001126	0.01082	0.97	59.57	Used	Used	K.DLKINDDTFK.S	[242-251]
	FALSE	High	[K].DPEIETHGITNQFQLIK.[K]		3.25366e-05	0.000116773	1	1	1	MMCAP2_0459	MMCAP2_0459 [79-95]		0	1983.02	FALSE	Myco	616280			High	High	9.092e-05	0.0001348	2.14	92.14	Used	Used	K.DPEIETHGITNQFQLIK.K	[79-95]
	FALSE	High	[K].EDTISGEVLSIDYQEQEFYK.[E]		3.9122e-12	5.95478e-05	1	1	3	MMCAP2_0459	MMCAP2_0459 [276-295]		0	2393.1	FALSE	Myco	603111			High	High	4.546e-05	2.093e-07	4.91	115.57	Used	Used	K.EDTISGEVLSIDYQEQEFYK.E	[276-295]
	FALSE	High	[K].EDTISGEVLSIDYQEQEFYKELHSR.[I]		1.61817e-13	5.95478e-05	1	1	2	MMCAP2_0459	MMCAP2_0459 [276-300]		1	3015.42	FALSE	Myco	2.94454e+06			High	High	4.546e-05	5.451e-08	6.74	114.82	Used	Used	K.EDTISGEVLSIDYQEQEFYKELHSR.I	[276-300]
	FALSE	High	[K].EKNGTEGSFK.[D]		0.029376	0.00196652	1	1	1	MMCAP2_0459	MMCAP2_0459 [232-241]		1	1096.53	FALSE	Myco	235065			High	High	0.0009736	0.008625	1.04	18.56	Used	Used	K.EKNGTEGSFK.D	[232-241]
	FALSE	High	[K].EKNGTEGSFKDLK.[I]		5.9315e-08	5.95478e-05	1	1	3	MMCAP2_0459	MMCAP2_0459 [232-244]		2	1452.73	FALSE	Myco	2.99069e+06			High	High	4.546e-05	1.21e-05	3.63	29.46	Used	Used	K.EKNGTEGSFKDLK.I	[232-244]
	FALSE	High	[K].EKNKNELPEK.[T]		7.32589e-06	0.000116773	1	1	3	MMCAP2_0459	MMCAP2_0459 [212-221]		2	1228.65	FALSE	Myco	6.97754e+06			High	High	7.987e-05	8.124e-05	3.92	14.62	Used	Used	K.EKNKNELPEK.T	[212-221]
	FALSE	High	[K].EPGYFTLNMLR.[S]		0.000577522	0.000116773	1	1	1	MMCAP2_0459	MMCAP2_0459 [546-556]		0	1340.67	FALSE	Myco	2.98831e+06			High	High	0.0001049	0.0004796	2.54	106.64	Used	Used	K.EPGYFTLNMLR.S	[546-556]
	FALSE	High	[K].EPGYFTLNMLR.[S]	1xOxidation [M9]	0.000984203	0.000116773	1	1	6	MMCAP2_0459	MMCAP2_0459 [546-556]		0	1356.66	FALSE	Myco	3.5002e+06			High	High	0.0001049	0.0006622	1.61	90.12	Used	Not Used	K.EPGYFTLNMLR.S	[546-556]
	FALSE	High	[K].EWGSWNIFR.[F]		0.00121133	0.000116773	1	1	3	MMCAP2_0459	MMCAP2_0459 [373-381]		0	1194.57	FALSE	Myco	6.995e+06			High	High	0.0001049	0.0007584	1.98	111.63	Used	Used	K.EWGSWNIFR.F	[373-381]
	FALSE	High	[K].FADNPTK.[D]		0.0236231	0.00152669	1	1	1	MMCAP2_0459	MMCAP2_0459 [72-78]		0	792.389	FALSE	Myco	1.33148e+06			High	High	0.0007593	0.007108	0.9	23.7	Used	Used	K.FADNPTK.D	[72-78]
	FALSE	High	[K].FADNPTKDPEIETHGITNQFQLIK.[K]		6.30512e-16	5.95478e-05	1	1	6	MMCAP2_0459	MMCAP2_0459 [72-95]		1	2756.39	FALSE	Myco	5.94479e+07			High	High	4.546e-05	1.67e-11	7.83	87.1	Used	Used	K.FADNPTKDPEIETHGITNQFQLIK.K	[72-95]
	FALSE	High	[K].FADNPTKDPEIETHGITNQFQLIKK.[T]		6.30512e-16	5.95478e-05	1	1	4	MMCAP2_0459	MMCAP2_0459 [72-96]		2	2884.48	FALSE	Myco	41131830			High	High	4.546e-05	1.062e-13	10.5	76.6	Used	Used	K.FADNPTKDPEIETHGITNQFQLIKK.T	[72-96]
	FALSE	High	[K].FDTNNAKDADVFMDSQITPPK.[E]		2.20039e-10	5.95478e-05	1	1	1	MMCAP2_0459	MMCAP2_0459 [419-439]		1	2354.1	FALSE	Myco	7.40579e+06			High	High	4.546e-05	1.149e-06	5.11	85.84	Used	Used	K.FDTNNAKDADVFMDSQITPPK.E	[419-439]
	FALSE	High	[K].FDTNNAKDADVFMDSQITPPK.[E]	1xOxidation [M13]	5.5611e-13	5.95478e-05	1	1	1	MMCAP2_0459	MMCAP2_0459 [419-439]		1	2370.09	FALSE	Myco			No Quan Values	High	High	4.546e-05	9.179e-08	5.21		Not Used	Not Used	K.FDTNNAKDADVFMDSQITPPK.E	[419-439]
	FALSE	High	[K].FDTNNAKDADVFMDSQITPPKENK.[S]		6.30512e-16	5.95478e-05	1	1	2	MMCAP2_0459	MMCAP2_0459 [419-442]		2	2725.28	FALSE	Myco	8.21147e+06			High	High	4.546e-05	9.657e-11	9	74.83	Used	Used	K.FDTNNAKDADVFMDSQITPPKENK.S	[419-442]
	FALSE	High	[K].FDTNNAKDADVFMDSQITPPKENK.[S]	1xOxidation [M13]	2.48396e-13	5.95478e-05	1	1	2	MMCAP2_0459	MMCAP2_0459 [419-442]		2	2741.27	FALSE	Myco	5.62808e+06			High	High	4.546e-05	6.528e-08	7.42	66.9	Used	Not Used	K.FDTNNAKDADVFMDSQITPPKENK.S	[419-442]
	FALSE	High	[K].FMANGIK.[E]		0.0101736	0.000997109	1	1	3	MMCAP2_0459	MMCAP2_0459 [366-372]		0	780.407	FALSE	Myco	3.1292e+06			High	High	0.0005058	0.003572	1.55	38.91	Used	Used	K.FMANGIK.E	[366-372]
	FALSE	High	[K].FMANGIK.[E]	1xOxidation [M2]	0.00317845	0.000383662	1	1	7	MMCAP2_0459	MMCAP2_0459 [366-372]		0	796.402	FALSE	Myco	2.31814e+06			High	High	0.0002133	0.001487	1.31	30.07	Used	Not Used	K.FMANGIK.E	[366-372]
	FALSE	High	[K].FMANGIKEWGSWNIFR.[F]	1xOxidation [M2]	4.8023e-09	5.95478e-05	1	1	2	MMCAP2_0459	MMCAP2_0459 [366-381]		1	1971.95	FALSE	Myco			No Quan Values	High	High	4.546e-05	4.222e-06	3.93		Not Used	Not Used	K.FMANGIKEWGSWNIFR.F	[366-381]
	FALSE	High	[R].FQSAISLAASVGANQNK.[I]		1.11697e-10	5.95478e-05	1	1	13	MMCAP2_0459	MMCAP2_0459 [382-398]		0	1705.89	FALSE	Myco	2.00849e+07			High	High	4.546e-05	8.624e-07	5.29	82.16	Used	Used	R.FQSAISLAASVGANQNK.I	[382-398]
	FALSE	High	[K].FTEGVEIDESK.[V]		1.03481e-05	0.000116773	1	1	7	MMCAP2_0459	MMCAP2_0459 [263-273]		0	1253.59	FALSE	Myco	4.04015e+07			High	High	7.987e-05	9.153e-05	3.2	55.29	Used	Used	K.FTEGVEIDESK.V	[263-273]
	FALSE	High	[K].FTEGVEIDESKVK.[E]		6.08459e-09	5.95478e-05	1	1	4	MMCAP2_0459	MMCAP2_0459 [263-275]		1	1480.75	FALSE	Myco	8923159			High	High	4.546e-05	4.66e-06	4.99	52.8	Used	Used	K.FTEGVEIDESKVK.E	[263-275]
	FALSE	High	[K].FTEGVEIDESKVKEDTISGEVLSIDYQEQEFYK.[E]		1.67111e-11	5.95478e-05	1	1	1	MMCAP2_0459	MMCAP2_0459 [263-295]		2	3854.84	FALSE	Myco	7256915			High	High	4.546e-05	3.872e-07	8.19	110.3	Used	Used	K.FTEGVEIDESKVKEDTISGEVLSIDYQEQEFYK.E	[263-295]
	FALSE	High	[K].GSEIYKK.[V]		0.00778828	0.000840405	1	1	1	MMCAP2_0459	MMCAP2_0459 [199-205]		1	824.451	FALSE	Myco			No Quan Values	High	High	0.0004734	0.002901	2.2		Not Used	Not Used	K.GSEIYKK.V	[199-205]
	FALSE	High	[K].HPYFGDDIKNDPK.[F]		1.90008e-06	5.95478e-05	1	1	2	MMCAP2_0459	MMCAP2_0459 [406-418]		1	1545.73	FALSE	Myco	5.03189e+06			High	High	4.546e-05	4.941e-05	3.62	37.47	Used	Used	K.HPYFGDDIKNDPK.F	[406-418]
	FALSE	High	[R].KHPYFGDDIK.[N]		1.16109e-05	0.000116773	1	1	5	MMCAP2_0459	MMCAP2_0459 [405-414]		1	1219.61	FALSE	Myco	3.44141e+06			High	High	7.987e-05	9.511e-05	1.25	32.01	Used	Used	R.KHPYFGDDIK.N	[405-414]
	FALSE	High	[R].KHPYFGDDIKNDPK.[F]		1.87483e-12	5.95478e-05	1	1	6	MMCAP2_0459	MMCAP2_0459 [405-418]		2	1673.83	FALSE	Myco	1.86358e+08			High	High	4.546e-05	1.534e-07	4.58	28.71	Used	Used	R.KHPYFGDDIKNDPK.F	[405-418]
	FALSE	High	[K].KLEEIISK.[L]		0.000764049	0.000116773	1	1	2	MMCAP2_0459	MMCAP2_0459 [525-532]		1	959.577	FALSE	Myco	32340208			High	High	0.0001049	0.0005659	3	36.37	Used	Used	K.KLEEIISK.L	[525-532]
	FALSE	High	[K].KLEEIISKLETDLK.[S]		1.23721e-11	5.95478e-05	1	1	10	MMCAP2_0459	MMCAP2_0459 [525-538]		2	1658.96	FALSE	Myco	4.49723e+07			High	High	4.546e-05	3.412e-07	1.5	95.87	Used	Used	K.KLEEIISKLETDLK.S	[525-538]
	FALSE	High	[K].KLWEEWNK.[S]		0.00306563	0.000383662	1	1	4	MMCAP2_0459	MMCAP2_0459 [337-344]		1	1132.58	FALSE	Myco	1.08516e+07			High	High	0.0002133	0.001448	3.28	56.14	Used	Used	K.KLWEEWNK.S	[337-344]
	FALSE	High	[K].KTKEDIETHNTK.[A]		1.06167e-06	5.95478e-05	1	1	3	MMCAP2_0459	MMCAP2_0459 [96-107]		2	1443.74	FALSE	Myco	4298194			High	High	4.546e-05	3.931e-05	3.37	14.37	Used	Used	K.KTKEDIETHNTK.A	[96-107]
	FALSE	High	[K].IAELHSILAGQHDTTK.[L]		6.30512e-16	5.95478e-05	1	1	16	MMCAP2_0459	MMCAP2_0459 [146-161]		0	1733.92	FALSE	Myco	1.01486e+08			High	High	4.546e-05	3.068e-09	6.9	52.33	Used	Used	K.IAELHSILAGQHDTTK.L	[146-161]
	FALSE	High	[K].LEEIISK.[L]		0.00314041	0.000383662	1	1	4	MMCAP2_0459	MMCAP2_0459 [526-532]		0	831.482	FALSE	Myco	3.51709e+06			High	High	0.0002133	0.001473	1.75	44.7	Used	Used	K.LEEIISK.L	[526-532]
	FALSE	High	[K].LEEIISKLETDLK.[S]		7.71077e-07	5.95478e-05	1	1	2	MMCAP2_0459	MMCAP2_0459 [526-538]		1	1530.86	FALSE	Myco	2.16204e+06			High	High	4.546e-05	3.466e-05	4.19	95.3	Used	Used	K.LEEIISKLETDLK.S	[526-538]
	FALSE	High	[K].LENGESVAR.[A]		0.00274983	0.000383662	1	1	2	MMCAP2_0459	MMCAP2_0459 [568-576]		0	974.49	FALSE	Myco	26173168			High	High	0.0002133	0.001335	2.68	23.94	Used	Used	K.LENGESVAR.A	[568-576]
	FALSE	High	[R].LLDISDQGIDK.[N]		3.84319e-05	0.000116773	1	1	4	MMCAP2_0459	MMCAP2_0459 [129-139]		0	1216.64	FALSE	Myco	20152808			High	High	9.092e-05	0.0001426	3.12	74.69	Used	Used	R.LLDISDQGIDK.N	[129-139]
	FALSE	High	[R].LLDISDQGIDKNTFSSK.[I]		1.0883e-14	5.95478e-05	1	1	12	MMCAP2_0459	MMCAP2_0459 [129-145]		1	1880.96	FALSE	Myco	8.6807e+07			High	High	4.546e-05	1.741e-08	5.54	78.27	Used	Used	R.LLDISDQGIDKNTFSSK.I	[129-145]
	FALSE	High	[R].ILFATAQGAGWPLSLALRPLVK.[Y]		1.39665e-14	5.95478e-05	1	1	1	MMCAP2_0459	MMCAP2_0459 [32-53]		0	2322.37	FALSE	Myco	39955428			High	High	4.546e-05	1.937e-08	6.03	124.58	Used	Used	R.ILFATAQGAGWPLSLALRPLVK.Y	[32-53]
	FALSE	High	[K].INDDTFK.[S]		0.00760298	0.000840405	1	1	8	MMCAP2_0459	MMCAP2_0459 [245-251]		0	852.41	FALSE	Myco	7.1346e+07			High	High	0.0004734	0.002847	1.7	33.32	Used	Used	K.INDDTFK.S	[245-251]
	FALSE	High	[R].INSDKPIFELDK.[S]		4.47602e-09	5.95478e-05	1	1	4	MMCAP2_0459	MMCAP2_0459 [301-312]		0	1418.75	FALSE	Myco	5.93654e+07			High	High	4.546e-05	4.102e-06	4.54	64.17	Used	Used	R.INSDKPIFELDK.S	[301-312]
	FALSE	High	[R].INSDKPIFELDKSNDK.[N]		5.96647e-13	5.95478e-05	1	1	2	MMCAP2_0459	MMCAP2_0459 [301-316]		1	1862.95	FALSE	Myco	1.01375e+07			High	High	4.546e-05	9.472e-08	5.06	52.04	Used	Used	R.INSDKPIFELDKSNDK.N	[301-316]
	FALSE	High	[R].INSDKPIFELDKSNDKNIPK.[V]		6.30512e-16	5.95478e-05	1	1	8	MMCAP2_0459	MMCAP2_0459 [301-320]		2	2315.22	FALSE	Myco	4.44187e+07			High	High	4.546e-05	2.439e-09	5.32	55.24	Used	Used	R.INSDKPIFELDKSNDKNIPK.V	[301-320]
	FALSE	High	[K].ISGIEEENWLTLAK.[T]		8.76046e-10	5.95478e-05	1	1	5	MMCAP2_0459	MMCAP2_0459 [493-506]		0	1602.84	FALSE	Myco	37321024			High	High	4.546e-05	2.061e-06	4.59	106.61	Used	Used	K.ISGIEEENWLTLAK.T	[493-506]
	FALSE	High	[K].ITDFTR.[K]		0.0145833	0.00124484	1	1	8	MMCAP2_0459	MMCAP2_0459 [399-404]		0	752.394	FALSE	Myco	66366908			High	High	0.0006665	0.004757	1.52	34.68	Used	Used	K.ITDFTR.K	[399-404]
	FALSE	High	[K].ITDFTRK.[H]		0.036657	0.00225146	1	1	1	MMCAP2_0459	MMCAP2_0459 [399-405]		1	880.489	FALSE	Myco			No Quan Values	High	High	0.001074	0.01042	1.67		Not Used	Not Used	K.ITDFTRK.H	[399-405]
	FALSE	High	[K].LWEEWNK.[S]		0.00547318	0.000685874	1	1	2	MMCAP2_0459	MMCAP2_0459 [338-344]		0	1004.48	FALSE	Myco	24668948			High	High	0.0003834	0.002215	2.08	68.6	Used	Used	K.LWEEWNK.S	[338-344]
	FALSE	High	[K].LYNIPFDNADTNALQINLR.[V]		3.27035e-13	5.95478e-05	1	1	5	MMCAP2_0459	MMCAP2_0459 [162-180]		0	2205.13	FALSE	Myco	34745809			High	High	4.546e-05	7.331e-08	7.1	121.34	Used	Used	K.LYNIPFDNADTNALQINLR.V	[162-180]
	FALSE	High	[K].MFELIEK.[G]		0.0085268	0.000886913	1	1	2	MMCAP2_0459	MMCAP2_0459 [185-191]		0	909.475	FALSE	Myco	3.40729e+06			High	High	0.0004859	0.003105	1.73	77.73	Used	Used	K.MFELIEK.G	[185-191]
	FALSE	High	[K].MFELIEK.[G]	1xOxidation [M1]	0.000824467	0.000116773	1	1	15	MMCAP2_0459	MMCAP2_0459 [185-191]		0	925.47	FALSE	Myco	4.23636e+07			High	High	0.0001049	0.0005927	2.1	64.42	Used	Not Used	K.MFELIEK.G	[185-191]
	FALSE	High	[K].NDITKEPGYFTLNMLR.[S]		3.24984e-12	5.95478e-05	1	1	5	MMCAP2_0459	MMCAP2_0459 [541-556]		1	1911.96	FALSE	Myco	1.13585e+07			High	High	4.546e-05	1.936e-07	5.33	100.57	Used	Used	K.NDITKEPGYFTLNMLR.S	[541-556]
	FALSE	High	[K].NDITKEPGYFTLNMLR.[S]	1xOxidation [M14]	1.13849e-11	5.95478e-05	1	1	5	MMCAP2_0459	MMCAP2_0459 [541-556]		1	1927.96	FALSE	Myco	3.57126e+06			High	High	4.546e-05	3.288e-07	5.08	86.33	Used	Not Used	K.NDITKEPGYFTLNMLR.S	[541-556]
	FALSE	High	[K].NEAGFVPVK.[F]		0.000291402	0.000116773	1	1	3	MMCAP2_0459	MMCAP2_0459 [61-69]		0	960.515	FALSE	Myco	12467626			High	High	9.092e-05	0.0003313	2.03	51.21	Used	Used	K.NEAGFVPVK.F	[61-69]
	FALSE	High	[K].NGTEGSFK.[D]		0.151486	0.00507411	1	1	1	MMCAP2_0459	MMCAP2_0459 [234-241]		0	839.389	FALSE	Myco			No Quan Values	High	High	0.002596	0.03856	0.57		Not Used	Not Used	K.NGTEGSFK.D	[234-241]
	FALSE	High	[K].NGTEGSFKDLK.[I]		1.75986e-05	0.000116773	1	1	2	MMCAP2_0459	MMCAP2_0459 [234-244]		1	1195.6	FALSE	Myco	1.13275e+07			High	High	7.987e-05	0.0001094	3.68	30.37	Used	Used	K.NGTEGSFKDLK.I	[234-244]
	FALSE	High	[K].NKISGIEEENWLTLAK.[T]		7.14107e-07	5.95478e-05	1	1	2	MMCAP2_0459	MMCAP2_0459 [491-506]		1	1844.98	FALSE	Myco	2194166			High	High	4.546e-05	3.364e-05	4.27	90.2	Used	Used	K.NKISGIEEENWLTLAK.T	[491-506]
	FALSE	High	[K].NKNELPEK.[T]		0.000623402	0.000116773	1	1	3	MMCAP2_0459	MMCAP2_0459 [214-221]		1	971.516	FALSE	Myco	21099156			High	High	0.0001049	0.0005012	2.98	18.5	Used	Used	K.NKNELPEK.T	[214-221]
	FALSE	High	[K].SGESAMTPPK.[T]		3.12922e-06	5.95478e-05	1	1	2	MMCAP2_0459	MMCAP2_0459 [443-452]		0	1004.47	FALSE	Myco	13180943			High	High	4.546e-05	5.963e-05	3.29	28.22	Used	Used	K.SGESAMTPPK.T	[443-452]
	FALSE	High	[K].SGESAMTPPK.[T]	1xOxidation [M6]	5.70867e-06	0.000116773	1	1	15	MMCAP2_0459	MMCAP2_0459 [443-452]		0	1020.47	FALSE	Myco	1.14396e+07			High	High	7.987e-05	7.425e-05	3.51	18.65	Used	Not Used	K.SGESAMTPPK.T	[443-452]
	FALSE	High	[K].SKNDITKEPGYFTLNMLR.[S]		8.65208e-16	5.95478e-05	1	1	2	MMCAP2_0459	MMCAP2_0459 [539-556]		2	2127.09	FALSE	Myco	6.85931e+06			High	High	4.546e-05	5.523e-09	6.66	86.11	Used	Used	K.SKNDITKEPGYFTLNMLR.S	[539-556]
	FALSE	High	[K].SKNDITKEPGYFTLNMLR.[S]	1xOxidation [M16]	6.40205e-12	5.95478e-05	1	1	6	MMCAP2_0459	MMCAP2_0459 [539-556]		2	2143.09	FALSE	Myco	1.9501e+06			High	High	4.546e-05	2.582e-07	3.96	73.15	Used	Not Used	K.SKNDITKEPGYFTLNMLR.S	[539-556]
	FALSE	High	[K].SLVKLENGESVAR.[A]		1.37121e-06	5.95478e-05	1	1	2	MMCAP2_0459	MMCAP2_0459 [564-576]		1	1401.77	FALSE	Myco	3.77808e+06			High	High	4.546e-05	4.349e-05	4.98	46.35	Used	Used	K.SLVKLENGESVAR.A	[564-576]
	FALSE	High	[K].SNDKNIPK.[V]		0.064501	0.0033156	1	1	1	MMCAP2_0459	MMCAP2_0459 [313-320]		1	915.489	FALSE	Myco	881332			High	High	0.00163	0.01731	2.16	14.54	Used	Used	K.SNDKNIPK.V	[313-320]
	FALSE	High	[K].TDTSADALLSQFETIIKK.[-]		8.5365e-13	5.95478e-05	1	1	2	MMCAP2_0459	MMCAP2_0459 [605-622]		1	1981.05	FALSE	Myco	22940400			High	High	4.546e-05	1.102e-07	6.96	122.82	Used	Used	K.TDTSADALLSQFETIIKK.-	[605-622]
	FALSE	High	[K].TKEDIETHNTK.[A]		1.15327e-10	5.95478e-05	1	1	5	MMCAP2_0459	MMCAP2_0459 [97-107]		1	1315.65	FALSE	Myco	27264799			High	High	4.546e-05	8.76e-07	5.61	14.37	Used	Used	K.TKEDIETHNTK.A	[97-107]
	FALSE	High	[K].TIWSALK.[V]		0.00297458	0.000383662	1	1	6	MMCAP2_0459	MMCAP2_0459 [222-228]		0	818.477	FALSE	Myco	5.17018e+07			High	High	0.0002133	0.001412	1.82	69.52	Used	Used	K.TIWSALK.V	[222-228]
	FALSE	High	[K].TNPGIFDEGGSSILPINVGNEK.[L]		5.28259e-15	5.95478e-05	1	1	10	MMCAP2_0459	MMCAP2_0459 [453-474]		0	2258.13	FALSE	Myco	47338790			High	High	4.546e-05	1.285e-08	5.22	114.36	Used	Used	K.TNPGIFDEGGSSILPINVGNEK.L	[453-474]
	FALSE	High	[K].TSGYIMPLK.[E]		0.00278331	0.000383662	1	1	1	MMCAP2_0459	MMCAP2_0459 [507-515]		0	1009.54	FALSE	Myco	8289533			High	High	0.0002133	0.001346	2.2	66.16	Used	Used	K.TSGYIMPLK.E	[507-515]
	FALSE	High	[K].TSGYIMPLK.[E]	1xOxidation [M6]	0.00021561	0.000116773	1	1	9	MMCAP2_0459	MMCAP2_0459 [507-515]		0	1025.53	FALSE	Myco	5949321			High	High	9.092e-05	0.0002866	1.87	51.1	Used	Not Used	K.TSGYIMPLK.E	[507-515]
	FALSE	High	[K].TSGYIMPLKEVVTK.[E]		1.01499e-08	5.95478e-05	1	1	3	MMCAP2_0459	MMCAP2_0459 [507-520]		1	1565.86	FALSE	Myco	1.80192e+07			High	High	4.546e-05	5.786e-06	4.94	74.35	Used	Used	K.TSGYIMPLKEVVTK.E	[507-520]
	FALSE	High	[K].TSGYIMPLKEVVTK.[E]	1xOxidation [M6]	5.32035e-08	5.95478e-05	1	1	10	MMCAP2_0459	MMCAP2_0459 [507-520]		1	1581.86	FALSE	Myco	1.5898e+07			High	High	4.546e-05	1.157e-05	3.73	64.81	Used	Not Used	K.TSGYIMPLKEVVTK.E	[507-520]
	FALSE	High	[K].VFQSMK.[F]	1xOxidation [M5]	0.00627695	0.000795955	1	1	23	MMCAP2_0459	MMCAP2_0459 [360-365]		0	755.376	FALSE	Myco	5.93809e+06			High	High	0.0004216	0.00246	1.12	19.59	Used	Not Used	K.VFQSMK.F	[360-365]
	FALSE	High	[K].VKEDTISGEVLSIDYQEQEFYK.[E]		5.45597e-12	5.95478e-05	1	1	1	MMCAP2_0459	MMCAP2_0459 [274-295]		1	2620.27	FALSE	Myco	10769175			High	High	4.546e-05	2.412e-07	7.74	100.46	Used	Used	K.VKEDTISGEVLSIDYQEQEFYK.E	[274-295]
	FALSE	High	[K].VKEDTISGEVLSIDYQEQEFYKELHSR.[I]		6.30512e-16	5.95478e-05	1	1	2	MMCAP2_0459	MMCAP2_0459 [274-300]		2	3242.59	FALSE	Myco	10803559			High	High	4.546e-05	8.519e-11	7.53	103.95	Used	Used	K.VKEDTISGEVLSIDYQEQEFYKELHSR.I	[274-300]
	FALSE	High	[K].VKYNLVQDDSTK.[Q]		0.00021561	0.000116773	1	1	1	MMCAP2_0459	MMCAP2_0459 [321-332]		1	1409.73	FALSE	Myco			No Quan Values	High	High	9.092e-05	0.0002866	3.67		Not Used	Not Used	K.VKYNLVQDDSTK.Q	[321-332]
	FALSE	High	[K].VKYNLVQDDSTKQEFK.[K]		2.11645e-15	5.95478e-05	1	1	4	MMCAP2_0459	MMCAP2_0459 [321-336]		2	1941.99	FALSE	Myco	6.45847e+06			High	High	4.546e-05	8.712e-09	4.91	47.94	Used	Used	K.VKYNLVQDDSTKQEFK.K	[321-336]
	FALSE	High	[K].WIYTGK.[N]		0.0286049	0.00192226	1	1	3	MMCAP2_0459	MMCAP2_0459 [485-490]		0	767.409	FALSE	Myco	54866828			High	High	0.0009591	0.008431	1.49	47.65	Used	Used	K.WIYTGK.N	[485-490]
	FALSE	High	[K].YNLVQDDSTK.[Q]		8.18679e-05	0.000116773	1	1	4	MMCAP2_0459	MMCAP2_0459 [323-332]		0	1182.56	FALSE	Myco	4241737			High	High	9.092e-05	0.0001886	2.2	43.05	Used	Used	K.YNLVQDDSTK.Q	[323-332]
	FALSE	High	[K].YNLVQDDSTKQEFK.[K]		5.78107e-09	5.95478e-05	1	1	2	MMCAP2_0459	MMCAP2_0459 [323-336]		1	1714.83	FALSE	Myco	2.63095e+07			High	High	4.546e-05	4.56e-06	4.55	52.95	Used	Used	K.YNLVQDDSTKQEFK.K	[323-336]
	FALSE	High	[K].YNLVQDDSTKQEFKK.[L]		3.67056e-10	5.95478e-05	1	1	6	MMCAP2_0459	MMCAP2_0459 [323-337]		2	1842.92	FALSE	Myco	6.89798e+07			High	High	4.546e-05	1.428e-06	5.41	41.86	Used	Used	K.YNLVQDDSTKQEFKK.L	[323-337]
	FALSE	High	[K].YYNETYK.[N]		0.00449732	0.00063242	1	1	3	MMCAP2_0459	MMCAP2_0459 [54-60]		0	980.436	FALSE	Myco	6954114			High	High	0.0003445	0.001916	1.4	28.92	Used	Used	K.YYNETYK.N	[54-60]
	FALSE	High	[K].YYNETYKNEAGFVPVK.[F]		2.19993e-12	5.95478e-05	1	1	6	MMCAP2_0459	MMCAP2_0459 [54-69]		1	1921.93	FALSE	Myco	67072385			High	High	4.546e-05	1.64e-07	5.43	63.6	Used	Used	K.YYNETYKNEAGFVPVK.F	[54-69]
FALSE	High	Master Protein	MMCAP2_0734	MMCAP2_0734	0	FALSE	Myco	706.846	86	55	492	55	437	48.9	6.01	1548.76	55	other metabolic processes		other molecular function		Pf00591, Pf02885, Pf07831	58110723	A0A7Z7LC83; MMCAP2_0734					0	2.13148e+09		High	1
	Checked	Confidence	Annotated Sequence	Modifications	Qvality PEP	Qvality q-value	# Protein Groups	# Proteins	# PSMs	Master Protein Accessions	Positions in Master Proteins	Modifications in Master Proteins	# Missed Cleavages	Theo. MH+ [Da]	Contaminant	Marked as	Abundances (Grouped): Mmc11	Abundances (Grouped) CV [%]: Mmc11	Quan Info	Found in Sample: [S9] F9: Sample, Mmc11	Confidence (by Search Engine): Sequest HT	Percolator q-Value (by Search Engine): Sequest HT	Percolator PEP (by Search Engine): Sequest HT	XCorr (by Search Engine): Sequest HT	Top Apex RT [min]	Quan Usage	Quan Ratio Usage	Sequence in Protein	Positions in Proteins
	FALSE	High	[K].ADKHSTGGVGDKTSLVYAPLVASYGIK.[V]		6.30512e-16	5.95478e-05	1	1	3	MMCAP2_0734	MMCAP2_0734 [80-106]		2	2734.44	FALSE	Myco	2.98795e+07			High	High	4.546e-05	1.032e-09	8.01	82.23	Used	Used	K.ADKHSTGGVGDKTSLVYAPLVASYGIK.V	[80-106]
	FALSE	High	[R].AEEIGMILIEIGAGR.[F]		3.91382e-08	5.95478e-05	1	1	3	MMCAP2_0734	MMCAP2_0734 [352-366]		0	1571.85	FALSE	Myco	22283202			High	High	4.546e-05	1.019e-05	4.74	124.52	Used	Used	R.AEEIGMILIEIGAGR.F	[352-366]
	FALSE	High	[R].AEEIGMILIEIGAGR.[F]	1xOxidation [M6]	6.28233e-09	5.95478e-05	1	1	4	MMCAP2_0734	MMCAP2_0734 [352-366]		0	1587.84	FALSE	Myco	5.78462e+06			High	High	4.546e-05	4.729e-06	3.65	121.59	Used	Not Used	R.AEEIGMILIEIGAGR.F	[352-366]
	FALSE	High	[R].AMGNALEVK.[E]		0.00257246	0.000383662	1	1	1	MMCAP2_0734	MMCAP2_0734 [247-255]		0	932.487	FALSE	Myco	30040952			High	High	0.0002133	0.001273	2	43.41	Used	Used	R.AMGNALEVK.E	[247-255]
	FALSE	High	[R].AMGNALEVK.[E]	1xOxidation [M2]	5.90376e-05	0.000116773	1	1	39	MMCAP2_0734	MMCAP2_0734 [247-255]		0	948.482	FALSE	Myco	5.21793e+07			High	High	9.092e-05	0.0001665	2.63	30.08	Used	Not Used	R.AMGNALEVK.E	[247-255]
	FALSE	High	[K].ATNSGYIR.[Y]		0.00119623	0.000116773	1	1	7	MMCAP2_0734	MMCAP2_0734 [341-348]		0	881.448	FALSE	Myco	103235712			High	High	0.0001049	0.0007505	2.02	24.85	Used	Used	K.ATNSGYIR.Y	[341-348]
	FALSE	High	[K].AYIESGDR.[Y]		0.0156335	0.00124484	1	1	1	MMCAP2_0734	MMCAP2_0734 [62-69]		0	910.426	FALSE	Myco	4.42107e+06			High	High	0.0006665	0.005036	2.26	27.16	Used	Used	K.AYIESGDR.Y	[62-69]
	FALSE	High	[K].AYIESGDRYDLSK.[V]		1.06147e-08	5.95478e-05	1	1	13	MMCAP2_0734	MMCAP2_0734 [62-74]		1	1516.73	FALSE	Myco	2.59013e+08			High	High	4.546e-05	5.894e-06	3.36	49.76	Used	Used	K.AYIESGDRYDLSK.V	[62-74]
	FALSE	High	[K].CEVTNDEFVDVINK.[T]	1xCarbamidomethyl [C1]	3.22945e-11	5.95478e-05	1	1	3	MMCAP2_0734	MMCAP2_0734 [133-146]		0	1681.77	FALSE	Myco	5.44984e+07			High	High	4.546e-05	5.115e-07	5.11	84.51	Used	Used	K.CEVTNDEFVDVINK.T	[133-146]
	FALSE	High	[K].CEVTNDEFVDVINKTNMSIIAQSDNIVPADKK.[I]	1xCarbamidomethyl [C1]	2.8587e-15	5.95478e-05	1	1	1	MMCAP2_0734	MMCAP2_0734 [133-164]		2	3607.76	FALSE	Myco			No Quan Values	High	High	4.546e-05	9.914e-09	7.87		Not Used	Not Used	K.CEVTNDEFVDVINKTNMSIIAQSDNIVPADKK.I	[133-164]
	FALSE	High	[K].DFVIAQGGDWSVLENYDK.[H]		1.63969e-09	5.95478e-05	1	1	1	MMCAP2_0734	MMCAP2_0734 [312-329]		0	2055.97	FALSE	Myco	1.13064e+06			High	High	4.546e-05	2.686e-06	4.95	122.32	Used	Used	K.DFVIAQGGDWSVLENYDK.H	[312-329]
	FALSE	High	[K].DFVIAQGGDWSVLENYDKHFSCK.[N]	1xCarbamidomethyl [C22]	2.31472e-15	5.95478e-05	1	1	3	MMCAP2_0734	MMCAP2_0734 [312-334]		1	2715.25	FALSE	Myco	1.66334e+07			High	High	4.546e-05	9.051e-09	7.19	110.78	Used	Used	K.DFVIAQGGDWSVLENYDKHFSCK.N	[312-334]
	FALSE	High	[R].DVTGTIDSMPLIVASIMSK.[K]		1.61901e-08	5.95478e-05	1	1	3	MMCAP2_0734	MMCAP2_0734 [170-188]		0	1978.02	FALSE	Myco	4.60125e+06			High	High	4.546e-05	7.042e-06	3.2	126.65	Used	Used	R.DVTGTIDSMPLIVASIMSK.K	[170-188]
	FALSE	High	[R].DVTGTIDSMPLIVASIMSK.[K]	1xOxidation [M]	1.98593e-12	5.95478e-05	1	1	6	MMCAP2_0734	MMCAP2_0734 [170-188]		0	1994.02	FALSE	Myco	1.3356e+07			High	High	4.546e-05	1.574e-07	5.51	125.68	Used	Not Used	R.DVTGTIDSMPLIVASIMSK.K	[170-188]
	FALSE	High	[R].DVTGTIDSMPLIVASIMSK.[K]	2xOxidation [M9; M17]	7.41671e-12	5.95478e-05	1	1	7	MMCAP2_0734	MMCAP2_0734 [170-188]		0	2010.01	FALSE	Myco	3.31021e+06			High	High	4.546e-05	2.741e-07	5.35	109.3	Used	Not Used	R.DVTGTIDSMPLIVASIMSK.K	[170-188]
	FALSE	High	[K].EAAHYLK.[D]		0.00378261	0.000446653	1	1	3	MMCAP2_0734	MMCAP2_0734 [305-311]		0	831.436	FALSE	Myco	13537295			High	High	0.0002343	0.001687	1.99	20.99	Used	Used	K.EAAHYLK.D	[305-311]
	FALSE	High	[K].EAAHYLKDFVIAQGGDWSVLENYDK.[H]		6.30512e-16	5.95478e-05	1	1	2	MMCAP2_0734	MMCAP2_0734 [305-329]		1	2868.38	FALSE	Myco	5.21407e+06			High	High	4.546e-05	1.438e-10	9.4	114.91	Used	Used	K.EAAHYLKDFVIAQGGDWSVLENYDK.H	[305-329]
	FALSE	High	[K].EAAHYLKDFVIAQGGDWSVLENYDKHFSCK.[N]	1xCarbamidomethyl [C29]	6.30512e-16	5.95478e-05	1	1	7	MMCAP2_0734	MMCAP2_0734 [305-334]		2	3527.67	FALSE	Myco	1.21134e+07			High	High	4.546e-05	2.91e-09	8.28	107.7	Used	Used	K.EAAHYLKDFVIAQGGDWSVLENYDKHFSCK.N	[305-334]
	FALSE	High	[K].EIHESYELLEQQPVK.[K]		7.18475e-10	5.95478e-05	1	1	5	MMCAP2_0734	MMCAP2_0734 [411-425]		0	1841.93	FALSE	Myco			No Quan Values	High	High	4.546e-05	1.896e-06	5.85		Not Used	Not Used	K.EIHESYELLEQQPVK.K	[411-425]
	FALSE	High	[K].EIHESYELLEQQPVKK.[V]		6.30512e-16	5.95478e-05	1	1	7	MMCAP2_0734	MMCAP2_0734 [411-426]		1	1970.02	FALSE	Myco	79850508			High	High	4.546e-05	3.36e-09	7.78	57.43	Used	Used	K.EIHESYELLEQQPVKK.V	[411-426]
	FALSE	High	[K].ETAYLTK.[A]		0.00317845	0.000383662	1	1	7	MMCAP2_0734	MMCAP2_0734 [55-61]		0	825.435	FALSE	Myco	109710920			High	High	0.0002133	0.001482	1.67	30.2	Used	Used	K.ETAYLTK.A	[55-61]
	FALSE	High	[K].GEITDYQMASFCMATYFTDMTAK.[E]	1xCarbamidomethyl [C12]	3.10927e-06	5.95478e-05	1	1	1	MMCAP2_0734	MMCAP2_0734 [32-54]		0	2682.12	FALSE	Myco			No Quan Values	High	High	4.546e-05	5.95e-05	2.73		Not Used	Not Used	K.GEITDYQMASFCMATYFTDMTAK.E	[32-54]
	FALSE	High	[K].GEITDYQMASFCMATYFTDMTAK.[E]	1xCarbamidomethyl [C12]; 1xOxidation [M8]	1.2617e-07	5.95478e-05	1	1	1	MMCAP2_0734	MMCAP2_0734 [32-54]		0	2698.12	FALSE	Myco			No Quan Values	High	High	4.546e-05	1.656e-05	2.67		Not Used	Not Used	K.GEITDYQMASFCMATYFTDMTAK.E	[32-54]
	FALSE	High	[K].GEITDYQMASFCMATYFTDMTAK.[E]	1xCarbamidomethyl [C12]; 2xOxidation [M8; M13]	0.000566583	0.000116773	1	1	1	MMCAP2_0734	MMCAP2_0734 [32-54]		0	2714.11	FALSE	Myco			No Quan Values	High	High	0.0001049	0.0004745	1.72		Not Used	Not Used	K.GEITDYQMASFCMATYFTDMTAK.E	[32-54]
	FALSE	High	[K].HNIELTEQEISWLINSYTK.[G]		2.59825e-11	5.95478e-05	1	1	5	MMCAP2_0734	MMCAP2_0734 [13-31]		0	2318.17	FALSE	Myco	17392392			High	High	4.546e-05	4.656e-07	4.54	123.04	Used	Used	K.HNIELTEQEISWLINSYTK.G	[13-31]
	FALSE	High	[K].HSTGGVGDKTSLVYAPLVASYGIK.[V]		6.30512e-16	5.95478e-05	1	1	4	MMCAP2_0734	MMCAP2_0734 [83-106]		1	2420.28	FALSE	Myco	2.8242e+07			High	High	4.546e-05	1.39e-09	7.3	88.03	Used	Used	K.HSTGGVGDKTSLVYAPLVASYGIK.V	[83-106]
	FALSE	High	[K].KHNIELTEQEISWLINSYTK.[G]		1.48891e-14	5.95478e-05	1	1	2	MMCAP2_0734	MMCAP2_0734 [12-31]		1	2446.26	FALSE	Myco	6367247			High	High	4.546e-05	1.99e-08	6.79	114.19	Used	Used	K.KHNIELTEQEISWLINSYTK.G	[12-31]
	FALSE	High	[K].KKHNIELTEQEISWLINSYTK.[G]		3.93608e-15	5.95478e-05	1	1	8	MMCAP2_0734	MMCAP2_0734 [11-31]		2	2574.36	FALSE	Myco	5.36247e+06			High	High	4.546e-05	1.134e-08	6.71	104.7	Used	Used	K.KKHNIELTEQEISWLINSYTK.G	[11-31]
	FALSE	High	[K].KIYALR.[D]		0.1024	0.00415987	1	1	3	MMCAP2_0734	MMCAP2_0734 [164-169]		1	763.482	FALSE	Myco	18102096			High	High	0.002084	0.02646	1.98	28.32	Used	Used	K.KIYALR.D	[164-169]
	FALSE	High	[K].KMIVENDGLILDVK.[T]		1.23721e-11	5.95478e-05	1	1	5	MMCAP2_0734	MMCAP2_0734 [189-202]		1	1586.88	FALSE	Myco	2.06077e+07			High	High	4.546e-05	3.408e-07	5.58	82.13	Used	Used	K.KMIVENDGLILDVK.T	[189-202]
	FALSE	High	[K].KMIVENDGLILDVK.[T]	1xOxidation [M2]	2.39093e-11	5.95478e-05	1	1	17	MMCAP2_0734	MMCAP2_0734 [189-202]		1	1602.88	FALSE	Myco	3.48331e+07			High	High	4.546e-05	4.498e-07	5.51	72.8	Used	Not Used	K.KMIVENDGLILDVK.T	[189-202]
	FALSE	High	[K].KTDKIDHGAGIYFDK.[Q]		7.18326e-12	5.95478e-05	1	1	3	MMCAP2_0734	MMCAP2_0734 [369-383]		2	1707.87	FALSE	Myco	6524349			High	High	4.546e-05	2.709e-07	5.44	38.06	Used	Used	K.KTDKIDHGAGIYFDK.Q	[369-383]
	FALSE	High	[R].KVAVVLTNMEKPLGR.[A]		1.16043e-12	5.95478e-05	1	1	8	MMCAP2_0734	MMCAP2_0734 [232-246]		1	1654.97	FALSE	Myco	4.18617e+07			High	High	4.546e-05	1.255e-07	4.35	61.01	Used	Used	R.KVAVVLTNMEKPLGR.A	[232-246]
	FALSE	High	[R].KVAVVLTNMEKPLGR.[A]	1xOxidation [M9]	2.03739e-12	5.95478e-05	1	1	15	MMCAP2_0734	MMCAP2_0734 [232-246]		1	1670.96	FALSE	Myco	2.82929e+07			High	High	4.546e-05	1.589e-07	5.77	45.54	Used	Not Used	R.KVAVVLTNMEKPLGR.A	[232-246]
	FALSE	High	[K].KVIWEIISEDVK.[-]		9.2223e-08	5.95478e-05	1	1	5	MMCAP2_0734	MMCAP2_0734 [426-437]		1	1458.82	FALSE	Myco	6.92667e+06			High	High	4.546e-05	1.455e-05	4.55	96.51	Used	Used	K.KVIWEIISEDVK.-	[426-437]
	FALSE	High	[K].IDHGAGIYFDK.[Q]		0.0123932	0.00114352	1	1	2	MMCAP2_0734	MMCAP2_0734 [373-383]		0	1235.61	FALSE	Myco	6.35917e+06			High	High	0.0006116	0.004175	1.83	51.39	Used	Used	K.IDHGAGIYFDK.Q	[373-383]
	FALSE	High	[K].IDHGAGIYFDKQYGDYVNAGDTIMTLYTNR.[E]		6.30512e-16	5.95478e-05	1	1	1	MMCAP2_0734	MMCAP2_0734 [373-402]		1	3411.6	FALSE	Myco	3.67314e+06			High	High	4.546e-05	8.078e-10	8.48	116.16	Used	Used	K.IDHGAGIYFDKQYGDYVNAGDTIMTLYTNR.E	[373-402]
	FALSE	High	[K].IDHGAGIYFDKQYGDYVNAGDTIMTLYTNR.[E]	1xOxidation [M24]	1.84027e-06	5.95478e-05	1	1	1	MMCAP2_0734	MMCAP2_0734 [373-402]		1	3427.59	FALSE	Myco	781669			High	High	4.546e-05	4.882e-05	4.05	104.17	Used	Not Used	K.IDHGAGIYFDKQYGDYVNAGDTIMTLYTNR.E	[373-402]
	FALSE	High	[K].LESFPGWK.[C]		0.0052499	0.000685874	1	1	2	MMCAP2_0734	MMCAP2_0734 [125-132]		0	963.493	FALSE	Myco	2.70898e+06			High	High	0.0003834	0.002154	1.34	75.77	Used	Used	K.LESFPGWK.C	[125-132]
	FALSE	High	[-].MFTFADIIEK.[K]		5.22694e-05	0.000116773	1	1	4	MMCAP2_0734	MMCAP2_0734 [1-10]		0	1214.61	FALSE	Myco	3.2463e+06			High	High	9.092e-05	0.0001592	2.34	115.67	Used	Used	-.MFTFADIIEK.K	[1-10]
	FALSE	High	[-].MFTFADIIEK.[K]	1xOxidation [M1]	5.45873e-06	0.000116773	1	1	8	MMCAP2_0734	MMCAP2_0734 [1-10]		0	1230.61	FALSE	Myco	8.35644e+06			High	High	7.987e-05	7.314e-05	3.26	105.66	Used	Not Used	-.MFTFADIIEK.K	[1-10]
	FALSE	High	[-].MFTFADIIEKK.[K]		4.65207e-07	5.95478e-05	1	1	1	MMCAP2_0734	MMCAP2_0734 [1-11]		1	1342.71	FALSE	Myco	303277			High	High	4.546e-05	2.831e-05	2.24	98.37	Used	Used	-.MFTFADIIEKK.K	[1-11]
	FALSE	High	[-].MFTFADIIEKK.[K]	1xOxidation [M1]	3.35684e-08	5.95478e-05	1	1	1	MMCAP2_0734	MMCAP2_0734 [1-11]		1	1358.7	FALSE	Myco	814108			High	High	4.546e-05	9.541e-06	3.62	89.3	Used	Not Used	-.MFTFADIIEKK.K	[1-11]
	FALSE	High	[R].MIEVGK.[Q]	1xOxidation [M1]	0.0737369	0.00344304	1	1	2	MMCAP2_0734	MMCAP2_0734 [222-227]		0	692.365	FALSE	Myco	3207581			High	High	0.001709	0.01964	1.41	24.72	Used	Not Used	R.MIEVGK.Q	[222-227]
	FALSE	High	[K].MIVENDGLILDVK.[T]		5.02168e-10	5.95478e-05	1	1	5	MMCAP2_0734	MMCAP2_0734 [190-202]		0	1458.79	FALSE	Myco	8.38404e+06			High	High	4.546e-05	1.629e-06	4.12	99.83	Used	Used	K.MIVENDGLILDVK.T	[190-202]
	FALSE	High	[K].MIVENDGLILDVK.[T]	1xOxidation [M1]	4.99018e-09	5.95478e-05	1	1	32	MMCAP2_0734	MMCAP2_0734 [190-202]		0	1474.78	FALSE	Myco	2.54956e+07			High	High	4.546e-05	4.285e-06	3.78	90.64	Used	Not Used	K.MIVENDGLILDVK.T	[190-202]
	FALSE	High	[K].QYGDYVNAGDTIMTLYTNR.[E]		9.27572e-14	5.95478e-05	1	1	3	MMCAP2_0734	MMCAP2_0734 [384-402]		0	2195.01	FALSE	Myco	6.76593e+06			High	High	4.546e-05	4.303e-08	5.63	113.34	Used	Used	K.QYGDYVNAGDTIMTLYTNR.E	[384-402]
	FALSE	High	[K].QYGDYVNAGDTIMTLYTNR.[E]	1xOxidation [M13]	1.3274e-11	5.95478e-05	1	1	5	MMCAP2_0734	MMCAP2_0734 [384-402]		0	2211	FALSE	Myco	3.34567e+06			High	High	4.546e-05	3.51e-07	5.2	98.78	Used	Not Used	K.QYGDYVNAGDTIMTLYTNR.E	[384-402]
	FALSE	High	[K].RAEEIGMILIEIGAGR.[F]		1.13861e-10	5.95478e-05	1	1	3	MMCAP2_0734	MMCAP2_0734 [351-366]		1	1727.95	FALSE	Myco	5676215			High	High	4.546e-05	8.712e-07	4.36	113.55	Used	Used	K.RAEEIGMILIEIGAGR.F	[351-366]
	FALSE	High	[K].RAEEIGMILIEIGAGR.[F]	1xOxidation [M7]	1.06806e-10	5.95478e-05	1	1	5	MMCAP2_0734	MMCAP2_0734 [351-366]		1	1743.94	FALSE	Myco	3.14122e+06			High	High	4.546e-05	8.463e-07	4.96	104.03	Used	Not Used	K.RAEEIGMILIEIGAGR.F	[351-366]
	FALSE	High	[K].SKEAAHYLK.[D]		0.000419697	0.000116773	1	1	2	MMCAP2_0734	MMCAP2_0734 [303-311]		1	1046.56	FALSE	Myco	6.30163e+06			High	High	0.0001049	0.0004008	3.33	18.45	Used	Used	K.SKEAAHYLK.D	[303-311]
	FALSE	High	[K].SKEAAHYLKDFVIAQGGDWSVLENYDK.[H]		2.32957e-15	5.95478e-05	1	1	3	MMCAP2_0734	MMCAP2_0734 [303-329]		2	3083.51	FALSE	Myco	2.21701e+06			High	High	4.546e-05	9.088e-09	8.64	105.14	Used	Used	K.SKEAAHYLKDFVIAQGGDWSVLENYDK.H	[303-329]
	FALSE	High	[K].TDKIDHGAGIYFDK.[Q]		2.01149e-12	5.95478e-05	1	1	11	MMCAP2_0734	MMCAP2_0734 [370-383]		1	1579.78	FALSE	Myco	3.83801e+07			High	High	4.546e-05	1.581e-07	5.71	48.1	Used	Used	K.TDKIDHGAGIYFDK.Q	[370-383]
	FALSE	High	[K].TDKIDHGAGIYFDKQYGDYVNAGDTIMTLYTNR.[E]		7.75032e-16	5.95478e-05	1	1	4	MMCAP2_0734	MMCAP2_0734 [370-402]		2	3755.76	FALSE	Myco	2.39138e+07			High	High	4.546e-05	5.179e-09	9.39	110.29	Used	Used	K.TDKIDHGAGIYFDKQYGDYVNAGDTIMTLYTNR.E	[370-402]
	FALSE	High	[K].TDKIDHGAGIYFDKQYGDYVNAGDTIMTLYTNR.[E]	1xOxidation [M27]	6.30512e-16	5.95478e-05	1	1	5	MMCAP2_0734	MMCAP2_0734 [370-402]		2	3771.76	FALSE	Myco	1.21002e+07			High	High	4.546e-05	1.09e-09	8.93	99.46	Used	Not Used	K.TDKIDHGAGIYFDKQYGDYVNAGDTIMTLYTNR.E	[370-402]
	FALSE	High	[K].TGGTIDKLESFPGWK.[C]		7.18252e-13	5.95478e-05	1	1	15	MMCAP2_0734	MMCAP2_0734 [118-132]		1	1635.84	FALSE	Myco	2.02262e+08			High	High	4.546e-05	1.022e-07	6.41	84.29	Used	Used	K.TGGTIDKLESFPGWK.C	[118-132]
	FALSE	High	[K].TGNGAFMTTIEDAK.[D]		4.56274e-09	5.95478e-05	1	1	2	MMCAP2_0734	MMCAP2_0734 [203-216]		0	1455.68	FALSE	Myco	6709301			High	High	4.546e-05	4.128e-06	4.46	73.06	Used	Used	K.TGNGAFMTTIEDAK.D	[203-216]
	FALSE	High	[K].TGNGAFMTTIEDAK.[D]	1xOxidation [M7]	1.40649e-08	5.95478e-05	1	1	2	MMCAP2_0734	MMCAP2_0734 [203-216]		0	1471.67	FALSE	Myco	2.25153e+06			High	High	4.546e-05	6.623e-06	4.79	56.31	Used	Not Used	K.TGNGAFMTTIEDAK.D	[203-216]
	FALSE	High	[K].TGNGAFMTTIEDAKDLANR.[M]		5.81515e-14	5.95478e-05	1	1	7	MMCAP2_0734	MMCAP2_0734 [203-221]		1	2024.97	FALSE	Myco	23217744			High	High	4.546e-05	3.539e-08	7	91.42	Used	Used	K.TGNGAFMTTIEDAKDLANR.M	[203-221]
	FALSE	High	[K].TGNGAFMTTIEDAKDLANR.[M]	1xOxidation [M7]	8.86957e-14	5.95478e-05	1	1	11	MMCAP2_0734	MMCAP2_0734 [203-221]		1	2040.97	FALSE	Myco	1.77214e+07			High	High	4.546e-05	4.233e-08	6.02	80.19	Used	Not Used	K.TGNGAFMTTIEDAKDLANR.M	[203-221]
	FALSE	High	[K].TNMSIIAQSDNIVPADK.[K]		7.75633e-12	5.95478e-05	1	1	3	MMCAP2_0734	MMCAP2_0734 [147-163]		0	1816.91	FALSE	Myco	6.23794e+06			High	High	4.546e-05	2.794e-07	5.54	84.88	Used	Used	K.TNMSIIAQSDNIVPADK.K	[147-163]
	FALSE	High	[K].TNMSIIAQSDNIVPADK.[K]	1xOxidation [M3]	2.51646e-11	5.95478e-05	1	1	5	MMCAP2_0734	MMCAP2_0734 [147-163]		0	1832.91	FALSE	Myco	2.79285e+06			High	High	4.546e-05	4.6e-07	5.12	72.47	Used	Not Used	K.TNMSIIAQSDNIVPADK.K	[147-163]
	FALSE	High	[K].TNMSIIAQSDNIVPADKK.[I]		7.75472e-14	5.95478e-05	1	1	4	MMCAP2_0734	MMCAP2_0734 [147-164]		1	1945.01	FALSE	Myco	5.42246e+07			High	High	4.546e-05	3.994e-08	6.83	70.73	Used	Used	K.TNMSIIAQSDNIVPADKK.I	[147-164]
	FALSE	High	[K].TNMSIIAQSDNIVPADKK.[I]	1xOxidation [M3]	6.30512e-16	5.95478e-05	1	1	26	MMCAP2_0734	MMCAP2_0734 [147-164]		1	1961	FALSE	Myco	3.82133e+07			High	High	4.546e-05	3.526e-09	7.55	59.17	Used	Not Used	K.TNMSIIAQSDNIVPADKK.I	[147-164]
	FALSE	High	[K].TSLVYAPLVASYGIK.[V]		1.71477e-09	5.95478e-05	1	1	13	MMCAP2_0734	MMCAP2_0734 [92-106]		0	1581.89	FALSE	Myco	6.18997e+07			High	High	4.546e-05	2.735e-06	5.95	109.15	Used	Used	K.TSLVYAPLVASYGIK.V	[92-106]
	FALSE	High	[K].VAVVLTNMEKPLGR.[A]		1.85138e-10	5.95478e-05	1	1	5	MMCAP2_0734	MMCAP2_0734 [233-246]		0	1526.87	FALSE	Myco	49737396			High	High	4.546e-05	1.069e-06	2.83	73.64	Used	Used	K.VAVVLTNMEKPLGR.A	[233-246]
	FALSE	High	[K].VAVVLTNMEKPLGR.[A]	1xOxidation [M8]	2.27214e-09	5.95478e-05	1	1	23	MMCAP2_0734	MMCAP2_0734 [233-246]		0	1542.87	FALSE	Myco	4.62464e+07			High	High	4.546e-05	3.076e-06	3.89	56.81	Used	Not Used	K.VAVVLTNMEKPLGR.A	[233-246]
	FALSE	High	[K].VFTDLNEAK.[Q]		0.000467862	0.000116773	1	1	9	MMCAP2_0734	MMCAP2_0734 [286-294]		0	1036.53	FALSE	Myco	1.32022e+08			High	High	0.0001049	0.0004263	2	50.85	Used	Used	K.VFTDLNEAK.Q	[286-294]
	FALSE	High	[K].VFTDLNEAKQDVLK.[K]		1.75885e-11	5.95478e-05	1	1	5	MMCAP2_0734	MMCAP2_0734 [286-299]		1	1619.86	FALSE	Myco	59060479			High	High	4.546e-05	3.957e-07	5.02	71.65	Used	Used	K.VFTDLNEAKQDVLK.K	[286-299]
	FALSE	High	[K].VFTDLNEAKQDVLKK.[L]		1.06839e-07	5.95478e-05	1	1	7	MMCAP2_0734	MMCAP2_0734 [286-300]		2	1747.96	FALSE	Myco	7.58766e+07			High	High	4.546e-05	1.548e-05	5.79	60.29	Used	Used	K.VFTDLNEAKQDVLKK.L	[286-300]
	FALSE	High	[K].VIWEIISEDVK.[-]		3.25164e-06	5.95478e-05	1	1	32	MMCAP2_0734	MMCAP2_0734 [427-437]		0	1330.73	FALSE	Myco	9.5559e+07			High	High	4.546e-05	6.059e-05	3.64	110.65	Used	Used	K.VIWEIISEDVK.-	[427-437]
	FALSE	High	[K].VSGFKADK.[H]		0.00175994	0.000186959	1	1	3	MMCAP2_0734	MMCAP2_0734 [75-82]		1	851.462	FALSE	Myco	8947834			High	High	0.0001262	0.0009745	2.39	19.77	Used	Used	K.VSGFKADK.H	[75-82]
	FALSE	High	[K].VSGFKADKHSTGGVGDK.[T]		1.56773e-10	5.95478e-05	1	1	3	MMCAP2_0734	MMCAP2_0734 [75-91]		2	1689.86	FALSE	Myco	2.07227e+06			High	High	4.546e-05	9.958e-07	4.76	20.76	Used	Used	K.VSGFKADKHSTGGVGDK.T	[75-91]
	FALSE	High	[K].WEKEIHESYELLEQQPVK.[K]		8.7046e-10	5.95478e-05	1	1	3	MMCAP2_0734	MMCAP2_0734 [408-425]		1	2285.14	FALSE	Myco	3.00505e+06			High	High	4.546e-05	2.052e-06	3.47	79.08	Used	Used	K.WEKEIHESYELLEQQPVK.K	[408-425]
	FALSE	High	[K].WEKEIHESYELLEQQPVKK.[V]		6.30512e-16	5.95478e-05	1	1	10	MMCAP2_0734	MMCAP2_0734 [408-426]		2	2413.24	FALSE	Myco	4.29408e+07			High	High	4.546e-05	4.059e-12	7.96	69.07	Used	Used	K.WEKEIHESYELLEQQPVKK.V	[408-426]
FALSE	High	Master Protein	MMCAP2_0228	MMCAP2_0228	0	FALSE	Myco	695.601	85	67	587	64	629	67.8	5.66	1949.85	67							MMCAP2_0228					0	4.16554e+09		High	1
	Checked	Confidence	Annotated Sequence	Modifications	Qvality PEP	Qvality q-value	# Protein Groups	# Proteins	# PSMs	Master Protein Accessions	Positions in Master Proteins	Modifications in Master Proteins	# Missed Cleavages	Theo. MH+ [Da]	Contaminant	Marked as	Abundances (Grouped): Mmc11	Abundances (Grouped) CV [%]: Mmc11	Quan Info	Found in Sample: [S9] F9: Sample, Mmc11	Confidence (by Search Engine): Sequest HT	Percolator q-Value (by Search Engine): Sequest HT	Percolator PEP (by Search Engine): Sequest HT	XCorr (by Search Engine): Sequest HT	Top Apex RT [min]	Quan Usage	Quan Ratio Usage	Sequence in Protein	Positions in Proteins
	FALSE	High	[K].AKELGIVLQNTEK.[V]		2.56575e-09	5.95478e-05	1	1	5	MMCAP2_0228	MMCAP2_0228 [226-238]		1	1442.82	FALSE	Myco	165664640			High	High	4.546e-05	3.244e-06	4.39	53.88	Used	Used	K.AKELGIVLQNTEK.V	[226-238]
	FALSE	High	[K].ALADDDTSEFVK.[I]		8.16767e-07	5.95478e-05	1	1	16	MMCAP2_0228	MMCAP2_0228 [549-560]		0	1310.61	FALSE	Myco	4.53394e+08			High	High	4.546e-05	3.542e-05	3.12	63.29	Used	Used	K.ALADDDTSEFVK.I	[549-560]
	FALSE	High	[K].AIVVNEYQETNLDGVYAIGDVVGK.[V]		2.8958e-14	5.95478e-05	1	1	15	MMCAP2_0228	MMCAP2_0228 [449-472]		0	2566.3	FALSE	Myco	2.14528e+07			High	High	4.546e-05	2.635e-08	6.76	118.53	Used	Used	K.AIVVNEYQETNLDGVYAIGDVVGK.V	[449-472]
	FALSE	High	[K].ANKDHAEDIVMDYDR.[I]		5.3187e-11	5.95478e-05	1	1	3	MMCAP2_0228	MMCAP2_0228 [494-508]		1	1791.8	FALSE	Myco	3.21781e+06			High	High	4.546e-05	6.309e-07	4.9	50.19	Used	Used	K.ANKDHAEDIVMDYDR.I	[494-508]
	FALSE	High	[K].ANKDHAEDIVMDYDR.[I]	1xOxidation [M11]	0.0013306	0.000116773	1	1	1	MMCAP2_0228	MMCAP2_0228 [494-508]		1	1807.79	FALSE	Myco			No Quan Values	High	High	0.0001049	0.0008053	1.49		Not Used	Not Used	K.ANKDHAEDIVMDYDR.I	[494-508]
	FALSE	High	[K].ANKDHAEDIVMDYDRIPSCIYTHPEVSMIGK.[T]	1xCarbamidomethyl [C19]	6.30512e-16	5.95478e-05	1	1	2	MMCAP2_0228	MMCAP2_0228 [494-524]		2	3604.69	FALSE	Myco	1.88312e+06			High	High	4.546e-05	1.875e-09	8.24	93.31	Used	Used	K.ANKDHAEDIVMDYDRIPSCIYTHPEVSMIGK.T	[494-524]
	FALSE	High	[K].ANKDHAEDIVMDYDRIPSCIYTHPEVSMIGK.[T]	1xCarbamidomethyl [C19]; 1xOxidation [M]	3.83943e-08	5.95478e-05	1	1	6	MMCAP2_0228	MMCAP2_0228 [494-524]		2	3620.68	FALSE	Myco	4.15269e+06			High	High	4.546e-05	1.01e-05	5.86	86.95	Used	Not Used	K.ANKDHAEDIVMDYDRIPSCIYTHPEVSMIGK.T	[494-524]
	FALSE	High	[K].ANKDHAEDIVMDYDRIPSCIYTHPEVSMIGK.[T]	1xCarbamidomethyl [C19]; 2xOxidation [M11; M28]	2.05203e-05	0.000116773	1	1	1	MMCAP2_0228	MMCAP2_0228 [494-524]		2	3636.68	FALSE	Myco			No Quan Values	High	High	9.092e-05	0.0001151	4.05		Not Used	Not Used	K.ANKDHAEDIVMDYDRIPSCIYTHPEVSMIGK.T	[494-524]
	FALSE	High	[R].ATEMISEIAAVIECEGTITEIANTIHPHPTMSEAIGEAAEALETGK.[A]	1xCarbamidomethyl [C14]	1.83901e-13	5.95478e-05	1	1	2	MMCAP2_0228	MMCAP2_0228 [580-625]		0	4836.33	FALSE	Myco	12691727			High	High	4.546e-05	5.757e-08	7.66	126.29	Used	Used	R.ATEMISEIAAVIECEGTITEIANTIHPHPTMSEAIGEAAEALETGK.A	[580-625]
	FALSE	High	[R].ATEMISEIAAVIECEGTITEIANTIHPHPTMSEAIGEAAEALETGK.[A]	1xCarbamidomethyl [C14]; 1xOxidation [M4]	1.35283e-13	5.95478e-05	1	1	2	MMCAP2_0228	MMCAP2_0228 [580-625]		0	4852.32	FALSE	Myco	2.08964e+07			High	High	4.546e-05	5.06e-08	11.44	126.09	Used	Not Used	R.ATEMISEIAAVIECEGTITEIANTIHPHPTMSEAIGEAAEALETGK.A	[580-625]
	FALSE	High	[R].ATEMISEIAAVIECEGTITEIANTIHPHPTMSEAIGEAAEALETGK.[A]	1xCarbamidomethyl [C14]; 2xOxidation [M4; M31]	1.11709e-09	5.95478e-05	1	1	1	MMCAP2_0228	MMCAP2_0228 [580-625]		0	4868.32	FALSE	Myco	2206648			High	High	4.546e-05	2.284e-06	6.03	124.38	Used	Not Used	R.ATEMISEIAAVIECEGTITEIANTIHPHPTMSEAIGEAAEALETGK.A	[580-625]
	FALSE	High	[K].DGIIIDSTR.[I]		0.000971856	0.000116773	1	1	12	MMCAP2_0228	MMCAP2_0228 [319-327]		0	989.526	FALSE	Myco	2.17821e+08			High	High	0.0001049	0.0006565	2.62	61.47	Used	Used	K.DGIIIDSTR.I	[319-327]
	FALSE	High	[K].DHAEDIVMDYDR.[I]		1.2618e-06	5.95478e-05	1	1	3	MMCAP2_0228	MMCAP2_0228 [497-508]		0	1478.62	FALSE	Myco	4487113			High	High	4.546e-05	4.216e-05	3.39	65.92	Used	Used	K.DHAEDIVMDYDR.I	[497-508]
	FALSE	High	[K].DHAEDIVMDYDR.[I]	1xOxidation [M8]	0.00537634	0.000685874	1	1	4	MMCAP2_0228	MMCAP2_0228 [497-508]		0	1494.62	FALSE	Myco	1.83493e+06			High	High	0.0003834	0.002194	1.25	56.57	Used	Not Used	K.DHAEDIVMDYDR.I	[497-508]
	FALSE	High	[K].DHAEDIVMDYDRIPSCIYTHPEVSMIGK.[T]	1xCarbamidomethyl [C16]	1.27702e-14	5.95478e-05	1	1	2	MMCAP2_0228	MMCAP2_0228 [497-524]		1	3291.51	FALSE	Myco	2.96776e+06			High	High	4.546e-05	1.864e-08	7.81	104.3	Used	Used	K.DHAEDIVMDYDRIPSCIYTHPEVSMIGK.T	[497-524]
	FALSE	High	[K].DHAEDIVMDYDRIPSCIYTHPEVSMIGK.[T]	1xCarbamidomethyl [C16]; 1xOxidation [M]	3.98882e-10	5.95478e-05	1	1	2	MMCAP2_0228	MMCAP2_0228 [497-524]		1	3307.51	FALSE	Myco	1774223			High	High	4.546e-05	1.477e-06	4.18	97.62	Used	Not Used	K.DHAEDIVMDYDRIPSCIYTHPEVSMIGK.T	[497-524]
	FALSE	High	[K].DHAEDIVMDYDRIPSCIYTHPEVSMIGK.[T]	1xCarbamidomethyl [C16]; 2xOxidation [M8; M25]	8.43235e-08	5.95478e-05	1	1	1	MMCAP2_0228	MMCAP2_0228 [497-524]		1	3323.5	FALSE	Myco			Not Reliable	High	High	4.546e-05	1.401e-05	4.4		Not Used	Not Used	K.DHAEDIVMDYDRIPSCIYTHPEVSMIGK.T	[497-524]
	FALSE	High	[K].DQMIKGEYVLESVGR.[K]		6.87157e-08	5.95478e-05	1	1	1	MMCAP2_0228	MMCAP2_0228 [416-430]		1	1723.87	FALSE	Myco	710920			High	High	4.546e-05	1.287e-05	4.3	81.04	Used	Used	K.DQMIKGEYVLESVGR.K	[416-430]
	FALSE	High	[K].DQMIKGEYVLESVGR.[K]	1xOxidation [M3]	2.1456e-06	5.95478e-05	1	1	1	MMCAP2_0228	MMCAP2_0228 [416-430]		1	1739.86	FALSE	Myco			No Quan Values	High	High	4.546e-05	5.17e-05	3.06		Not Used	Not Used	K.DQMIKGEYVLESVGR.K	[416-430]
	FALSE	High	[K].DQMIKGEYVLESVGRK.[T]		0.00455121	0.00063242	1	1	1	MMCAP2_0228	MMCAP2_0228 [416-431]		2	1851.96	FALSE	Myco			Not Reliable	High	High	0.0003445	0.001936	1.74		Not Used	Not Used	K.DQMIKGEYVLESVGRK.T	[416-431]
	FALSE	High	[K].EGQPLYFVETDK.[V]		0.00184899	0.000186959	1	1	1	MMCAP2_0228	MMCAP2_0228 [31-42]		0	1425.69	FALSE	Myco	2.78708e+06			High	High	0.0001262	0.001008	1.36	79.72	Used	Used	K.EGQPLYFVETDK.V	[31-42]
	FALSE	High	[K].EGQPLYFVETDKVNSEIPSPVAGK.[I]		2.2278e-14	5.95478e-05	1	1	3	MMCAP2_0228	MMCAP2_0228 [31-54]		1	2604.32	FALSE	Myco	3.23203e+07			High	High	4.546e-05	2.359e-08	6.55	97.8	Used	Used	K.EGQPLYFVETDKVNSEIPSPVAGK.I	[31-54]
	FALSE	High	[K].ELGIVLQNTEK.[V]		0.00017007	0.000116773	1	1	4	MMCAP2_0228	MMCAP2_0228 [228-238]		0	1243.69	FALSE	Myco	104656016			High	High	9.092e-05	0.0002561	2.82	70.42	Used	Used	K.ELGIVLQNTEK.V	[228-238]
	FALSE	High	[K].EYYGGVCLNVGCIPTK.[T]	2xCarbamidomethyl [C7; C12]	4.39004e-11	5.95478e-05	1	1	5	MMCAP2_0228	MMCAP2_0228 [195-210]		0	1829.86	FALSE	Myco	2.75527e+07			High	High	4.546e-05	5.824e-07	3.67	94.11	Used	Used	K.EYYGGVCLNVGCIPTK.T	[195-210]
	FALSE	High	[K].FADIGEGLTEGTVAEVLVK.[V]		3.18708e-15	5.95478e-05	2	2	23	MMCAP2_0228; MMCAP2_0227	MMCAP2_0228 [6-24]; MMCAP2_0227 [6-24]		0	1948.03	FALSE	Myco	2.59902e+08		Shared	High	High	4.546e-05	1.036e-08	6.08	121.42	Not Used	Not Used	K.FADIGEGLTEGTVAEVLVK.V	[6-24]
	FALSE	High	[K].FPFSAIGK.[A]		0.00188348	0.000186959	1	1	6	MMCAP2_0228	MMCAP2_0228 [541-548]		0	866.477	FALSE	Myco	177889360			High	High	0.0001262	0.001024	1.68	76.62	Used	Used	K.FPFSAIGK.A	[541-548]
	FALSE	High	[K].GAIVAANR.[I]		0.0154366	0.00124484	1	1	7	MMCAP2_0228	MMCAP2_0228 [482-489]		0	771.447	FALSE	Myco	176337264			High	High	0.0006665	0.004993	1.28	25.11	Used	Used	K.GAIVAANR.I	[482-489]
	FALSE	High	[K].GEAVALDK.[N]		0.0677524	0.00340202	1	1	2	MMCAP2_0228	MMCAP2_0228 [275-282]		0	802.431	FALSE	Myco	29812854			High	High	0.001679	0.01818	2.3	30.03	Used	Used	K.GEAVALDK.N	[275-282]
	FALSE	High	[K].GEAVALDKNTISVNNK.[N]		1.23708e-12	5.95478e-05	1	1	11	MMCAP2_0228	MMCAP2_0228 [275-290]		1	1672.89	FALSE	Myco	67655510			High	High	4.546e-05	1.289e-07	6.03	50.88	Used	Used	K.GEAVALDKNTISVNNK.N	[275-290]
	FALSE	High	[K].GEAVALDKNTISVNNKNYR.[V]		3.25051e-10	5.95478e-05	1	1	2	MMCAP2_0228	MMCAP2_0228 [275-293]		2	2106.09	FALSE	Myco			No Quan Values	High	High	4.546e-05	1.355e-06	6.04		Not Used	Not Used	K.GEAVALDKNTISVNNKNYR.V	[275-293]
	FALSE	High	[K].GEYVLESVGR.[K]		0.00121133	0.000116773	1	1	5	MMCAP2_0228	MMCAP2_0228 [421-430]		0	1108.56	FALSE	Myco	63064252			High	High	0.0001049	0.000756	2.26	62.65	Used	Used	K.GEYVLESVGR.K	[421-430]
	FALSE	High	[K].GEYVLESVGRK.[T]		1.85208e-06	5.95478e-05	1	1	5	MMCAP2_0228	MMCAP2_0228 [421-431]		1	1236.66	FALSE	Myco	33500126			High	High	4.546e-05	4.887e-05	2.84	45.52	Used	Used	K.GEYVLESVGRK.T	[421-431]
	FALSE	High	[R].KAIVVNEYQETNLDGVYAIGDVVGK.[V]		6.30512e-16	5.95478e-05	1	1	29	MMCAP2_0228	MMCAP2_0228 [448-472]		1	2694.4	FALSE	Myco	7.63683e+07			High	High	4.546e-05	2.145e-10	7.73	102.31	Used	Used	R.KAIVVNEYQETNLDGVYAIGDVVGK.V	[448-472]
	FALSE	High	[K].KANKDHAEDIVMDYDR.[I]		6.30512e-16	5.95478e-05	1	1	5	MMCAP2_0228	MMCAP2_0228 [493-508]		2	1919.89	FALSE	Myco	3.65627e+06			High	High	4.546e-05	3.673e-09	6.19	41.48	Used	Used	K.KANKDHAEDIVMDYDR.I	[493-508]
	FALSE	High	[K].KANKDHAEDIVMDYDR.[I]	1xOxidation [M12]	9.33912e-10	5.95478e-05	1	1	2	MMCAP2_0228	MMCAP2_0228 [493-508]		2	1935.89	FALSE	Myco	1.5843e+06			High	High	4.546e-05	2.117e-06	3.96	34.44	Used	Not Used	K.KANKDHAEDIVMDYDR.I	[493-508]
	FALSE	High	[R].KDGIIIDSTR.[I]		1.3028e-05	0.000116773	1	1	4	MMCAP2_0228	MMCAP2_0228 [318-327]		1	1117.62	FALSE	Myco	1.24854e+07			High	High	7.987e-05	9.882e-05	2.08	39.05	Used	Used	R.KDGIIIDSTR.I	[318-327]
	FALSE	High	[K].KTEQVEENASVVGATPVSNDVLPSR.[A]		6.30512e-16	5.95478e-05	1	1	9	MMCAP2_0228	MMCAP2_0228 [121-145]		1	2626.33	FALSE	Myco	1.85001e+08			High	High	4.546e-05	1.686e-09	6.57	73.66	Used	Used	K.KTEQVEENASVVGATPVSNDVLPSR.A	[121-145]
	FALSE	High	[R].KTSITGFENIGLELTPR.[K]		7.13623e-16	5.95478e-05	1	1	18	MMCAP2_0228	MMCAP2_0228 [431-447]		1	1876.02	FALSE	Myco	6.91092e+07			High	High	4.546e-05	4.926e-09	5.88	97.4	Used	Used	R.KTSITGFENIGLELTPR.K	[431-447]
	FALSE	High	[R].KTSITGFENIGLELTPRK.[A]		6.30512e-16	5.95478e-05	1	1	2	MMCAP2_0228	MMCAP2_0228 [431-448]		2	2004.11	FALSE	Myco	1.36889e+06			High	High	4.546e-05	3.109e-09	6.72	83.14	Used	Used	R.KTSITGFENIGLELTPRK.A	[431-448]
	FALSE	High	[K].IAVINISTGQEIK.[V]		5.96956e-08	5.95478e-05	1	1	22	MMCAP2_0228	MMCAP2_0228 [55-67]		0	1385.8	FALSE	Myco	2.81506e+08			High	High	4.546e-05	1.215e-05	4.14	80.71	Used	Used	K.IAVINISTGQEIK.V	[55-67]
	FALSE	High	[R].ILSVPK.[I]		0.345007	0.0098458	1	1	1	MMCAP2_0228	MMCAP2_0228 [328-333]		0	656.434	FALSE	Myco	10166489			High	High	0.004728	0.08923	1.56	42.64	Used	Used	R.ILSVPK.I	[328-333]
	FALSE	High	[R].IPSCIYTHPEVSMIGK.[T]	1xCarbamidomethyl [C4]	9.70047e-14	5.95478e-05	1	1	2	MMCAP2_0228	MMCAP2_0228 [509-524]		0	1831.91	FALSE	Myco	5917257			High	High	4.546e-05	4.395e-08	5.69	75.99	Used	Used	R.IPSCIYTHPEVSMIGK.T	[509-524]
	FALSE	High	[R].IPSCIYTHPEVSMIGK.[T]	1xCarbamidomethyl [C4]; 1xOxidation [M13]	2.43726e-11	5.95478e-05	1	1	3	MMCAP2_0228	MMCAP2_0228 [509-524]		0	1847.9	FALSE	Myco	3866319			High	High	4.546e-05	4.544e-07	3.73	65.88	Used	Not Used	R.IPSCIYTHPEVSMIGK.T	[509-524]
	FALSE	High	[K].NGSVVYEIDGK.[D]		6.69844e-06	0.000116773	1	1	2	MMCAP2_0228	MMCAP2_0228 [405-415]		0	1180.58	FALSE	Myco	3.20752e+06			High	High	7.987e-05	7.867e-05	3.81	55.58	Used	Used	K.NGSVVYEIDGK.D	[405-415]
	FALSE	High	[K].NGSVVYEIDGKDQMIK.[G]		2.58195e-10	5.95478e-05	1	1	3	MMCAP2_0228	MMCAP2_0228 [405-420]		1	1795.89	FALSE	Myco	1.36982e+07			High	High	4.546e-05	1.231e-06	4.79	66.38	Used	Used	K.NGSVVYEIDGKDQMIK.G	[405-420]
	FALSE	High	[K].NGSVVYEIDGKDQMIK.[G]	1xOxidation [M14]	1.37961e-09	5.95478e-05	1	1	9	MMCAP2_0228	MMCAP2_0228 [405-420]		1	1811.88	FALSE	Myco	9776597			High	High	4.546e-05	2.497e-06	4.77	55.79	Used	Not Used	K.NGSVVYEIDGKDQMIK.G	[405-420]
	FALSE	High	[K].NGSVVYEIDGKDQMIKGEYVLESVGR.[K]		6.30512e-16	5.95478e-05	1	1	7	MMCAP2_0228	MMCAP2_0228 [405-430]		2	2885.43	FALSE	Myco	1.28967e+07			High	High	4.546e-05	3.057e-09	9.18	96.92	Used	Used	K.NGSVVYEIDGKDQMIKGEYVLESVGR.K	[405-430]
	FALSE	High	[K].NGSVVYEIDGKDQMIKGEYVLESVGR.[K]	1xOxidation [M14]	1.07458e-13	5.95478e-05	1	1	5	MMCAP2_0228	MMCAP2_0228 [405-430]		2	2901.43	FALSE	Myco	7.87354e+06			High	High	4.546e-05	4.581e-08	6.25	86.14	Used	Not Used	K.NGSVVYEIDGKDQMIKGEYVLESVGR.K	[405-430]
	FALSE	High	[K].NKVTQIK.[G]		0.0291811	0.00196652	1	1	3	MMCAP2_0228	MMCAP2_0228 [268-274]		1	830.509	FALSE	Myco	11159793			High	High	0.0009736	0.008575	2.5	17.58	Used	Used	K.NKVTQIK.G	[268-274]
	FALSE	High	[K].NKVTQIKGEAVALDK.[N]		6.95788e-11	5.95478e-05	1	1	4	MMCAP2_0228	MMCAP2_0228 [268-282]		2	1613.92	FALSE	Myco	7866959			High	High	4.546e-05	7.077e-07	4.37	39.75	Used	Used	K.NKVTQIKGEAVALDK.N	[268-282]
	FALSE	High	[K].NRYNIEVITNASVK.[E]		3.33406e-12	5.95478e-05	1	1	2	MMCAP2_0228	MMCAP2_0228 [388-401]		1	1620.87	FALSE	Myco	6.48927e+06			High	High	4.546e-05	1.96e-07	5.16	62.88	Used	Used	K.NRYNIEVITNASVK.E	[388-401]
	FALSE	High	[K].NTISVNNK.[N]		0.0158332	0.00129319	1	1	3	MMCAP2_0228	MMCAP2_0228 [283-290]		0	889.474	FALSE	Myco	43788304			High	High	0.0006828	0.005079	2.73	22.8	Used	Used	K.NTISVNNK.N	[283-290]
	FALSE	High	[K].QENIEYK.[T]		0.00345747	0.000383662	1	1	4	MMCAP2_0228	MMCAP2_0228 [531-537]		0	923.447	FALSE	Myco	41791616			High	High	0.0002133	0.001576	2.08	27.35	Used	Used	K.QENIEYK.T	[531-537]
	FALSE	High	[K].TEQQLKQENIEYK.[T]		1.4519e-10	5.95478e-05	1	1	7	MMCAP2_0228	MMCAP2_0228 [525-537]		1	1650.83	FALSE	Myco	1.97318e+08			High	High	4.546e-05	9.631e-07	5.04	37.06	Used	Used	K.TEQQLKQENIEYK.T	[525-537]
	FALSE	High	[K].TEQVEENASVVGATPVSNDVLPSR.[A]		1.08148e-13	5.95478e-05	1	1	3	MMCAP2_0228	MMCAP2_0228 [122-145]		0	2498.24	FALSE	Myco	8.64988e+06			High	High	4.546e-05	4.602e-08	6.78	86.08	Used	Used	K.TEQVEENASVVGATPVSNDVLPSR.A	[122-145]
	FALSE	High	[K].TFKFPFSAIGK.[A]		4.71196e-07	5.95478e-05	1	1	9	MMCAP2_0228	MMCAP2_0228 [538-548]		1	1242.69	FALSE	Myco	1.09433e+08			High	High	4.546e-05	2.846e-05	4.29	88.94	Used	Used	K.TFKFPFSAIGK.A	[538-548]
	FALSE	High	[K].TILGAHIIGNR.[A]		3.81495e-08	5.95478e-05	1	1	24	MMCAP2_0228	MMCAP2_0228 [569-579]		0	1164.68	FALSE	Myco	3.60523e+08			High	High	4.546e-05	1.006e-05	2.83	57.04	Used	Used	K.TILGAHIIGNR.A	[569-579]
	FALSE	High	[K].TLIIEKEYYGGVCLNVGCIPTK.[T]	2xCarbamidomethyl [C13; C18]	6.30512e-16	5.95478e-05	1	1	10	MMCAP2_0228	MMCAP2_0228 [189-210]		1	2527.29	FALSE	Myco	1.94167e+07			High	High	4.546e-05	6.484e-10	8.7	101.47	Used	Used	K.TLIIEKEYYGGVCLNVGCIPTK.T	[189-210]
	FALSE	High	[K].TSHVYHDIMHK.[A]		1.00842e-09	5.95478e-05	1	1	10	MMCAP2_0228	MMCAP2_0228 [215-225]		0	1367.65	FALSE	Myco	36120810			High	High	4.546e-05	2.188e-06	4.63	23.1	Used	Used	K.TSHVYHDIMHK.A	[215-225]
	FALSE	High	[K].TSHVYHDIMHK.[A]	1xOxidation [M9]	2.20062e-09	5.95478e-05	1	1	30	MMCAP2_0228	MMCAP2_0228 [215-225]		0	1383.65	FALSE	Myco	3.59228e+07			High	High	4.546e-05	3.038e-06	3.76	18.21	Used	Not Used	K.TSHVYHDIMHK.A	[215-225]
	FALSE	High	[K].TSITGFENIGLELTPR.[K]		2.43726e-11	5.95478e-05	1	1	21	MMCAP2_0228	MMCAP2_0228 [432-447]		0	1747.92	FALSE	Myco	40568810			High	High	4.546e-05	4.536e-07	5.28	116.46	Used	Used	K.TSITGFENIGLELTPR.K	[432-447]
	FALSE	High	[K].TSITGFENIGLELTPRK.[A]		1.10996e-09	5.95478e-05	1	1	1	MMCAP2_0228	MMCAP2_0228 [432-448]		1	1876.02	FALSE	Myco	4642389			High	High	4.546e-05	2.277e-06	5.51	98.51	Used	Used	K.TSITGFENIGLELTPRK.A	[432-448]
	FALSE	High	[K].VDVQIEDTFDVCVVGAGIGGYVTAIK.[S]	1xCarbamidomethyl [C12]	6.15973e-14	5.95478e-05	1	1	3	MMCAP2_0228	MMCAP2_0228 [156-181]		0	2725.38	FALSE	Myco	8.91153e+06			High	High	4.546e-05	3.626e-08	6.43	125.94	Used	Used	K.VDVQIEDTFDVCVVGAGIGGYVTAIK.S	[156-181]
	FALSE	High	[K].VEVVEENASVVGATPVSNDVLPSR.[A]		4.36024e-15	5.95478e-05	1	1	13	MMCAP2_0228	MMCAP2_0228 [88-111]		0	2467.27	FALSE	Myco	7.94455e+07			High	High	4.546e-05	1.182e-08	6.79	95.36	Used	Used	K.VEVVEENASVVGATPVSNDVLPSR.A	[88-111]
	FALSE	High	[K].VGDVVK.[KE]		0.292343	0.00864082	3	3	1	MMCAP2_0804; MMCAP2_0228; MMCAP2_0227	MMCAP2_0804 [803-808]; MMCAP2_0228 [25-30]; MMCAP2_0227 [25-30]		0	616.366	FALSE	Myco	59660684		Shared	High	High	0.004173	0.07466	1.81	22.19	Not Used	Not Used	K.VGDVVK.E	[25-30]
	FALSE	High	[K].VGDVVKEGQPLYFVETDKVNSEIPSPVAGK.[I]		3.81258e-14	5.95478e-05	1	1	1	MMCAP2_0228	MMCAP2_0228 [25-54]		2	3201.67	FALSE	Myco	673189			High	High	4.546e-05	2.957e-08	7.15	96.14	Used	Used	K.VGDVVKEGQPLYFVETDKVNSEIPSPVAGK.I	[25-54]
	FALSE	High	[K].VGDVVIEIDDGTSSSTTEPK.[V]		3.74128e-11	5.95478e-05	1	1	12	MMCAP2_0228	MMCAP2_0228 [68-87]		0	2048.99	FALSE	Myco	6.24828e+07			High	High	4.546e-05	5.444e-07	4.79	81.27	Used	Used	K.VGDVVIEIDDGTSSSTTEPK.V	[68-87]
	FALSE	High	[K].VGDVVIEIDDGTSSSTTEPKVEVVEENASVVGATPVSNDVLPSR.[A]		4.27781e-14	5.95478e-05	1	1	8	MMCAP2_0228	MMCAP2_0228 [68-111]		1	4497.24	FALSE	Myco	1.27244e+07			High	High	4.546e-05	3.103e-08	8.13	116.58	Used	Used	K.VGDVVIEIDDGTSSSTTEPKVEVVEENASVVGATPVSNDVLPSR.A	[68-111]
	FALSE	High	[K].VKFADIGEGLTEGTVAEVLVK.[V]		2.18568e-13	5.95478e-05	2	2	2	MMCAP2_0228; MMCAP2_0227	MMCAP2_0228 [4-24]; MMCAP2_0227 [4-24]		1	2175.19	FALSE	Myco	3.84079e+06		Shared	High	High	4.546e-05	6.191e-08	7.15	115.44	Not Used	Not Used	K.VKFADIGEGLTEGTVAEVLVK.V	[4-24]
	FALSE	High	[K].VMLAHTAVK.[G]		3.65122e-05	0.000116773	1	1	6	MMCAP2_0228	MMCAP2_0228 [473-481]		0	969.555	FALSE	Myco	23714834			High	High	9.092e-05	0.0001402	2.49	29.31	Used	Used	K.VMLAHTAVK.G	[473-481]
	FALSE	High	[K].VMLAHTAVK.[G]	1xOxidation [M2]	2.14606e-05	0.000116773	1	1	20	MMCAP2_0228	MMCAP2_0228 [473-481]		0	985.55	FALSE	Myco	2.98986e+07			High	High	9.092e-05	0.0001171	3.34	25.72	Used	Not Used	K.VMLAHTAVK.G	[473-481]
	FALSE	High	[R].VNNLIIASGSTPNHLPLPGFDQGR.[K]		1.46998e-14	5.95478e-05	1	1	13	MMCAP2_0228	MMCAP2_0228 [294-317]		0	2517.32	FALSE	Myco	4.75912e+07			High	High	4.546e-05	1.979e-08	5.82	105.52	Used	Used	R.VNNLIIASGSTPNHLPLPGFDQGR.K	[294-317]
	FALSE	High	[R].VNNLIIASGSTPNHLPLPGFDQGRK.[D]		1.24298e-15	5.95478e-05	1	1	14	MMCAP2_0228	MMCAP2_0228 [294-318]		1	2645.42	FALSE	Myco	1.63733e+08			High	High	4.546e-05	6.831e-09	7.23	92.5	Used	Used	R.VNNLIIASGSTPNHLPLPGFDQGRK.D	[294-318]
	FALSE	High	[K].VNSEIPSPVAGK.[I]		1.50933e-05	0.000116773	1	1	1	MMCAP2_0228	MMCAP2_0228 [43-54]		0	1197.65	FALSE	Myco	2.36935e+06			High	High	7.987e-05	0.0001039	3.62	52.84	Used	Used	K.VNSEIPSPVAGK.I	[43-54]
	FALSE	High	[K].VTQIKGEAVALDK.[N]		2.9159e-09	5.95478e-05	1	1	5	MMCAP2_0228	MMCAP2_0228 [270-282]		1	1371.78	FALSE	Myco	5.65207e+07			High	High	4.546e-05	3.42e-06	4.31	42.68	Used	Used	K.VTQIKGEAVALDK.N	[270-282]
	FALSE	High	[K].VTQIKGEAVALDKNTISVNNK.[N]		6.30512e-16	5.95478e-05	1	1	8	MMCAP2_0228	MMCAP2_0228 [270-290]		2	2242.24	FALSE	Myco	3.36319e+07			High	High	4.546e-05	9.773e-11	7.96	55.56	Used	Used	K.VTQIKGEAVALDKNTISVNNK.N	[270-290]
	FALSE	High	[K].VTVLQGLPTILEMLDKDIIDAMTK.[E]		8.32259e-11	5.95478e-05	1	1	1	MMCAP2_0228	MMCAP2_0228 [361-384]		1	2657.45	FALSE	Myco	1.23029e+06			High	High	4.546e-05	7.615e-07	5.26	126.66	Used	Used	K.VTVLQGLPTILEMLDKDIIDAMTK.E	[361-384]
	FALSE	High	[K].VTVLQGLPTILEMLDKDIIDAMTK.[E]	1xOxidation [M]	3.29134e-13	5.95478e-05	1	1	9	MMCAP2_0228	MMCAP2_0228 [361-384]		1	2673.45	FALSE	Myco	4.10565e+06			High	High	4.546e-05	7.361e-08	5.61	126.66	Used	Not Used	K.VTVLQGLPTILEMLDKDIIDAMTK.E	[361-384]
	FALSE	High	[K].VTVLQGLPTILEMLDKDIIDAMTK.[E]	2xOxidation [M13; M22]	8.05979e-12	5.95478e-05	1	1	7	MMCAP2_0228	MMCAP2_0228 [361-384]		1	2689.44	FALSE	Myco	1.6133e+06			High	High	4.546e-05	2.842e-07	4.96	126.68	Used	Not Used	K.VTVLQGLPTILEMLDKDIIDAMTK.E	[361-384]
	FALSE	High	[K].VVIDWAQVLQR.[K]		1.40663e-07	5.95478e-05	1	1	24	MMCAP2_0228	MMCAP2_0228 [239-249]		0	1326.75	FALSE	Myco	2.20784e+08			High	High	4.546e-05	1.733e-05	2.96	111.37	Used	Used	K.VVIDWAQVLQR.K	[239-249]
	FALSE	High	[K].YKTILGAHIIGNR.[A]		4.33558e-08	5.95478e-05	1	1	1	MMCAP2_0228	MMCAP2_0228 [567-579]		1	1455.84	FALSE	Myco	2375805			High	High	4.546e-05	1.062e-05	4.26	53.79	Used	Used	K.YKTILGAHIIGNR.A	[567-579]
	FALSE	High	[K].YLLDKNK.[V]		0.0140429	0.00114352	1	1	7	MMCAP2_0228	MMCAP2_0228 [263-269]		1	893.509	FALSE	Myco	4.60878e+07			High	High	0.0006116	0.004628	1.19	27.07	Used	Used	K.YLLDKNK.V	[263-269]
	FALSE	High	[K].YLLDKNKVTQIK.[G]		0.000214232	0.000116773	1	1	3	MMCAP2_0228	MMCAP2_0228 [263-274]		2	1462.86	FALSE	Myco	9590456			High	High	9.092e-05	0.0002858	2.1	47.25	Used	Used	K.YLLDKNKVTQIK.G	[263-274]
	FALSE	High	[R].YNIEVITNASVK.[E]		8.48686e-06	0.000116773	1	1	19	MMCAP2_0228	MMCAP2_0228 [390-401]		0	1350.73	FALSE	Myco	1.05145e+08			High	High	7.987e-05	8.548e-05	3.5	77.2	Used	Used	R.YNIEVITNASVK.E	[390-401]
FALSE	High	Master Protein	MMCAP2_0163	MMCAP2_0163	0	FALSE	Myco	659.486	83	101	327	100	896	103.8	6.27	910.29	101	protein metabolism;RNA metabolism OR transcription;other metabolic processes	other cell component	nucleic acid binding activity;other molecular function		Pf01411, Pf02272, Pf07973	58110194	A0A7Z7LB67; MMCAP2_0163	alaS				0	1.20635e+09		High	1
	Checked	Confidence	Annotated Sequence	Modifications	Qvality PEP	Qvality q-value	# Protein Groups	# Proteins	# PSMs	Master Protein Accessions	Positions in Master Proteins	Modifications in Master Proteins	# Missed Cleavages	Theo. MH+ [Da]	Contaminant	Marked as	Abundances (Grouped): Mmc11	Abundances (Grouped) CV [%]: Mmc11	Quan Info	Found in Sample: [S9] F9: Sample, Mmc11	Confidence (by Search Engine): Sequest HT	Percolator q-Value (by Search Engine): Sequest HT	Percolator PEP (by Search Engine): Sequest HT	XCorr (by Search Engine): Sequest HT	Top Apex RT [min]	Quan Usage	Quan Ratio Usage	Sequence in Protein	Positions in Proteins
	FALSE	High	[K].AIDIFNNLEGYETK.[G]		1.06828e-08	5.95478e-05	1	1	7	MMCAP2_0163	MMCAP2_0163 [868-881]		0	1626.8	FALSE	Myco	2.59645e+07			High	High	4.546e-05	5.905e-06	3.7	106.32	Used	Used	K.AIDIFNNLEGYETK.G	[868-881]
	FALSE	High	[K].AQNLVLEK.[I]		0.00364916	0.000446653	1	1	4	MMCAP2_0163	MMCAP2_0163 [622-629]		0	914.531	FALSE	Myco	6.15717e+07			High	High	0.0002343	0.001643	2.76	41.09	Used	Used	K.AQNLVLEK.I	[622-629]
	FALSE	High	[R].ATVFAISDGVFPGNK.[D]		1.0151e-07	5.95478e-05	1	1	3	MMCAP2_0163	MMCAP2_0163 [298-312]		0	1522.79	FALSE	Myco	10078179			High	High	4.546e-05	1.513e-05	3.21	101.08	Used	Used	R.ATVFAISDGVFPGNK.D	[298-312]
	FALSE	High	[R].ATVFAISDGVFPGNKDR.[G]		4.30615e-12	5.95478e-05	1	1	5	MMCAP2_0163	MMCAP2_0163 [298-314]		1	1793.92	FALSE	Myco	4.46318e+07			High	High	4.546e-05	2.182e-07	5.94	87.35	Used	Used	R.ATVFAISDGVFPGNKDR.G	[298-314]
	FALSE	High	[K].AWDKQNELFTK.[L]		1.44309e-07	5.95478e-05	1	1	6	MMCAP2_0163	MMCAP2_0163 [451-461]		1	1379.7	FALSE	Myco	3.54353e+07			High	High	4.546e-05	1.75e-05	3.85	54.79	Used	Used	K.AWDKQNELFTK.L	[451-461]
	FALSE	High	[K].CLTSFK.[T]	1xCarbamidomethyl [C1]	0.00764887	0.000840405	1	1	3	MMCAP2_0163	MMCAP2_0163 [708-713]		0	755.376	FALSE	Myco	16941198			High	High	0.0004734	0.002858	1.12	38.14	Used	Used	K.CLTSFK.T	[708-713]
	FALSE	High	[K].DILDKIK.[QE]		0.0278554	0.00192226	2	2	2	MMCAP2_0711; MMCAP2_0163	MMCAP2_0711 [260-266]; MMCAP2_0163 [771-777]		1	844.514	FALSE	Myco	6.26646e+06		Shared	High	High	0.0009591	0.008232	2.38	62.44	Not Used	Not Used	K.DLLDKLK.E	[771-777]
	FALSE	High	[K].DLLKNDQLENIYLQIK.[N]		7.90579e-13	5.95478e-05	1	1	2	MMCAP2_0163	MMCAP2_0163 [742-757]		1	1960.07	FALSE	Myco	3.51239e+06			High	High	4.546e-05	1.067e-07	5.11	109.72	Used	Used	K.DLLKNDQLENIYLQIK.N	[742-757]
	FALSE	High	[K].DLTPSLNK.[D]		0.0222726	0.0014767	1	1	1	MMCAP2_0163	MMCAP2_0163 [801-808]		0	887.483	FALSE	Myco	1.39886e+06			High	High	0.0007413	0.006782	1.53	51.32	Used	Used	K.DLTPSLNK.D	[801-808]
	FALSE	High	[K].DLTPSLNKDNINEIR.[L]		1.91227e-06	5.95478e-05	1	1	1	MMCAP2_0163	MMCAP2_0163 [801-815]		1	1741.91	FALSE	Myco	3.66938e+06			High	High	4.546e-05	4.945e-05	4.19	71.43	Used	Used	K.DLTPSLNKDNINEIR.L	[801-815]
	FALSE	High	[K].DLTPSLNKDNINEIRLETTDLNIK.[D]		0.00642863	0.000795955	1	1	1	MMCAP2_0163	MMCAP2_0163 [801-824]		2	2769.46	FALSE	Myco			No Quan Values	High	High	0.0004412	0.002508	2.83		Not Used	Not Used	K.DLTPSLNKDNINEIRLETTDLNIK.D	[801-824]
	FALSE	High	[K].DNLLVIK.[D]		0.00720281	0.000840405	1	1	2	MMCAP2_0163	MMCAP2_0163 [764-770]		0	814.503	FALSE	Myco	3.00853e+06			High	High	0.0004586	0.002724	2.08	72.93	Used	Used	K.DNLLVIK.D	[764-770]
	FALSE	High	[K].DNLLVIKDLLDKLK.[E]		8.43062e-10	5.95478e-05	1	1	1	MMCAP2_0163	MMCAP2_0163 [764-777]		2	1640	FALSE	Myco			No Quan Values	High	High	4.546e-05	2.027e-06	4.54		Not Used	Not Used	K.DNLLVIKDLLDKLK.E	[764-777]
	FALSE	High	[K].DNINEIR.[L]		0.0200722	0.0014767	1	1	2	MMCAP2_0163	MMCAP2_0163 [809-815]		0	873.442	FALSE	Myco	5187976			High	High	0.0007413	0.006209	1.54	34.54	Used	Used	K.DNINEIR.L	[809-815]
	FALSE	High	[K].DNINEIRLETTDLNIK.[D]		8.93202e-08	5.95478e-05	1	1	1	MMCAP2_0163	MMCAP2_0163 [809-824]		1	1901	FALSE	Myco	2.90801e+06			High	High	4.546e-05	1.436e-05	4.47	88.63	Used	Used	K.DNINEIRLETTDLNIK.D	[809-824]
	FALSE	High	[K].DNINEIRLETTDLNIKDLK.[Q]		2.0632e-14	5.95478e-05	1	1	3	MMCAP2_0163	MMCAP2_0163 [809-827]		2	2257.2	FALSE	Myco	5.5775e+06			High	High	4.546e-05	2.281e-08	6.92	90.75	Used	Used	K.DNINEIRLETTDLNIKDLK.Q	[809-827]
	FALSE	High	[K].DQAEIIIDK.[Y]		0.0097473	0.000886913	1	1	1	MMCAP2_0163	MMCAP2_0163 [728-736]		0	1044.56	FALSE	Myco			No Quan Values	High	High	0.0004859	0.003445	0.81		Not Used	Not Used	K.DQAEIIIDK.Y	[728-736]
	FALSE	High	[K].DQAEIIIDKYNQNK.[D]		1.36247e-06	5.95478e-05	1	1	1	MMCAP2_0163	MMCAP2_0163 [728-741]		1	1691.86	FALSE	Myco	2231594			High	High	4.546e-05	4.34e-05	4.07	63.41	Used	Used	K.DQAEIIIDKYNQNK.D	[728-741]
	FALSE	High	[K].DQAEIIIDKYNQNKDLLK.[N]		8.98934e-08	5.95478e-05	1	1	3	MMCAP2_0163	MMCAP2_0163 [728-745]		2	2161.15	FALSE	Myco	2.88966e+06			High	High	4.546e-05	1.439e-05	3.94	80.5	Used	Used	K.DQAEIIIDKYNQNKDLLK.N	[728-745]
	FALSE	High	[K].DRGYIIR.[R]		0.0237785	0.00152669	1	1	1	MMCAP2_0163	MMCAP2_0163 [313-319]		1	892.5	FALSE	Myco	2.12506e+06			High	High	0.0007593	0.00718	1.61	34.55	Used	Used	K.DRGYIIR.R	[313-319]
	FALSE	High	[K].DVIKIDEDHIFR.[L]		2.73551e-08	5.95478e-05	1	1	2	MMCAP2_0163	MMCAP2_0163 [142-153]		1	1499.79	FALSE	Myco	4739361			High	High	4.546e-05	8.768e-06	4.7	76.4	Used	Used	K.DVIKIDEDHIFR.L	[142-153]
	FALSE	High	[K].EAIELAWELLTDK.[N]		1.02151e-08	5.95478e-05	1	1	2	MMCAP2_0163	MMCAP2_0163 [103-115]		0	1530.81	FALSE	Myco	2.78794e+06			High	High	4.546e-05	5.798e-06	5.02	125.82	Used	Used	K.EAIELAWELLTDK.N	[103-115]
	FALSE	High	[K].EAIELAWELLTDKNYFDIDKDK.[L]		6.40338e-10	5.95478e-05	1	1	2	MMCAP2_0163	MMCAP2_0163 [103-124]		2	2669.33	FALSE	Myco	1659696			High	High	4.546e-05	1.803e-06	3.81	124	Used	Used	K.EAIELAWELLTDKNYFDIDKDK.L	[103-124]
	FALSE	High	[K].EFYPYLIDK.[K]		0.00423715	0.000572813	1	1	1	MMCAP2_0163	MMCAP2_0163 [352-360]		0	1187.6	FALSE	Myco	943417			High	High	0.0003244	0.001836	2.06	90.97	Used	Used	K.EFYPYLIDK.K	[352-360]
	FALSE	High	[K].EFYPYLIDKK.[T]		0.000164702	0.000116773	1	1	3	MMCAP2_0163	MMCAP2_0163 [352-361]		1	1315.69	FALSE	Myco	7.80332e+06			High	High	9.092e-05	0.0002525	2.81	72.02	Used	Used	K.EFYPYLIDKK.T	[352-361]
	FALSE	High	[K].EINKDYDKK.[V]		0.00249551	0.000324526	1	1	2	MMCAP2_0163	MMCAP2_0163 [778-786]		2	1152.59	FALSE	Myco	8145601			High	High	0.0001718	0.001246	1.73	14.38	Used	Used	K.EINKDYDKK.V	[778-786]
	FALSE	High	[R].EVLGTSVMQSGSYNDENGLR.[M]		2.45264e-12	5.95478e-05	1	1	3	MMCAP2_0163	MMCAP2_0163 [586-605]		0	2155.99	FALSE	Myco	2.42832e+06			High	High	4.546e-05	1.719e-07	5.94	80.57	Used	Used	R.EVLGTSVMQSGSYNDENGLR.M	[586-605]
	FALSE	High	[R].EVLGTSVMQSGSYNDENGLR.[M]	1xOxidation [M8]	8.0623e-09	5.95478e-05	1	1	3	MMCAP2_0163	MMCAP2_0163 [586-605]		0	2171.99	FALSE	Myco	1.71641e+06			High	High	4.546e-05	5.248e-06	4.25	66.92	Used	Not Used	R.EVLGTSVMQSGSYNDENGLR.M	[586-605]
	FALSE	High	[R].FASIFQNTPTNFETDIFYPTIK.[K]		2.34573e-10	5.95478e-05	1	1	4	MMCAP2_0163	MMCAP2_0163 [237-258]		0	2594.28	FALSE	Myco	14217421			High	High	4.546e-05	1.182e-06	5.47	125.54	Used	Used	R.FASIFQNTPTNFETDIFYPTIK.K	[237-258]
	FALSE	High	[R].FASIFQNTPTNFETDIFYPTIKK.[V]		0.00220915	0.000324526	1	1	1	MMCAP2_0163	MMCAP2_0163 [237-259]		1	2722.38	FALSE	Myco	2.06045e+06			High	High	0.0001718	0.001145	2.25	121.85	Used	Used	R.FASIFQNTPTNFETDIFYPTIKK.V	[237-259]
	FALSE	High	[K].FGDFSSELCGGTHVNNTSEIEDFIITGIESK.[G]	1xCarbamidomethyl [C9]	6.30512e-16	5.95478e-05	1	1	1	MMCAP2_0163	MMCAP2_0163 [669-699]		0	3403.56	FALSE	Myco			No Quan Values	High	High	4.546e-05	3.725e-09	8.3		Not Used	Not Used	K.FGDFSSELCGGTHVNNTSEIEDFIITGIESK.G	[669-699]
	FALSE	High	[R].GEIWDPNK.[I]		0.00333511	0.000383662	1	1	2	MMCAP2_0163	MMCAP2_0163 [179-186]		0	958.463	FALSE	Myco	2.96716e+07			High	High	0.0002133	0.001538	1.18	55.62	Used	Used	R.GEIWDPNK.I	[179-186]
	FALSE	High	[R].GEIWDPNKIGPR.[L]		7.48397e-05	0.000116773	1	1	1	MMCAP2_0163	MMCAP2_0163 [179-190]		1	1381.72	FALSE	Myco	1.55385e+06			High	High	9.092e-05	0.000182	3.53	66.61	Used	Used	R.GEIWDPNKIGPR.L	[179-190]
	FALSE	High	[K].GFVIDVQQGPMHQNIHR.[I]		3.02935e-11	5.95478e-05	1	1	2	MMCAP2_0163	MMCAP2_0163 [529-545]		0	1975.99	FALSE	Myco	1.01365e+07			High	High	4.546e-05	4.979e-07	5.62	66.32	Used	Used	K.GFVIDVQQGPMHQNIHR.I	[529-545]
	FALSE	High	[K].GFVIDVQQGPMHQNIHR.[I]	1xOxidation [M11]	4.621e-10	5.95478e-05	1	1	11	MMCAP2_0163	MMCAP2_0163 [529-545]		0	1991.99	FALSE	Myco	1.7344e+07			High	High	4.546e-05	1.574e-06	2.94	55.75	Used	Not Used	K.GFVIDVQQGPMHQNIHR.I	[529-545]
	FALSE	High	[K].GGGNANLAQGK.[F]		4.34061e-05	0.000116773	1	1	1	MMCAP2_0163	MMCAP2_0163 [882-892]		0	986.501	FALSE	Myco	7.09296e+06			High	High	9.092e-05	0.0001487	3.95	19.18	Used	Used	K.GGGNANLAQGK.F	[882-892]
	FALSE	High	[K].GGQAADSGIIFNDQMK.[G]		3.27103e-11	5.95478e-05	1	1	2	MMCAP2_0163	MMCAP2_0163 [513-528]		0	1651.77	FALSE	Myco	5.69885e+06			High	High	4.546e-05	5.138e-07	5.28	74.91	Used	Used	K.GGQAADSGIIFNDQMK.G	[513-528]
	FALSE	High	[K].GGQAADSGIIFNDQMK.[G]	1xOxidation [M15]	2.77016e-10	5.95478e-05	1	1	3	MMCAP2_0163	MMCAP2_0163 [513-528]		0	1667.77	FALSE	Myco	8608981			High	High	4.546e-05	1.267e-06	4.94	63.21	Used	Not Used	K.GGQAADSGIIFNDQMK.G	[513-528]
	FALSE	High	[K].GYDLLENIIK.[T]		2.43917e-05	0.000116773	1	1	5	MMCAP2_0163	MMCAP2_0163 [382-391]		0	1177.65	FALSE	Myco	30733144			High	High	9.092e-05	0.0001221	3.16	112.05	Used	Used	K.GYDLLENIIK.T	[382-391]
	FALSE	High	[R].HHTMFEMLGNFSIGDYFKK.[E]		7.55962e-13	5.95478e-05	1	1	2	MMCAP2_0163	MMCAP2_0163 [84-102]		1	2302.08	FALSE	Myco	1.04455e+06			High	High	4.546e-05	1.045e-07	7.75	111.15	Used	Used	R.HHTMFEMLGNFSIGDYFKK.E	[84-102]
	FALSE	High	[R].HHTMFEMLGNFSIGDYFKK.[E]	2xOxidation [M4; M7]	6.30512e-16	5.95478e-05	1	1	1	MMCAP2_0163	MMCAP2_0163 [84-102]		1	2334.07	FALSE	Myco	1.07152e+06			High	High	4.546e-05	4.135e-09	6.37	87.72	Used	Not Used	R.HHTMFEMLGNFSIGDYFKK.E	[84-102]
	FALSE	High	[K].HQALAFFTEK.[Y]		2.37666e-07	5.95478e-05	1	1	3	MMCAP2_0163	MMCAP2_0163 [650-659]		0	1191.62	FALSE	Myco	7.20457e+06			High	High	4.546e-05	2.148e-05	4.06	62.89	Used	Used	K.HQALAFFTEK.Y	[650-659]
	FALSE	High	[K].HQALAFFTEKYDEIVR.[V]		6.30512e-16	5.95478e-05	1	1	4	MMCAP2_0163	MMCAP2_0163 [650-665]		1	1967	FALSE	Myco	1.36828e+07			High	High	4.546e-05	4.577e-09	6.81	90.29	Used	Used	K.HQALAFFTEKYDEIVR.V	[650-665]
	FALSE	High	[K].KHQALAFFTEK.[Y]		0.000216997	0.000116773	1	1	2	MMCAP2_0163	MMCAP2_0163 [649-659]		1	1319.71	FALSE	Myco	1.41013e+06			High	High	9.092e-05	0.0002869	4.29	47.88	Used	Used	K.KHQALAFFTEK.Y	[649-659]
	FALSE	High	[K].KHQALAFFTEKYDEIVR.[V]		1.51823e-11	5.95478e-05	1	1	4	MMCAP2_0163	MMCAP2_0163 [649-665]		2	2095.1	FALSE	Myco	2.38047e+06			High	High	4.546e-05	3.715e-07	7.31	80.04	Used	Used	K.KHQALAFFTEKYDEIVR.V	[649-665]
	FALSE	High	[K].KLLEQTK.[Q]		0.173851	0.00515262	1	1	1	MMCAP2_0163	MMCAP2_0163 [433-439]		1	859.525	FALSE	Myco	715456			High	High	0.002664	0.04398	1.82	20.35	Used	Used	K.KLLEQTK.Q	[433-439]
	FALSE	High	[R].KIWLDFFISK.[N]		1.42474e-07	5.95478e-05	1	1	8	MMCAP2_0163	MMCAP2_0163 [11-20]		1	1296.74	FALSE	Myco	7.3215e+06			High	High	4.546e-05	1.742e-05	3.58	114.07	Used	Used	R.KIWLDFFISK.N	[11-20]
	FALSE	High	[R].KNIDTGAGLER.[F]		3.37838e-08	5.95478e-05	1	1	6	MMCAP2_0163	MMCAP2_0163 [226-236]		1	1173.62	FALSE	Myco	29053051			High	High	4.546e-05	9.574e-06	3.09	27.86	Used	Used	R.KNIDTGAGLER.F	[226-236]
	FALSE	High	[R].KTNFWDVGQGPCGPNTEIFYDR.[G]	1xCarbamidomethyl [C12]	3.27069e-12	5.95478e-05	1	1	1	MMCAP2_0163	MMCAP2_0163 [157-178]		1	2601.18	FALSE	Myco	1322226			High	High	4.546e-05	1.944e-07	7.14	100.4	Used	Used	R.KTNFWDVGQGPCGPNTEIFYDR.G	[157-178]
	FALSE	High	[R].KTNFWDVGQGPCGPNTEIFYDRGEIWDPNK.[I]	1xCarbamidomethyl [C12]	6.30512e-16	5.95478e-05	1	1	2	MMCAP2_0163	MMCAP2_0163 [157-186]		2	3540.63	FALSE	Myco	3559891			High	High	4.546e-05	3.235e-09	9.59	109.94	Used	Used	R.KTNFWDVGQGPCGPNTEIFYDRGEIWDPNK.I	[157-186]
	FALSE	High	[K].KVEQLTNDQFK.[Y]		5.70817e-08	5.95478e-05	1	1	6	MMCAP2_0163	MMCAP2_0163 [259-269]		1	1349.71	FALSE	Myco	48905243			High	High	4.546e-05	1.192e-05	4.58	37.38	Used	Used	K.KVEQLTNDQFK.Y	[259-269]
	FALSE	High	[K].KVNDLITANK.[L]		2.84296e-06	5.95478e-05	1	1	2	MMCAP2_0163	MMCAP2_0163 [786-795]		1	1115.64	FALSE	Myco	4784092			High	High	4.546e-05	5.754e-05	3.45	32.81	Used	Used	K.KVNDLITANK.L	[786-795]
	FALSE	High	[K].IDEDHIFR.[L]		9.36684e-05	0.000116773	1	1	2	MMCAP2_0163	MMCAP2_0163 [146-153]		0	1044.51	FALSE	Myco	8543059			High	High	9.092e-05	0.000199	2.72	50.16	Used	Used	K.IDEDHIFR.L	[146-153]
	FALSE	High	[K].IDRQTYFCSLEESVKK.[H]	1xCarbamidomethyl [C8]	0.00812413	0.000840405	1	1	1	MMCAP2_0163	MMCAP2_0163 [634-649]		2	2002.99	FALSE	Myco			No Quan Values	High	High	0.0004734	0.002996	1.29		Not Used	Not Used	K.IDRQTYFCSLEESVKK.H	[634-649]
	FALSE	High	[R].LETTDLNIK.[D]		0.00147025	0.000186959	1	1	1	MMCAP2_0163	MMCAP2_0163 [816-824]		0	1046.57	FALSE	Myco	9826517			High	High	0.0001262	0.0008629	3.02	57.93	Used	Used	R.LETTDLNIK.D	[816-824]
	FALSE	High	[R].LETTDLNIKDLK.[Q]		5.89368e-08	5.95478e-05	1	1	1	MMCAP2_0163	MMCAP2_0163 [816-827]		1	1402.78	FALSE	Myco	1.52592e+06			High	High	4.546e-05	1.208e-05	3.23	67.51	Used	Used	R.LETTDLNIKDLK.Q	[816-827]
	FALSE	High	[K].LKVESEFTGWSETSR.[D]		1.2694e-10	5.95478e-05	1	1	6	MMCAP2_0163	MMCAP2_0163 [462-476]		1	1755.85	FALSE	Myco	1.33772e+07			High	High	4.546e-05	9.106e-07	4.77	72.18	Used	Used	K.LKVESEFTGWSETSR.D	[462-476]
	FALSE	High	[K].LKVESEFTGWSETSRDNAK.[V]		1.78205e-08	5.95478e-05	1	1	3	MMCAP2_0163	MMCAP2_0163 [462-480]		2	2184.06	FALSE	Myco	2.49424e+06			High	High	4.546e-05	7.325e-06	3.63	61.82	Used	Used	K.LKVESEFTGWSETSRDNAK.V	[462-480]
	FALSE	High	[R].IKVQGTLK.[V]		0.0051878	0.000685874	1	1	3	MMCAP2_0163	MMCAP2_0163 [546-553]		1	886.572	FALSE	Myco	10949160			High	High	0.0003834	0.002134	2.23	26.64	Used	Used	R.IKVQGTLK.V	[546-553]
	FALSE	High	[R].LISDDIENDR.[Y]		0.000143028	0.000116773	1	1	1	MMCAP2_0163	MMCAP2_0163 [191-200]		0	1189.57	FALSE	Myco			No Quan Values	High	High	9.092e-05	0.0002376	1.94		Not Used	Not Used	R.LISDDIENDR.Y	[191-200]
	FALSE	High	[R].LISDDIENDRYIEVWNIVFSQFNNDGNDNYTELPR.[K]		8.70189e-13	5.95478e-05	1	1	1	MMCAP2_0163	MMCAP2_0163 [191-225]		1	4217.97	FALSE	Myco			No Quan Values	High	High	4.546e-05	1.111e-07	6.22		Not Used	Not Used	R.LISDDIENDRYIEVWNIVFSQFNNDGNDNYTELPR.K	[191-225]
	FALSE	High	[R].INTAFK.[V]		0.0605614	0.00312989	1	1	2	MMCAP2_0163	MMCAP2_0163 [285-290]		0	693.393	FALSE	Myco	3750362			High	High	0.001529	0.01635	2.2	31.38	Used	Used	R.INTAFK.V	[285-290]
	FALSE	High	[R].LPTNQELLK.[A]		1.5988e-05	0.000116773	1	1	7	MMCAP2_0163	MMCAP2_0163 [613-621]		0	1055.61	FALSE	Myco	74199992			High	High	7.987e-05	0.000106	3.03	55.97	Used	Used	R.LPTNQELLK.A	[613-621]
	FALSE	High	[K].LSTNQIR.[K]		0.0340356	0.00215738	1	1	5	MMCAP2_0163	MMCAP2_0163 [4-10]		0	831.468	FALSE	Myco	2.66688e+07			High	High	0.00104	0.009786	2.42	28.36	Used	Used	K.LSTNQIR.K	[4-10]
	FALSE	High	[K].LSTNQIRK.[I]		0.0029212	0.000383662	1	1	2	MMCAP2_0163	MMCAP2_0163 [4-11]		1	959.563	FALSE	Myco	11988045			High	High	0.0002133	0.001395	2.32	21.45	Used	Used	K.LSTNQIRK.I	[4-11]
	FALSE	High	[K].LVDSVIESMK.[E]		0.0011305	0.000116773	1	1	1	MMCAP2_0163	MMCAP2_0163 [342-351]		0	1120.59	FALSE	Myco	9165144			High	High	0.0001049	0.000725	3.14	74.75	Used	Used	K.LVDSVIESMK.E	[342-351]
	FALSE	High	[K].LVDSVIESMK.[E]	1xOxidation [M9]	9.36684e-05	0.000116773	1	1	1	MMCAP2_0163	MMCAP2_0163 [342-351]		0	1136.59	FALSE	Myco	1986483			High	High	9.092e-05	0.0001988	3.24	52.87	Used	Not Used	K.LVDSVIESMK.E	[342-351]
	FALSE	High	[K].LVDSVIESMKEFYPYLIDKK.[T]		6.44314e-12	5.95478e-05	1	1	1	MMCAP2_0163	MMCAP2_0163 [342-361]		2	2417.27	FALSE	Myco	9405947			High	High	4.546e-05	2.583e-07	5.74	121.11	Used	Used	K.LVDSVIESMKEFYPYLIDKK.T	[342-361]
	FALSE	High	[K].LVDSVIESMKEFYPYLIDKK.[T]	1xOxidation [M9]	4.41637e-15	5.95478e-05	1	1	3	MMCAP2_0163	MMCAP2_0163 [342-361]		2	2433.26	FALSE	Myco	5.12889e+06			High	High	4.546e-05	1.19e-08	6.96	96.07	Used	Not Used	K.LVDSVIESMKEFYPYLIDKK.T	[342-361]
	FALSE	High	[K].IWLDFFISK.[N]		0.00148866	0.000186959	1	1	1	MMCAP2_0163	MMCAP2_0163 [12-20]		0	1168.64	FALSE	Myco	3.87615e+06			High	High	0.0001262	0.0008704	2.41	125.27	Used	Used	K.IWLDFFISK.N	[12-20]
	FALSE	High	[K].IYKDQAEIIIDK.[Y]		6.9163e-07	5.95478e-05	1	1	2	MMCAP2_0163	MMCAP2_0163 [725-736]		1	1448.8	FALSE	Myco	1.90962e+06			High	High	4.546e-05	3.315e-05	4	56.76	Used	Used	K.IYKDQAEIIIDK.Y	[725-736]
	FALSE	High	[K].IYKDQAEIIIDKYNQNK.[D]		4.8008e-12	5.95478e-05	1	1	4	MMCAP2_0163	MMCAP2_0163 [725-741]		2	2096.1	FALSE	Myco	8962309			High	High	4.546e-05	2.284e-07	4.25	64.32	Used	Used	K.IYKDQAEIIIDKYNQNK.D	[725-741]
	FALSE	High	[K].LYITVFNEDTEAYNIWK.[D]		0.282906	0.00833369	1	1	1	MMCAP2_0163	MMCAP2_0163 [125-141]		0	2119.04	FALSE	Myco			No Quan Values	High	High	0.00406	0.0723	0.76		Not Used	Not Used	K.LYITVFNEDTEAYNIWK.D	[125-141]
	FALSE	High	[K].LYITVFNEDTEAYNIWKDVIK.[I]		0.00423715	0.000572813	1	1	1	MMCAP2_0163	MMCAP2_0163 [125-145]		1	2574.31	FALSE	Myco			No Quan Values	High	High	0.000302	0.001832	1.65		Not Used	Not Used	K.LYITVFNEDTEAYNIWKDVIK.I	[125-145]
	FALSE	High	[R].MDFTYHR.[L]		0.0118665	0.00114352	1	1	1	MMCAP2_0163	MMCAP2_0163 [606-612]		0	969.425	FALSE	Myco	1.62919e+06			High	High	0.0006116	0.00404	1.92	42.88	Used	Used	R.MDFTYHR.L	[606-612]
	FALSE	High	[R].MDFTYHR.[L]	1xOxidation [M1]	0.000592432	0.000116773	1	1	3	MMCAP2_0163	MMCAP2_0163 [606-612]		0	985.42	FALSE	Myco	2.6135e+06			High	High	0.0001049	0.0004866	1.06	29.75	Used	Not Used	R.MDFTYHR.L	[606-612]
	FALSE	High	[K].NDQLENIYLQIK.[N]		4.06734e-07	5.95478e-05	1	1	6	MMCAP2_0163	MMCAP2_0163 [746-757]		0	1490.78	FALSE	Myco	9849207			High	High	4.546e-05	2.679e-05	4.1	96.21	Used	Used	K.NDQLENIYLQIK.N	[746-757]
	FALSE	High	[K].NHSGTHMIHYALR.[E]		5.35449e-08	5.95478e-05	1	1	4	MMCAP2_0163	MMCAP2_0163 [573-585]		0	1536.75	FALSE	Myco	3938806			High	High	4.546e-05	1.159e-05	3.88	30.14	Used	Used	K.NHSGTHMIHYALR.E	[573-585]
	FALSE	High	[K].NHSGTHMIHYALR.[E]	1xOxidation [M7]	3.33577e-07	5.95478e-05	1	1	5	MMCAP2_0163	MMCAP2_0163 [573-585]		0	1552.74	FALSE	Myco	5749983			High	High	4.546e-05	2.47e-05	3.42	23.87	Used	Not Used	K.NHSGTHMIHYALR.E	[573-585]
	FALSE	High	[K].NHYFLETVSLIPVDDPSLLWINSGVATLKPYFDGRK.[T]		0.110061	0.00433316	1	1	1	MMCAP2_0163	MMCAP2_0163 [21-56]		1	4105.14	FALSE	Myco			No Quan Values	High	High	0.002176	0.02847	2.39		Not Used	Not Used	K.NHYFLETVSLIPVDDPSLLWINSGVATLKPYFDGRK.T	[21-56]
	FALSE	High	[K].NIDTGAGLER.[F]		0.000210151	0.000116773	1	1	2	MMCAP2_0163	MMCAP2_0163 [227-236]		0	1045.53	FALSE	Myco	18301330			High	High	9.092e-05	0.0002825	2.73	41.71	Used	Used	K.NIDTGAGLER.F	[227-236]
	FALSE	High	[K].NITINKDNLLVIK.[D]		6.95933e-09	5.95478e-05	1	1	4	MMCAP2_0163	MMCAP2_0163 [758-770]		1	1497.9	FALSE	Myco	1.01367e+07			High	High	4.546e-05	4.937e-06	4.01	79.93	Used	Used	K.NITINKDNLLVIK.D	[758-770]
	FALSE	High	[K].NITINKDNLLVIKDLLDK.[L]		7.61206e-08	5.95478e-05	1	1	1	MMCAP2_0163	MMCAP2_0163 [758-775]		2	2082.22	FALSE	Myco			No Quan Values	High	High	4.546e-05	1.342e-05	4.46		Not Used	Not Used	K.NITINKDNLLVIKDLLDK.L	[758-775]
	FALSE	High	[K].QAFLYK.[L]		0.0196863	0.0014767	1	1	4	MMCAP2_0163	MMCAP2_0163 [336-341]		0	769.424	FALSE	Myco	32219976			High	High	0.0007325	0.006111	1.93	45.82	Used	Used	K.QAFLYK.L	[336-341]
	FALSE	High	[K].QLADDLR.[N]		0.0050658	0.000685874	1	1	5	MMCAP2_0163	MMCAP2_0163 [828-834]		0	830.437	FALSE	Myco	2.47473e+07			High	High	0.0003834	0.002099	1.29	41.73	Used	Used	K.QLADDLR.N	[828-834]
	FALSE	High	[K].QNELFTK.[L]		0.0303714	0.00196652	1	1	1	MMCAP2_0163	MMCAP2_0163 [455-461]		0	879.457	FALSE	Myco	6932141			High	High	0.0009736	0.008876	0.84	39.21	Used	Used	K.QNELFTK.L	[455-461]
	FALSE	High	[R].QTYFCSLEESVK.[K]	1xCarbamidomethyl [C5]	3.81544e-06	5.95478e-05	1	1	3	MMCAP2_0163	MMCAP2_0163 [637-648]		0	1490.68	FALSE	Myco	3.08412e+06			High	High	4.546e-05	6.417e-05	2.51	81.09	Used	Used	R.QTYFCSLEESVK.K	[637-648]
	FALSE	High	[R].QTYFCSLEESVKK.[H]	1xCarbamidomethyl [C5]	5.5634e-09	5.95478e-05	1	1	2	MMCAP2_0163	MMCAP2_0163 [637-649]		1	1618.78	FALSE	Myco	12780573			High	High	4.546e-05	4.492e-06	4.26	66.87	Used	Used	R.QTYFCSLEESVKK.H	[637-649]
	FALSE	High	[K].QVESITDQEAFVILDK.[T]		2.48448e-11	5.95478e-05	1	1	3	MMCAP2_0163	MMCAP2_0163 [490-505]		0	1834.94	FALSE	Myco	4.13742e+06			High	High	4.546e-05	4.579e-07	4.78	105.62	Used	Used	K.QVESITDQEAFVILDK.T	[490-505]
	FALSE	High	[K].QVESITDQEAFVILDKTPFYAEK.[G]		8.37252e-15	5.95478e-05	1	1	4	MMCAP2_0163	MMCAP2_0163 [490-512]		1	2671.35	FALSE	Myco	11102112			High	High	4.546e-05	1.559e-08	7.04	118.65	Used	Used	K.QVESITDQEAFVILDKTPFYAEK.G	[490-512]
	FALSE	High	[K].TLVEQTIKDEEEK.[F]		1.16824e-09	5.95478e-05	1	1	7	MMCAP2_0163	MMCAP2_0163 [362-374]		1	1561.8	FALSE	Myco	1.56939e+07			High	High	4.546e-05	2.328e-06	4.21	51.73	Used	Used	K.TLVEQTIKDEEEK.F	[362-374]
	FALSE	High	[K].TLVEQTIKDEEEKFLK.[T]		9.33718e-12	5.95478e-05	1	1	7	MMCAP2_0163	MMCAP2_0163 [362-377]		2	1950.04	FALSE	Myco	57103924			High	High	4.546e-05	3.021e-07	4.91	92.3	Used	Used	K.TLVEQTIKDEEEKFLK.T	[362-377]
	FALSE	High	[R].TNDIENVGVTAR.[H]		2.64967e-07	5.95478e-05	1	1	8	MMCAP2_0163	MMCAP2_0163 [72-83]		0	1288.65	FALSE	Myco	60679888			High	High	4.546e-05	2.249e-05	3.33	50.62	Used	Used	R.TNDIENVGVTAR.H	[72-83]
	FALSE	High	[K].TPFYAEK.[G]		0.00225001	0.000324526	1	1	4	MMCAP2_0163	MMCAP2_0163 [506-512]		0	855.425	FALSE	Myco	19227262			High	High	0.0001718	0.001155	2.69	39.32	Used	Used	K.TPFYAEK.G	[506-512]
	FALSE	High	[K].TVNEYLNEQFK.[I]		2.87956e-06	5.95478e-05	1	1	5	MMCAP2_0163	MMCAP2_0163 [714-724]		0	1384.67	FALSE	Myco	23174512			High	High	4.546e-05	5.784e-05	2.86	69.37	Used	Used	K.TVNEYLNEQFK.I	[714-724]
	FALSE	High	[K].VEQLTNDQFK.[Y]		8.50788e-05	0.000116773	1	1	1	MMCAP2_0163	MMCAP2_0163 [260-269]		0	1221.61	FALSE	Myco	3.85656e+06			High	High	9.092e-05	0.0001912	2.25	48.57	Used	Used	K.VEQLTNDQFK.Y	[260-269]
	FALSE	High	[K].VESEFTGWSETSR.[D]		4.62196e-08	5.95478e-05	1	1	2	MMCAP2_0163	MMCAP2_0163 [464-476]		0	1514.68	FALSE	Myco	1.35696e+06			High	High	4.546e-05	1.092e-05	3.09	69.59	Used	Used	K.VESEFTGWSETSR.D	[464-476]
	FALSE	High	[K].VIADHIR.[A]		0.0158332	0.00129319	1	1	3	MMCAP2_0163	MMCAP2_0163 [291-297]		0	823.478	FALSE	Myco	19366452			High	High	0.0006828	0.005094	0.84	25.96	Used	Used	K.VIADHIR.A	[291-297]
	FALSE	High	[K].VIYMFTDQK.[Q]		0.000489252	0.000116773	1	1	5	MMCAP2_0163	MMCAP2_0163 [481-489]		0	1144.57	FALSE	Myco	7393469			High	High	0.0001049	0.0004362	1.81	73.45	Used	Used	K.VIYMFTDQK.Q	[481-489]
	FALSE	High	[K].VIYMFTDQK.[Q]	1xOxidation [M4]	4.28535e-05	0.000116773	1	1	12	MMCAP2_0163	MMCAP2_0163 [481-489]		0	1160.57	FALSE	Myco	1.24166e+07			High	High	9.092e-05	0.0001483	2.53	58.95	Used	Not Used	K.VIYMFTDQK.Q	[481-489]
	FALSE	High	[K].VIYMFTDQKQVESITDQEAFVILDK.[T]		7.37095e-10	5.95478e-05	1	1	1	MMCAP2_0163	MMCAP2_0163 [481-505]		1	2960.5	FALSE	Myco			No Quan Values	High	High	4.546e-05	1.917e-06	5		Not Used	Not Used	K.VIYMFTDQKQVESITDQEAFVILDK.T	[481-505]
	FALSE	High	[K].VIYMFTDQKQVESITDQEAFVILDK.[T]	1xOxidation [M4]	7.36904e-16	5.95478e-05	1	1	1	MMCAP2_0163	MMCAP2_0163 [481-505]		1	2976.49	FALSE	Myco	621605			High	High	4.546e-05	5.025e-09	8.46	119.12	Used	Not Used	K.VIYMFTDQKQVESITDQEAFVILDK.T	[481-505]
	FALSE	High	[K].VIYMFTDQKQVESITDQEAFVILDKTPFYAEK.[G]		3.44241e-12	5.95478e-05	1	1	1	MMCAP2_0163	MMCAP2_0163 [481-512]		2	3796.9	FALSE	Myco			No Quan Values	High	High	4.546e-05	1.984e-07	6.93		Not Used	Not Used	K.VIYMFTDQKQVESITDQEAFVILDKTPFYAEK.G	[481-512]
	FALSE	High	[K].VIYMFTDQKQVESITDQEAFVILDKTPFYAEK.[G]	1xOxidation [M4]	1.01518e-06	5.95478e-05	1	1	1	MMCAP2_0163	MMCAP2_0163 [481-512]		2	3812.9	FALSE	Myco	1.08603e+06			High	High	4.546e-05	3.868e-05	4.53	122.07	Used	Not Used	K.VIYMFTDQKQVESITDQEAFVILDKTPFYAEK.G	[481-512]
	FALSE	High	[K].VNDLITANK.[L]		0.000179023	0.000116773	1	1	5	MMCAP2_0163	MMCAP2_0163 [787-795]		0	987.547	FALSE	Myco	31399878			High	High	9.092e-05	0.0002628	3.07	41.44	Used	Used	K.VNDLITANK.L	[787-795]
	FALSE	High	[K].VNDLVNCR.[V]	1xCarbamidomethyl [C7]	0.000996703	0.000116773	1	1	2	MMCAP2_0163	MMCAP2_0163 [554-561]		0	989.483	FALSE	Myco	20578244			High	High	0.0001049	0.0006664	1.07	34.87	Used	Used	K.VNDLVNCR.V	[554-561]
	FALSE	High	[K].VNDLVNCRVDEEKR.[I]	1xCarbamidomethyl [C7]	5.53727e-05	0.000116773	1	1	4	MMCAP2_0163	MMCAP2_0163 [554-567]		2	1745.86	FALSE	Myco	8.05847e+06			High	High	9.092e-05	0.0001626	4.2	34.71	Used	Used	K.VNDLVNCRVDEEKR.I	[554-567]
	FALSE	High	[K].YDEIVR.[V]		0.047835	0.00266805	1	1	2	MMCAP2_0163	MMCAP2_0163 [660-665]		0	794.404	FALSE	Myco	9760104			High	High	0.001239	0.01321	2.05	36.86	Used	Used	K.YDEIVR.V	[660-665]
	FALSE	High	[K].YKDLTPSLNK.[D]		1.13902e-05	0.000116773	1	1	4	MMCAP2_0163	MMCAP2_0163 [799-808]		1	1178.64	FALSE	Myco	1.25949e+07			High	High	7.987e-05	9.439e-05	2.54	41.36	Used	Used	K.YKDLTPSLNK.D	[799-808]
	FALSE	High	[K].YKDLTPSLNKDNINEIR.[L]		1.70402e-08	5.95478e-05	1	1	3	MMCAP2_0163	MMCAP2_0163 [799-815]		2	2033.07	FALSE	Myco	1.37107e+07			High	High	4.546e-05	7.183e-06	5.03	60.98	Used	Used	K.YKDLTPSLNKDNINEIR.L	[799-815]
	FALSE	High	[K].YSIDNYFNPNK.[K]		3.62513e-06	5.95478e-05	1	1	2	MMCAP2_0163	MMCAP2_0163 [270-280]		0	1374.63	FALSE	Myco	2.53113e+06			High	High	4.546e-05	6.309e-05	3.71	80.09	Used	Used	K.YSIDNYFNPNK.K	[270-280]
	FALSE	High	[K].YSIDNYFNPNKK.[Q]		4.65162e-08	5.95478e-05	1	1	6	MMCAP2_0163	MMCAP2_0163 [270-281]		1	1502.73	FALSE	Myco	27832044			High	High	4.546e-05	1.096e-05	4.04	65.46	Used	Used	K.YSIDNYFNPNKK.Q	[270-281]
FALSE	High	Master Protein	MMCAP2_0225	MMCAP2_0225	0	FALSE	Myco	649.752	96	59	1041	59	370	41.9	5.66	2582.33	59	other metabolic processes		other molecular function		Pf00676	58110254	A0A014L4D6; MMCAP2_0225	pdhA				0	1.01019e+10		High	1
	Checked	Confidence	Annotated Sequence	Modifications	Qvality PEP	Qvality q-value	# Protein Groups	# Proteins	# PSMs	Master Protein Accessions	Positions in Master Proteins	Modifications in Master Proteins	# Missed Cleavages	Theo. MH+ [Da]	Contaminant	Marked as	Abundances (Grouped): Mmc11	Abundances (Grouped) CV [%]: Mmc11	Quan Info	Found in Sample: [S9] F9: Sample, Mmc11	Confidence (by Search Engine): Sequest HT	Percolator q-Value (by Search Engine): Sequest HT	Percolator PEP (by Search Engine): Sequest HT	XCorr (by Search Engine): Sequest HT	Top Apex RT [min]	Quan Usage	Quan Ratio Usage	Sequence in Protein	Positions in Proteins
	FALSE	High	[K].APEGVNCLPPNIVIGSQYSQATGIAFAEK.[Y]	1xCarbamidomethyl [C7]	6.30512e-16	5.95478e-05	1	1	12	MMCAP2_0225	MMCAP2_0225 [124-152]		0	3031.52	FALSE	Myco	2.24608e+07			High	High	4.546e-05	2.09e-09	7.44	119.62	Used	Used	K.APEGVNCLPPNIVIGSQYSQATGIAFAEK.Y	[124-152]
	FALSE	High	[K].DGKVINPK.[L]		0.0706776	0.00344304	1	1	1	MMCAP2_0225	MMCAP2_0225 [21-28]		1	870.504	FALSE	Myco			No Quan Values	High	High	0.001709	0.01888	1.36		Not Used	Not Used	K.DGKVINPK.L	[21-28]
	FALSE	High	[K].EAKEFFEK.[Y]		0.033356	0.00205939	1	1	1	MMCAP2_0225	MMCAP2_0225 [353-360]		1	1027.51	FALSE	Myco	404097			High	High	0.001005	0.009608	1.36	34.83	Used	Used	K.EAKEFFEK.Y	[353-360]
	FALSE	High	[K].EAKEFFEKYPESK.[E]		1.22161e-10	5.95478e-05	1	1	9	MMCAP2_0225	MMCAP2_0225 [353-365]		2	1631.8	FALSE	Myco	1.56721e+07			High	High	4.546e-05	8.976e-07	4.44	44.98	Used	Used	K.EAKEFFEKYPESK.E	[353-365]
	FALSE	High	[K].EFFEKYPESK.[E]		3.69524e-07	5.95478e-05	1	1	23	MMCAP2_0225	MMCAP2_0225 [356-365]		1	1303.62	FALSE	Myco	5.87021e+08			High	High	4.546e-05	2.573e-05	2.87	49.96	Used	Used	K.EFFEKYPESK.E	[356-365]
	FALSE	High	[K].EVVEYVR.[K]		0.00827272	0.000840405	1	1	18	MMCAP2_0225	MMCAP2_0225 [240-246]		0	893.473	FALSE	Myco	7.83775e+08			High	High	0.0004734	0.003043	1.54	43.89	Used	Used	K.EVVEYVR.K	[240-246]
	FALSE	High	[K].EVVEYVRK.[G]		0.00190682	0.000186959	1	1	3	MMCAP2_0225	MMCAP2_0225 [240-247]		1	1021.57	FALSE	Myco	14903004			High	High	0.0001262	0.001031	2.63	30.02	Used	Used	K.EVVEYVRK.G	[240-247]
	FALSE	High	[K].FDPLKNEK.[V]		0.00107501	0.000116773	1	1	9	MMCAP2_0225	MMCAP2_0225 [7-14]		1	990.525	FALSE	Myco	1.2645e+08			High	High	0.0001049	0.0007008	2.28	34.91	Used	Used	K.FDPLKNEK.V	[7-14]
	FALSE	High	[K].FDPLIR.[L]		0.0260724	0.00182548	1	1	10	MMCAP2_0225	MMCAP2_0225 [285-290]		0	760.435	FALSE	Myco	5.60628e+08			High	High	0.0008893	0.007758	1.17	65.75	Used	Used	K.FDPLIR.L	[285-290]
	FALSE	High	[K].GEFEEMSK.[F]		0.00273323	0.000383662	1	1	10	MMCAP2_0225	MMCAP2_0225 [277-284]		0	956.403	FALSE	Myco	131957312			High	High	0.0002133	0.001334	2.14	37.7	Used	Used	K.GEFEEMSK.F	[277-284]
	FALSE	High	[K].GEFEEMSK.[F]	1xOxidation [M6]	0.00111637	0.000116773	1	1	84	MMCAP2_0225	MMCAP2_0225 [277-284]		0	972.398	FALSE	Myco	1.08051e+08			High	High	0.0001049	0.0007172	1.49	23.52	Used	Not Used	K.GEFEEMSK.F	[277-284]
	FALSE	High	[K].GEFEEMSKFDPLIR.[L]		8.32345e-10	5.95478e-05	1	1	7	MMCAP2_0225	MMCAP2_0225 [277-290]		1	1697.82	FALSE	Myco	6.93958e+07			High	High	4.546e-05	2.015e-06	4.15	99.88	Used	Used	K.GEFEEMSKFDPLIR.L	[277-290]
	FALSE	High	[K].GEFEEMSKFDPLIR.[L]	1xOxidation [M6]	1.18328e-09	5.95478e-05	1	1	44	MMCAP2_0225	MMCAP2_0225 [277-290]		1	1713.82	FALSE	Myco	109201335			High	High	4.546e-05	2.341e-06	4.17	78.02	Used	Not Used	K.GEFEEMSKFDPLIR.L	[277-290]
	FALSE	High	[K].GIATGIPSIIVDGNDYLACIGVFK.[E]	1xCarbamidomethyl [C19]	2.82383e-10	5.95478e-05	1	1	7	MMCAP2_0225	MMCAP2_0225 [216-239]		0	2493.31	FALSE	Myco	108852896			High	High	4.546e-05	1.277e-06	4.5	126.24	Used	Used	K.GIATGIPSIIVDGNDYLACIGVFK.E	[216-239]
	FALSE	High	[K].GIATGIPSIIVDGNDYLACIGVFKEVVEYVR.[K]	1xCarbamidomethyl [C19]	6.30512e-16	5.95478e-05	1	1	3	MMCAP2_0225	MMCAP2_0225 [216-246]		1	3367.76	FALSE	Myco	25309362			High	High	4.546e-05	1.657e-09	5.69	126.49	Used	Used	K.GIATGIPSIIVDGNDYLACIGVFKEVVEYVR.K	[216-246]
	FALSE	High	[K].GNGPVLVECDTYR.[L]	1xCarbamidomethyl [C9]	3.23077e-07	5.95478e-05	1	1	2	MMCAP2_0225	MMCAP2_0225 [248-260]		0	1479.69	FALSE	Myco	30866774			High	High	4.546e-05	2.439e-05	3.53	61.66	Used	Used	K.GNGPVLVECDTYR.L	[248-260]
	FALSE	High	[R].KGNGPVLVECDTYR.[L]	1xCarbamidomethyl [C10]	2.21405e-12	5.95478e-05	1	1	8	MMCAP2_0225	MMCAP2_0225 [247-260]		1	1607.78	FALSE	Myco	3.40624e+08			High	High	4.546e-05	1.647e-07	3.76	47.08	Used	Used	R.KGNGPVLVECDTYR.L	[247-260]
	FALSE	High	[K].KTDHFVSGYR.[N]		4.36382e-07	5.95478e-05	1	1	15	MMCAP2_0225	MMCAP2_0225 [87-96]		1	1209.6	FALSE	Myco	3.26072e+08			High	High	4.546e-05	2.758e-05	2.73	24.29	Used	Used	K.KTDHFVSGYR.N	[87-96]
	FALSE	High	[K].KTGGVVVTTTGDGGSSEGETYEAMNFAK.[L]		6.30512e-16	5.95478e-05	1	1	1	MMCAP2_0225	MMCAP2_0225 [155-182]		1	2793.29	FALSE	Myco	5678587			High	High	4.546e-05	2.193e-10	9.57	74.4	Used	Used	K.KTGGVVVTTTGDGGSSEGETYEAMNFAK.L	[155-182]
	FALSE	High	[K].KTGGVVVTTTGDGGSSEGETYEAMNFAK.[L]	1xOxidation [M24]	6.30512e-16	5.95478e-05	1	1	1	MMCAP2_0225	MMCAP2_0225 [155-182]		1	2809.28	FALSE	Myco	1.50234e+06			High	High	4.546e-05	2.892e-09	7.73	61.92	Used	Not Used	K.KTGGVVVTTTGDGGSSEGETYEAMNFAK.L	[155-182]
	FALSE	High	[K].KVWSDEQEEK.[L]		3.16937e-07	5.95478e-05	1	1	7	MMCAP2_0225	MMCAP2_0225 [299-308]		1	1277.6	FALSE	Myco	44295738			High	High	4.546e-05	2.419e-05	3.27	24.03	Used	Used	K.KVWSDEQEEK.L	[299-308]
	FALSE	High	[K].KVWSDEQEEKLVAEHDK.[L]		4.58964e-14	5.95478e-05	1	1	3	MMCAP2_0225	MMCAP2_0225 [299-315]		2	2070.01	FALSE	Myco	2739493			High	High	4.546e-05	3.202e-08	7.59	45.96	Used	Used	K.KVWSDEQEEKLVAEHDK.L	[299-315]
	FALSE	High	[R].LGAHSSSDNPDVYRPK.[G]		1.04733e-14	5.95478e-05	1	1	44	MMCAP2_0225	MMCAP2_0225 [261-276]		0	1742.85	FALSE	Myco	1.40913e+09			High	High	4.546e-05	1.715e-08	5.63	30.29	Used	Used	R.LGAHSSSDNPDVYRPK.G	[261-276]
	FALSE	High	[K].LHEVPCVFVIENNK.[W]	1xCarbamidomethyl [C6]	3.48746e-10	5.95478e-05	1	1	34	MMCAP2_0225	MMCAP2_0225 [183-196]		0	1697.87	FALSE	Myco	3.6815e+08			High	High	4.546e-05	1.396e-06	4.48	77.16	Used	Used	K.LHEVPCVFVIENNK.W	[183-196]
	FALSE	High	[K].LHEVPCVFVIENNKWAISTAR.[S]	1xCarbamidomethyl [C6]	6.30512e-16	5.95478e-05	1	1	16	MMCAP2_0225	MMCAP2_0225 [183-203]		1	2483.29	FALSE	Myco	4.71462e+07			High	High	4.546e-05	8.514e-11	6.61	94.1	Used	Used	K.LHEVPCVFVIENNKWAISTAR.S	[183-203]
	FALSE	High	[R].LKQYLIDK.[K]		0.0004039	0.000116773	1	1	5	MMCAP2_0225	MMCAP2_0225 [291-298]		1	1020.61	FALSE	Myco	35173512			High	High	0.0001049	0.0003926	1.83	39.09	Used	Used	R.LKQYLIDK.K	[291-298]
	FALSE	High	[R].LKQYLIDKK.[V]		3.55624e-06	5.95478e-05	1	1	25	MMCAP2_0225	MMCAP2_0225 [291-299]		2	1148.7	FALSE	Myco	4.43477e+08			High	High	4.546e-05	6.253e-05	4.18	27.79	Used	Used	R.LKQYLIDKK.V	[291-299]
	FALSE	High	[R].LLSFLSSTGQEACEVAYINALNK.[K]	1xCarbamidomethyl [C13]	1.63867e-15	5.95478e-05	1	1	8	MMCAP2_0225	MMCAP2_0225 [64-86]		0	2528.27	FALSE	Myco	9.04255e+07			High	High	4.546e-05	7.821e-09	7.05	122.47	Used	Used	R.LLSFLSSTGQEACEVAYINALNK.K	[64-86]
	FALSE	High	[R].LLSFLSSTGQEACEVAYINALNKK.[T]	1xCarbamidomethyl [C13]	6.30512e-16	5.95478e-05	1	1	23	MMCAP2_0225	MMCAP2_0225 [64-87]		1	2656.37	FALSE	Myco	1.30904e+08			High	High	4.546e-05	8.777e-10	5.61	112.31	Used	Used	R.LLSFLSSTGQEACEVAYINALNKK.T	[64-87]
	FALSE	High	[K].IMHLSR.[R]		0.00449732	0.00063242	1	1	6	MMCAP2_0225	MMCAP2_0225 [44-49]		0	756.418	FALSE	Myco	45067524			High	High	0.0003445	0.001917	1.11	26.1	Used	Used	K.IMHLSR.R	[44-49]
	FALSE	High	[K].IMHLSR.[R]	1xOxidation [M2]	0.0136948	0.00114352	1	1	50	MMCAP2_0225	MMCAP2_0225 [44-49]		0	772.413	FALSE	Myco	7.11874e+07			High	High	0.0006116	0.004517	0.96	19.29	Used	Not Used	K.IMHLSR.R	[44-49]
	FALSE	High	[K].ISDQEVLEAYK.[I]		6.78422e-08	5.95478e-05	1	1	21	MMCAP2_0225	MMCAP2_0225 [33-43]		0	1294.65	FALSE	Myco	7.49414e+08			High	High	4.546e-05	1.279e-05	2.95	69.41	Used	Used	K.ISDQEVLEAYK.I	[33-43]
	FALSE	High	[K].ISDQEVLEAYKIMHLSR.[R]		9.10037e-13	5.95478e-05	1	1	2	MMCAP2_0225	MMCAP2_0225 [33-49]		1	2032.05	FALSE	Myco	1.27404e+06			High	High	4.546e-05	1.131e-07	6.51	96.21	Used	Used	K.ISDQEVLEAYKIMHLSR.R	[33-49]
	FALSE	High	[K].ISDQEVLEAYKIMHLSR.[R]	1xOxidation [M13]	1.92402e-09	5.95478e-05	1	1	3	MMCAP2_0225	MMCAP2_0225 [33-49]		1	2048.05	FALSE	Myco	9.74096e+06			High	High	4.546e-05	2.872e-06	5.42	74.77	Used	Not Used	K.ISDQEVLEAYKIMHLSR.R	[33-49]
	FALSE	High	[K].LVADEFAWVEQNK.[N]		4.25274e-09	5.95478e-05	1	1	6	MMCAP2_0225	MMCAP2_0225 [316-328]		0	1548.77	FALSE	Myco	6.77976e+06			High	High	4.546e-05	4.007e-06	4.02	99.07	Used	Used	K.LVADEFAWVEQNK.N	[316-328]
	FALSE	High	[K].LVADEFAWVEQNKNYDLIDIFK.[Y]		5.18327e-13	5.95478e-05	1	1	3	MMCAP2_0225	MMCAP2_0225 [316-337]		1	2670.34	FALSE	Myco	24002156			High	High	4.546e-05	8.911e-08	6.64	125.16	Used	Used	K.LVADEFAWVEQNKNYDLIDIFK.Y	[316-337]
	FALSE	High	[K].LVAEHDKLVADEFAWVEQNK.[N]		6.30512e-16	5.95478e-05	1	1	8	MMCAP2_0225	MMCAP2_0225 [309-328]		1	2341.18	FALSE	Myco	4.00981e+07			High	High	4.546e-05	2.725e-10	9	89.7	Used	Used	K.LVAEHDKLVADEFAWVEQNK.N	[309-328]
	FALSE	High	[K].LVAEHDKLVADEFAWVEQNKNYDLIDIFK.[Y]		6.30512e-16	5.95478e-05	1	1	3	MMCAP2_0225	MMCAP2_0225 [309-337]		2	3462.76	FALSE	Myco	146483410			High	High	4.54607e-05	3.81882e-15	10.64	122.03	Used	Used	K.LVAEHDKLVADEFAWVEQNKNYDLIDIFK.Y	[309-337]
	FALSE	High	[K].MDIFLEEQYK.[E]		7.32589e-06	0.000116773	1	1	4	MMCAP2_0225	MMCAP2_0225 [343-352]		0	1315.62	FALSE	Myco	7907672			High	High	7.987e-05	8.107e-05	3.78	90.58	Used	Used	K.MDIFLEEQYK.E	[343-352]
	FALSE	High	[K].MDIFLEEQYK.[E]	1xOxidation [M1]	1.38001e-05	0.000116773	1	1	3	MMCAP2_0225	MMCAP2_0225 [343-352]		0	1331.62	FALSE	Myco	5.59965e+06			High	High	7.987e-05	0.0001009	3.27	77.62	Used	Not Used	K.MDIFLEEQYK.E	[343-352]
	FALSE	High	[K].MDIFLEEQYKEAK.[E]		2.13135e-09	5.95478e-05	1	1	2	MMCAP2_0225	MMCAP2_0225 [343-355]		1	1643.8	FALSE	Myco	2.28577e+07			High	High	4.546e-05	3e-06	5.05	75.39	Used	Used	K.MDIFLEEQYKEAK.E	[343-355]
	FALSE	High	[K].MDIFLEEQYKEAK.[E]	1xOxidation [M1]	1.8048e-09	5.95478e-05	1	1	16	MMCAP2_0225	MMCAP2_0225 [343-355]		1	1659.79	FALSE	Myco	3.03333e+07			High	High	4.546e-05	2.792e-06	3.76	64.97	Used	Not Used	K.MDIFLEEQYKEAK.E	[343-355]
	FALSE	High	[K].MDIFLEEQYKEAKEFFEK.[Y]	1xOxidation [M1]	0.0132728	0.00114352	1	1	1	MMCAP2_0225	MMCAP2_0225 [343-360]		2	2340.11	FALSE	Myco	404921			High	High	0.0006116	0.00442	2.33	106.21	Used	Not Used	K.MDIFLEEQYKEAKEFFEK.Y	[343-360]
	FALSE	High	[-].MTYLGKFDPLKNEK.[V]	1xOxidation [M1]	4.19962e-06	5.95478e-05	1	1	1	MMCAP2_0225	MMCAP2_0225 [1-14]		2	1699.87	FALSE	Myco	1.25679e+06			High	High	4.546e-05	6.648e-05	2.6	60.87	Used	Not Used	-.MTYLGKFDPLKNEK.V	[1-14]
	FALSE	High	[K].NEKVCVLDKDGK.[V]	1xCarbamidomethyl [C5]	0.0031028	0.000383662	1	1	1	MMCAP2_0225	MMCAP2_0225 [12-23]		2	1404.72	FALSE	Myco			No Quan Values	High	High	0.0002133	0.001458	1.94		Not Used	Not Used	K.NEKVCVLDKDGK.V	[12-23]
	FALSE	High	[R].NIMLYWIGNEAGGK.[A]		5.15289e-08	5.95478e-05	1	1	19	MMCAP2_0225	MMCAP2_0225 [110-123]		0	1565.78	FALSE	Myco	7.50318e+07			High	High	4.546e-05	1.143e-05	4.55	111.14	Used	Used	R.NIMLYWIGNEAGGK.A	[110-123]
	FALSE	High	[R].NIMLYWIGNEAGGK.[A]	1xOxidation [M3]	2.9159e-09	5.95478e-05	1	1	80	MMCAP2_0225	MMCAP2_0225 [110-123]		0	1581.77	FALSE	Myco	5.76857e+07			High	High	4.546e-05	3.418e-06	3.66	99.18	Used	Not Used	R.NIMLYWIGNEAGGK.A	[110-123]
	FALSE	High	[R].NIMLYWIGNEAGGKAPEGVNCLPPNIVIGSQYSQATGIAFAEK.[Y]	1xCarbamidomethyl [C21]	5.21972e-07	5.95478e-05	1	1	1	MMCAP2_0225	MMCAP2_0225 [110-152]		1	4578.28	FALSE	Myco	2.61653e+06			High	High	4.546e-05	2.961e-05	7.33	124.15	Used	Used	R.NIMLYWIGNEAGGKAPEGVNCLPPNIVIGSQYSQATGIAFAEK.Y	[110-152]
	FALSE	High	[R].NIMLYWIGNEAGGKAPEGVNCLPPNIVIGSQYSQATGIAFAEK.[Y]	1xCarbamidomethyl [C21]; 1xOxidation [M3]	0.288541	0.00842074	1	1	1	MMCAP2_0225	MMCAP2_0225 [110-152]		1	4594.27	FALSE	Myco			No Quan Values	High	High	0.004092	0.07366	2.29		Not Used	Not Used	R.NIMLYWIGNEAGGKAPEGVNCLPPNIVIGSQYSQATGIAFAEK.Y	[110-152]
	FALSE	High	[R].NNAGWLAMGQLIR.[N]		3.08931e-07	5.95478e-05	1	1	12	MMCAP2_0225	MMCAP2_0225 [97-109]		0	1443.75	FALSE	Myco	1.31951e+08			High	High	4.546e-05	2.394e-05	4.14	108.73	Used	Used	R.NNAGWLAMGQLIR.N	[97-109]
	FALSE	High	[R].NNAGWLAMGQLIR.[N]	1xOxidation [M8]	5.35449e-08	5.95478e-05	1	1	73	MMCAP2_0225	MMCAP2_0225 [97-109]		0	1459.75	FALSE	Myco	7.26892e+07			High	High	4.546e-05	1.159e-05	4.55	85.66	Used	Not Used	R.NNAGWLAMGQLIR.N	[97-109]
	FALSE	High	[K].NYDLIDIFK.[Y]		0.000195839	0.000116773	1	1	4	MMCAP2_0225	MMCAP2_0225 [329-337]		0	1140.59	FALSE	Myco	76057584			High	High	9.092e-05	0.0002734	2.69	120.2	Used	Used	K.NYDLIDIFK.Y	[329-337]
	FALSE	High	[K].NYDLIDIFKYQYDK.[M]		2.77073e-08	5.95478e-05	1	1	1	MMCAP2_0225	MMCAP2_0225 [329-342]		1	1837.9	FALSE	Myco	1.32765e+06			High	High	4.546e-05	8.812e-06	4.49	116.57	Used	Used	K.NYDLIDIFKYQYDK.M	[329-342]
	FALSE	High	[R].QDIYQNTMQR.[Q]		3.05184e-05	0.000116773	1	1	1	MMCAP2_0225	MMCAP2_0225 [51-60]		0	1296.6	FALSE	Myco	4963926			High	High	9.092e-05	0.0001317	3.57	44.22	Used	Used	R.QDIYQNTMQR.Q	[51-60]
	FALSE	High	[R].QDIYQNTMQR.[Q]	1xOxidation [M8]	2.25882e-05	0.000116773	1	1	4	MMCAP2_0225	MMCAP2_0225 [51-60]		0	1312.6	FALSE	Myco	3.72761e+06			High	High	9.092e-05	0.0001189	2.91	31.33	Used	Not Used	R.QDIYQNTMQR.Q	[51-60]
	FALSE	High	[K].QYLIDK.[K]		0.0273072	0.0018751	1	1	4	MMCAP2_0225	MMCAP2_0225 [293-298]		0	779.43	FALSE	Myco	37086784			High	High	0.0009424	0.008057	1.78	41.57	Used	Used	K.QYLIDK.K	[293-298]
	FALSE	High	[K].QYLIDKK.[V]		0.000895203	0.000116773	1	1	4	MMCAP2_0225	MMCAP2_0225 [293-299]		1	907.525	FALSE	Myco	54116728			High	High	0.0001049	0.0006243	2.42	27.61	Used	Used	K.QYLIDKK.V	[293-299]
	FALSE	High	[R].RQDIYQNTMQR.[Q]		1.2534e-09	5.95478e-05	1	1	7	MMCAP2_0225	MMCAP2_0225 [50-60]		1	1452.7	FALSE	Myco	1.62894e+08			High	High	4.546e-05	2.398e-06	3.18	32.23	Used	Used	R.RQDIYQNTMQR.Q	[50-60]
	FALSE	High	[R].RQDIYQNTMQR.[Q]	1xOxidation [M9]	7.90907e-09	5.95478e-05	1	1	63	MMCAP2_0225	MMCAP2_0225 [50-60]		1	1468.7	FALSE	Myco	1.59693e+08			High	High	4.546e-05	5.202e-06	2.51	23.94	Used	Not Used	R.RQDIYQNTMQR.Q	[50-60]
	FALSE	High	[R].SEQTKSINFAVK.[G]		0.00605631	0.000795955	1	1	1	MMCAP2_0225	MMCAP2_0225 [204-215]		1	1351.72	FALSE	Myco	1.26992e+06			High	High	0.0004216	0.002393	0.77	42.77	Used	Used	R.SEQTKSINFAVK.G	[204-215]
	FALSE	High	[K].SINFAVK.[G]		0.00670326	0.000840405	1	1	12	MMCAP2_0225	MMCAP2_0225 [209-215]		0	778.446	FALSE	Myco	8.42585e+08			High	High	0.0004412	0.002581	1.32	52.61	Used	Used	K.SINFAVK.G	[209-215]
	FALSE	High	[K].TDHFVSGYR.[N]		5.12742e-05	0.000116773	1	1	9	MMCAP2_0225	MMCAP2_0225 [88-96]		0	1081.51	FALSE	Myco	6.10031e+07			High	High	9.092e-05	0.000158	2.24	31.85	Used	Used	K.TDHFVSGYR.N	[88-96]
	FALSE	High	[K].TGGVVVTTTGDGGSSEGETYEAMNFAK.[L]		6.30512e-16	5.95478e-05	1	1	19	MMCAP2_0225	MMCAP2_0225 [156-182]		0	2665.19	FALSE	Myco	1.07052e+08			High	High	4.546e-05	2.032e-09	7.45	88.1	Used	Used	K.TGGVVVTTTGDGGSSEGETYEAMNFAK.L	[156-182]
	FALSE	High	[K].TGGVVVTTTGDGGSSEGETYEAMNFAK.[L]	1xOxidation [M23]	2.02377e-15	5.95478e-05	1	1	32	MMCAP2_0225	MMCAP2_0225 [156-182]		0	2681.19	FALSE	Myco	45498059			High	High	4.546e-05	8.561e-09	6.37	74.34	Used	Not Used	K.TGGVVVTTTGDGGSSEGETYEAMNFAK.L	[156-182]
	FALSE	High	[K].VCVLDKDGK.[V]	1xCarbamidomethyl [C2]	0.00016365	0.000116773	1	1	12	MMCAP2_0225	MMCAP2_0225 [15-23]		1	1033.53	FALSE	Myco	1.25022e+08			High	High	9.092e-05	0.0002518	2.59	26.29	Used	Used	K.VCVLDKDGK.V	[15-23]
	FALSE	High	[K].VCVLDKDGKVINPK.[L]	1xCarbamidomethyl [C2]	4.04018e-10	5.95478e-05	1	1	11	MMCAP2_0225	MMCAP2_0225 [15-28]		2	1584.88	FALSE	Myco	6.81613e+07			High	High	4.546e-05	1.486e-06	4.28	42.18	Used	Used	K.VCVLDKDGKVINPK.L	[15-28]
	FALSE	High	[K].VWSDEQEEK.[L]		0.000643564	0.000116773	1	1	6	MMCAP2_0225	MMCAP2_0225 [300-308]		0	1149.51	FALSE	Myco	1.53722e+08			High	High	0.0001049	0.0005104	2.15	29.84	Used	Used	K.VWSDEQEEK.L	[300-308]
	FALSE	High	[K].VWSDEQEEKLVAEHDK.[L]		6.78353e-09	5.95478e-05	1	1	9	MMCAP2_0225	MMCAP2_0225 [300-315]		1	1941.92	FALSE	Myco	38249827			High	High	4.546e-05	4.883e-06	5.5	53.6	Used	Used	K.VWSDEQEEKLVAEHDK.L	[300-315]
	FALSE	High	[K].VWSDEQEEKLVAEHDKLVADEFAWVEQNK.[N]		6.30512e-16	5.95478e-05	1	1	7	MMCAP2_0225	MMCAP2_0225 [300-328]		2	3471.67	FALSE	Myco	3.92354e+07			High	High	4.546e-05	3.356e-11	9.08	108.43	Used	Used	K.VWSDEQEEKLVAEHDKLVADEFAWVEQNK.N	[300-328]
	FALSE	High	[K].WAISTAR.[S]		0.0183388	0.00138763	1	1	8	MMCAP2_0225	MMCAP2_0225 [197-203]		0	804.436	FALSE	Myco	408135744			High	High	0.0007137	0.005749	2.16	49.17	Used	Used	K.WAISTAR.S	[197-203]
	FALSE	High	[K].YQYDKMDIFLEEQYK.[E]		4.95631e-13	5.95478e-05	1	1	19	MMCAP2_0225	MMCAP2_0225 [338-352]		1	2012.93	FALSE	Myco	3.04352e+07			High	High	4.546e-05	8.737e-08	6.21	93.51	Used	Used	K.YQYDKMDIFLEEQYK.E	[338-352]
	FALSE	High	[K].YQYDKMDIFLEEQYK.[E]	1xOxidation [M6]	1.22919e-12	5.95478e-05	1	1	20	MMCAP2_0225	MMCAP2_0225 [338-352]		1	2028.93	FALSE	Myco	2.41206e+07			High	High	4.546e-05	1.286e-07	5.96	77.38	Used	Not Used	K.YQYDKMDIFLEEQYK.E	[338-352]
	FALSE	High	[K].YQYDKMDIFLEEQYKEAK.[E]		6.30512e-16	5.95478e-05	1	1	10	MMCAP2_0225	MMCAP2_0225 [338-355]		2	2341.11	FALSE	Myco	1.52489e+08			High	High	4.546e-05	7.585e-10	7.88	84.38	Used	Used	K.YQYDKMDIFLEEQYKEAK.E	[338-355]
	FALSE	High	[K].YQYDKMDIFLEEQYKEAK.[E]	1xOxidation [M6]	6.30512e-16	5.95478e-05	1	1	29	MMCAP2_0225	MMCAP2_0225 [338-355]		2	2357.1	FALSE	Myco	6.23572e+07			High	High	4.546e-05	2.952e-10	7.15	68.37	Used	Not Used	K.YQYDKMDIFLEEQYKEAK.E	[338-355]
FALSE	High	Master Protein	MMCAP2_0154	MMCAP2_0154	0	FALSE	Myco	648.731	94	57	705	46	451	49.8	6.11	2060.24	57	protein metabolism	other cell component	other molecular function		Pf00883	58110187	A0A7Z7LB23; MMCAP2_0154					0	3.86264e+09		High	1
	Checked	Confidence	Annotated Sequence	Modifications	Qvality PEP	Qvality q-value	# Protein Groups	# Proteins	# PSMs	Master Protein Accessions	Positions in Master Proteins	Modifications in Master Proteins	# Missed Cleavages	Theo. MH+ [Da]	Contaminant	Marked as	Abundances (Grouped): Mmc11	Abundances (Grouped) CV [%]: Mmc11	Quan Info	Found in Sample: [S9] F9: Sample, Mmc11	Confidence (by Search Engine): Sequest HT	Percolator q-Value (by Search Engine): Sequest HT	Percolator PEP (by Search Engine): Sequest HT	XCorr (by Search Engine): Sequest HT	Top Apex RT [min]	Quan Usage	Quan Ratio Usage	Sequence in Protein	Positions in Proteins
	FALSE	High	[K].ADSVNADLTNAAK.[G]		1.48983e-08	5.95478e-05	1	1	9	MMCAP2_0154	MMCAP2_0154 [388-400]		0	1289.63	FALSE	Myco	175203733			High	High	4.546e-05	6.791e-06	3.41	46.66	Used	Used	K.ADSVNADLTNAAK.G	[388-400]
	FALSE	High	[K].AGRGQGVLVRTLFEIFNK.[-]		7.56353e-08	5.95478e-05	1	1	1	MMCAP2_0154	MMCAP2_0154 [434-451]		2	2005.13	FALSE	Myco	483949			High	High	4.546e-05	1.338e-05	3.45	111.52	Used	Used	K.AGRGQGVLVRTLFEIFNK.-	[434-451]
	FALSE	High	[K].AKEIEGIK.[V]		0.00439143	0.00063242	2	2	16	MMCAP2_0190; MMCAP2_0154	MMCAP2_0190 [169-176]; MMCAP2_0154 [169-176]		1	887.52	FALSE	Myco	1.19093e+08		Shared	High	High	0.0003445	0.00188	1.69	23.99	Not Used	Not Used	K.AKEIEGLK.V	[169-176]
	FALSE	High	[K].AKEIEGLKVTVLNK.[K]		1.97388e-09	5.95478e-05	1	1	3	MMCAP2_0154	MMCAP2_0154 [169-182]		2	1541.93	FALSE	Myco	3.96492e+06			High	High	4.546e-05	2.905e-06	4.31	55.15	Used	Used	K.AKEIEGLKVTVLNK.K	[169-182]
	FALSE	High	[K].AKVNVVGIGMFTDNR.[I]		1.58775e-11	5.95478e-05	2	2	5	MMCAP2_0190; MMCAP2_0154	MMCAP2_0190 [267-281]; MMCAP2_0154 [267-281]		1	1620.85	FALSE	Myco	1.53811e+07		Shared	High	High	4.546e-05	3.789e-07	4.4	81.22	Not Used	Not Used	K.AKVNVVGIGMFTDNR.I	[267-281]
	FALSE	High	[K].AKVNVVGIGMFTDNR.[I]	1xOxidation [M10]	6.65528e-08	5.95478e-05	2	2	7	MMCAP2_0190; MMCAP2_0154	MMCAP2_0190 [267-281]; MMCAP2_0154 [267-281]		1	1636.85	FALSE	Myco	16289792		Shared	High	High	4.546e-05	1.271e-05	4.67	68.67	Not Used	Not Used	K.AKVNVVGIGMFTDNR.I	[267-281]
	FALSE	High	[K].DAIEGIYESIAFETFDK.[V]		7.61049e-10	5.95478e-05	1	1	9	MMCAP2_0154	MMCAP2_0154 [90-106]		0	1947.92	FALSE	Myco	127654636			High	High	4.546e-05	1.939e-06	4.8	126.24	Used	Used	K.DAIEGIYESIAFETFDK.V	[90-106]
	FALSE	High	[K].DAIEGIYESIAFETFDKVSYK.[K]		1.08853e-12	5.95478e-05	1	1	5	MMCAP2_0154	MMCAP2_0154 [90-110]		1	2425.18	FALSE	Myco	1.93476e+07			High	High	4.546e-05	1.22e-07	6.35	125.02	Used	Used	K.DAIEGIYESIAFETFDKVSYK.K	[90-110]
	FALSE	High	[K].DAIEGIYESIAFETFDKVSYKK.[D]		2.34525e-12	5.95478e-05	1	1	4	MMCAP2_0154	MMCAP2_0154 [90-111]		2	2553.28	FALSE	Myco	23746683			High	High	4.546e-05	1.686e-07	6.28	121.87	Used	Used	K.DAIEGIYESIAFETFDKVSYKK.D	[90-111]
	FALSE	High	[K].DTKPNEVVYNLITSEDVK.[E]		3.55318e-15	5.95478e-05	1	1	6	MMCAP2_0154	MMCAP2_0154 [112-129]		0	2064.05	FALSE	Myco	5.19624e+07			High	High	4.546e-05	1.086e-08	5.69	99.88	Used	Used	K.DTKPNEVVYNLITSEDVK.E	[112-129]
	FALSE	High	[K].DTKPNEVVYNLITSEDVKELEQK.[E]		6.30512e-16	5.95478e-05	1	1	15	MMCAP2_0154	MMCAP2_0154 [112-134]		1	2691.37	FALSE	Myco	2.63054e+08			High	High	4.546e-05	2.558e-12	9.92	104.03	Used	Used	K.DTKPNEVVYNLITSEDVKELEQK.E	[112-134]
	FALSE	High	[K].DTKPNEVVYNLITSEDVKELEQKEAIK.[M]		6.30512e-16	5.95478e-05	1	1	5	MMCAP2_0154	MMCAP2_0154 [112-138]		2	3132.63	FALSE	Myco	8.58102e+07			High	High	4.546e-05	5.143e-12	9.06	102.32	Used	Used	K.DTKPNEVVYNLITSEDVKELEQKEAIK.M	[112-138]
	FALSE	High	[R].EAGSSTAAAFLSAFAEEKPFVHFDIAGTADK.[A]		6.30512e-16	5.95478e-05	1	1	5	MMCAP2_0154	MMCAP2_0154 [403-433]		0	3185.54	FALSE	Myco	344509416			High	High	4.546e-05	2.999e-10	8.58	123.26	Used	Used	R.EAGSSTAAAFLSAFAEEKPFVHFDIAGTADK.A	[403-433]
	FALSE	High	[K].EAIKMEFVNFAR.[M]		3.2515e-07	5.95478e-05	2	2	2	MMCAP2_0190; MMCAP2_0154	MMCAP2_0190 [135-146]; MMCAP2_0154 [135-146]		1	1454.75	FALSE	Myco	1.9778e+07		Shared	High	High	4.546e-05	2.443e-05	3.63	85.53	Not Used	Not Used	K.EAIKMEFVNFAR.M	[135-146]
	FALSE	High	[K].EAIKMEFVNFAR.[M]	1xOxidation [M5]	1.66114e-07	5.95478e-05	2	2	11	MMCAP2_0190; MMCAP2_0154	MMCAP2_0190 [135-146]; MMCAP2_0154 [135-146]		1	1470.74	FALSE	Myco	5.2321e+07		Shared	High	High	4.546e-05	1.858e-05	3.48	67.44	Not Used	Not Used	K.EAIKMEFVNFAR.M	[135-146]
	FALSE	High	[K].EELTLVCLTEVNNKPYVSDADLSTTFISEDK.[T]	1xCarbamidomethyl [C7]	3.57635e-14	5.95478e-05	1	1	1	MMCAP2_0154	MMCAP2_0154 [9-39]		0	3530.71	FALSE	Myco	2.33874e+06			High	High	4.546e-05	2.882e-08	8.13	121.69	Used	Used	K.EELTLVCLTEVNNKPYVSDADLSTTFISEDK.T	[9-39]
	FALSE	High	[K].EELTLVCLTEVNNKPYVSDADLSTTFISEDKTIYMVIK.[K]	1xCarbamidomethyl [C7]	0.0403097	0.00239128	1	1	1	MMCAP2_0154	MMCAP2_0154 [9-46]		1	4379.19	FALSE	Myco			No Quan Values	High	High	0.001159	0.01137	1.99		Not Used	Not Used	K.EELTLVCLTEVNNKPYVSDADLSTTFISEDKTIYMVIK.K	[9-46]
	FALSE	High	[K].EELTLVCLTEVNNKPYVSDADLSTTFISEDKTIYMVIKK.[D]	1xCarbamidomethyl [C7]	2.75467e-05	0.000116773	1	1	1	MMCAP2_0154	MMCAP2_0154 [9-47]		2	4507.29	FALSE	Myco	1.22649e+06			High	High	9.092e-05	0.0001271	5.07	121.71	Used	Used	K.EELTLVCLTEVNNKPYVSDADLSTTFISEDKTIYMVIKK.D	[9-47]
	FALSE	High	[R].EKQATEIWEASTLTGAMVIALGSFATGVFTNCDKR.[W]	1xCarbamidomethyl [C32]	1.12454e-05	0.000116773	1	1	2	MMCAP2_0154	MMCAP2_0154 [324-358]		2	3802.88	FALSE	Myco	2.3822e+06			High	High	7.987e-05	9.41e-05	3.08	126.25	Used	Used	R.EKQATEIWEASTLTGAMVIALGSFATGVFTNCDKR.W	[324-358]
	FALSE	High	[K].EIEGLKVTVLNK.[K]		0.00112341	0.000116773	1	1	2	MMCAP2_0154	MMCAP2_0154 [171-182]		1	1342.79	FALSE	Myco	3.23694e+06			High	High	0.0001049	0.0007207	2.78	68.82	Used	Used	K.EIEGLKVTVLNK.K	[171-182]
	FALSE	High	[K].EIEGLKVTVLNKK.[E]		7.18623e-08	5.95478e-05	1	1	2	MMCAP2_0154	MMCAP2_0154 [171-183]		2	1470.89	FALSE	Myco	5324637			High	High	4.546e-05	1.311e-05	4.8	54.3	Used	Used	K.EIEGLKVTVLNKK.E	[171-183]
	FALSE	High	[K].ELEQKEAIK.[M]		0.00160388	0.000186959	1	1	3	MMCAP2_0154	MMCAP2_0154 [130-138]		1	1087.6	FALSE	Myco	2658321			High	High	0.0001262	0.0009129	2.13	23.21	Used	Used	K.ELEQKEAIK.M	[130-138]
	FALSE	High	[K].FDMSGAAIMLSTVMALAK.[M]		2.85989e-11	5.95478e-05	2	2	2	MMCAP2_0190; MMCAP2_0154	MMCAP2_0190 [247-264]; MMCAP2_0154 [247-264]		0	1856.93	FALSE	Myco	4.76058e+06		Shared	High	High	4.546e-05	4.858e-07	4.94	126.65	Not Used	Not Used	K.FDMSGAAIMLSTVMALAK.M	[247-264]
	FALSE	High	[K].FDMSGAAIMLSTVMALAK.[M]	1xOxidation [M3]	6.00662e-10	5.95478e-05	2	2	3	MMCAP2_0190; MMCAP2_0154	MMCAP2_0190 [247-264]; MMCAP2_0154 [247-264]		0	1872.93	FALSE	Myco	3.7956e+06		Shared	High	High	4.546e-05	1.755e-06	4.76	126.65	Not Used	Not Used	K.FDMSGAAIMLSTVMALAK.M	[247-264]
	FALSE	High	[K].FDMSGAAIMLSTVMALAK.[M]	2xOxidation [M9; M]	3.86327e-10	5.95478e-05	2	2	6	MMCAP2_0190; MMCAP2_0154	MMCAP2_0190 [247-264]; MMCAP2_0154 [247-264]		0	1888.92	FALSE	Myco	1.57159e+07		Shared	High	High	4.546e-05	1.458e-06	5.27	126.03	Not Used	Not Used	K.FDMSGAAIMLSTVMALAK.M	[247-264]
	FALSE	High	[K].FDMSGAAIMLSTVMALAK.[M]	3xOxidation [M3; M9; M14]	2.40652e-10	5.95478e-05	2	2	6	MMCAP2_0190; MMCAP2_0154	MMCAP2_0190 [247-264]; MMCAP2_0154 [247-264]		0	1904.92	FALSE	Myco	2.25713e+06		Shared	High	High	4.546e-05	1.195e-06	4.58	104.25	Not Used	Not Used	K.FDMSGAAIMLSTVMALAK.M	[247-264]
	FALSE	High	[K].FNDKKEELTLVCLTEVNNKPYVSDADLSTTFISEDK.[T]	1xCarbamidomethyl [C12]	6.30512e-16	5.95478e-05	1	1	6	MMCAP2_0154	MMCAP2_0154 [4-39]		2	4163.04	FALSE	Myco	1.4444e+07			High	High	4.546e-05	2.052e-10	11.72	107.99	Used	Used	K.FNDKKEELTLVCLTEVNNKPYVSDADLSTTFISEDK.T	[4-39]
	FALSE	High	[K].FNINVDVDSFLVFFDMCGCKK.[D]	2xCarbamidomethyl [C17; C19]; 1xOxidation [M16]	0.313889	0.00920242	1	1	1	MMCAP2_0154	MMCAP2_0154 [69-89]		1	2571.17	FALSE	Myco			No Quan Values	High	High	0.004459	0.08052	1.21		Not Used	Not Used	K.FNINVDVDSFLVFFDMCGCKK.D	[69-89]
	FALSE	High	[K].FVSTNKFNINVDVDSFLVFFDMCGCKK.[D]	2xCarbamidomethyl [C23; C25]	3.03059e-07	5.95478e-05	1	1	1	MMCAP2_0154	MMCAP2_0154 [63-89]		2	3231.53	FALSE	Myco	1.64556e+06			High	High	4.546e-05	2.377e-05	3.9	125.18	Used	Used	K.FVSTNKFNINVDVDSFLVFFDMCGCKK.D	[63-89]
	FALSE	High	[K].FVSTNKFNINVDVDSFLVFFDMCGCKK.[D]	2xCarbamidomethyl [C23; C25]; 1xOxidation [M22]	3.58173e-05	0.000116773	1	1	1	MMCAP2_0154	MMCAP2_0154 [63-89]		2	3247.53	FALSE	Myco			No Quan Values	High	High	9.092e-05	0.0001393	3.25		Not Used	Not Used	K.FVSTNKFNINVDVDSFLVFFDMCGCKK.D	[63-89]
	FALSE	High	[K].GITFDSGGYNLKPSSAMEGMK.[F]		6.30512e-16	5.95478e-05	1	1	3	MMCAP2_0154	MMCAP2_0154 [226-246]		0	2190.02	FALSE	Myco	7.22106e+07			High	High	4.546e-05	1.572e-09	7.54	84.56	Used	Used	K.GITFDSGGYNLKPSSAMEGMK.F	[226-246]
	FALSE	High	[K].GITFDSGGYNLKPSSAMEGMK.[F]	1xOxidation [M]	3.22811e-15	5.95478e-05	1	1	44	MMCAP2_0154	MMCAP2_0154 [226-246]		0	2206.02	FALSE	Myco	6.19487e+07			High	High	4.546e-05	1.042e-08	5.39	75.83	Used	Not Used	K.GITFDSGGYNLKPSSAMEGMK.F	[226-246]
	FALSE	High	[K].GITFDSGGYNLKPSSAMEGMK.[F]	2xOxidation [M17; M20]	6.30512e-16	5.95478e-05	1	1	19	MMCAP2_0154	MMCAP2_0154 [226-246]		0	2222.01	FALSE	Myco	6.57303e+07			High	High	4.546e-05	2.336e-09	4.87	66.91	Used	Not Used	K.GITFDSGGYNLKPSSAMEGMK.F	[226-246]
	FALSE	High	[K].GREAGSSTAAAFLSAFAEEKPFVHFDIAGTADK.[A]		6.30512e-16	5.95478e-05	1	1	5	MMCAP2_0154	MMCAP2_0154 [401-433]		1	3398.67	FALSE	Myco	8.97786e+07			High	High	4.546e-05	1.174e-10	8.8	120.16	Used	Used	K.GREAGSSTAAAFLSAFAEEKPFVHFDIAGTADK.A	[401-433]
	FALSE	High	[K].KDAIEGIYESIAFETFDK.[V]		6.30512e-16	5.95478e-05	1	1	4	MMCAP2_0154	MMCAP2_0154 [89-106]		1	2076.02	FALSE	Myco	20353162			High	High	4.546e-05	5.934e-10	7.65	121.66	Used	Used	K.KDAIEGIYESIAFETFDK.V	[89-106]
	FALSE	High	[K].KDAIEGIYESIAFETFDKVSYK.[K]		6.30512e-16	5.95478e-05	1	1	1	MMCAP2_0154	MMCAP2_0154 [89-110]		2	2553.28	FALSE	Myco	2244904			High	High	4.546e-05	1.233e-12	11.27	120.58	Used	Used	K.KDAIEGIYESIAFETFDKVSYK.K	[89-110]
	FALSE	High	[K].KDTKPNEVVYNLITSEDVK.[E]		7.40291e-16	5.95478e-05	1	1	6	MMCAP2_0154	MMCAP2_0154 [111-129]		1	2192.14	FALSE	Myco	1.29048e+07			High	High	4.546e-05	5.043e-09	6.8	81.45	Used	Used	K.KDTKPNEVVYNLITSEDVK.E	[111-129]
	FALSE	High	[K].KDTKPNEVVYNLITSEDVKELEQK.[E]		6.30512e-16	5.95478e-05	1	1	7	MMCAP2_0154	MMCAP2_0154 [111-134]		2	2819.47	FALSE	Myco	5.48718e+07			High	High	4.546e-05	5.903e-12	9.79	89.55	Used	Used	K.KDTKPNEVVYNLITSEDVKELEQK.E	[111-134]
	FALSE	High	[K].KEELTLVCLTEVNNKPYVSDADLSTTFISEDK.[T]	1xCarbamidomethyl [C8]	8.49481e-16	5.95478e-05	1	1	1	MMCAP2_0154	MMCAP2_0154 [8-39]		1	3658.8	FALSE	Myco	1.2504e+06			High	High	4.546e-05	5.467e-09	9.13	111.76	Used	Used	K.KEELTLVCLTEVNNKPYVSDADLSTTFISEDK.T	[8-39]
	FALSE	High	[K].KEELTLVCLTEVNNKPYVSDADLSTTFISEDKTIYMVIK.[K]	1xCarbamidomethyl [C8]; 1xOxidation [M36]	0.00728979	0.000840405	1	1	2	MMCAP2_0154	MMCAP2_0154 [8-46]		2	4523.28	FALSE	Myco			No Quan Values	High	High	0.0004734	0.002758	4.63		Not Used	Not Used	K.KEELTLVCLTEVNNKPYVSDADLSTTFISEDKTIYMVIK.K	[8-46]
	FALSE	High	[K].KFVSTNK.[F]		0.0169818	0.00134151	1	1	4	MMCAP2_0154	MMCAP2_0154 [62-68]		1	823.467	FALSE	Myco	18855260			High	High	0.0006993	0.005387	2.58	17.29	Used	Used	K.KFVSTNK.F	[62-68]
	FALSE	High	[K].LGMNLFLAVNAGSPYEPQAVVLEYVGDENEPK.[K]		5.4571e-10	5.95478e-05	1	1	2	MMCAP2_0154	MMCAP2_0154 [188-219]		0	3463.71	FALSE	Myco	7064452			High	High	4.546e-05	1.686e-06	5.11	126.3	Used	Used	K.LGMNLFLAVNAGSPYEPQAVVLEYVGDENEPK.K	[188-219]
	FALSE	High	[K].LGMNLFLAVNAGSPYEPQAVVLEYVGDENEPK.[K]	1xOxidation [M3]	1.00178e-11	5.95478e-05	1	1	2	MMCAP2_0154	MMCAP2_0154 [188-219]		0	3479.7	FALSE	Myco	8968229			High	High	4.546e-05	3.119e-07	8.41	125.99	Used	Not Used	K.LGMNLFLAVNAGSPYEPQAVVLEYVGDENEPK.K	[188-219]
	FALSE	High	[K].LGMNLFLAVNAGSPYEPQAVVLEYVGDENEPKK.[A]		6.30512e-16	5.95478e-05	1	1	7	MMCAP2_0154	MMCAP2_0154 [188-220]		1	3591.8	FALSE	Myco	52950565			High	High	4.546e-05	1.948e-09	9.8	125.13	Used	Used	K.LGMNLFLAVNAGSPYEPQAVVLEYVGDENEPKK.A	[188-220]
	FALSE	High	[K].LGMNLFLAVNAGSPYEPQAVVLEYVGDENEPKK.[A]	1xOxidation [M3]	6.30512e-16	5.95478e-05	1	1	2	MMCAP2_0154	MMCAP2_0154 [188-220]		1	3607.8	FALSE	Myco	2.42868e+07			High	High	4.546e-05	9.541e-10	9.39	123.26	Used	Not Used	K.LGMNLFLAVNAGSPYEPQAVVLEYVGDENEPKK.A	[188-220]
	FALSE	High	[R].IGSTATLPQSVIK.[S]		5.49269e-09	5.95478e-05	1	1	15	MMCAP2_0154	MMCAP2_0154 [282-294]		0	1314.76	FALSE	Myco	637439872			High	High	4.546e-05	4.461e-06	4.39	69.21	Used	Used	R.IGSTATLPQSVIK.S	[282-294]
	FALSE	High	[R].LVLADGITYVIR.[E]		3.16937e-07	5.95478e-05	2	2	47	MMCAP2_0190; MMCAP2_0154	MMCAP2_0190 [312-323]; MMCAP2_0154 [312-323]		0	1332.79	FALSE	Myco	4.19452e+08		Shared	High	High	4.546e-05	2.418e-05	3.7	109.4	Not Used	Not Used	R.LVLADGITYVIR.E	[312-323]
	FALSE	High	[R].LVLADGITYVIREK.[Q]		0.00119623	0.000116773	2	2	1	MMCAP2_0190; MMCAP2_0154	MMCAP2_0190 [312-325]; MMCAP2_0154 [312-325]		1	1589.93	FALSE	Myco	434181		Shared	High	High	0.0001049	0.0007504	1.52	97.1	Not Used	Not Used	R.LVLADGITYVIREK.Q	[312-325]
	FALSE	High	[K].MEFVNFAR.[M]		0.00251072	0.000324526	2	2	11	MMCAP2_0190; MMCAP2_0154	MMCAP2_0190 [139-146]; MMCAP2_0154 [139-146]		0	1013.49	FALSE	Myco	51371360		Shared	High	High	0.0001718	0.001252	1.91	80.73	Not Used	Not Used	K.MEFVNFAR.M	[139-146]
	FALSE	High	[K].MEFVNFAR.[M]	1xOxidation [M1]	0.00016365	0.000116773	2	2	54	MMCAP2_0190; MMCAP2_0154	MMCAP2_0190 [139-146]; MMCAP2_0154 [139-146]		0	1029.48	FALSE	Myco	9.20434e+07		Shared	High	High	9.092e-05	0.000252	1.64	65.64	Not Used	Not Used	K.MEFVNFAR.M	[139-146]
	FALSE	High	[R].MLQDTPPNIATSEYLAEK.[V]		3.78867e-13	5.95478e-05	2	2	12	MMCAP2_0190; MMCAP2_0154	MMCAP2_0190 [147-164]; MMCAP2_0154 [147-164]		0	2020.99	FALSE	Myco	38709434		Shared	High	High	4.546e-05	7.815e-08	5.69	89.92	Not Used	Not Used	R.MLQDTPPNIATSEYLAEK.V	[147-164]
	FALSE	High	[R].MLQDTPPNIATSEYLAEK.[V]	1xOxidation [M1]	3.53162e-12	5.95478e-05	2	2	35	MMCAP2_0190; MMCAP2_0154	MMCAP2_0190 [147-164]; MMCAP2_0154 [147-164]		0	2036.98	FALSE	Myco	1.11283e+08		Shared	High	High	4.546e-05	2.008e-07	5.03	84.86	Not Used	Not Used	R.MLQDTPPNIATSEYLAEK.V	[147-164]
	FALSE	High	[R].MLQDTPPNIATSEYLAEKVVQK.[A]	1xOxidation [M1]	2.31616e-09	5.95478e-05	2	2	2	MMCAP2_0190; MMCAP2_0154	MMCAP2_0190 [147-168]; MMCAP2_0154 [147-168]		1	2491.27	FALSE	Myco	613490		Shared	High	High	4.546e-05	3.104e-06	2.93	93.24	Not Used	Not Used	R.MLQDTPPNIATSEYLAEKVVQK.A	[147-168]
	FALSE	High	[R].MPIFDEHLEK.[V]		3.29337e-07	5.95478e-05	1	1	11	MMCAP2_0154	MMCAP2_0154 [376-385]		0	1258.61	FALSE	Myco	1.70466e+08			High	High	4.546e-05	2.461e-05	3.16	66.46	Used	Used	R.MPIFDEHLEK.V	[376-385]
	FALSE	High	[R].MPIFDEHLEK.[V]	1xOxidation [M1]	2.30163e-08	5.95478e-05	1	1	75	MMCAP2_0154	MMCAP2_0154 [376-385]		0	1274.61	FALSE	Myco	2.23695e+08			High	High	4.546e-05	8.16e-06	3.8	53.53	Used	Not Used	R.MPIFDEHLEK.V	[376-385]
	FALSE	High	[R].MPIFDEHLEKVK.[A]		1.50928e-06	5.95478e-05	1	1	1	MMCAP2_0154	MMCAP2_0154 [376-387]		1	1485.78	FALSE	Myco	1.50964e+06			High	High	4.546e-05	4.516e-05	2.36	61.82	Used	Used	R.MPIFDEHLEKVK.A	[376-387]
	FALSE	High	[R].MPIFDEHLEKVK.[A]	1xOxidation [M1]	9.0133e-05	0.000116773	1	1	1	MMCAP2_0154	MMCAP2_0154 [376-387]		1	1501.77	FALSE	Myco	1.00296e+06			High	High	9.092e-05	0.000196	2.27	51.03	Used	Not Used	R.MPIFDEHLEKVK.A	[376-387]
	FALSE	High	[K].QATEIWEASTLTGAMVIALGSFATGVFTNCDKRWELISQASHK.[T]	1xCarbamidomethyl [C30]	1.31106e-07	5.95478e-05	1	1	2	MMCAP2_0154	MMCAP2_0154 [326-368]		2	4725.34	FALSE	Myco	147055			High	High	4.546e-05	1.684e-05	5.01	131.66	Used	Used	K.QATEIWEASTLTGAMVIALGSFATGVFTNCDKRWELISQASHK.T	[326-368]
	FALSE	High	[K].RWELISQASHK.[T]		3.02998e-09	5.95478e-05	1	1	12	MMCAP2_0154	MMCAP2_0154 [358-368]		1	1354.72	FALSE	Myco	7.10552e+07			High	High	4.546e-05	3.479e-06	4.08	41.89	Used	Used	K.RWELISQASHK.T	[358-368]
	FALSE	High	[K].SMNGLTVEIDNTDAEGR.[L]		6.48448e-12	5.95478e-05	1	1	5	MMCAP2_0154	MMCAP2_0154 [295-311]		0	1821.83	FALSE	Myco	2.95006e+07			High	High	4.546e-05	2.596e-07	5.49	78.49	Used	Used	K.SMNGLTVEIDNTDAEGR.L	[295-311]
	FALSE	High	[K].SMNGLTVEIDNTDAEGR.[L]	1xOxidation [M2]	1.98613e-11	5.95478e-05	1	1	17	MMCAP2_0154	MMCAP2_0154 [295-311]		0	1837.82	FALSE	Myco	3.48167e+07			High	High	4.546e-05	4.161e-07	5.13	67.95	Used	Not Used	K.SMNGLTVEIDNTDAEGR.L	[295-311]
	FALSE	High	[K].SMNGLTVEIDNTDAEGRLVLADGITYVIR.[E]		5.21869e-09	5.95478e-05	1	1	1	MMCAP2_0154	MMCAP2_0154 [295-323]		1	3135.6	FALSE	Myco	12318529			High	High	4.546e-05	4.373e-06	5.05	123.71	Used	Used	K.SMNGLTVEIDNTDAEGRLVLADGITYVIR.E	[295-323]
	FALSE	High	[R].TLFEIFNK.[-]		0.00020352	0.000116773	2	2	24	MMCAP2_0190; MMCAP2_0154	MMCAP2_0190 [444-451]; MMCAP2_0154 [444-451]		0	1011.55	FALSE	Myco	260614350		Shared	High	High	9.092e-05	0.000279	1.13	99.89	Not Used	Not Used	R.TLFEIFNK.-	[444-451]
	FALSE	High	[K].TIYMVIK.[K]		0.00295668	0.000383662	1	1	6	MMCAP2_0154	MMCAP2_0154 [40-46]		0	867.501	FALSE	Myco	3200038			High	High	0.0002133	0.001406	1.18	68.1	Used	Used	K.TIYMVIK.K	[40-46]
	FALSE	High	[K].TIYMVIK.[K]	1xOxidation [M4]	0.00268402	0.000383662	1	1	16	MMCAP2_0154	MMCAP2_0154 [40-46]		0	883.496	FALSE	Myco	1.78459e+07			High	High	0.0002133	0.001312	1.84	54.93	Used	Not Used	K.TIYMVIK.K	[40-46]
	FALSE	High	[K].TIYMVIKK.[D]		0.00143407	0.000186959	1	1	1	MMCAP2_0154	MMCAP2_0154 [40-47]		1	995.596	FALSE	Myco	1.11017e+06			High	High	0.0001262	0.0008462	1.95	46.63	Used	Used	K.TIYMVIKK.D	[40-47]
	FALSE	High	[K].TSEKVWR.[M]		0.00550585	0.000745091	1	1	1	MMCAP2_0154	MMCAP2_0154 [369-375]		1	905.484	FALSE	Myco			Not Reliable	High	High	0.0004038	0.002232	2.41		Not Used	Not Used	K.TSEKVWR.M	[369-375]
	FALSE	High	[K].VKADSVNADLTNAAK.[G]		1.13123e-11	5.95478e-05	1	1	18	MMCAP2_0154	MMCAP2_0154 [386-400]		1	1516.8	FALSE	Myco	6.96278e+08			High	High	4.546e-05	3.28e-07	2.06	41.83	Used	Used	K.VKADSVNADLTNAAK.G	[386-400]
	FALSE	High	[K].VNVVGIGMFTDNR.[I]		3.55611e-07	5.95478e-05	2	2	9	MMCAP2_0190; MMCAP2_0154	MMCAP2_0190 [269-281]; MMCAP2_0154 [269-281]		0	1421.72	FALSE	Myco	9.94002e+07		Shared	High	High	4.546e-05	2.538e-05	3.78	98.86	Not Used	Not Used	K.VNVVGIGMFTDNR.I	[269-281]
	FALSE	High	[K].VNVVGIGMFTDNR.[I]	1xOxidation [M8]	5.9315e-08	5.95478e-05	2	2	64	MMCAP2_0190; MMCAP2_0154	MMCAP2_0190 [269-281]; MMCAP2_0154 [269-281]		0	1437.72	FALSE	Myco	1.56241e+08		Shared	High	High	4.546e-05	1.21e-05	3.59	83.74	Not Used	Not Used	K.VNVVGIGMFTDNR.I	[269-281]
	FALSE	High	[K].VTVLNK.[K]		0.16647	0.00511154	1	1	1	MMCAP2_0154	MMCAP2_0154 [177-182]		0	673.424	FALSE	Myco	5.79363e+06			High	High	0.002638	0.04203	2	27.71	Used	Used	K.VTVLNK.K	[177-182]
	FALSE	High	[K].VTVLNKK.[E]		0.010299	0.000997109	1	1	12	MMCAP2_0154	MMCAP2_0154 [177-183]		1	801.519	FALSE	Myco	157844976			High	High	0.000525	0.003595	1.41	20.17	Used	Used	K.VTVLNKK.E	[177-183]
	FALSE	High	[K].VWRMPIFDEHLEK.[V]		0.0386987	0.00234401	1	1	1	MMCAP2_0154	MMCAP2_0154 [373-385]		1	1699.86	FALSE	Myco	833017			High	High	0.001142	0.01096	1.54	60.91	Used	Used	K.VWRMPIFDEHLEK.V	[373-385]
	FALSE	High	[R].WELISQASHK.[T]		1.85231e-05	0.000116773	1	1	8	MMCAP2_0154	MMCAP2_0154 [359-368]		0	1198.62	FALSE	Myco	1.75365e+08			High	High	9.092e-05	0.0001113	3.62	52.95	Used	Used	R.WELISQASHK.T	[359-368]
FALSE	High	Master Protein	MMCAP2_0415	MMCAP2_0415	0	FALSE	Myco	574.627	71	90	228	90	988	112.7	5.82	668.34	90	cell cycle OR cell proliferation;cell organization and biogenesis;DNA metabolism;other metabolic processes	other cell component	nucleic acid binding activity;other molecular function		Pf02463, Pf06470	58110427	A0A7Z7LBJ3; F4MQ01; MMCAP2_0415; mml:MLC_4560	smc				0	8.72764e+08		High	1
	Checked	Confidence	Annotated Sequence	Modifications	Qvality PEP	Qvality q-value	# Protein Groups	# Proteins	# PSMs	Master Protein Accessions	Positions in Master Proteins	Modifications in Master Proteins	# Missed Cleavages	Theo. MH+ [Da]	Contaminant	Marked as	Abundances (Grouped): Mmc11	Abundances (Grouped) CV [%]: Mmc11	Quan Info	Found in Sample: [S9] F9: Sample, Mmc11	Confidence (by Search Engine): Sequest HT	Percolator q-Value (by Search Engine): Sequest HT	Percolator PEP (by Search Engine): Sequest HT	XCorr (by Search Engine): Sequest HT	Top Apex RT [min]	Quan Usage	Quan Ratio Usage	Sequence in Protein	Positions in Proteins
	FALSE	High	[K].AADVAEVTLVFNNTHENFSSIK.[S]		4.44564e-13	5.95478e-05	1	1	1	MMCAP2_0415	MMCAP2_0415 [75-96]		0	2406.19	FALSE	Myco	9724747			High	High	4.546e-05	8.362e-08	6.66	101.39	Used	Used	K.AADVAEVTLVFNNTHENFSSIK.S	[75-96]
	FALSE	High	[K].AALQSYQDGVSAILNNQK.[Q]		1.67094e-12	5.95478e-05	1	1	4	MMCAP2_0415	MMCAP2_0415 [400-417]		0	1919.98	FALSE	Myco	1.11358e+07			High	High	4.546e-05	1.46e-07	5.49	92.98	Used	Used	K.AALQSYQDGVSAILNNQK.Q	[400-417]
	FALSE	High	[K].AEFKEQENLNTK.[D]		0.000120286	0.000116773	1	1	1	MMCAP2_0415	MMCAP2_0415 [310-321]		1	1450.72	FALSE	Myco			No Quan Values	High	High	9.092e-05	0.0002201	2.1		Not Used	Not Used	K.AEFKEQENLNTK.D	[310-321]
	FALSE	High	[K].AEFKEQENLNTKDQDEYK.[A]		6.30512e-16	5.95478e-05	1	1	6	MMCAP2_0415	MMCAP2_0415 [310-327]		2	2229.03	FALSE	Myco	1.2768e+07			High	High	4.546e-05	9.267e-10	7.62	38.26	Used	Used	K.AEFKEQENLNTKDQDEYK.A	[310-327]
	FALSE	High	[K].AENSLLELK.[D]		0.00153567	0.000186959	1	1	1	MMCAP2_0415	MMCAP2_0415 [352-360]		0	1016.56	FALSE	Myco	7285997			High	High	0.0001262	0.0008863	2.8	67.36	Used	Used	K.AENSLLELK.D	[352-360]
	FALSE	High	[K].AENSLLELKDK.[Y]		7.5321e-05	0.000116773	1	1	2	MMCAP2_0415	MMCAP2_0415 [352-362]		1	1259.68	FALSE	Myco	1.71197e+06			High	High	9.092e-05	0.0001824	3.73	51.42	Used	Used	K.AENSLLELKDK.Y	[352-362]
	FALSE	High	[K].AENSLLELKDKYDYYSNK.[Y]		8.32431e-09	5.95478e-05	1	1	4	MMCAP2_0415	MMCAP2_0415 [352-369]		2	2193.07	FALSE	Myco	4.65521e+06			High	High	4.546e-05	5.322e-06	4.74	77.11	Used	Used	K.AENSLLELKDKYDYYSNK.Y	[352-369]
	FALSE	High	[K].AIEFLKK.[N]		0.0026678	0.000383662	1	1	3	MMCAP2_0415	MMCAP2_0415 [462-468]		1	848.524	FALSE	Myco	7.62932e+06			High	High	0.0002133	0.00131	1.98	42.42	Used	Used	K.AIEFLKK.N	[462-468]
	FALSE	High	[K].ALEYQQK.[V]		0.0210046	0.0014767	1	1	2	MMCAP2_0415	MMCAP2_0415 [215-221]		0	879.457	FALSE	Myco	8808367			High	High	0.0007413	0.006454	2	25.56	Used	Used	K.ALEYQQK.V	[215-221]
	FALSE	High	[K].ALPDVFSK.[M]		0.0115765	0.00114352	1	1	1	MMCAP2_0415	MMCAP2_0415 [846-853]		0	876.483	FALSE	Myco	20881172			High	High	0.0006116	0.003945	1.62	73.09	Used	Used	K.ALPDVFSK.M	[846-853]
	FALSE	High	[K].ARPLPLVILDEAEAPLDPVNVER.[F]		2.10339e-13	5.95478e-05	1	1	4	MMCAP2_0415	MMCAP2_0415 [911-933]		0	2526.39	FALSE	Myco	33403380			High	High	4.546e-05	6.082e-08	4.95	123.26	Used	Used	K.ARPLPLVILDEAEAPLDPVNVER.F	[911-933]
	FALSE	High	[K].ATENLTR.[L]		0.011364	0.00114352	1	1	4	MMCAP2_0415	MMCAP2_0415 [187-193]		0	804.421	FALSE	Myco	12293449			High	High	0.0006041	0.003896	2.55	21.07	Used	Used	K.ATENLTR.L	[187-193]
	FALSE	High	[K].ATENLTRLEDIAK.[E]		8.78506e-05	0.000116773	1	1	2	MMCAP2_0415	MMCAP2_0415 [187-199]		1	1473.79	FALSE	Myco	3.83667e+06			High	High	9.092e-05	0.0001939	3.54	65.11	Used	Used	K.ATENLTRLEDIAK.E	[187-199]
	FALSE	High	[K].AVEYALASIIVVQSYDDAINLAK.[N]		1.35311e-11	5.95478e-05	1	1	1	MMCAP2_0415	MMCAP2_0415 [519-541]		0	2466.31	FALSE	Myco			No Quan Values	High	High	4.546e-05	3.536e-07	7.06		Not Used	Not Used	K.AVEYALASIIVVQSYDDAINLAK.N	[519-541]
	FALSE	High	[R].DELDELKTHAGSINTEYNVLLQR.[R]		0.000703498	0.000116773	1	1	1	MMCAP2_0415	MMCAP2_0415 [717-739]		1	2658.34	FALSE	Myco			No Quan Values	High	High	0.0001049	0.0005387	2.26		Not Used	Not Used	R.DELDELKTHAGSINTEYNVLLQR.R	[717-739]
	FALSE	High	[K].DKYDYYSNK.[Y]		0.000138514	0.000116773	1	1	2	MMCAP2_0415	MMCAP2_0415 [361-369]		1	1195.53	FALSE	Myco			No Quan Values	High	High	9.092e-05	0.0002343	2.79		Not Used	Not Used	K.DKYDYYSNK.Y	[361-369]
	FALSE	High	[R].DLFTGVYSK.[S]		0.000297057	0.000116773	1	1	2	MMCAP2_0415	MMCAP2_0415 [656-664]		0	1029.53	FALSE	Myco	22019748			High	High	9.092e-05	0.0003345	2.21	83.15	Used	Used	R.DLFTGVYSK.S	[656-664]
	FALSE	High	[R].DQINDLNGTIR.[N]		0.000984203	0.000116773	1	1	1	MMCAP2_0415	MMCAP2_0415 [619-629]		0	1258.64	FALSE	Myco			No Quan Values	High	High	0.0001049	0.000662	1.62		Not Used	Not Used	R.DQINDLNGTIR.N	[619-629]
	FALSE	High	[K].DVQSIALEAGLTR.[S]		4.06745e-06	5.95478e-05	1	1	1	MMCAP2_0415	MMCAP2_0415 [126-138]		0	1372.74	FALSE	Myco	1.47722e+06			High	High	4.546e-05	6.572e-05	3.46	94.52	Used	Used	K.DVQSIALEAGLTR.S	[126-138]
	FALSE	High	[R].EIFDDAAGVSK.[Y]		9.98718e-05	0.000116773	1	1	7	MMCAP2_0415	MMCAP2_0415 [162-172]		0	1151.56	FALSE	Myco	24921688			High	High	9.092e-05	0.0002042	2.22	61.63	Used	Used	R.EIFDDAAGVSK.Y	[162-172]
	FALSE	High	[K].EITEYK.[T]		0.105395	0.00420533	1	1	1	MMCAP2_0415	MMCAP2_0415 [606-611]		0	782.393	FALSE	Myco	5115707			High	High	0.0021	0.02725	1.5	26.88	Used	Used	K.EITEYK.T	[606-611]
	FALSE	High	[K].EQENLNTKDQDEYK.[A]		1.61901e-08	5.95478e-05	1	1	3	MMCAP2_0415	MMCAP2_0415 [314-327]		1	1753.79	FALSE	Myco	2.58609e+06			High	High	4.546e-05	7.038e-06	3.17	27.54	Used	Used	K.EQENLNTKDQDEYK.A	[314-327]
	FALSE	High	[K].ERFDYYDQQIK.[D]		0.0214184	0.0014767	1	1	1	MMCAP2_0415	MMCAP2_0415 [802-812]		1	1504.71	FALSE	Myco			No Quan Values	High	High	0.0007413	0.006554	1.59		Not Used	Not Used	K.ERFDYYDQQIK.D	[802-812]
	FALSE	High	[K].ERFDYYDQQIKDIYDAK.[E]		6.30512e-16	5.95478e-05	1	1	2	MMCAP2_0415	MMCAP2_0415 [802-818]		2	2210.04	FALSE	Myco	4.92548e+06			High	High	4.546e-05	3.798e-09	5.65	82.86	Used	Used	K.ERFDYYDQQIKDIYDAK.E	[802-818]
	FALSE	High	[R].ESEFYINSTK.[C]		0.000166829	0.000116773	1	1	1	MMCAP2_0415	MMCAP2_0415 [112-121]		0	1217.57	FALSE	Myco	17761866			High	High	9.092e-05	0.000254	2.94	54.4	Used	Used	R.ESEFYINSTK.C	[112-121]
	FALSE	High	[K].ETLSKLEK.[A]		0.0973706	0.00407139	1	1	3	MMCAP2_0415	MMCAP2_0415 [179-186]		1	947.541	FALSE	Myco	7.49391e+06			High	High	0.002035	0.02539	1.48	37.24	Used	Used	K.ETLSKLEK.A	[179-186]
	FALSE	High	[R].FDYYDQQIK.[D]		0.000172265	0.000116773	1	1	2	MMCAP2_0415	MMCAP2_0415 [804-812]		0	1219.56	FALSE	Myco	2.17451e+06			High	High	9.092e-05	0.0002576	1.86	63.17	Used	Used	R.FDYYDQQIK.D	[804-812]
	FALSE	High	[R].FDYYDQQIKDIYDAK.[E]		8.59306e-11	5.95478e-05	1	1	3	MMCAP2_0415	MMCAP2_0415 [804-818]		1	1924.9	FALSE	Myco	8593706			High	High	4.546e-05	7.733e-07	3.02	87.29	Used	Used	R.FDYYDQQIKDIYDAK.E	[804-818]
	FALSE	High	[R].FNIVSLDGQR.[I]		0.00058493	0.000116773	1	1	6	MMCAP2_0415	MMCAP2_0415 [547-556]		0	1148.61	FALSE	Myco	2.91753e+07			High	High	0.0001049	0.0004829	3.41	80.43	Used	Used	R.FNIVSLDGQR.I	[547-556]
	FALSE	High	[K].FNSIVEK.[I]		0.00797836	0.000840405	1	1	3	MMCAP2_0415	MMCAP2_0415 [293-299]		0	836.451	FALSE	Myco	41494300			High	High	0.0004734	0.002948	1.16	38.78	Used	Used	K.FNSIVEK.I	[293-299]
	FALSE	High	[R].GSKMDDIVFSGNNEK.[K]	1xOxidation [M4]	0.0269481	0.00182548	1	1	1	MMCAP2_0415	MMCAP2_0415 [59-73]		1	1656.75	FALSE	Myco	1.07968e+06			High	High	0.0009252	0.007972	1.98	39.02	Used	Not Used	R.GSKMDDIVFSGNNEK.K	[59-73]
	FALSE	High	[R].GSKMDDIVFSGNNEKK.[A]	1xOxidation [M4]	0.000391188	0.000116773	1	1	1	MMCAP2_0415	MMCAP2_0415 [59-74]		2	1784.85	FALSE	Myco	300300			High	High	0.0001049	0.0003869	2.58	29	Used	Not Used	R.GSKMDDIVFSGNNEKK.A	[59-74]
	FALSE	High	[K].KAADVAEVTLVFNNTHENFSSIK.[S]		6.30512e-16	5.95478e-05	1	1	2	MMCAP2_0415	MMCAP2_0415 [74-96]		1	2534.29	FALSE	Myco	5.38956e+06			High	High	4.546e-05	6.541e-14	10.4	89.42	Used	Used	K.KAADVAEVTLVFNNTHENFSSIK.S	[74-96]
	FALSE	High	[K].KAALQSYQDGVSAILNNQK.[Q]		2.89701e-10	5.95478e-05	1	1	1	MMCAP2_0415	MMCAP2_0415 [399-417]		1	2048.08	FALSE	Myco	897941			High	High	4.546e-05	1.291e-06	5.32	79.61	Used	Used	K.KAALQSYQDGVSAILNNQK.Q	[399-417]
	FALSE	High	[K].KAIEFLK.[K]		0.0195595	0.00143885	1	1	1	MMCAP2_0415	MMCAP2_0415 [461-467]		1	848.524	FALSE	Myco	707526			High	High	0.0007325	0.006085	1.54	42.89	Used	Used	K.KAIEFLK.K	[461-467]
	FALSE	High	[K].KALEYQQK.[V]		0.000232853	0.000116773	1	1	3	MMCAP2_0415	MMCAP2_0415 [214-221]		1	1007.55	FALSE	Myco	4467605			High	High	9.092e-05	0.0002969	3.4	19.61	Used	Used	K.KALEYQQK.V	[214-221]
	FALSE	High	[K].KLTNEINMSQEEVNLIIDKDSEDNQK.[L]		6.30512e-16	5.95478e-05	1	1	2	MMCAP2_0415	MMCAP2_0415 [260-285]		2	3047.48	FALSE	Myco	435461			High	High	4.546e-05	1.998e-09	9.29	86.15	Used	Used	K.KLTNEINMSQEEVNLIIDKDSEDNQK.L	[260-285]
	FALSE	High	[K].KLTNEINMSQEEVNLIIDKDSEDNQK.[L]	1xOxidation [M8]	5.92904e-12	5.95478e-05	1	1	2	MMCAP2_0415	MMCAP2_0415 [260-285]		2	3063.48	FALSE	Myco	1.03205e+06			High	High	4.546e-05	2.495e-07	5.87	79.49	Used	Not Used	K.KLTNEINMSQEEVNLIIDKDSEDNQK.L	[260-285]
	FALSE	High	[K].KITNLNLLSGGEK.[S]		4.59293e-07	5.95478e-05	1	1	5	MMCAP2_0415	MMCAP2_0415 [885-897]		1	1386.8	FALSE	Myco	4.41809e+06			High	High	4.546e-05	2.813e-05	3.61	60.08	Used	Used	K.KITNLNLLSGGEK.S	[885-897]
	FALSE	High	[K].KRDELDELK.[T]		1.18362e-06	5.95478e-05	1	1	3	MMCAP2_0415	MMCAP2_0415 [715-723]		2	1145.62	FALSE	Myco	1.00036e+07			High	High	4.546e-05	4.105e-05	4.69	26.7	Used	Used	K.KRDELDELK.T	[715-723]
	FALSE	High	[R].IEELRVEK.[I]		0.0058436	0.000795955	1	1	1	MMCAP2_0415	MMCAP2_0415 [244-251]		1	1015.58	FALSE	Myco	7.30353e+06			High	High	0.0004216	0.002329	2.39	33.47	Used	Used	R.IEELRVEK.I	[244-251]
	FALSE	High	[K].IELLEQK.[E]		0.00286874	0.000383662	1	1	4	MMCAP2_0415	MMCAP2_0415 [593-599]		0	872.509	FALSE	Myco			Not Reliable	High	High	0.0002133	0.001375	1.84		Not Used	Not Used	K.IELLEQK.E	[593-599]
	FALSE	High	[K].IELLEQKEISK.[T]		1.00224e-05	0.000116773	1	1	1	MMCAP2_0415	MMCAP2_0415 [593-603]		1	1329.76	FALSE	Myco	2.18653e+06			High	High	7.987e-05	9.036e-05	4.16	55.37	Used	Used	K.IELLEQKEISK.T	[593-603]
	FALSE	High	[K].IEYETQIK.[K]		0.0465365	0.00257459	1	1	1	MMCAP2_0415	MMCAP2_0415 [252-259]		0	1023.54	FALSE	Myco	740356			High	High	0.001222	0.01292	0.41	45.52	Used	Used	K.IEYETQIK.K	[252-259]
	FALSE	High	[K].IEYETQIKK.[L]		3.77004e-05	0.000116773	1	1	4	MMCAP2_0415	MMCAP2_0415 [252-260]		1	1151.63	FALSE	Myco	1.56335e+07			High	High	9.092e-05	0.0001415	3.12	32.13	Used	Used	K.IEYETQIKK.L	[252-260]
	FALSE	High	[K].IFPPGKK.[I]		0.178938	0.00515262	1	1	2	MMCAP2_0415	MMCAP2_0415 [879-885]		1	786.487	FALSE	Myco	1.36963e+06			High	High	0.002664	0.04542	1.24	23.76	Used	Used	K.IFPPGKK.I	[879-885]
	FALSE	High	[K].LGELNSK.[F]		0.204966	0.00591393	1	1	1	MMCAP2_0415	MMCAP2_0415 [286-292]		0	760.42	FALSE	Myco	12217809			High	High	0.002992	0.05192	2.28	26.48	Used	Used	K.LGELNSK.F	[286-292]
	FALSE	High	[K].LKDVQSIALEAGLTR.[S]		1.48937e-11	5.95478e-05	1	1	6	MMCAP2_0415	MMCAP2_0415 [124-138]		1	1613.92	FALSE	Myco	1.42575e+07			High	High	4.546e-05	3.688e-07	4.39	79.27	Used	Used	K.LKDVQSIALEAGLTR.S	[124-138]
	FALSE	High	[R].IIELTTYIQNIGNVNMDAIEEYKNEK.[E]		1.83882e-14	5.95478e-05	1	1	1	MMCAP2_0415	MMCAP2_0415 [776-801]		1	3055.53	FALSE	Myco			No Quan Values	High	High	4.546e-05	2.174e-08	6.27		Not Used	Not Used	R.IIELTTYIQNIGNVNMDAIEEYKNEK.E	[776-801]
	FALSE	High	[R].IIELTTYIQNIGNVNMDAIEEYKNEK.[E]	1xOxidation [M16]	7.04527e-14	5.95478e-05	1	1	2	MMCAP2_0415	MMCAP2_0415 [776-801]		1	3071.52	FALSE	Myco	1.2995e+06			High	High	4.546e-05	3.838e-08	7.47	118.33	Used	Not Used	R.IIELTTYIQNIGNVNMDAIEEYKNEK.E	[776-801]
	FALSE	High	[R].IIELTTYIQNIGNVNMDAIEEYKNEKER.[F]		1.433e-13	5.95478e-05	1	1	2	MMCAP2_0415	MMCAP2_0415 [776-803]		2	3340.67	FALSE	Myco	1.29031e+06			High	High	4.546e-05	5.181e-08	7.47	119.32	Used	Used	R.IIELTTYIQNIGNVNMDAIEEYKNEKER.F	[776-803]
	FALSE	High	[R].IIELTTYIQNIGNVNMDAIEEYKNEKER.[F]	1xOxidation [M16]	7.70848e-10	5.95478e-05	1	1	2	MMCAP2_0415	MMCAP2_0415 [776-803]		2	3356.67	FALSE	Myco	1.22479e+06			High	High	4.546e-05	1.953e-06	5.6	110.22	Used	Not Used	R.IIELTTYIQNIGNVNMDAIEEYKNEKER.F	[776-803]
	FALSE	High	[R].ILPHGAIVGGSTR.[N]		9.10588e-07	5.95478e-05	1	1	10	MMCAP2_0415	MMCAP2_0415 [557-569]		0	1277.73	FALSE	Myco	4.94439e+07			High	High	4.546e-05	3.699e-05	3.79	43.44	Used	Used	R.ILPHGAIVGGSTR.N	[557-569]
	FALSE	High	[R].ISIQIEAIEHNK.[K]		7.05009e-06	0.000116773	1	1	1	MMCAP2_0415	MMCAP2_0415 [387-398]		0	1394.76	FALSE	Myco	1.48618e+06			High	High	7.987e-05	8.011e-05	2.88	66.59	Used	Used	R.ISIQIEAIEHNK.K	[387-398]
	FALSE	High	[R].ISIQIEAIEHNKK.[A]		8.48559e-09	5.95478e-05	1	1	2	MMCAP2_0415	MMCAP2_0415 [387-399]		1	1522.86	FALSE	Myco	38715364			High	High	4.546e-05	5.361e-06	4.76	53.5	Used	Used	R.ISIQIEAIEHNKK.A	[387-399]
	FALSE	High	[R].LSNGYQITEETALTMEVENIEDEQVAR.[E]	1xOxidation [M15]	2.75348e-06	5.95478e-05	1	1	1	MMCAP2_0415	MMCAP2_0415 [747-773]		0	3098.45	FALSE	Myco	635191			High	High	4.546e-05	5.688e-05	3.2	120.6	Used	Not Used	R.LSNGYQITEETALTMEVENIEDEQVAR.E	[747-773]
	FALSE	High	[K].LTNEINMSQEEVNLIIDKDSEDNQK.[L]		6.30512e-16	5.95478e-05	1	1	3	MMCAP2_0415	MMCAP2_0415 [261-285]		1	2919.39	FALSE	Myco	4.70473e+06			High	High	4.546e-05	1.597e-09	8.26	96.23	Used	Used	K.LTNEINMSQEEVNLIIDKDSEDNQK.L	[261-285]
	FALSE	High	[K].LTNEINMSQEEVNLIIDKDSEDNQK.[L]	1xOxidation [M7]	6.30512e-16	5.95478e-05	1	1	2	MMCAP2_0415	MMCAP2_0415 [261-285]		1	2935.38	FALSE	Myco	6141798			High	High	4.546e-05	5.458e-10	7.64	87.34	Used	Not Used	K.LTNEINMSQEEVNLIIDKDSEDNQK.L	[261-285]
	FALSE	High	[K].ITNLNLLSGGEK.[S]		1.67204e-05	0.000116773	1	1	1	MMCAP2_0415	MMCAP2_0415 [886-897]		0	1258.7	FALSE	Myco	22152910			High	High	7.987e-05	0.0001075	3.7	74	Used	Used	K.ITNLNLLSGGEK.S	[886-897]
	FALSE	High	[K].ITNLNLLSGGEKSLVALSVLFAILK.[A]		0.298112	0.00876938	1	1	1	MMCAP2_0415	MMCAP2_0415 [886-910]		1	2613.56	FALSE	Myco			No Quan Values	High	High	0.00422	0.07627	0.87		Not Used	Not Used	K.ITNLNLLSGGEKSLVALSVLFAILK.A	[886-910]
	FALSE	High	[K].MDDIVFSGNNEK.[K]	1xOxidation [M1]	3.46641e-06	5.95478e-05	1	1	1	MMCAP2_0415	MMCAP2_0415 [62-73]		0	1384.6	FALSE	Myco	4857194			High	High	4.546e-05	6.205e-05	3.67	54.05	Used	Not Used	K.MDDIVFSGNNEK.K	[62-73]
	FALSE	High	[K].MDDIVFSGNNEKK.[A]		1.38875e-07	5.95478e-05	1	1	1	MMCAP2_0415	MMCAP2_0415 [62-74]		1	1496.7	FALSE	Myco	731342			High	High	4.546e-05	1.723e-05	3.99	49.11	Used	Used	K.MDDIVFSGNNEKK.A	[62-74]
	FALSE	High	[K].MDDIVFSGNNEKK.[A]	1xOxidation [M1]	2.4694e-08	5.95478e-05	1	1	5	MMCAP2_0415	MMCAP2_0415 [62-74]		1	1512.7	FALSE	Myco	4.06516e+06			High	High	4.546e-05	8.389e-06	4.24	39.37	Used	Not Used	K.MDDIVFSGNNEKK.A	[62-74]
	FALSE	High	[R].NANIFTK.[Q]		0.00788272	0.000840405	1	1	3	MMCAP2_0415	MMCAP2_0415 [570-576]		0	807.436	FALSE	Myco	18947644			High	High	0.0004734	0.002926	2.07	37.98	Used	Used	R.NANIFTK.Q	[570-576]
	FALSE	High	[K].NKIELLEQK.[E]		0.00116657	0.000116773	1	1	2	MMCAP2_0415	MMCAP2_0415 [591-599]		1	1114.65	FALSE	Myco	4454820			High	High	0.0001049	0.0007388	2	41.87	Used	Used	K.NKIELLEQK.E	[591-599]
	FALSE	High	[K].NKIELLEQKEISK.[T]		1.91135e-11	5.95478e-05	1	1	1	MMCAP2_0415	MMCAP2_0415 [591-603]		2	1571.9	FALSE	Myco	1.77203e+06			High	High	4.546e-05	4.096e-07	3.51	46.61	Used	Used	K.NKIELLEQKEISK.T	[591-603]
	FALSE	High	[K].NIELYILTK.[D]		0.000489252	0.000116773	1	1	4	MMCAP2_0415	MMCAP2_0415 [227-235]		0	1106.65	FALSE	Myco	9936207			High	High	0.0001049	0.0004365	2.11	96.12	Used	Used	K.NIELYILTK.D	[227-235]
	FALSE	High	[K].NNLFNWTENLK.[E]		0.000433328	0.000116773	1	1	1	MMCAP2_0415	MMCAP2_0415 [633-643]		0	1392.69	FALSE	Myco	2.32505e+06			High	High	0.0001049	0.000409	3.12	101.59	Used	Used	K.NNLFNWTENLK.E	[633-643]
	FALSE	High	[K].NNLFNWTENLKEFSDEHK.[S]		2.61492e-11	5.95478e-05	1	1	3	MMCAP2_0415	MMCAP2_0415 [633-650]		1	2265.06	FALSE	Myco	1.25829e+07			High	High	4.546e-05	4.679e-07	6.46	100.07	Used	Used	K.NNLFNWTENLKEFSDEHK.S	[633-650]
	FALSE	High	[R].QFSHNTQFIIVTHR.[E]		6.1999e-13	5.95478e-05	1	1	3	MMCAP2_0415	MMCAP2_0415 [940-953]		0	1727.9	FALSE	Myco	1.89755e+07			High	High	4.546e-05	9.604e-08	6.07	54.32	Used	Used	R.QFSHNTQFIIVTHR.E	[940-953]
	FALSE	High	[K].QIGGVVGVLK.[S]		0.00010379	0.000116773	1	1	1	MMCAP2_0415	MMCAP2_0415 [418-427]		0	969.609	FALSE	Myco	23745732			High	High	9.092e-05	0.0002073	2.82	68.6	Used	Used	K.QIGGVVGVLK.S	[418-427]
	FALSE	High	[K].QIIEDVNK.[A]		0.000829708	0.000116773	1	1	7	MMCAP2_0415	MMCAP2_0415 [838-845]		0	958.52	FALSE	Myco	21133870			High	High	0.0001049	0.0005944	1.95	38.46	Used	Used	K.QIIEDVNK.A	[838-845]
	FALSE	High	[K].QISELEIQRDEIQIEINSISFK.[R]		6.78071e-13	5.95478e-05	1	1	2	MMCAP2_0415	MMCAP2_0415 [676-697]		1	2632.38	FALSE	Myco	2.00992e+06			High	High	4.546e-05	9.982e-08	5.88	120.39	Used	Used	K.QISELEIQRDEIQIEINSISFK.R	[676-697]
	FALSE	High	[K].QISELEIQRDEIQIEINSISFKR.[T]		3.20786e-14	5.95478e-05	1	1	3	MMCAP2_0415	MMCAP2_0415 [676-698]		2	2788.48	FALSE	Myco	4.07744e+06			High	High	4.546e-05	2.752e-08	6.81	108.51	Used	Used	K.QISELEIQRDEIQIEINSISFKR.T	[676-698]
	FALSE	High	[K].QNTQNQDNTLEELK.[N]		4.30749e-09	5.95478e-05	1	1	2	MMCAP2_0415	MMCAP2_0415 [577-590]		0	1674.79	FALSE	Myco	1.89245e+06			High	High	4.546e-05	4.037e-06	4.93	50.25	Used	Used	K.QNTQNQDNTLEELK.N	[577-590]
	FALSE	High	[K].QNTQNQDNTLEELKNK.[I]		3.41975e-14	5.95478e-05	1	1	1	MMCAP2_0415	MMCAP2_0415 [577-592]		1	1916.93	FALSE	Myco	2.581e+06			High	High	4.546e-05	2.828e-08	7.24	40.77	Used	Used	K.QNTQNQDNTLEELKNK.I	[577-592]
	FALSE	High	[K].QNTQNQDNTLEELKNKIELLEQK.[E]		2.10382e-11	5.95478e-05	1	1	2	MMCAP2_0415	MMCAP2_0415 [577-599]		2	2770.42	FALSE	Myco	6.26609e+06			High	High	4.546e-05	4.267e-07	7.81	100.83	Used	Used	K.QNTQNQDNTLEELKNKIELLEQK.E	[577-599]
	FALSE	High	[K].RDELDELK.[T]		0.000316705	0.000116773	1	1	1	MMCAP2_0415	MMCAP2_0415 [716-723]		1	1017.52	FALSE	Myco	804572			High	High	0.0001049	0.0003466	2.11	38.09	Used	Used	K.RDELDELK.T	[716-723]
	FALSE	High	[K].REIFDDAAGVSK.[Y]		3.39971e-09	5.95478e-05	1	1	4	MMCAP2_0415	MMCAP2_0415 [161-172]		1	1307.66	FALSE	Myco	4.40593e+06			High	High	4.546e-05	3.652e-06	3.97	47.9	Used	Used	K.REIFDDAAGVSK.Y	[161-172]
	FALSE	High	[R].RLPNLER.[Q]		0.00122662	0.000116773	1	1	2	MMCAP2_0415	MMCAP2_0415 [204-210]		1	897.526	FALSE	Myco	15824095			High	High	0.0001049	0.0007624	2.1	31.95	Used	Used	R.RLPNLER.Q	[204-210]
	FALSE	High	[K].SDESESIILAK.[Q]		4.36382e-07	5.95478e-05	1	1	4	MMCAP2_0415	MMCAP2_0415 [665-675]		0	1191.61	FALSE	Myco	32178024			High	High	4.546e-05	2.754e-05	3.43	60.62	Used	Used	K.SDESESIILAK.Q	[665-675]
	FALSE	High	[K].SDVVEITR.[K]		0.0062025	0.000795955	1	1	3	MMCAP2_0415	MMCAP2_0415 [97-104]		0	918.489	FALSE	Myco	26197966			High	High	0.0004216	0.002443	2.3	44.79	Used	Used	K.SDVVEITR.K	[97-104]
	FALSE	High	[K].SEGFVGFANELVEYPETISK.[A]		4.56132e-12	5.95478e-05	1	1	3	MMCAP2_0415	MMCAP2_0415 [499-518]		0	2216.08	FALSE	Myco	6.99712e+06			High	High	4.546e-05	2.237e-07	5.52	123.2	Used	Used	K.SEGFVGFANELVEYPETISK.A	[499-518]
	FALSE	High	[K].SNITDAIR.[W]		0.00842419	0.000886913	1	1	4	MMCAP2_0415	MMCAP2_0415 [39-46]		0	889.474	FALSE	Myco	39351284			High	High	0.0004859	0.003085	2.08	47.71	Used	Used	K.SNITDAIR.W	[39-46]
	FALSE	High	[R].SSIAIISQGTVANFTESKPETK.[R]		1.63884e-14	5.95478e-05	1	1	2	MMCAP2_0415	MMCAP2_0415 [139-160]		0	2308.2	FALSE	Myco	10377262			High	High	4.546e-05	2.072e-08	6.69	84.28	Used	Used	R.SSIAIISQGTVANFTESKPETK.R	[139-160]
	FALSE	High	[R].SSIAIISQGTVANFTESKPETKR.[E]		3.59893e-15	5.95478e-05	1	1	3	MMCAP2_0415	MMCAP2_0415 [139-161]		1	2464.3	FALSE	Myco	1.73435e+07			High	High	4.546e-05	1.092e-08	8.01	74.49	Used	Used	R.SSIAIISQGTVANFTESKPETKR.E	[139-161]
	FALSE	High	[K].TANDSLRDQINDLNGTIR.[N]		6.31937e-14	5.95478e-05	1	1	2	MMCAP2_0415	MMCAP2_0415 [612-629]		1	2016.01	FALSE	Myco	11202421			High	High	4.546e-05	3.666e-08	5.74	76.18	Used	Used	K.TANDSLRDQINDLNGTIR.N	[612-629]
	FALSE	High	[K].THAGSINTEYNVLLQR.[R]		1.1458e-11	5.95478e-05	1	1	2	MMCAP2_0415	MMCAP2_0415 [724-739]		0	1815.93	FALSE	Myco	6.2055e+06			High	High	4.546e-05	3.296e-07	6.7	69.98	Used	Used	K.THAGSINTEYNVLLQR.R	[724-739]
	FALSE	High	[K].TKEITEYK.[T]		0.000276843	0.000116773	1	1	3	MMCAP2_0415	MMCAP2_0415 [604-611]		1	1011.54	FALSE	Myco	7131274			High	High	9.092e-05	0.0003238	2.85	22.48	Used	Used	K.TKEITEYK.T	[604-611]
	FALSE	High	[R].VEKIEYETQIKK.[L]		1.77099e-06	5.95478e-05	1	1	1	MMCAP2_0415	MMCAP2_0415 [249-260]		2	1507.84	FALSE	Myco			No Quan Values	High	High	4.546e-05	4.805e-05	3.57		Not Used	Not Used	R.VEKIEYETQIKK.L	[249-260]
	FALSE	High	[K].VNELKNIELYILTK.[D]		9.58395e-07	5.95478e-05	1	1	1	MMCAP2_0415	MMCAP2_0415 [222-235]		1	1689.98	FALSE	Myco	404698			High	High	4.546e-05	3.778e-05	3.54	105.27	Used	Used	K.VNELKNIELYILTK.D	[222-235]
	FALSE	High	[R].VTFLPLNTLTPNLINPVQR.[Q]		7.13672e-13	5.95478e-05	1	1	2	MMCAP2_0415	MMCAP2_0415 [475-493]		0	2150.23	FALSE	Myco	19365301			High	High	4.546e-05	1.02e-07	5.75	125.01	Used	Used	R.VTFLPLNTLTPNLINPVQR.Q	[475-493]
	FALSE	High	[R].WTLGEQSTK.[T]		0.00051161	0.000116773	1	1	2	MMCAP2_0415	MMCAP2_0415 [47-55]		0	1049.53	FALSE	Myco	16218319			High	High	0.0001049	0.0004481	2.98	49.27	Used	Used	R.WTLGEQSTK.T	[47-55]
	FALSE	High	[K].YDYYSNKYNEIYR.[E]		1.77099e-06	5.95478e-05	1	1	1	MMCAP2_0415	MMCAP2_0415 [363-375]		1	1790.8	FALSE	Myco			No Quan Values	High	High	4.546e-05	4.809e-05	1.78		Not Used	Not Used	K.YDYYSNKYNEIYR.E	[363-375]
	FALSE	High	[K].YNEIYR.[E]		0.0737369	0.00344304	1	1	2	MMCAP2_0415	MMCAP2_0415 [370-375]		0	857.415	FALSE	Myco	6.99349e+06			High	High	0.001709	0.01959	2.31	34.54	Used	Used	K.YNEIYR.E	[370-375]
FALSE	High	Master Protein	MMCAP2_0007	MMCAP2_0007	0	FALSE	Myco	574.106	68	79	270	79	834	94.5	7.06	714.15	79	cell organization and biogenesis;DNA metabolism;other metabolic processes		nucleic acid binding activity;other molecular function		Pf00521, Pf03989	58110044	A0A7Z7LC99; MMCAP2_0007					0	7.99926e+08		High	1	Met-loss [N-Term]
	Checked	Confidence	Annotated Sequence	Modifications	Qvality PEP	Qvality q-value	# Protein Groups	# Proteins	# PSMs	Master Protein Accessions	Positions in Master Proteins	Modifications in Master Proteins	# Missed Cleavages	Theo. MH+ [Da]	Contaminant	Marked as	Abundances (Grouped): Mmc11	Abundances (Grouped) CV [%]: Mmc11	Quan Info	Found in Sample: [S9] F9: Sample, Mmc11	Confidence (by Search Engine): Sequest HT	Percolator q-Value (by Search Engine): Sequest HT	Percolator PEP (by Search Engine): Sequest HT	XCorr (by Search Engine): Sequest HT	Top Apex RT [min]	Quan Usage	Quan Ratio Usage	Sequence in Protein	Positions in Proteins
	FALSE	High	[K].AKDWVLFFTNSGK.[V]		1.00842e-09	5.95478e-05	1	1	4	MMCAP2_0007	MMCAP2_0007 [565-577]		1	1512.78	FALSE	Myco	1.73172e+07			High	High	4.546e-05	2.184e-06	4.09	96.53	Used	Used	K.AKDWVLFFTNSGK.V	[565-577]
	FALSE	High	[R].AKIDFEENK.[K]		0.000505121	0.000116773	1	1	1	MMCAP2_0007	MMCAP2_0007 [259-267]		1	1093.55	FALSE	Myco			No Quan Values	High	High	0.0001049	0.0004444	2.81		Not Used	Not Used	R.AKIDFEENK.K	[259-267]
	FALSE	High	[R].AKIDFEENKK.[H]		2.80668e-07	5.95478e-05	1	1	3	MMCAP2_0007	MMCAP2_0007 [259-268]		2	1221.65	FALSE	Myco	4.72766e+06			High	High	4.546e-05	2.304e-05	4.35	24.01	Used	Used	R.AKIDFEENKK.H	[259-268]
	FALSE	High	[K].ALKLEDDDVVVGAISSFK.[L]		8.26695e-14	5.95478e-05	1	1	7	MMCAP2_0007	MMCAP2_0007 [704-721]		1	1906.02	FALSE	Myco	2.10958e+07			High	High	4.546e-05	4.103e-08	5.94	104.66	Used	Used	K.ALKLEDDDVVVGAISSFK.L	[704-721]
	FALSE	High	[K].AINLRDNDQLVSVFATTGQDTVFIANESGK.[V]		1.63867e-15	5.95478e-05	1	1	4	MMCAP2_0007	MMCAP2_0007 [654-683]		1	3223.62	FALSE	Myco	3.37069e+06			High	High	4.546e-05	7.833e-09	8.08	120.44	Used	Used	K.AINLRDNDQLVSVFATTGQDTVFIANESGK.V	[654-683]
	FALSE	High	[R].ALPDLKDGLKPVHR.[R]		2.93535e-06	5.95478e-05	1	1	1	MMCAP2_0007	MMCAP2_0007 [47-60]		1	1558.91	FALSE	Myco	1.34647e+06			High	High	4.546e-05	5.83e-05	3.02	52.81	Used	Used	R.ALPDLKDGLKPVHR.R	[47-60]
	FALSE	High	[K].DANPDVVLSK.[L]		0.000531577	0.000116773	1	1	2	MMCAP2_0007	MMCAP2_0007 [323-332]		0	1057.55	FALSE	Myco	25081890			High	High	0.0001049	0.0004567	2.67	53.98	Used	Used	K.DANPDVVLSK.L	[323-332]
	FALSE	High	[R].DESNYEGIR.[I]		0.000316705	0.000116773	1	1	3	MMCAP2_0007	MMCAP2_0007 [307-315]		0	1082.47	FALSE	Myco	623937			High	High	0.0001049	0.0003463	1.83	40.48	Used	Used	R.DESNYEGIR.I	[307-315]
	FALSE	High	[K].DGLKPVHR.[R]		0.000453153	0.000116773	1	1	2	MMCAP2_0007	MMCAP2_0007 [53-60]		0	921.526	FALSE	Myco	5650735			High	High	0.0001049	0.0004191	1.92	19.01	Used	Used	K.DGLKPVHR.R	[53-60]
	FALSE	High	[R].DKITLEMTNIK.[E]		7.00514e-06	0.000116773	1	1	3	MMCAP2_0007	MMCAP2_0007 [451-461]		1	1305.71	FALSE	Myco	8.08518e+06			High	High	7.987e-05	7.983e-05	4.07	66.27	Used	Used	R.DKITLEMTNIK.E	[451-461]
	FALSE	High	[R].DKITLEMTNIK.[E]	1xOxidation [M7]	9.58353e-06	0.000116773	1	1	1	MMCAP2_0007	MMCAP2_0007 [451-461]		1	1321.7	FALSE	Myco	1.7673e+06			High	High	7.987e-05	8.912e-05	3.22	47.97	Used	Not Used	R.DKITLEMTNIK.E	[451-461]
	FALSE	High	[R].DKITLEMTNIKER.[L]		1.36222e-08	5.95478e-05	1	1	4	MMCAP2_0007	MMCAP2_0007 [451-463]		2	1590.85	FALSE	Myco	6.47408e+06			High	High	4.546e-05	6.537e-06	4.63	56	Used	Used	R.DKITLEMTNIKER.L	[451-463]
	FALSE	High	[R].DKITLEMTNIKER.[L]	1xOxidation [M7]	4.95836e-09	5.95478e-05	1	1	1	MMCAP2_0007	MMCAP2_0007 [451-463]		2	1606.85	FALSE	Myco	2.6085e+06			High	High	4.546e-05	4.282e-06	4.48	40.56	Used	Not Used	R.DKITLEMTNIKER.L	[451-463]
	FALSE	High	[K].DKTIEGIFDIR.[D]		0.000965739	0.000116773	1	1	1	MMCAP2_0007	MMCAP2_0007 [296-306]		1	1306.7	FALSE	Myco	986651			High	High	0.0001049	0.0006533	2.4	92.14	Used	Used	K.DKTIEGIFDIR.D	[296-306]
	FALSE	High	[K].DKTIEGIFDIRDESNYEGIR.[I]		2.36079e-10	5.95478e-05	1	1	4	MMCAP2_0007	MMCAP2_0007 [296-315]		2	2370.16	FALSE	Myco	1.31008e+07			High	High	4.546e-05	1.185e-06	3.93	96.11	Used	Used	K.DKTIEGIFDIRDESNYEGIR.I	[296-315]
	FALSE	High	[R].DNDQLVSVFATTGQDTVFIANESGK.[V]		2.33005e-13	5.95478e-05	1	1	2	MMCAP2_0007	MMCAP2_0007 [659-683]		0	2656.27	FALSE	Myco	3.78003e+06			High	High	4.546e-05	6.366e-08	6.79	124.15	Used	Used	R.DNDQLVSVFATTGQDTVFIANESGK.V	[659-683]
	FALSE	High	[K].DWVLFFTNSGK.[V]		0.229324	0.00666453	1	1	2	MMCAP2_0007	MMCAP2_0007 [567-577]		0	1313.65	FALSE	Myco			No Quan Values	High	High	0.00335	0.05811	0.37		Not Used	Not Used	K.DWVLFFTNSGK.V	[567-577]
	FALSE	High	[K].EEQDNVLK.[N]		0.00166464	0.000186959	1	1	1	MMCAP2_0007	MMCAP2_0007 [475-482]		0	974.479	FALSE	Myco	3.00229e+06			High	High	0.0001262	0.0009392	1.73	29.15	Used	Used	K.EEQDNVLK.N	[475-482]
	FALSE	High	[K].EKFNYLTFVTQK.[G]		3.57893e-07	5.95478e-05	1	1	3	MMCAP2_0007	MMCAP2_0007 [622-633]		1	1517.8	FALSE	Myco	5689337			High	High	4.546e-05	2.54e-05	4.16	84	Used	Used	K.EKFNYLTFVTQK.G	[622-633]
	FALSE	High	[K].ESVVNPQSR.[V]		0.0446588	0.00248053	1	1	1	MMCAP2_0007	MMCAP2_0007 [689-697]		0	1015.52	FALSE	Myco	3.34626e+06			High	High	0.001188	0.01243	1.18	26.65	Used	Used	K.ESVVNPQSR.V	[689-697]
	FALSE	High	[R].ETDLIMIISSDGNLIK.[T]		1.56789e-09	5.95478e-05	1	1	2	MMCAP2_0007	MMCAP2_0007 [772-787]		0	1761.93	FALSE	Myco	9.22872e+06			High	High	4.546e-05	2.635e-06	5.13	124.43	Used	Used	R.ETDLIMIISSDGNLIK.T	[772-787]
	FALSE	High	[R].ETDLIMIISSDGNLIK.[T]	1xOxidation [M6]	1.18352e-07	5.95478e-05	1	1	1	MMCAP2_0007	MMCAP2_0007 [772-787]		0	1777.93	FALSE	Myco			No Quan Values	High	High	4.546e-05	1.614e-05	3.5		Not Used	Not Used	R.ETDLIMIISSDGNLIK.T	[772-787]
	FALSE	High	[K].FNYLTFVTQK.[G]		7.9285e-05	0.000116773	1	1	5	MMCAP2_0007	MMCAP2_0007 [624-633]		0	1260.66	FALSE	Myco	22576714			High	High	9.092e-05	0.0001861	3.01	99.72	Used	Used	K.FNYLTFVTQK.G	[624-633]
	FALSE	High	[R].FVVTEIPYQTNK.[A]		5.70867e-06	0.000116773	1	1	3	MMCAP2_0007	MMCAP2_0007 [272-283]		0	1438.76	FALSE	Myco	33140508			High	High	7.987e-05	7.432e-05	3.84	81.43	Used	Used	R.FVVTEIPYQTNK.A	[272-283]
	FALSE	High	[R].GLPIVNFLNDLTSEDKITAILPLR.[N]		7.55805e-15	5.95478e-05	1	1	6	MMCAP2_0007	MMCAP2_0007 [595-618]		1	2652.5	FALSE	Myco	2.32945e+06			High	High	4.546e-05	1.495e-08	6.06	126.62	Used	Used	R.GLPIVNFLNDLTSEDKITAILPLR.N	[595-618]
	FALSE	High	[R].GVSVNAEPSDPIDIATMGK.[A]		4.92675e-09	5.95478e-05	1	1	2	MMCAP2_0007	MMCAP2_0007 [546-564]		0	1900.93	FALSE	Myco	4.54807e+06			High	High	4.546e-05	4.262e-06	3.08	94.05	Used	Used	R.GVSVNAEPSDPIDIATMGK.A	[546-564]
	FALSE	High	[R].GVSVNAEPSDPIDIATMGK.[A]	1xOxidation [M17]	9.15971e-12	5.95478e-05	1	1	5	MMCAP2_0007	MMCAP2_0007 [546-564]		0	1916.93	FALSE	Myco	6.06917e+06			High	High	4.546e-05	2.999e-07	5.35	84.26	Used	Not Used	R.GVSVNAEPSDPIDIATMGK.A	[546-564]
	FALSE	High	[K].HDRFVVTEIPYQTNK.[A]		3.1482e-10	5.95478e-05	1	1	2	MMCAP2_0007	MMCAP2_0007 [269-283]		1	1846.94	FALSE	Myco	1.15805e+06			High	High	4.546e-05	1.337e-06	4.66	62.71	Used	Used	K.HDRFVVTEIPYQTNK.A	[269-283]
	FALSE	High	[K].HGLENEDFEED.[-]		0.000600029	0.000116773	1	1	3	MMCAP2_0007	MMCAP2_0007 [824-834]		0	1333.52	FALSE	Myco	23418012			High	High	0.0001049	0.00049	3.08	52.14	Used	Used	K.HGLENEDFEED.-	[824-834]
	FALSE	High	[K].KAINLRDNDQLVSVFATTGQDTVFIANESGK.[V]		4.014e-11	5.95478e-05	1	1	3	MMCAP2_0007	MMCAP2_0007 [653-683]		2	3351.72	FALSE	Myco	911991			High	High	4.546e-05	5.603e-07	4.85	106.9	Used	Used	K.KAINLRDNDQLVSVFATTGQDTVFIANESGK.V	[653-683]
	FALSE	High	[K].KDANPDVVLSK.[L]		1.62957e-07	5.95478e-05	1	1	2	MMCAP2_0007	MMCAP2_0007 [322-332]		1	1185.65	FALSE	Myco	1166038			High	High	4.546e-05	1.841e-05	2.92	34.91	Used	Used	K.KDANPDVVLSK.L	[322-332]
	FALSE	High	[R].KDFLEYAMSVIVSR.[A]		7.18623e-08	5.95478e-05	1	1	3	MMCAP2_0007	MMCAP2_0007 [33-46]		1	1657.86	FALSE	Myco	1309633			High	High	4.546e-05	1.31e-05	4.23	124.2	Used	Used	R.KDFLEYAMSVIVSR.A	[33-46]
	FALSE	High	[R].KDFLEYAMSVIVSR.[A]	1xOxidation [M8]	1.5187e-08	5.95478e-05	1	1	1	MMCAP2_0007	MMCAP2_0007 [33-46]		1	1673.86	FALSE	Myco	641788			High	High	4.546e-05	6.845e-06	4.77	108.42	Used	Not Used	R.KDFLEYAMSVIVSR.A	[33-46]
	FALSE	High	[R].KHGLENEDFEED.[-]		4.19962e-06	5.95478e-05	1	1	2	MMCAP2_0007	MMCAP2_0007 [823-834]		1	1461.61	FALSE	Myco	1.09746e+07			High	High	4.546e-05	6.65e-05	2.98	38.77	Used	Used	R.KHGLENEDFEED.-	[823-834]
	FALSE	High	[K].KTPIDDYR.[I]		0.00242076	0.000324526	1	1	3	MMCAP2_0007	MMCAP2_0007 [736-743]		1	1007.52	FALSE	Myco	2.91708e+06			High	High	0.0001718	0.001219	2.28	32.71	Used	Used	K.KTPIDDYR.I	[736-743]
	FALSE	High	[K].IAELVKDK.[T]		0.0097473	0.000886913	1	1	2	MMCAP2_0007	MMCAP2_0007 [290-297]		1	915.551	FALSE	Myco	2.38107e+06			High	High	0.0004859	0.003448	2.37	28.56	Used	Used	K.IAELVKDK.T	[290-297]
	FALSE	High	[K].IDFEENK.[K]		0.0062025	0.000795955	1	1	1	MMCAP2_0007	MMCAP2_0007 [261-267]		0	894.42	FALSE	Myco	1.17692e+06			High	High	0.0004216	0.002435	0.95	40.06	Used	Used	K.IDFEENK.K	[261-267]
	FALSE	High	[K].IDFEENKK.[H]		0.00528122	0.000685874	1	1	1	MMCAP2_0007	MMCAP2_0007 [261-268]		1	1022.52	FALSE	Myco			No Quan Values	High	High	0.0003834	0.002157	1.71		Not Used	Not Used	K.IDFEENKK.H	[261-268]
	FALSE	High	[K].IDFEENKKHDR.[F]		3.05184e-05	0.000116773	1	1	2	MMCAP2_0007	MMCAP2_0007 [261-271]		2	1430.7	FALSE	Myco	2230051			High	High	9.092e-05	0.0001317	2.81	20.51	Used	Used	K.IDFEENKKHDR.F	[261-271]
	FALSE	High	[K].LEDDDVVVGAISSFK.[L]		2.17242e-10	5.95478e-05	1	1	1	MMCAP2_0007	MMCAP2_0007 [707-721]		0	1593.8	FALSE	Myco	4.4855e+06			High	High	4.546e-05	1.145e-06	4.94	107.77	Used	Used	K.LEDDDVVVGAISSFK.L	[707-721]
	FALSE	High	[R].IKESVVNPQSR.[V]		2.302e-06	5.95478e-05	1	1	5	MMCAP2_0007	MMCAP2_0007 [687-697]		1	1256.7	FALSE	Myco	2.70362e+07			High	High	4.546e-05	5.319e-05	3.05	27.94	Used	Used	R.IKESVVNPQSR.V	[687-697]
	FALSE	High	[R].IIIELKK.[D]		0.00471671	0.000685874	1	1	1	MMCAP2_0007	MMCAP2_0007 [316-322]		1	856.587	FALSE	Myco	10962021			High	High	0.0003445	0.001983	1.58	46.73	Used	Used	R.IIIELKK.D	[316-322]
	FALSE	High	[R].IIYAMNDLGITSDKPHK.[K]		5.35499e-07	5.95478e-05	1	1	2	MMCAP2_0007	MMCAP2_0007 [62-78]		0	1915.99	FALSE	Myco	1.41506e+06			High	High	4.546e-05	2.992e-05	3.86	68.73	Used	Used	R.IIYAMNDLGITSDKPHK.K	[62-78]
	FALSE	High	[R].IIYAMNDLGITSDKPHKK.[S]		2.56442e-14	5.95478e-05	1	1	4	MMCAP2_0007	MMCAP2_0007 [62-79]		1	2044.09	FALSE	Myco	8.28824e+06			High	High	4.546e-05	2.502e-08	6.3	57.21	Used	Used	R.IIYAMNDLGITSDKPHKK.S	[62-79]
	FALSE	High	[R].IIYAMNDLGITSDKPHKK.[S]	1xOxidation [M5]	2.56495e-12	5.95478e-05	1	1	2	MMCAP2_0007	MMCAP2_0007 [62-79]		1	2060.08	FALSE	Myco	6.37742e+06			High	High	4.546e-05	1.754e-07	6.66	44.65	Used	Not Used	R.IIYAMNDLGITSDKPHKK.S	[62-79]
	FALSE	High	[R].INPDEFR.[I]		0.00783535	0.000840405	1	1	6	MMCAP2_0007	MMCAP2_0007 [532-538]		0	890.437	FALSE	Myco	18894816			High	High	0.0004734	0.002915	0.76	48.48	Used	Used	R.INPDEFR.I	[532-538]
	FALSE	High	[K].ISEFENINR.[N]		0.00021561	0.000116773	1	1	5	MMCAP2_0007	MMCAP2_0007 [641-649]		0	1121.56	FALSE	Myco	24672364			High	High	9.092e-05	0.0002863	1.79	52.86	Used	Used	K.ISEFENINR.N	[641-649]
	FALSE	High	[K].ISNYLIK.[D]		0.0104261	0.000997109	1	1	6	MMCAP2_0007	MMCAP2_0007 [144-150]		0	850.503	FALSE	Myco	33769452			High	High	0.000525	0.003639	1.12	54.13	Used	Used	K.ISNYLIK.D	[144-150]
	FALSE	High	[K].ISPIDISTEVR.[K]		2.43917e-05	0.000116773	1	1	3	MMCAP2_0007	MMCAP2_0007 [22-32]		0	1229.67	FALSE	Myco	14411362			High	High	9.092e-05	0.0001221	2.52	81.65	Used	Used	K.ISPIDISTEVR.K	[22-32]
	FALSE	High	[K].ISPIDISTEVRK.[D]		1.25366e-07	5.95478e-05	1	1	2	MMCAP2_0007	MMCAP2_0007 [22-33]		1	1357.77	FALSE	Myco	20579847			High	High	4.546e-05	1.652e-05	3.73	65.65	Used	Used	K.ISPIDISTEVRK.D	[22-33]
	FALSE	High	[K].ISPIDISTEVRKDFLEYAMSVIVSR.[A]		8.48559e-09	5.95478e-05	1	1	2	MMCAP2_0007	MMCAP2_0007 [22-46]		2	2868.52	FALSE	Myco	2279222			High	High	4.546e-05	5.37e-06	4.51	126.5	Used	Used	K.ISPIDISTEVRKDFLEYAMSVIVSR.A	[22-46]
	FALSE	High	[K].ITAILPLR.[N]		0.023935	0.00162973	1	1	1	MMCAP2_0007	MMCAP2_0007 [611-618]		0	896.593	FALSE	Myco	3364527			High	High	0.0007978	0.007223	2.29	82.87	Used	Used	K.ITAILPLR.N	[611-618]
	FALSE	High	[R].LTDNQEINAITLEYR.[K]		1.20621e-09	5.95478e-05	1	1	4	MMCAP2_0007	MMCAP2_0007 [808-822]		0	1792.91	FALSE	Myco	7.75631e+06			High	High	4.546e-05	2.355e-06	4.9	90.81	Used	Used	R.LTDNQEINAITLEYR.K	[808-822]
	FALSE	High	[R].LTDNQEINAITLEYRK.[H]		6.30512e-16	5.95478e-05	1	1	3	MMCAP2_0007	MMCAP2_0007 [808-823]		1	1921	FALSE	Myco	2.37197e+07			High	High	4.546e-05	2.99e-09	7.16	74.89	Used	Used	R.LTDNQEINAITLEYRK.H	[808-823]
	FALSE	High	[K].LTHITTVSNK.[G]		1.02821e-05	0.000116773	1	1	4	MMCAP2_0007	MMCAP2_0007 [722-731]		0	1113.63	FALSE	Myco	9075499			High	High	7.987e-05	9.123e-05	2.65	25.33	Used	Used	K.LTHITTVSNK.G	[722-731]
	FALSE	High	[K].ITLEMTNIK.[E]		0.0050658	0.000685874	1	1	1	MMCAP2_0007	MMCAP2_0007 [453-461]		0	1062.59	FALSE	Myco	566333			High	High	0.0003834	0.002093	1.81	72.38	Used	Used	K.ITLEMTNIK.E	[453-461]
	FALSE	High	[K].ITLEMTNIKER.[L]		0.000141205	0.000116773	1	1	2	MMCAP2_0007	MMCAP2_0007 [453-463]		1	1347.73	FALSE	Myco			No Quan Values	High	High	9.092e-05	0.0002363	2.11		Not Used	Not Used	K.ITLEMTNIKER.L	[453-463]
	FALSE	High	[R].LTYLDVLINTK.[E]		8.16734e-06	0.000116773	1	1	1	MMCAP2_0007	MMCAP2_0007 [464-474]		0	1292.75	FALSE	Myco	3.22095e+06			High	High	7.987e-05	8.434e-05	3.56	113.69	Used	Used	R.LTYLDVLINTK.E	[464-474]
	FALSE	High	[R].LTYLDVLINTKEEQDNVLK.[N]		1.53761e-12	5.95478e-05	1	1	8	MMCAP2_0007	MMCAP2_0007 [464-482]		1	2248.21	FALSE	Myco	1.71099e+07			High	High	4.546e-05	1.412e-07	5.31	112.18	Used	Used	R.LTYLDVLINTKEEQDNVLK.N	[464-482]
	FALSE	High	[R].IVGEVIGK.[Y]		0.00574013	0.000745091	1	1	8	MMCAP2_0007	MMCAP2_0007 [83-90]		0	814.503	FALSE	Myco	3.24797e+07			High	High	0.0004038	0.002296	2.39	45	Used	Used	R.IVGEVIGK.Y	[83-90]
	FALSE	High	[R].MAQEFSYR.[Y]		0.000476913	0.000116773	1	1	3	MMCAP2_0007	MMCAP2_0007 [106-113]		0	1031.46	FALSE	Myco	3.33249e+06			High	High	0.0001049	0.0004309	1.42	47.93	Used	Used	R.MAQEFSYR.Y	[106-113]
	FALSE	High	[R].MAQEFSYR.[Y]	1xOxidation [M1]	0.000243539	0.000116773	1	1	4	MMCAP2_0007	MMCAP2_0007 [106-113]		0	1047.46	FALSE	Myco	8.17857e+06			High	High	9.092e-05	0.0003039	1.92	39.29	Used	Not Used	R.MAQEFSYR.Y	[106-113]
	FALSE	High	[R].MAQEFSYRYPLIDGHGNFGSIDGDGAAAMR.[Y]	1xOxidation [M1]	3.46594e-08	5.95478e-05	1	1	1	MMCAP2_0007	MMCAP2_0007 [106-135]		1	3262.47	FALSE	Myco	638034			High	High	4.546e-05	9.673e-06	6.67	95.03	Used	Not Used	R.MAQEFSYRYPLIDGHGNFGSIDGDGAAAMR.Y	[106-135]
	FALSE	High	[R].MAQEFSYRYPLIDGHGNFGSIDGDGAAAMR.[Y]	2xOxidation [M1; M29]	3.64826e-07	5.95478e-05	1	1	1	MMCAP2_0007	MMCAP2_0007 [106-135]		1	3278.46	FALSE	Myco	696388			High	High	4.546e-05	2.562e-05	3.18	89.87	Used	Not Used	R.MAQEFSYRYPLIDGHGNFGSIDGDGAAAMR.Y	[106-135]
	FALSE	High	[-].MNNENNNNDSLNENQDHYHGK.[I]	1xMet-loss [N-Term]	3.42235e-06	5.95478e-05	1	1	2	MMCAP2_0007	MMCAP2_0007 [1-21]	MMCAP2_0007 1xMet-loss [N-Term]	0	2369.97	FALSE	Myco			No Quan Values	High	High	4.546e-05	6.17e-05	2.85		Not Used	Not Used	-.MNNENNNNDSLNENQDHYHGK.I	[1-21]
	FALSE	High	[-].MNNENNNNDSLNENQDHYHGK.[I]		1.20571e-13	5.95478e-05	1	1	2	MMCAP2_0007	MMCAP2_0007 [1-21]		0	2501.01	FALSE	Myco	500162			High	High	4.546e-05	4.818e-08	5.17	23.74	Used	Used	-.MNNENNNNDSLNENQDHYHGK.I	[1-21]
	FALSE	High	[-].MNNENNNNDSLNENQDHYHGK.[I]	1xOxidation [M1]	6.30512e-16	5.95478e-05	1	1	3	MMCAP2_0007	MMCAP2_0007 [1-21]		0	2517.01	FALSE	Myco	3.6467e+06			High	High	4.546e-05	1.782e-09	6.91	21.71	Used	Not Used	-.MNNENNNNDSLNENQDHYHGK.I	[1-21]
	FALSE	High	[K].NQLNEIADK.[F]		0.000371671	0.000116773	1	1	3	MMCAP2_0007	MMCAP2_0007 [483-491]		0	1044.53	FALSE	Myco	9808626			High	High	0.0001049	0.0003763	2.69	39.39	Used	Used	K.NQLNEIADK.F	[483-491]
	FALSE	High	[K].NQLNEIADKFGDNR.[R]		8.54004e-09	5.95478e-05	1	1	3	MMCAP2_0007	MMCAP2_0007 [483-496]		1	1633.79	FALSE	Myco	1.3851e+07			High	High	4.546e-05	5.38e-06	4.19	69	Used	Used	K.NQLNEIADKFGDNR.R	[483-496]
	FALSE	High	[K].NQLNEIADKFGDNRR.[T]		1.27803e-05	0.000116773	1	1	2	MMCAP2_0007	MMCAP2_0007 [483-497]		2	1789.89	FALSE	Myco	1.90684e+06			High	High	7.987e-05	9.831e-05	3.27	59.35	Used	Used	K.NQLNEIADKFGDNRR.T	[483-497]
	FALSE	High	[R].RIIYAMNDLGITSDKPHKK.[S]		2.95344e-09	5.95478e-05	1	1	1	MMCAP2_0007	MMCAP2_0007 [61-79]		2	2200.19	FALSE	Myco	1634612			High	High	4.546e-05	3.441e-06	5.31	50.29	Used	Used	R.RIIYAMNDLGITSDKPHKK.S	[61-79]
	FALSE	High	[R].RINPDEFR.[I]		0.000639481	0.000116773	1	1	3	MMCAP2_0007	MMCAP2_0007 [531-538]		1	1046.54	FALSE	Myco	21644590			High	High	0.0001049	0.0005093	2.03	35.8	Used	Used	R.RINPDEFR.I	[531-538]
	FALSE	High	[R].RTELIDEELINIEDEELIPDLK.[W]		1.62906e-10	5.95478e-05	1	1	4	MMCAP2_0007	MMCAP2_0007 [497-518]		1	2639.37	FALSE	Myco	17333466			High	High	4.546e-05	1.012e-06	5.03	123.31	Used	Used	R.RTELIDEELINIEDEELIPDLK.W	[497-518]
	FALSE	High	[K].RYHILEALHIALDNVDDVINIIK.[N]		5.55994e-15	5.95478e-05	1	1	2	MMCAP2_0007	MMCAP2_0007 [389-411]		1	2687.49	FALSE	Myco	3.1638e+06			High	High	4.546e-05	1.311e-08	6.71	126.03	Used	Used	K.RYHILEALHIALDNVDDVINIIK.N	[389-411]
	FALSE	High	[R].TKISEFENINR.[N]		7.85985e-06	0.000116773	1	1	5	MMCAP2_0007	MMCAP2_0007 [639-649]		1	1350.7	FALSE	Myco	8622420			High	High	7.987e-05	8.314e-05	3.1	49.19	Used	Used	R.TKISEFENINR.N	[639-649]
	FALSE	High	[R].TKLYNIR.[S]		0.0425699	0.00248053	1	1	3	MMCAP2_0007	MMCAP2_0007 [581-587]		1	907.536	FALSE	Myco	4.14526e+06			High	High	0.001188	0.01196	1.48	30.56	Used	Used	R.TKLYNIR.S	[581-587]
	FALSE	High	[K].TKVSNIPSLSR.[N]		0.347153	0.0098458	1	1	2	MMCAP2_0007	MMCAP2_0007 [788-798]		1	1201.69	FALSE	Myco	1.78308e+06			High	High	0.004742	0.08964	2.39	42.14	Used	Used	K.TKVSNIPSLSR.N	[788-798]
	FALSE	High	[K].TIEGIFDIRDESNYEGIR.[I]		1.4806e-06	5.95478e-05	1	1	3	MMCAP2_0007	MMCAP2_0007 [298-315]		1	2127.04	FALSE	Myco	5714408			High	High	4.546e-05	4.486e-05	3.61	99.66	Used	Used	K.TIEGIFDIRDESNYEGIR.I	[298-315]
	FALSE	High	[K].TPIDDYR.[I]		0.00333511	0.000383662	1	1	6	MMCAP2_0007	MMCAP2_0007 [737-743]		0	879.421	FALSE	Myco	2.25716e+07			High	High	0.0002133	0.001538	1.73	39.84	Used	Used	K.TPIDDYR.I	[737-743]
	FALSE	High	[K].VMNLNQR.[T]		0.300053	0.00881201	1	1	1	MMCAP2_0007	MMCAP2_0007 [754-760]		0	874.456	FALSE	Myco	11111070			High	High	0.00422	0.07658	1.98	31.38	Used	Used	K.VMNLNQR.T	[754-760]
	FALSE	High	[K].VMNLNQR.[T]	1xOxidation [M2]	0.00268402	0.000383662	1	1	14	MMCAP2_0007	MMCAP2_0007 [754-760]		0	890.451	FALSE	Myco	8.35291e+06			High	High	0.0002133	0.001314	2.09	20.67	Used	Not Used	K.VMNLNQR.T	[754-760]
	FALSE	High	[K].VQLTNKYNFDEEQNK.[A]		3.01097e-08	5.95478e-05	1	1	1	MMCAP2_0007	MMCAP2_0007 [421-435]		1	1869.9	FALSE	Myco	9213875			High	High	4.546e-05	9.13e-06	4.96	52.43	Used	Used	K.VQLTNKYNFDEEQNK.A	[421-435]
	FALSE	High	[K].VQLTNKYNFDEEQNKAILDMR.[L]		1.19864e-08	5.95478e-05	1	1	1	MMCAP2_0007	MMCAP2_0007 [421-441]		2	2569.27	FALSE	Myco	848966			High	High	4.546e-05	6.197e-06	3.35	78.2	Used	Used	K.VQLTNKYNFDEEQNKAILDMR.L	[421-441]
	FALSE	High	[K].VQLTNKYNFDEEQNKAILDMR.[L]	1xOxidation [M20]	2.09141e-06	5.95478e-05	1	1	1	MMCAP2_0007	MMCAP2_0007 [421-441]		2	2585.27	FALSE	Myco			No Quan Values	High	High	4.546e-05	5.117e-05	3.82		Not Used	Not Used	K.VQLTNKYNFDEEQNKAILDMR.L	[421-441]
	FALSE	High	[K].VSNIPSLSR.[N]		0.00423715	0.000572813	1	1	4	MMCAP2_0007	MMCAP2_0007 [790-798]		0	972.547	FALSE	Myco	76749408			High	High	0.000302	0.001833	2.93	52	Used	Used	K.VSNIPSLSR.N	[790-798]
	FALSE	High	[K].WMILLSQEGYIR.[R]		2.63292e-06	5.95478e-05	1	1	1	MMCAP2_0007	MMCAP2_0007 [519-530]		0	1508.79	FALSE	Myco	808226			High	High	4.546e-05	5.598e-05	3.27	115.71	Used	Used	K.WMILLSQEGYIR.R	[519-530]
	FALSE	High	[K].WMILLSQEGYIR.[R]	1xOxidation [M2]	8.37899e-06	0.000116773	1	1	2	MMCAP2_0007	MMCAP2_0007 [519-530]		0	1524.79	FALSE	Myco	409312			High	High	7.987e-05	8.51e-05	3.02	104.89	Used	Not Used	K.WMILLSQEGYIR.R	[519-530]
	FALSE	High	[R].YHILEALHIALDNVDDVINIIK.[N]		1.35339e-09	5.95478e-05	1	1	1	MMCAP2_0007	MMCAP2_0007 [390-411]		0	2531.39	FALSE	Myco			No Quan Values	High	High	4.546e-05	2.477e-06	4.3		Not Used	Not Used	R.YHILEALHIALDNVDDVINIIK.N	[390-411]
	FALSE	High	[K].YHPHGDSAVYETMVR.[M]		1.32767e-09	5.95478e-05	1	1	7	MMCAP2_0007	MMCAP2_0007 [91-105]		0	1761.8	FALSE	Myco	8.36747e+06			High	High	4.546e-05	2.457e-06	3.66	44.77	Used	Used	K.YHPHGDSAVYETMVR.M	[91-105]
	FALSE	High	[K].YHPHGDSAVYETMVR.[M]	1xOxidation [M13]	1.33577e-12	5.95478e-05	1	1	5	MMCAP2_0007	MMCAP2_0007 [91-105]		0	1777.8	FALSE	Myco	6.23847e+06			High	High	4.546e-05	1.329e-07	4.93	32.3	Used	Not Used	K.YHPHGDSAVYETMVR.M	[91-105]
	FALSE	High	[K].YNFDEEQNK.[A]		4.74226e-06	5.95478e-05	1	1	2	MMCAP2_0007	MMCAP2_0007 [427-435]		0	1186.5	FALSE	Myco	9692241			High	High	4.546e-05	6.958e-05	2.96	38.4	Used	Used	K.YNFDEEQNK.A	[427-435]
	FALSE	High	[K].YNFDEEQNKAILDMR.[L]		2.21497e-08	5.95478e-05	1	1	1	MMCAP2_0007	MMCAP2_0007 [427-441]		1	1885.87	FALSE	Myco	1.96845e+06			High	High	4.546e-05	8.023e-06	4.4	77.78	Used	Used	K.YNFDEEQNKAILDMR.L	[427-441]
	FALSE	High	[K].YNFDEEQNKAILDMR.[L]	1xOxidation [M14]	3.38111e-05	0.000116773	1	1	1	MMCAP2_0007	MMCAP2_0007 [427-441]		1	1901.87	FALSE	Myco	1.5149e+06			High	High	9.092e-05	0.0001364	2.52	65.24	Used	Not Used	K.YNFDEEQNKAILDMR.L	[427-441]
	FALSE	High	[R].YPLIDGHGNFGSIDGDGAAAMR.[Y]		4.92368e-15	5.95478e-05	1	1	3	MMCAP2_0007	MMCAP2_0007 [114-135]		0	2234.03	FALSE	Myco	3973188			High	High	4.546e-05	1.244e-08	5.35	89.68	Used	Used	R.YPLIDGHGNFGSIDGDGAAAMR.Y	[114-135]
	FALSE	High	[R].YPLIDGHGNFGSIDGDGAAAMR.[Y]	1xOxidation [M21]	2.40528e-15	5.95478e-05	1	1	2	MMCAP2_0007	MMCAP2_0007 [114-135]		0	2250.02	FALSE	Myco	6.80872e+06			High	High	4.546e-05	9.209e-09	9.02	82.03	Used	Not Used	R.YPLIDGHGNFGSIDGDGAAAMR.Y	[114-135]
FALSE	High	Master Protein	MMCAP2_0213	MMCAP2_0213	0	FALSE	Myco	570.181	86	44	736	44	451	49.5	5.45	2334.17	44	other metabolic processes	non-structural extracellular;cytosol;other cell component	other molecular function		Pf00113, Pf03952	58110242	A0A7Z7LB59; MMCAP2_0213	eno				0	9.06568e+09		High	1
	Checked	Confidence	Annotated Sequence	Modifications	Qvality PEP	Qvality q-value	# Protein Groups	# Proteins	# PSMs	Master Protein Accessions	Positions in Master Proteins	Modifications in Master Proteins	# Missed Cleavages	Theo. MH+ [Da]	Contaminant	Marked as	Abundances (Grouped): Mmc11	Abundances (Grouped) CV [%]: Mmc11	Quan Info	Found in Sample: [S9] F9: Sample, Mmc11	Confidence (by Search Engine): Sequest HT	Percolator q-Value (by Search Engine): Sequest HT	Percolator PEP (by Search Engine): Sequest HT	XCorr (by Search Engine): Sequest HT	Top Apex RT [min]	Quan Usage	Quan Ratio Usage	Sequence in Protein	Positions in Proteins
	FALSE	High	[K].AAASELDIPLYK.[Y]		1.38875e-07	5.95478e-05	1	1	10	MMCAP2_0213	MMCAP2_0213 [121-132]		0	1290.69	FALSE	Myco	8.01138e+08			High	High	4.546e-05	1.725e-05	4.23	87.36	Used	Used	K.AAASELDIPLYK.Y	[121-132]
	FALSE	High	[K].AAASELDIPLYKYLGGVQAK.[K]		0.171357	0.00511154	1	1	1	MMCAP2_0213	MMCAP2_0213 [121-140]		1	2107.14	FALSE	Myco			No Quan Values	High	High	0.002654	0.04339	2.06		Not Used	Not Used	K.AAASELDIPLYKYLGGVQAK.K	[121-140]
	FALSE	High	[K].AANSTLIK.[L]		0.00243554	0.000324526	1	1	8	MMCAP2_0213	MMCAP2_0213 [353-360]		0	817.478	FALSE	Myco	2.82315e+08			High	High	0.0001718	0.001227	2.7	28.26	Used	Used	K.AANSTLIK.L	[353-360]
	FALSE	High	[K].AGWTAVVSHR.[S]		7.51599e-07	5.95478e-05	1	1	4	MMCAP2_0213	MMCAP2_0213 [380-389]		0	1083.57	FALSE	Myco	89397392			High	High	4.546e-05	3.426e-05	2.97	44.32	Used	Used	K.AGWTAVVSHR.S	[380-389]
	FALSE	High	[K].AGYKPGKDGIMIAMDCASSELYLEDKK.[Y]	1xCarbamidomethyl [C16]	1.03481e-05	0.000116773	1	1	1	MMCAP2_0213	MMCAP2_0213 [244-270]		2	2990.43	FALSE	Myco	641845			High	High	7.987e-05	9.152e-05	2.54	88.93	Used	Used	K.AGYKPGKDGIMIAMDCASSELYLEDKK.Y	[244-270]
	FALSE	High	[K].AKTPAEIALDLLVEAIK.[K]		9.89456e-08	5.95478e-05	1	1	2	MMCAP2_0213	MMCAP2_0213 [226-242]		1	1795.06	FALSE	Myco	1.2887e+06			High	High	4.546e-05	1.499e-05	4.12	126.64	Used	Used	K.AKTPAEIALDLLVEAIK.K	[226-242]
	FALSE	High	[K].AKTPAEIALDLLVEAIKK.[A]		6.30512e-16	5.95478e-05	1	1	7	MMCAP2_0213	MMCAP2_0213 [226-243]		2	1923.15	FALSE	Myco	1.99225e+08			High	High	4.546e-05	6.268e-11	6.74	126.04	Used	Used	K.AKTPAEIALDLLVEAIKK.A	[226-243]
	FALSE	High	[K].APSGASTGVNEALELR.[D]		1.38789e-13	5.95478e-05	1	1	11	MMCAP2_0213	MMCAP2_0213 [37-52]		0	1571.8	FALSE	Myco	3.96615e+08			High	High	4.546e-05	5.105e-08	4.91	69.91	Used	Used	K.APSGASTGVNEALELR.D	[37-52]
	FALSE	High	[K].APSGASTGVNEALELRDGDK.[A]		6.30512e-16	5.95478e-05	1	1	12	MMCAP2_0213	MMCAP2_0213 [37-56]		1	1986.97	FALSE	Myco	1.87187e+08			High	High	4.546e-05	1.355e-11	7.31	59.68	Used	Used	K.APSGASTGVNEALELRDGDK.A	[37-56]
	FALSE	High	[K].APSGASTGVNEALELRDGDKAR.[Y]		7.46507e-11	5.95478e-05	1	1	8	MMCAP2_0213	MMCAP2_0213 [37-58]		2	2214.11	FALSE	Myco	1.21872e+08			High	High	4.546e-05	7.286e-07	3.93	52.66	Used	Used	K.APSGASTGVNEALELRDGDKAR.Y	[37-58]
	FALSE	High	[K].AVKNVNEIIAPK.[L]		0.00160388	0.000186959	1	1	1	MMCAP2_0213	MMCAP2_0213 [67-78]		1	1295.77	FALSE	Myco	613343			High	High	0.0001262	0.0009135	1.69	44.94	Used	Used	K.AVKNVNEIIAPK.L	[67-78]
	FALSE	High	[K].DGIMIAMDCASSELYLEDK.[K]	1xCarbamidomethyl [C9]	3.44384e-08	5.95478e-05	1	1	2	MMCAP2_0213	MMCAP2_0213 [251-269]		0	2160.95	FALSE	Myco	541338			High	High	4.546e-05	9.648e-06	2.78	125.72	Used	Used	K.DGIMIAMDCASSELYLEDK.K	[251-269]
	FALSE	High	[K].DGIMIAMDCASSELYLEDK.[K]	1xCarbamidomethyl [C9]; 1xOxidation [M4]	4.39004e-11	5.95478e-05	1	1	1	MMCAP2_0213	MMCAP2_0213 [251-269]		0	2176.94	FALSE	Myco			No Quan Values	High	High	4.546e-05	5.813e-07	4.95		Not Used	Not Used	K.DGIMIAMDCASSELYLEDK.K	[251-269]
	FALSE	High	[K].DGIMIAMDCASSELYLEDK.[K]	1xCarbamidomethyl [C9]; 2xOxidation [M4; M7]	6.57001e-09	5.95478e-05	1	1	1	MMCAP2_0213	MMCAP2_0213 [251-269]		0	2192.94	FALSE	Myco	687122			High	High	4.546e-05	4.813e-06	4.44	100.07	Used	Not Used	K.DGIMIAMDCASSELYLEDK.K	[251-269]
	FALSE	High	[K].DGIMIAMDCASSELYLEDKK.[Y]	1xCarbamidomethyl [C9]	4.50334e-12	5.95478e-05	1	1	26	MMCAP2_0213	MMCAP2_0213 [251-270]		1	2289.04	FALSE	Myco	1.11484e+07			High	High	4.546e-05	2.225e-07	6.54	108.56	Used	Used	K.DGIMIAMDCASSELYLEDKK.Y	[251-270]
	FALSE	High	[K].DGIMIAMDCASSELYLEDKK.[Y]	1xCarbamidomethyl [C9]; 1xOxidation [M]	8.59039e-14	5.95478e-05	1	1	32	MMCAP2_0213	MMCAP2_0213 [251-270]		1	2305.04	FALSE	Myco	1.42773e+07			High	High	4.546e-05	4.174e-08	7.2	101.72	Used	Not Used	K.DGIMIAMDCASSELYLEDKK.Y	[251-270]
	FALSE	High	[K].DGIMIAMDCASSELYLEDKK.[Y]	1xCarbamidomethyl [C9]; 2xOxidation [M4; M7]	6.30512e-16	5.95478e-05	1	1	9	MMCAP2_0213	MMCAP2_0213 [251-270]		1	2321.03	FALSE	Myco	12340847			High	High	4.546e-05	2.792e-09	7.03	85.68	Used	Not Used	K.DGIMIAMDCASSELYLEDKK.Y	[251-270]
	FALSE	High	[K].DGIMIAMDCASSELYLEDKKYHFK.[K]	1xCarbamidomethyl [C9]	5.41949e-15	5.95478e-05	1	1	8	MMCAP2_0213	MMCAP2_0213 [251-274]		2	2864.33	FALSE	Myco	1.81949e+07			High	High	4.546e-05	1.298e-08	7.38	101.59	Used	Used	K.DGIMIAMDCASSELYLEDKKYHFK.K	[251-274]
	FALSE	High	[K].DGIMIAMDCASSELYLEDKKYHFK.[K]	1xCarbamidomethyl [C9]; 1xOxidation [M]	3.10754e-12	5.95478e-05	1	1	6	MMCAP2_0213	MMCAP2_0213 [251-274]		2	2880.33	FALSE	Myco	1.04166e+07			High	High	4.546e-05	1.901e-07	6.54	97.06	Used	Not Used	K.DGIMIAMDCASSELYLEDKKYHFK.K	[251-274]
	FALSE	High	[K].DGIMIAMDCASSELYLEDKKYHFK.[K]	1xCarbamidomethyl [C9]; 2xOxidation [M4; M7]	8.64641e-13	5.95478e-05	1	1	4	MMCAP2_0213	MMCAP2_0213 [251-274]		2	2896.32	FALSE	Myco	4.22906e+06			High	High	4.546e-05	1.107e-07	7.42	82.64	Used	Not Used	K.DGIMIAMDCASSELYLEDKKYHFK.K	[251-274]
	FALSE	High	[K].DITAVGDEGGFAPNFEWAYEK.[H]		2.3752e-13	5.95478e-05	1	1	4	MMCAP2_0213	MMCAP2_0213 [198-218]		0	2316.05	FALSE	Myco	115084576			High	High	4.546e-05	6.404e-08	5.99	123.11	Used	Used	K.DITAVGDEGGFAPNFEWAYEK.H	[198-218]
	FALSE	High	[K].DITAVGDEGGFAPNFEWAYEKHDLK.[S]		8.92648e-14	5.95478e-05	1	1	15	MMCAP2_0213	MMCAP2_0213 [198-222]		1	2809.31	FALSE	Myco	2.76624e+08			High	High	4.546e-05	4.245e-08	7.15	104.56	Used	Used	K.DITAVGDEGGFAPNFEWAYEKHDLK.S	[198-222]
	FALSE	High	[R].GTPTVEVEVWTEFGGYGCAK.[A]	1xCarbamidomethyl [C18]	1.96048e-13	5.95478e-05	1	1	56	MMCAP2_0213	MMCAP2_0213 [17-36]		0	2187.01	FALSE	Myco	1.4152e+07			High	High	4.546e-05	5.914e-08	6.34	121.42	Used	Used	R.GTPTVEVEVWTEFGGYGCAK.A	[17-36]
	FALSE	High	[K].KAANSTLIK.[L]		6.79783e-05	0.000116773	1	1	5	MMCAP2_0213	MMCAP2_0213 [352-360]		1	945.573	FALSE	Myco	1.42114e+08			High	High	9.092e-05	0.0001756	3.51	21.13	Used	Used	K.KAANSTLIK.L	[352-360]
	FALSE	High	[K].KDITAVGDEGGFAPNFEWAYEK.[H]		6.30512e-16	5.95478e-05	1	1	5	MMCAP2_0213	MMCAP2_0213 [197-218]		1	2444.14	FALSE	Myco	23204774			High	High	4.546e-05	1.916e-09	6.85	104.48	Used	Used	K.KDITAVGDEGGFAPNFEWAYEK.H	[197-218]
	FALSE	High	[K].KDITAVGDEGGFAPNFEWAYEKHDLK.[S]		6.30512e-16	5.95478e-05	1	1	4	MMCAP2_0213	MMCAP2_0213 [197-222]		2	2937.41	FALSE	Myco	28028921			High	High	4.546e-05	6.837e-12	8.39	89.6	Used	Used	K.KDITAVGDEGGFAPNFEWAYEKHDLK.S	[197-222]
	FALSE	High	[K].KLPVPMLNVINGGEHADSAIDFQEFMIMPVGAK.[S]		6.30512e-16	5.95478e-05	1	1	2	MMCAP2_0213	MMCAP2_0213 [141-173]		1	3568.8	FALSE	Myco	26383738			High	High	4.546e-05	1.566e-09	8.2	124.23	Used	Used	K.KLPVPMLNVINGGEHADSAIDFQEFMIMPVGAK.S	[141-173]
	FALSE	High	[K].KLPVPMLNVINGGEHADSAIDFQEFMIMPVGAK.[S]	1xOxidation [M6]	1.42445e-09	5.95478e-05	1	1	2	MMCAP2_0213	MMCAP2_0213 [141-173]		1	3584.79	FALSE	Myco	1.93471e+07			High	High	4.546e-05	2.531e-06	6.66	122.76	Used	Not Used	K.KLPVPMLNVINGGEHADSAIDFQEFMIMPVGAK.S	[141-173]
	FALSE	High	[K].KLPVPMLNVINGGEHADSAIDFQEFMIMPVGAK.[S]	2xOxidation [M26; M]	3.1265e-15	5.95478e-05	1	1	3	MMCAP2_0213	MMCAP2_0213 [141-173]		1	3600.79	FALSE	Myco	14504062			High	High	4.546e-05	1.028e-08	7.07	121.41	Used	Not Used	K.KLPVPMLNVINGGEHADSAIDFQEFMIMPVGAK.S	[141-173]
	FALSE	High	[K].KLPVPMLNVINGGEHADSAIDFQEFMIMPVGAK.[S]	3xOxidation [M6; M26; M28]	4.25142e-12	5.95478e-05	1	1	5	MMCAP2_0213	MMCAP2_0213 [141-173]		1	3616.78	FALSE	Myco	2.5859e+06			High	High	4.546e-05	2.167e-07	6.88	116.28	Used	Not Used	K.KLPVPMLNVINGGEHADSAIDFQEFMIMPVGAK.S	[141-173]
	FALSE	High	[K].IEKVTNQEWSLTTDEMISYLEK.[L]		3.21031e-06	5.95478e-05	1	1	1	MMCAP2_0213	MMCAP2_0213 [276-297]		1	2657.3	FALSE	Myco	343234			High	High	4.546e-05	6.023e-05	3.53	119.26	Used	Used	K.IEKVTNQEWSLTTDEMISYLEK.L	[276-297]
	FALSE	High	[K].LGANGILAVSLAVAK.[A]		9.76373e-13	5.95478e-05	1	1	45	MMCAP2_0213	MMCAP2_0213 [106-120]		0	1396.85	FALSE	Myco	7.85695e+07			High	High	4.546e-05	1.167e-07	4.62	107.82	Used	Used	K.LGANGILAVSLAVAK.A	[106-120]
	FALSE	High	[K].IGDKVQIVGDDLFTTNPK.[F]		2.73353e-15	5.95478e-05	1	1	28	MMCAP2_0213	MMCAP2_0213 [326-343]		1	1960.04	FALSE	Myco	5.24411e+08			High	High	4.546e-05	9.716e-09	7.45	86.87	Used	Used	K.IGDKVQIVGDDLFTTNPK.F	[326-343]
	FALSE	High	[K].LIGIDALDQLTVDR.[I]		9.76576e-11	5.95478e-05	1	1	29	MMCAP2_0213	MMCAP2_0213 [79-92]		0	1541.85	FALSE	Myco	5.50361e+08			High	High	4.546e-05	8.165e-07	4.34	121.66	Used	Used	K.LIGIDALDQLTVDR.I	[79-92]
	FALSE	High	[K].LIGIDALDQLTVDRIMLDLDGTEFK.[T]	1xOxidation [M16]	0.0443538	0.00248053	1	1	2	MMCAP2_0213	MMCAP2_0213 [79-103]		1	2820.47	FALSE	Myco	22966608			High	High	0.001188	0.0124	0.76	126.15	Used	Not Used	K.LIGIDALDQLTVDRIMLDLDGTEFK.T	[79-103]
	FALSE	High	[K].LIGIDALDQLTVDRIMLDLDGTEFKTK.[L]		0.164076	0.00507411	1	1	1	MMCAP2_0213	MMCAP2_0213 [79-105]		2	3033.62	FALSE	Myco			No Quan Values	High	High	0.002609	0.04153	2.2		Not Used	Not Used	K.LIGIDALDQLTVDRIMLDLDGTEFKTK.L	[79-105]
	FALSE	High	[K].LIGIDALDQLTVDRIMLDLDGTEFKTK.[L]	1xOxidation [M16]	2.28648e-10	5.95478e-05	1	1	1	MMCAP2_0213	MMCAP2_0213 [79-105]		2	3049.61	FALSE	Myco			No Quan Values	High	High	4.546e-05	1.168e-06	4.58		Not Used	Not Used	K.LIGIDALDQLTVDRIMLDLDGTEFKTK.L	[79-105]
	FALSE	High	[R].LLQIESELEK.[N]		6.28345e-06	0.000116773	1	1	28	MMCAP2_0213	MMCAP2_0213 [427-436]		0	1201.67	FALSE	Myco	5.43042e+08			High	High	7.987e-05	7.694e-05	2.03	78.05	Used	Used	R.LLQIESELEK.N	[427-436]
	FALSE	High	[R].LLQIESELEKNAVYDGLEAFYNLNK.[-]		6.30512e-16	5.95478e-05	1	1	8	MMCAP2_0213	MMCAP2_0213 [427-451]		1	2913.49	FALSE	Myco	52148299			High	High	4.546e-05	4.428e-11	8.3	125.51	Used	Used	R.LLQIESELEKNAVYDGLEAFYNLNK.-	[427-451]
	FALSE	High	[R].IMLDLDGTEFK.[T]		8.54132e-06	0.000116773	1	1	17	MMCAP2_0213	MMCAP2_0213 [93-103]		0	1281.64	FALSE	Myco	9.51605e+07			High	High	7.987e-05	8.556e-05	2.97	100.07	Used	Used	R.IMLDLDGTEFK.T	[93-103]
	FALSE	High	[R].IMLDLDGTEFK.[T]	1xOxidation [M2]	9.7065e-08	5.95478e-05	1	1	56	MMCAP2_0213	MMCAP2_0213 [93-103]		0	1297.63	FALSE	Myco	1.61421e+08			High	High	4.546e-05	1.486e-05	3.17	93.05	Used	Not Used	R.IMLDLDGTEFK.T	[93-103]
	FALSE	High	[R].IMLDLDGTEFKTK.[L]		1.36222e-08	5.95478e-05	1	1	4	MMCAP2_0213	MMCAP2_0213 [93-105]		1	1510.78	FALSE	Myco	2.24302e+07			High	High	4.546e-05	6.552e-06	4.69	85	Used	Used	R.IMLDLDGTEFKTK.L	[93-105]
	FALSE	High	[R].IMLDLDGTEFKTK.[L]	1xOxidation [M2]	1.87503e-11	5.95478e-05	1	1	24	MMCAP2_0213	MMCAP2_0213 [93-105]		1	1526.78	FALSE	Myco	1.85499e+07			High	High	4.546e-05	4.058e-07	4.42	79.49	Used	Not Used	R.IMLDLDGTEFKTK.L	[93-105]
	FALSE	High	[K].LNQIGTLSETVEAITMTQK.[A]		1.28548e-12	5.95478e-05	1	1	6	MMCAP2_0213	MMCAP2_0213 [361-379]		0	2077.08	FALSE	Myco	137226828			High	High	4.546e-05	1.307e-07	5.73	118.99	Used	Used	K.LNQIGTLSETVEAITMTQK.A	[361-379]
	FALSE	High	[K].LNQIGTLSETVEAITMTQK.[A]	1xOxidation [M16]	2.4837e-14	5.95478e-05	1	1	50	MMCAP2_0213	MMCAP2_0213 [361-379]		0	2093.08	FALSE	Myco	1.19046e+08			High	High	4.546e-05	2.466e-08	5.21	114.64	Used	Not Used	K.LNQIGTLSETVEAITMTQK.A	[361-379]
	FALSE	High	[K].LVDNYPIISIEDGLAETDWEGFTK.[L]		2.14458e-11	5.95478e-05	1	1	8	MMCAP2_0213	MMCAP2_0213 [298-321]		0	2725.32	FALSE	Myco	209189328			High	High	4.546e-05	4.294e-07	5.67	126.2	Used	Used	K.LVDNYPIISIEDGLAETDWEGFTK.L	[298-321]
	FALSE	High	[K].NAVYDGLEAFYNLNK.[-]		1.70366e-10	5.95478e-05	1	1	19	MMCAP2_0213	MMCAP2_0213 [437-451]		0	1730.84	FALSE	Myco	286058455			High	High	4.546e-05	1.033e-06	6.47	118.6	Used	Used	K.NAVYDGLEAFYNLNK.-	[437-451]
	FALSE	High	[K].NVNEIIAPK.[L]		2.23008e-05	0.000116773	1	1	31	MMCAP2_0213	MMCAP2_0213 [70-78]		0	997.568	FALSE	Myco	743516159			High	High	9.092e-05	0.0001186	2.71	49.66	Used	Used	K.NVNEIIAPK.L	[70-78]
	FALSE	High	[K].SFSEALR.[W]		0.00439143	0.00063242	1	1	14	MMCAP2_0213	MMCAP2_0213 [174-180]		0	809.415	FALSE	Myco	672059506			High	High	0.0003445	0.001881	2.09	42.66	Used	Used	K.SFSEALR.W	[174-180]
	FALSE	High	[R].SGETEDTTIADLAVAFNTGQIK.[T]		4.79931e-15	5.95478e-05	1	1	13	MMCAP2_0213	MMCAP2_0213 [390-411]		0	2281.12	FALSE	Myco	1.91404e+08			High	High	4.546e-05	1.232e-08	6.31	122.48	Used	Used	R.SGETEDTTIADLAVAFNTGQIK.T	[390-411]
	FALSE	High	[K].TKLGANGILAVSLAVAK.[A]		6.82839e-07	5.95478e-05	1	1	1	MMCAP2_0213	MMCAP2_0213 [104-120]		1	1625.99	FALSE	Myco	1.17847e+06			High	High	4.546e-05	3.298e-05	5.25	90.75	Used	Used	K.TKLGANGILAVSLAVAK.A	[104-120]
	FALSE	High	[K].TPAEIALDLLVEAIK.[K]		2.24279e-11	5.95478e-05	1	1	1	MMCAP2_0213	MMCAP2_0213 [228-242]		0	1595.93	FALSE	Myco	2143444			High	High	4.546e-05	4.384e-07	3.86	126.65	Used	Used	K.TPAEIALDLLVEAIK.K	[228-242]
	FALSE	High	[K].TPAEIALDLLVEAIKK.[A]		6.30512e-16	5.95478e-05	1	1	7	MMCAP2_0213	MMCAP2_0213 [228-243]		1	1724.02	FALSE	Myco	3.99293e+08			High	High	4.546e-05	1.963e-10	5.62	126.19	Used	Used	K.TPAEIALDLLVEAIKK.A	[228-243]
	FALSE	High	[K].VQIVGDDLFTTNPK.[F]		2.56627e-07	5.95478e-05	1	1	9	MMCAP2_0213	MMCAP2_0213 [330-343]		0	1546.81	FALSE	Myco	2.87413e+08			High	High	4.546e-05	2.221e-05	3.5	91.67	Used	Used	K.VQIVGDDLFTTNPK.F	[330-343]
	FALSE	High	[K].VTNQEWSLTTDEMISYLEK.[L]		1.22932e-11	5.95478e-05	1	1	8	MMCAP2_0213	MMCAP2_0213 [279-297]		0	2287.08	FALSE	Myco	119055748			High	High	4.546e-05	3.397e-07	4.16	123.71	Used	Used	K.VTNQEWSLTTDEMISYLEK.L	[279-297]
	FALSE	High	[K].VTNQEWSLTTDEMISYLEK.[L]	1xOxidation [M13]	2.53261e-11	5.95478e-05	1	1	30	MMCAP2_0213	MMCAP2_0213 [279-297]		0	2303.07	FALSE	Myco	2.28683e+07			High	High	4.546e-05	4.615e-07	5.91	102.84	Used	Not Used	K.VTNQEWSLTTDEMISYLEK.L	[279-297]
	FALSE	High	[R].WSSETFQALK.[S]		1.31957e-05	0.000116773	1	1	12	MMCAP2_0213	MMCAP2_0213 [181-190]		0	1196.59	FALSE	Myco	3.87252e+08			High	High	7.987e-05	9.932e-05	3.13	73.08	Used	Used	R.WSSETFQALK.S	[181-190]
	FALSE	High	[K].YLGGVQAK.[K]		0.0026678	0.000383662	1	1	28	MMCAP2_0213	MMCAP2_0213 [133-140]		0	835.467	FALSE	Myco	6.04419e+08			High	High	0.0002133	0.001309	1.28	32.26	Used	Used	K.YLGGVQAK.K	[133-140]
FALSE	High	Master Protein	MMCAP2_0394	MMCAP2_0394	0	FALSE	Myco	567.747	81	77	368	77	786	89.1	5.97	861.48	77	protein metabolism;other metabolic processes;stress response	other cell component	nucleic acid binding activity;other molecular function		Pf00004, Pf02190, Pf05362	58110407	A0A7Z7PMM7; MMCAP2_0394	lon				0	2.10711e+09		High	1
	Checked	Confidence	Annotated Sequence	Modifications	Qvality PEP	Qvality q-value	# Protein Groups	# Proteins	# PSMs	Master Protein Accessions	Positions in Master Proteins	Modifications in Master Proteins	# Missed Cleavages	Theo. MH+ [Da]	Contaminant	Marked as	Abundances (Grouped): Mmc11	Abundances (Grouped) CV [%]: Mmc11	Quan Info	Found in Sample: [S9] F9: Sample, Mmc11	Confidence (by Search Engine): Sequest HT	Percolator q-Value (by Search Engine): Sequest HT	Percolator PEP (by Search Engine): Sequest HT	XCorr (by Search Engine): Sequest HT	Top Apex RT [min]	Quan Usage	Quan Ratio Usage	Sequence in Protein	Positions in Proteins
	FALSE	High	[K].DFGMTGEITLR.[G]		7.9795e-05	0.000116773	1	1	4	MMCAP2_0394	MMCAP2_0394 [707-717]		0	1239.6	FALSE	Myco	2.98923e+06			High	High	9.092e-05	0.0001865	2.76	96.12	Used	Used	K.DFGMTGEITLR.G	[707-717]
	FALSE	High	[K].DFGMTGEITLR.[G]	1xOxidation [M4]	6.88554e-05	0.000116773	1	1	23	MMCAP2_0394	MMCAP2_0394 [707-717]		0	1255.6	FALSE	Myco	1.87369e+07			High	High	9.092e-05	0.0001761	2.39	78.34	Used	Not Used	K.DFGMTGEITLR.G	[707-717]
	FALSE	High	[K].DGPSAGITLTTALISALSK.[Q]		5.25055e-12	5.95478e-05	1	1	3	MMCAP2_0394	MMCAP2_0394 [683-701]		0	1816.01	FALSE	Myco	2.51553e+06			High	High	4.546e-05	2.369e-07	5.47	126.66	Used	Used	K.DGPSAGITLTTALISALSK.Q	[683-701]
	FALSE	High	[K].DGTISVELNYNQK.[I]		5.78221e-07	5.95478e-05	1	1	10	MMCAP2_0394	MMCAP2_0394 [81-93]		0	1480.73	FALSE	Myco	7304821			High	High	4.546e-05	3.087e-05	3.88	75.72	Used	Used	K.DGTISVELNYNQK.I	[81-93]
	FALSE	High	[K].DKFDDIDIHIHVPEGAVPK.[D]		7.55805e-15	5.95478e-05	1	1	4	MMCAP2_0394	MMCAP2_0394 [664-682]		1	2145.1	FALSE	Myco	7.80181e+07			High	High	4.546e-05	1.495e-08	6.22	84.68	Used	Used	K.DKFDDIDIHIHVPEGAVPK.D	[664-682]
	FALSE	High	[K].DIEDVPQEVQDVLK.[I]		2.58274e-07	5.95478e-05	1	1	6	MMCAP2_0394	MMCAP2_0394 [750-763]		0	1626.82	FALSE	Myco	1.52602e+07			High	High	4.546e-05	2.227e-05	3.8	116.17	Used	Used	K.DIEDVPQEVQDVLK.I	[750-763]
	FALSE	High	[K].DYLTKK.[I]		0.0557011	0.00294241	1	1	2	MMCAP2_0394	MMCAP2_0394 [512-517]		1	767.43	FALSE	Myco	21809826			High	High	0.001444	0.01522	1.97	21.58	Used	Used	K.DYLTKK.I	[512-517]
	FALSE	High	[K].EALEELQEK.[H]		0.00239147	0.000324526	1	1	1	MMCAP2_0394	MMCAP2_0394 [129-137]		0	1088.55	FALSE	Myco	14341739			High	High	0.0001718	0.001211	2.14	47.93	Used	Used	K.EALEELQEK.H	[129-137]
	FALSE	High	[K].EELDDENSDASQLDK.[Y]		2.78879e-07	5.95478e-05	1	1	1	MMCAP2_0394	MMCAP2_0394 [246-260]		0	1707.72	FALSE	Myco			No Quan Values	High	High	4.546e-05	2.298e-05	4.16		Not Used	Not Used	K.EELDDENSDASQLDK.Y	[246-260]
	FALSE	High	[K].ELIINRPK.[S]		0.00106155	0.000116773	1	1	2	MMCAP2_0394	MMCAP2_0394 [194-201]		0	982.604	FALSE	Myco	20102816			High	High	0.0001049	0.0006953	2.47	36.51	Used	Used	K.ELIINRPK.S	[194-201]
	FALSE	High	[K].ERIIEYLAVK.[Q]		2.88094e-05	0.000116773	1	1	4	MMCAP2_0394	MMCAP2_0394 [339-348]		1	1233.72	FALSE	Myco	4531989			High	High	9.092e-05	0.0001291	2.68	70.17	Used	Used	K.ERIIEYLAVK.Q	[339-348]
	FALSE	High	[K].ESATIALTYVK.[A]		1.54846e-05	0.000116773	1	1	4	MMCAP2_0394	MMCAP2_0394 [643-653]		0	1195.66	FALSE	Myco	36518340			High	High	7.987e-05	0.0001048	3.61	74.3	Used	Used	K.ESATIALTYVK.A	[643-653]
	FALSE	High	[R].EVVVQYLGK.[H]		0.000541848	0.000116773	1	1	5	MMCAP2_0394	MMCAP2_0394 [580-588]		0	1034.59	FALSE	Myco	55694936			High	High	0.0001049	0.0004629	2.73	65.31	Used	Used	R.EVVVQYLGK.H	[580-588]
	FALSE	High	[R].FTDEAYDEIIK.[Y]		5.67231e-07	5.95478e-05	1	1	3	MMCAP2_0394	MMCAP2_0394 [531-541]		0	1343.64	FALSE	Myco	22782940			High	High	4.546e-05	3.065e-05	3.86	80.27	Used	Used	R.FTDEAYDEIIK.Y	[531-541]
	FALSE	High	[R].FTDEAYDEIIKYYTR.[E]		1.24554e-08	5.95478e-05	1	1	2	MMCAP2_0394	MMCAP2_0394 [531-545]		1	1926.91	FALSE	Myco	634779			High	High	4.546e-05	6.308e-06	3.15	104.91	Used	Used	R.FTDEAYDEIIKYYTR.E	[531-545]
	FALSE	High	[R].GIFILPSTSK.[T]		0.000531577	0.000116773	1	1	6	MMCAP2_0394	MMCAP2_0394 [13-22]		0	1062.62	FALSE	Myco	436458928			High	High	0.0001049	0.0004568	2.03	88.7	Used	Used	R.GIFILPSTSK.T	[13-22]
	FALSE	High	[K].GNLTLTGK.[L]		0.0122402	0.00114352	1	1	9	MMCAP2_0394	MMCAP2_0394 [629-636]		0	803.462	FALSE	Myco	55254836			High	High	0.0006116	0.004129	1.57	35.38	Used	Used	K.GNLTLTGK.L	[629-636]
	FALSE	High	[R].GNVLPIGGLR.[E]		0.0153392	0.00124484	1	1	3	MMCAP2_0394	MMCAP2_0394 [718-727]		0	995.6	FALSE	Myco	65354464			High	High	0.0006665	0.004963	1.33	77.47	Used	Used	R.GNVLPIGGLR.E	[718-727]
	FALSE	High	[K].GPIITFVGPPGVGK.[T]		2.01233e-08	5.95478e-05	1	1	7	MMCAP2_0394	MMCAP2_0394 [356-369]		0	1338.78	FALSE	Myco	35976472			High	High	4.546e-05	7.697e-06	4.08	97.17	Used	Used	K.GPIITFVGPPGVGK.T	[356-369]
	FALSE	High	[K].HHFGLKK.[V]		0.00200292	0.000258602	1	1	2	MMCAP2_0394	MMCAP2_0394 [330-336]		1	866.5	FALSE	Myco	7.644e+06			High	High	0.0001507	0.001065	2.51	17.7	Used	Used	K.HHFGLKK.V	[330-336]
	FALSE	High	[R].HLATIAR.[K]		0.00418691	0.000572813	1	1	11	MMCAP2_0394	MMCAP2_0394 [555-561]		0	781.468	FALSE	Myco	4.36164e+07			High	High	0.000302	0.001821	2.04	23.33	Used	Used	R.HLATIAR.K	[555-561]
	FALSE	High	[K].HIFEHTSK.[E]		4.34061e-05	0.000116773	1	1	3	MMCAP2_0394	MMCAP2_0394 [589-596]		0	998.505	FALSE	Myco	877085			High	High	9.092e-05	0.000149	2.77	18.86	Used	Used	K.HIFEHTSK.E	[589-596]
	FALSE	High	[K].HIFEHTSKEEESQVGVVTGLAYTQFGGDILPIEVSTYNGK.[G]		6.30512e-16	5.95478e-05	1	1	4	MMCAP2_0394	MMCAP2_0394 [589-628]		1	4380.17	FALSE	Myco	2.92066e+06			High	High	4.546e-05	1.281e-09	8.48	118.54	Used	Used	K.HIFEHTSKEEESQVGVVTGLAYTQFGGDILPIEVSTYNGK.G	[589-628]
	FALSE	High	[K].HILIPSK.[N]		0.000249864	0.000116773	1	1	24	MMCAP2_0394	MMCAP2_0394 [740-746]		0	807.509	FALSE	Myco	7.79161e+07			High	High	9.092e-05	0.0003074	2.4	33.59	Used	Used	K.HILIPSK.N	[740-746]
	FALSE	High	[K].HSFNTSELLLAFNENDFNK.[L]		3.48601e-14	5.95478e-05	1	1	1	MMCAP2_0394	MMCAP2_0394 [138-156]		0	2240.06	FALSE	Myco	2.56138e+06			High	High	4.546e-05	2.852e-08	6.16	111.21	Used	Used	K.HSFNTSELLLAFNENDFNK.L	[138-156]
	FALSE	High	[K].KILEEDQLTEDELR.[F]		4.36159e-12	5.95478e-05	1	1	2	MMCAP2_0394	MMCAP2_0394 [517-530]		1	1730.88	FALSE	Myco	1.18594e+07			High	High	4.546e-05	2.191e-07	5.61	67.73	Used	Used	K.KILEEDQLTEDELR.F	[517-530]
	FALSE	High	[K].KILEEDQLTEDELRFTDEAYDEIIK.[Y]		1.10327e-15	5.95478e-05	1	1	5	MMCAP2_0394	MMCAP2_0394 [517-541]		2	3055.5	FALSE	Myco	11891497			High	High	4.546e-05	6.365e-09	9.67	119.61	Used	Used	K.KILEEDQLTEDELRFTDEAYDEIIK.Y	[517-541]
	FALSE	High	[K].KRLEEEPFPESVK.[E]		4.47699e-06	5.95478e-05	1	1	2	MMCAP2_0394	MMCAP2_0394 [263-275]		2	1587.84	FALSE	Myco	1.5238e+06			High	High	4.546e-05	6.816e-05	4.32	43.3	Used	Used	K.KRLEEEPFPESVK.E	[263-275]
	FALSE	High	[R].KTYVGSMPGR.[I]		0.000118753	0.000116773	1	1	2	MMCAP2_0394	MMCAP2_0394 [403-412]		1	1095.56	FALSE	Myco			No Quan Values	High	High	9.092e-05	0.0002189	2.17		Not Used	Not Used	R.KTYVGSMPGR.I	[403-412]
	FALSE	High	[R].KTYVGSMPGR.[I]	1xOxidation [M7]	0.00509603	0.000685874	1	1	2	MMCAP2_0394	MMCAP2_0394 [403-412]		1	1111.56	FALSE	Myco	3.28805e+06			High	High	0.0003834	0.0021	1.7	20.4	Used	Not Used	R.KTYVGSMPGR.I	[403-412]
	FALSE	High	[K].LDLLKELIINRPK.[S]		1.10311e-07	5.95478e-05	1	1	3	MMCAP2_0394	MMCAP2_0394 [189-201]		1	1564.98	FALSE	Myco	961878			High	High	4.546e-05	1.567e-05	3.57	94.41	Used	Used	K.LDLLKELIINRPK.S	[189-201]
	FALSE	High	[R].LEEEPFPESVK.[E]		0.000350868	0.000116773	1	1	1	MMCAP2_0394	MMCAP2_0394 [265-275]		0	1303.64	FALSE	Myco	2.89523e+06			High	High	0.0001049	0.0003646	2.07	66.76	Used	Used	R.LEEEPFPESVK.E	[265-275]
	FALSE	High	[R].LEEEPFPESVKEK.[I]		5.32035e-08	5.95478e-05	1	1	2	MMCAP2_0394	MMCAP2_0394 [265-277]		1	1560.78	FALSE	Myco	11070244			High	High	4.546e-05	1.156e-05	3.29	53.4	Used	Used	R.LEEEPFPESVKEK.I	[265-277]
	FALSE	High	[R].IETMQPGSAEVNVER.[N]		7.85864e-09	5.95478e-05	1	1	1	MMCAP2_0394	MMCAP2_0394 [285-299]		0	1659.8	FALSE	Myco	4.69432e+06			High	High	4.546e-05	5.192e-06	4.12	60.71	Used	Used	R.IETMQPGSAEVNVER.N	[285-299]
	FALSE	High	[R].IETMQPGSAEVNVER.[N]	1xOxidation [M4]	2.75192e-12	5.95478e-05	1	1	5	MMCAP2_0394	MMCAP2_0394 [285-299]		0	1675.8	FALSE	Myco	7.63289e+06			High	High	4.546e-05	1.805e-07	4.36	49.03	Used	Not Used	R.IETMQPGSAEVNVER.N	[285-299]
	FALSE	High	[K].LGEVMKESATIALTYVK.[A]		5.11685e-14	5.95478e-05	1	1	1	MMCAP2_0394	MMCAP2_0394 [637-653]		1	1853.01	FALSE	Myco	809647			High	High	4.546e-05	3.348e-08	6.85	100.4	Used	Used	K.LGEVMKESATIALTYVK.A	[637-653]
	FALSE	High	[K].LGEVMKESATIALTYVK.[A]	1xOxidation [M5]	2.40652e-10	5.95478e-05	1	1	2	MMCAP2_0394	MMCAP2_0394 [637-653]		1	1869	FALSE	Myco	2.48432e+06			High	High	4.546e-05	1.194e-06	6.13	79.49	Used	Not Used	K.LGEVMKESATIALTYVK.A	[637-653]
	FALSE	High	[K].IKEALEELQEK.[H]		1.53841e-07	5.95478e-05	1	1	14	MMCAP2_0394	MMCAP2_0394 [127-137]		1	1329.73	FALSE	Myco	7.24425e+07			High	High	4.546e-05	1.8e-05	3.34	48.46	Used	Used	K.IKEALEELQEK.H	[127-137]
	FALSE	High	[K].IKIDEFVEEDNIIYAIGSVFEDK.[L]		1.03455e-09	5.95478e-05	1	1	1	MMCAP2_0394	MMCAP2_0394 [94-116]		1	2686.35	FALSE	Myco	9444402			High	High	4.546e-05	2.21e-06	4.44	126.43	Used	Used	K.IKIDEFVEEDNIIYAIGSVFEDK.L	[94-116]
	FALSE	High	[K].IKIDEFVEEDNIIYAIGSVFEDKLPK.[T]		0.00737786	0.000840405	1	1	2	MMCAP2_0394	MMCAP2_0394 [94-119]		2	3024.58	FALSE	Myco	24283110			High	High	0.0004734	0.002787	2.1	126.19	Used	Used	K.IKIDEFVEEDNIIYAIGSVFEDKLPK.T	[94-119]
	FALSE	High	[K].ILEEDQLTEDELR.[F]		3.88846e-09	5.95478e-05	1	1	2	MMCAP2_0394	MMCAP2_0394 [518-530]		0	1602.79	FALSE	Myco	25809318			High	High	4.546e-05	3.862e-06	4.06	80.47	Used	Used	K.ILEEDQLTEDELR.F	[518-530]
	FALSE	High	[K].ILEEDQLTEDELRFTDEAYDEIIK.[Y]		4.9242e-14	5.95478e-05	1	1	2	MMCAP2_0394	MMCAP2_0394 [518-541]		1	2927.4	FALSE	Myco	33905216			High	High	4.546e-05	3.293e-08	5.43	123.41	Used	Used	K.ILEEDQLTEDELRFTDEAYDEIIK.Y	[518-541]
	FALSE	High	[R].IIEYLAVK.[Q]		0.000647673	0.000116773	1	1	15	MMCAP2_0394	MMCAP2_0394 [341-348]		0	948.576	FALSE	Myco	4.47786e+07			High	High	0.0001049	0.0005123	1.82	72.97	Used	Used	R.IIEYLAVK.Q	[341-348]
	FALSE	High	[R].IIKEELDDENSDASQLDK.[Y]		7.82173e-16	5.95478e-05	1	1	5	MMCAP2_0394	MMCAP2_0394 [243-260]		1	2061.98	FALSE	Myco	5.4043e+07			High	High	4.546e-05	5.197e-09	6.11	56.36	Used	Used	R.IIKEELDDENSDASQLDK.Y	[243-260]
	FALSE	High	[R].IIKEELDDENSDASQLDKYK.[K]		6.30512e-16	5.95478e-05	1	1	2	MMCAP2_0394	MMCAP2_0394 [243-262]		2	2353.14	FALSE	Myco	15640201			High	High	4.546e-05	1.281e-10	7.85	61.07	Used	Used	R.IIKEELDDENSDASQLDKYK.K	[243-262]
	FALSE	High	[K].LLLIQSTSILEK.[L]		3.10927e-06	5.95478e-05	1	1	4	MMCAP2_0394	MMCAP2_0394 [177-188]		0	1357.83	FALSE	Myco	18245432			High	High	4.546e-05	5.948e-05	3.81	102.51	Used	Used	K.LLLIQSTSILEK.L	[177-188]
	FALSE	High	[K].LLLIQSTSILEKLDLLK.[E]		1.98613e-11	5.95478e-05	1	1	2	MMCAP2_0394	MMCAP2_0394 [177-193]		1	1940.2	FALSE	Myco	17746598			High	High	4.546e-05	4.16e-07	4.73	124.48	Used	Used	K.LLLIQSTSILEKLDLLK.E	[177-193]
	FALSE	High	[K].LLLIQSTSILEKLDLLKELIINRPK.[S]		6.48102e-16	5.95478e-05	1	1	2	MMCAP2_0394	MMCAP2_0394 [177-201]		2	2903.79	FALSE	Myco	8.32074e+06			High	High	4.546e-05	4.654e-09	7.95	125.09	Used	Used	K.LLLIQSTSILEKLDLLKELIINRPK.S	[177-201]
	FALSE	High	[R].IIQALKR.[A]		0.0219839	0.0014767	1	1	2	MMCAP2_0394	MMCAP2_0394 [413-419]		1	841.562	FALSE	Myco	20515572			High	High	0.0007413	0.006718	1.8	28.16	Used	Used	R.IIQALKR.A	[413-419]
	FALSE	High	[K].ILSSIKR.[I]		0.0097473	0.000886913	1	1	1	MMCAP2_0394	MMCAP2_0394 [278-284]		1	816.53	FALSE	Myco	6060419			High	High	0.0004859	0.003448	1.52	26	Used	Used	K.ILSSIKR.I	[278-284]
	FALSE	High	[K].LNNNLNNNSTVDSEINK.[K]		3.44277e-11	5.95478e-05	1	1	3	MMCAP2_0394	MMCAP2_0394 [206-222]		0	1902.92	FALSE	Myco	4526535			High	High	4.546e-05	5.244e-07	5.93	51.08	Used	Used	K.LNNNLNNNSTVDSEINK.K	[206-222]
	FALSE	High	[K].LNNNLNNNSTVDSEINKK.[L]		6.08143e-14	5.95478e-05	1	1	4	MMCAP2_0394	MMCAP2_0394 [206-223]		1	2031.01	FALSE	Myco	4.23071e+07			High	High	4.546e-05	3.601e-08	7.86	42.06	Used	Used	K.LNNNLNNNSTVDSEINKK.L	[206-223]
	FALSE	High	[K].LNSLIYQIIDK.[M]		5.0879e-06	5.95478e-05	1	1	1	MMCAP2_0394	MMCAP2_0394 [157-167]		0	1319.76	FALSE	Myco	1624089			High	High	4.546e-05	7.131e-05	3.39	105.46	Used	Used	K.LNSLIYQIIDK.M	[157-167]
	FALSE	High	[K].LNSLIYQIIDKMPLVSLNTK.[L]		1.08181e-10	5.95478e-05	1	1	1	MMCAP2_0394	MMCAP2_0394 [157-176]		1	2303.3	FALSE	Myco			No Quan Values	High	High	4.546e-05	8.509e-07	5.36		Not Used	Not Used	K.LNSLIYQIIDKMPLVSLNTK.L	[157-176]
	FALSE	High	[K].LNSLIYQIIDKMPLVSLNTK.[L]	1xOxidation [M12]	5.02012e-13	5.95478e-05	1	1	1	MMCAP2_0394	MMCAP2_0394 [157-176]		1	2319.3	FALSE	Myco	977752			High	High	4.546e-05	8.8e-08	5.97	119.75	Used	Not Used	K.LNSLIYQIIDKMPLVSLNTK.L	[157-176]
	FALSE	High	[K].LPVVVTR.[G]		0.00242076	0.000324526	1	1	5	MMCAP2_0394	MMCAP2_0394 [6-12]		0	783.509	FALSE	Myco	81506224			High	High	0.0001718	0.001221	1.99	51.4	Used	Used	K.LPVVVTR.G	[6-12]
	FALSE	High	[K].ITNLVVTR.[E]		0.000978011	0.000116773	1	1	8	MMCAP2_0394	MMCAP2_0394 [572-579]		0	915.562	FALSE	Myco	55748128			High	High	0.0001049	0.0006598	2.3	50.84	Used	Used	K.ITNLVVTR.E	[572-579]
	FALSE	High	[K].ITPVSKYEDVYEIIFK.[N]		1.98613e-11	5.95478e-05	1	1	9	MMCAP2_0394	MMCAP2_0394 [764-779]		1	1944.04	FALSE	Myco	21759424			High	High	4.546e-05	4.158e-07	4.5	113.79	Used	Used	K.ITPVSKYEDVYEIIFK.N	[764-779]
	FALSE	High	[K].ITPVSKYEDVYEIIFKNNNQQTI.[-]		4.95836e-09	5.95478e-05	1	1	1	MMCAP2_0394	MMCAP2_0394 [764-786]		2	2756.41	FALSE	Myco	677691			High	High	4.546e-05	4.275e-06	5.01	117.11	Used	Used	K.ITPVSKYEDVYEIIFKNNNQQTI.-	[764-786]
	FALSE	High	[R].MEIINLSSYTEIEK.[M]		3.791e-07	5.95478e-05	1	1	4	MMCAP2_0394	MMCAP2_0394 [493-506]		0	1669.84	FALSE	Myco	3.467e+06			High	High	4.546e-05	2.602e-05	3.69	106.74	Used	Used	R.MEIINLSSYTEIEK.M	[493-506]
	FALSE	High	[R].MEIINLSSYTEIEK.[M]	1xOxidation [M1]	1.11019e-07	5.95478e-05	1	1	2	MMCAP2_0394	MMCAP2_0394 [493-506]		0	1685.83	FALSE	Myco	2.77524e+06			High	High	4.546e-05	1.572e-05	4.03	96.49	Used	Not Used	R.MEIINLSSYTEIEK.M	[493-506]
	FALSE	High	[K].MHIAKDYLTK.[K]		0.00491733	0.000685874	1	1	1	MMCAP2_0394	MMCAP2_0394 [507-516]		1	1219.65	FALSE	Myco	1.0406e+06			High	High	0.0003834	0.002044	2.02	36	Used	Used	K.MHIAKDYLTK.K	[507-516]
	FALSE	High	[K].MHIAKDYLTK.[K]	1xOxidation [M1]	3.23077e-07	5.95478e-05	1	1	3	MMCAP2_0394	MMCAP2_0394 [507-516]		1	1235.65	FALSE	Myco	1.576e+06			High	High	4.546e-05	2.439e-05	3.65	26.75	Used	Not Used	K.MHIAKDYLTK.K	[507-516]
	FALSE	High	[K].MPLVSLNTK.[L]		0.00144303	0.000186959	1	1	3	MMCAP2_0394	MMCAP2_0394 [168-176]		0	1002.57	FALSE	Myco	2.45115e+06			High	High	0.0001262	0.0008524	2.62	69.44	Used	Used	K.MPLVSLNTK.L	[168-176]
	FALSE	High	[K].MPLVSLNTK.[L]	1xOxidation [M1]	5.79133e-05	0.000116773	1	1	1	MMCAP2_0394	MMCAP2_0394 [168-176]		0	1018.56	FALSE	Myco			No Quan Values	High	High	9.092e-05	0.0001651	3.19		Not Used	Not Used	K.MPLVSLNTK.L	[168-176]
	FALSE	High	[K].NALNASADLYNNQIVVVSQESPLEEEPNLEHLFYLGTVADLSVKK.[V]		1.88686e-12	5.95478e-05	1	1	1	MMCAP2_0394	MMCAP2_0394 [33-77]		1	4971.53	FALSE	Myco			No Quan Values	High	High	4.546e-05	1.539e-07	7.24		Not Used	Not Used	K.NALNASADLYNNQIVVVSQESPLEEEPNLEHLFYLGTVADLSVKK.V	[33-77]
	FALSE	High	[K].NPLFLLDEIDK.[M]		9.10588e-07	5.95478e-05	1	1	2	MMCAP2_0394	MMCAP2_0394 [424-434]		0	1316.71	FALSE	Myco	6700083			High	High	4.546e-05	3.7e-05	3.56	121.09	Used	Used	K.NPLFLLDEIDK.M	[424-434]
	FALSE	High	[K].NPLFLLDEIDKMASDNR.[G]	1xOxidation [M12]	1.71495e-08	5.95478e-05	1	1	1	MMCAP2_0394	MMCAP2_0394 [424-440]		1	2006.99	FALSE	Myco	383613			High	High	4.546e-05	7.211e-06	4.25	111.95	Used	Not Used	K.NPLFLLDEIDKMASDNR.G	[424-440]
	FALSE	High	[K].NVKDIEDVPQEVQDVLK.[I]		2.58114e-13	5.95478e-05	1	1	6	MMCAP2_0394	MMCAP2_0394 [747-763]		1	1968.03	FALSE	Myco	20823331			High	High	4.546e-05	6.642e-08	5.56	100.47	Used	Used	K.NVKDIEDVPQEVQDVLK.I	[747-763]
	FALSE	High	[R].NYVDWMMSIPWWEQSEDIDDLKYAQEILEK.[H]	2xOxidation [M6; M7]	3.37885e-06	5.95478e-05	1	1	2	MMCAP2_0394	MMCAP2_0394 [300-329]		1	3806.72	FALSE	Myco			No Quan Values	High	High	4.546e-05	6.136e-05	3.19		Not Used	Not Used	R.NYVDWMMSIPWWEQSEDIDDLKYAQEILEK.H	[300-329]
	FALSE	High	[K].QQKEYYLR.[E]		0.00173832	0.000186959	1	1	2	MMCAP2_0394	MMCAP2_0394 [231-238]		1	1127.58	FALSE	Myco	2.67891e+06			High	High	0.0001262	0.0009644	2.12	28.6	Used	Used	K.QQKEYYLR.E	[231-238]
	FALSE	High	[K].RLEEEPFPESVK.[E]		1.42445e-09	5.95478e-05	1	1	3	MMCAP2_0394	MMCAP2_0394 [264-275]		1	1459.74	FALSE	Myco	23466873			High	High	4.546e-05	2.528e-06	3.12	55	Used	Used	K.RLEEEPFPESVK.E	[264-275]
	FALSE	High	[K].RLEEEPFPESVKEK.[I]		7.1855e-09	5.95478e-05	1	1	8	MMCAP2_0394	MMCAP2_0394 [264-277]		2	1716.88	FALSE	Myco	5.35706e+07			High	High	4.546e-05	5.004e-06	4	45.06	Used	Used	K.RLEEEPFPESVKEK.I	[264-277]
	FALSE	High	[K].RIETMQPGSAEVNVER.[N]		4.6805e-10	5.95478e-05	1	1	2	MMCAP2_0394	MMCAP2_0394 [284-299]		1	1815.9	FALSE	Myco	9530826			High	High	4.546e-05	1.582e-06	6.23	50.91	Used	Used	K.RIETMQPGSAEVNVER.N	[284-299]
	FALSE	High	[K].RIETMQPGSAEVNVER.[N]	1xOxidation [M5]	2.51699e-09	5.95478e-05	1	1	10	MMCAP2_0394	MMCAP2_0394 [284-299]		1	1831.9	FALSE	Myco	1.78172e+07			High	High	4.546e-05	3.217e-06	6.51	40.95	Used	Not Used	K.RIETMQPGSAEVNVER.N	[284-299]
	FALSE	High	[R].SIAEALGK.[K]		0.0050658	0.000685874	1	1	5	MMCAP2_0394	MMCAP2_0394 [375-382]		0	788.451	FALSE	Myco	73867048			High	High	0.0003834	0.002097	1.82	43.42	Used	Used	R.SIAEALGK.K	[375-382]
	FALSE	High	[R].SIAEALGKK.[F]		0.000192107	0.000116773	1	1	2	MMCAP2_0394	MMCAP2_0394 [375-383]		1	916.546	FALSE	Myco	19232282			High	High	9.092e-05	0.000271	2.2	30.09	Used	Used	R.SIAEALGKK.F	[375-383]
	FALSE	High	[K].SLKGPIITFVGPPGVGK.[T]		2.03718e-13	5.95478e-05	1	1	3	MMCAP2_0394	MMCAP2_0394 [353-369]		1	1666.99	FALSE	Myco	28629713			High	High	4.546e-05	6.016e-08	5.41	89.77	Used	Used	K.SLKGPIITFVGPPGVGK.T	[353-369]
	FALSE	High	[K].TIKLPVVVTR.[G]		6.71124e-05	0.000116773	1	1	3	MMCAP2_0394	MMCAP2_0394 [3-12]		1	1125.74	FALSE	Myco	4.24398e+06			High	High	9.092e-05	0.0001746	3.67	67.54	Used	Used	K.TIKLPVVVTR.G	[3-12]
	FALSE	High	[K].TYVGSMPGR.[I]		0.00111637	0.000116773	1	1	6	MMCAP2_0394	MMCAP2_0394 [404-412]		0	967.467	FALSE	Myco	12453140			High	High	0.0001049	0.000717	2.07	41.57	Used	Used	K.TYVGSMPGR.I	[404-412]
	FALSE	High	[K].TYVGSMPGR.[I]	1xOxidation [M6]	0.002169	0.000324526	1	1	13	MMCAP2_0394	MMCAP2_0394 [404-412]		0	983.461	FALSE	Myco	8.69884e+06			High	High	0.0001718	0.001129	1.88	25.92	Used	Not Used	K.TYVGSMPGR.I	[404-412]
	FALSE	High	[K].VKNPLFLLDEIDK.[M]		2.70046e-09	5.95478e-05	1	1	6	MMCAP2_0394	MMCAP2_0394 [422-434]		1	1543.87	FALSE	Myco	18100832			High	High	4.546e-05	3.311e-06	5.21	108.25	Used	Used	K.VKNPLFLLDEIDK.M	[422-434]
	FALSE	High	[K].VKNPLFLLDEIDKMASDNR.[G]		3.39936e-10	5.95478e-05	1	1	2	MMCAP2_0394	MMCAP2_0394 [422-440]		2	2218.15	FALSE	Myco	1.0887e+06			High	High	4.546e-05	1.382e-06	7.07	117.61	Used	Used	K.VKNPLFLLDEIDKMASDNR.G	[422-440]
	FALSE	High	[K].VKNPLFLLDEIDKMASDNR.[G]	1xOxidation [M14]	0.000184856	0.000116773	1	1	2	MMCAP2_0394	MMCAP2_0394 [422-440]		2	2234.15	FALSE	Myco	592308			High	High	9.092e-05	0.0002662	2.3	102.43	Used	Not Used	K.VKNPLFLLDEIDKMASDNR.G	[422-440]
	FALSE	High	[K].VSLGGVKDESEIR.[G]		4.56227e-10	5.95478e-05	1	1	7	MMCAP2_0394	MMCAP2_0394 [387-399]		1	1388.74	FALSE	Myco	112368245			High	High	4.546e-05	1.562e-06	3.81	48.65	Used	Used	K.VSLGGVKDESEIR.G	[387-399]
	FALSE	High	[K].VSLGGVKDESEIRGHR.[K]		0.00380531	0.000446653	1	1	1	MMCAP2_0394	MMCAP2_0394 [387-402]		2	1738.92	FALSE	Myco	1.45497e+06			High	High	0.0002343	0.001696	2.99	34.37	Used	Used	K.VSLGGVKDESEIRGHR.K	[387-402]
	FALSE	High	[K].YAQEILEK.[H]		0.000717038	0.000116773	1	1	3	MMCAP2_0394	MMCAP2_0394 [322-329]		0	993.525	FALSE	Myco	1.44078e+07			High	High	0.0001049	0.0005438	2.88	72.89	Used	Used	K.YAQEILEK.H	[322-329]
	FALSE	High	[K].YEDVYEIIFK.[N]		1.70431e-06	5.95478e-05	1	1	5	MMCAP2_0394	MMCAP2_0394 [770-779]		0	1318.66	FALSE	Myco	1.639e+07			High	High	4.546e-05	4.74e-05	3.11	115.4	Used	Used	K.YEDVYEIIFK.N	[770-779]
FALSE	High	Master Protein	MMCAP2_0439	MMCAP2_0439	0	FALSE	Myco	535.063	76	79	234	79	718	80.7	8.05	746.51	79						58110451	A0A7Z7PME2; MMCAP2_0439					0	1.16301e+09		High	1
	Checked	Confidence	Annotated Sequence	Modifications	Qvality PEP	Qvality q-value	# Protein Groups	# Proteins	# PSMs	Master Protein Accessions	Positions in Master Proteins	Modifications in Master Proteins	# Missed Cleavages	Theo. MH+ [Da]	Contaminant	Marked as	Abundances (Grouped): Mmc11	Abundances (Grouped) CV [%]: Mmc11	Quan Info	Found in Sample: [S9] F9: Sample, Mmc11	Confidence (by Search Engine): Sequest HT	Percolator q-Value (by Search Engine): Sequest HT	Percolator PEP (by Search Engine): Sequest HT	XCorr (by Search Engine): Sequest HT	Top Apex RT [min]	Quan Usage	Quan Ratio Usage	Sequence in Protein	Positions in Proteins
	FALSE	High	[R].ASEENSDSIDLSYSENYPLNPYNLESK.[N]		7.95652e-13	5.95478e-05	1	1	3	MMCAP2_0439	MMCAP2_0439 [131-157]		0	3078.37	FALSE	Myco	8126555			High	High	4.546e-05	1.069e-07	6.35	112	Used	Used	R.ASEENSDSIDLSYSENYPLNPYNLESK.N	[131-157]
	FALSE	High	[K].ATNNGGNESVEWYK.[N]		1.13885e-08	5.95478e-05	1	1	2	MMCAP2_0439	MMCAP2_0439 [256-269]		0	1568.7	FALSE	Myco	4559580			High	High	4.546e-05	6.064e-06	4.6	53.29	Used	Used	K.ATNNGGNESVEWYK.N	[256-269]
	FALSE	High	[K].DKLKDSFISYDINLK.[N]		5.11897e-10	5.95478e-05	1	1	4	MMCAP2_0439	MMCAP2_0439 [615-629]		2	1798.96	FALSE	Myco	1.70043e+06			High	High	4.546e-05	1.642e-06	5.71	83.22	Used	Used	K.DKLKDSFISYDINLK.N	[615-629]
	FALSE	High	[K].DKQNDAYIWNNDPK.[K]		0.00403965	0.000572813	1	1	1	MMCAP2_0439	MMCAP2_0439 [636-649]		1	1720.79	FALSE	Myco	2.02818e+06			High	High	0.000302	0.001773	0.68	55.68	Used	Used	K.DKQNDAYIWNNDPK.K	[636-649]
	FALSE	High	[K].DKQNDAYIWNNDPKK.[S]		5.05233e-13	5.95478e-05	1	1	3	MMCAP2_0439	MMCAP2_0439 [636-650]		2	1848.89	FALSE	Myco	3.41972e+06			High	High	4.546e-05	8.819e-08	5.19	42.89	Used	Used	K.DKQNDAYIWNNDPKK.S	[636-650]
	FALSE	High	[K].DNGEALVANNNDK.[W]		3.09117e-05	0.000116773	1	1	1	MMCAP2_0439	MMCAP2_0439 [546-558]		0	1373.63	FALSE	Myco			No Quan Values	High	High	9.092e-05	0.0001323	1.87		Not Used	Not Used	K.DNGEALVANNNDK.W	[546-558]
	FALSE	High	[K].DNGEALVANNNDKWYVSLK.[N]		3.04911e-10	5.95478e-05	1	1	4	MMCAP2_0439	MMCAP2_0439 [546-564]		1	2150.05	FALSE	Myco	5.57488e+06			High	High	4.546e-05	1.32e-06	4.64	88.72	Used	Used	K.DNGEALVANNNDKWYVSLK.N	[546-564]
	FALSE	High	[K].DNNIESLSGDLK.[I]		0.00028403	0.000116773	1	1	1	MMCAP2_0439	MMCAP2_0439 [429-440]		0	1304.63	FALSE	Myco	2.16978e+06			High	High	9.092e-05	0.0003274	3.56	75.36	Used	Used	K.DNNIESLSGDLK.I	[429-440]
	FALSE	High	[K].DRTVYAIYYK.[N]		5.46675e-05	0.000116773	1	1	3	MMCAP2_0439	MMCAP2_0439 [162-171]		1	1291.67	FALSE	Myco	3.13623e+06			High	High	9.092e-05	0.0001619	2.64	59.92	Used	Used	K.DRTVYAIYYK.N	[162-171]
	FALSE	High	[K].DSFISYDINLK.[N]		5.97993e-05	0.000116773	1	1	4	MMCAP2_0439	MMCAP2_0439 [619-629]		0	1314.66	FALSE	Myco	6928918			High	High	9.092e-05	0.000167	3.12	101.75	Used	Used	K.DSFISYDINLK.N	[619-629]
	FALSE	High	[K].ELGDKKAEEVLK.[N]		4.74174e-08	5.95478e-05	1	1	5	MMCAP2_0439	MMCAP2_0439 [104-115]		2	1358.75	FALSE	Myco	2.22247e+07			High	High	4.546e-05	1.104e-05	4.1	34.62	Used	Used	K.ELGDKKAEEVLK.N	[104-115]
	FALSE	High	[K].FDKPSITDELSQK.[I]		7.61275e-07	5.95478e-05	1	1	1	MMCAP2_0439	MMCAP2_0439 [31-43]		0	1507.76	FALSE	Myco	1.78517e+06			High	High	4.546e-05	3.451e-05	3.99	62.84	Used	Used	K.FDKPSITDELSQK.I	[31-43]
	FALSE	High	[R].FMYHFK.[T]	1xOxidation [M2]	0.00724616	0.000840405	1	1	2	MMCAP2_0439	MMCAP2_0439 [287-292]		0	888.407	FALSE	Myco	2.06221e+06			High	High	0.0004586	0.002738	1.16	39.05	Used	Not Used	R.FMYHFK.T	[287-292]
	FALSE	High	[R].FSKLDYK.[S]		0.0178738	0.00138763	1	1	1	MMCAP2_0439	MMCAP2_0439 [62-68]		1	900.483	FALSE	Myco	875631			High	High	0.0007137	0.005619	2.5	30.89	Used	Used	R.FSKLDYK.S	[62-68]
	FALSE	High	[K].FSLDNR.[Y]		0.150389	0.00507411	1	1	1	MMCAP2_0439	MMCAP2_0439 [527-532]		0	751.373	FALSE	Myco	454120			High	High	0.002567	0.03811	1.65	42.39	Used	Used	K.FSLDNR.Y	[527-532]
	FALSE	High	[K].KAEEVLK.[N]		0.00591364	0.000795955	1	1	2	MMCAP2_0439	MMCAP2_0439 [109-115]		1	816.483	FALSE	Myco	16714936			High	High	0.0004216	0.002351	2.82	19.47	Used	Used	K.KAEEVLK.N	[109-115]
	FALSE	High	[K].KFGLEIK.[Q]		0.0459014	0.00257459	1	1	3	MMCAP2_0439	MMCAP2_0439 [94-100]		1	834.508	FALSE	Myco	26803420			High	High	0.001222	0.01279	2.22	47.64	Used	Used	K.KFGLEIK.Q	[94-100]
	FALSE	High	[K].KIILNNVSK.[L]		3.60474e-05	0.000116773	1	1	1	MMCAP2_0439	MMCAP2_0439 [327-335]		1	1028.65	FALSE	Myco	4.32959e+06			High	High	9.092e-05	0.0001394	3.47	30.83	Used	Used	K.KIILNNVSK.L	[327-335]
	FALSE	High	[K].KQVLLDQLEAITAK.[N]		2.39068e-12	5.95478e-05	1	1	3	MMCAP2_0439	MMCAP2_0439 [662-675]		1	1569.92	FALSE	Myco	25648395			High	High	4.546e-05	1.702e-07	5.21	90.94	Used	Used	K.KQVLLDQLEAITAK.N	[662-675]
	FALSE	High	[K].KQVLLDQLEAITAKNPDVQNAAK.[T]		6.30512e-16	5.95478e-05	1	1	2	MMCAP2_0439	MMCAP2_0439 [662-684]		2	2507.38	FALSE	Myco	1.61499e+06			High	High	4.546e-05	8.115e-12	7.12	87.92	Used	Used	K.KQVLLDQLEAITAKNPDVQNAAK.T	[662-684]
	FALSE	High	[K].KSNDIQELSAAK.[K]		2.09084e-09	5.95478e-05	1	1	3	MMCAP2_0439	MMCAP2_0439 [650-661]		1	1303.69	FALSE	Myco	8.73246e+06			High	High	4.546e-05	2.976e-06	4.17	32.68	Used	Used	K.KSNDIQELSAAK.K	[650-661]
	FALSE	High	[K].KSNDIQELSAAKK.[Q]		5.92904e-12	5.95478e-05	1	1	2	MMCAP2_0439	MMCAP2_0439 [650-662]		2	1431.78	FALSE	Myco	4.28482e+06			High	High	4.546e-05	2.496e-07	6.28	25.38	Used	Used	K.KSNDIQELSAAKK.Q	[650-662]
	FALSE	High	[K].KVEVTYSDNSK.[K]		1.02161e-07	5.95478e-05	1	1	5	MMCAP2_0439	MMCAP2_0439 [571-581]		1	1269.63	FALSE	Myco	10311014			High	High	4.546e-05	1.517e-05	4.14	24.48	Used	Used	K.KVEVTYSDNSK.K	[571-581]
	FALSE	High	[K].KVEVTYSDNSKK.[M]		1.3023e-10	5.95478e-05	1	1	4	MMCAP2_0439	MMCAP2_0439 [571-582]		2	1397.73	FALSE	Myco	26078001			High	High	4.546e-05	9.22e-07	4.92	20.05	Used	Used	K.KVEVTYSDNSKK.M	[571-582]
	FALSE	High	[K].LFADYTSK.[R]		0.00331513	0.000383662	1	1	2	MMCAP2_0439	MMCAP2_0439 [122-129]		0	944.472	FALSE	Myco	31846308			High	High	0.0002133	0.00153	1.18	53.22	Used	Used	K.LFADYTSK.R	[122-129]
	FALSE	High	[K].LFADYTSKR.[A]		0.0043394	0.00063242	1	1	1	MMCAP2_0439	MMCAP2_0439 [122-130]		1	1100.57	FALSE	Myco	4.43341e+06			High	High	0.0003244	0.001864	1.5	41.56	Used	Used	K.LFADYTSKR.A	[122-130]
	FALSE	High	[K].LFNDLLGHAYIDSNLFVDK.[N]		7.77746e-05	0.000116773	1	1	1	MMCAP2_0439	MMCAP2_0439 [299-317]		0	2194.12	FALSE	Myco			No Quan Values	High	High	9.092e-05	0.0001846	1.67		Not Used	Not Used	K.LFNDLLGHAYIDSNLFVDK.N	[299-317]
	FALSE	High	[K].LFNDLLGHAYIDSNLFVDKNDNK.[S]		6.30512e-16	5.95478e-05	1	1	9	MMCAP2_0439	MMCAP2_0439 [299-321]		1	2665.33	FALSE	Myco	2.41835e+07			High	High	4.546e-05	3.929e-13	9.64	112.69	Used	Used	K.LFNDLLGHAYIDSNLFVDKNDNK.S	[299-321]
	FALSE	High	[K].LKDSFISYDINLK.[N]		1.49924e-09	5.95478e-05	1	1	5	MMCAP2_0439	MMCAP2_0439 [617-629]		1	1555.84	FALSE	Myco	2.49056e+07			High	High	4.546e-05	2.583e-06	4.58	85.37	Used	Used	K.LKDSFISYDINLK.N	[617-629]
	FALSE	High	[K].IILNNVSK.[L]		0.00457839	0.00063242	1	1	3	MMCAP2_0439	MMCAP2_0439 [328-335]		0	900.551	FALSE	Myco	73100184			High	High	0.0003445	0.00194	1.89	43.84	Used	Used	K.IILNNVSK.L	[328-335]
	FALSE	High	[K].LISDIQSNYSQVDK.[T]		2.30139e-09	5.95478e-05	1	1	2	MMCAP2_0439	MMCAP2_0439 [336-349]		0	1609.81	FALSE	Myco	47358832			High	High	4.546e-05	3.097e-06	4.55	66.57	Used	Used	K.LISDIQSNYSQVDK.T	[336-349]
	FALSE	High	[K].LISDIQSNYSQVDKTISNVK.[M]		8.32086e-13	5.95478e-05	1	1	1	MMCAP2_0439	MMCAP2_0439 [336-355]		1	2252.18	FALSE	Myco	3.42244e+06			High	High	4.546e-05	1.089e-07	5.09	82.57	Used	Used	K.LISDIQSNYSQVDKTISNVK.M	[336-355]
	FALSE	High	[K].LSDDFNFTTGER.[F]		2.43826e-07	5.95478e-05	1	1	5	MMCAP2_0439	MMCAP2_0439 [50-61]		0	1401.63	FALSE	Myco	44275668			High	High	4.546e-05	2.174e-05	3.61	76.83	Used	Used	K.LSDDFNFTTGER.F	[50-61]
	FALSE	High	[K].LSKPTEQDYITK.[T]		1.09597e-08	5.95478e-05	1	1	6	MMCAP2_0439	MMCAP2_0439 [235-246]		0	1422.75	FALSE	Myco	79179231			High	High	4.546e-05	5.977e-06	3.82	39.58	Used	Used	K.LSKPTEQDYITK.T	[235-246]
	FALSE	High	[K].LSNSDFNK.[Q]		0.00509603	0.000685874	1	1	4	MMCAP2_0439	MMCAP2_0439 [603-610]		0	924.442	FALSE	Myco	38013168			High	High	0.0003834	0.002102	2.49	28.15	Used	Used	K.LSNSDFNK.Q	[603-610]
	FALSE	High	[K].MVWAFSLDK.[Q]		0.00122662	0.000116773	1	1	2	MMCAP2_0439	MMCAP2_0439 [356-364]		0	1096.55	FALSE	Myco	3.774e+06			High	High	0.0001049	0.0007636	1.56	102.46	Used	Used	K.MVWAFSLDK.Q	[356-364]
	FALSE	High	[K].MVWAFSLDK.[Q]	1xOxidation [M1]	0.000123412	0.000116773	1	1	9	MMCAP2_0439	MMCAP2_0439 [356-364]		0	1112.54	FALSE	Myco	8.56997e+06			High	High	9.092e-05	0.0002228	2.08	91.5	Used	Not Used	K.MVWAFSLDK.Q	[356-364]
	FALSE	High	[K].MVWAFSLDKQK.[V]		4.11981e-06	5.95478e-05	1	1	1	MMCAP2_0439	MMCAP2_0439 [356-366]		1	1352.7	FALSE	Myco	600890			High	High	4.546e-05	6.614e-05	3.15	81.34	Used	Used	K.MVWAFSLDKQK.V	[356-366]
	FALSE	High	[K].NDKFDKPSITDELSQK.[I]		6.5708e-16	5.95478e-05	1	1	4	MMCAP2_0439	MMCAP2_0439 [28-43]		1	1864.93	FALSE	Myco	23154225			High	High	4.546e-05	4.697e-09	5.22	54.9	Used	Used	K.NDKFDKPSITDELSQK.I	[28-43]
	FALSE	High	[K].NKDNNIESLSGDLK.[I]		6.48583e-10	5.95478e-05	1	1	6	MMCAP2_0439	MMCAP2_0439 [427-440]		1	1546.77	FALSE	Myco	51299541			High	High	4.546e-05	1.815e-06	5.15	53.69	Used	Used	K.NKDNNIESLSGDLK.I	[427-440]
	FALSE	High	[K].NKDNNIESLSGDLKITEEAK.[K]		6.30512e-16	5.95478e-05	1	1	2	MMCAP2_0439	MMCAP2_0439 [427-446]		2	2218.12	FALSE	Myco	1.29236e+06			High	High	4.546e-05	2.319e-11	6.98	69.53	Used	Used	K.NKDNNIESLSGDLKITEEAK.K	[427-446]
	FALSE	High	[K].NKYTDNLNNLSK.[K]		2.28718e-07	5.95478e-05	1	1	2	MMCAP2_0439	MMCAP2_0439 [82-93]		1	1423.72	FALSE	Myco	1.66699e+07			High	High	4.546e-05	2.118e-05	3.94	43.55	Used	Used	K.NKYTDNLNNLSK.K	[82-93]
	FALSE	High	[K].NKYTDNLNNLSKK.[F]		4.14531e-09	5.95478e-05	1	1	1	MMCAP2_0439	MMCAP2_0439 [82-94]		2	1551.81	FALSE	Myco	2519328			High	High	4.546e-05	3.968e-06	4.87	35.54	Used	Used	K.NKYTDNLNNLSKK.F	[82-94]
	FALSE	High	[K].NNNNTSSSGSSSNGGGSNGGTTWLR.[W]		1.04813e-05	0.000116773	1	1	1	MMCAP2_0439	MMCAP2_0439 [172-196]		0	2413.04	FALSE	Myco			No Quan Values	High	High	7.987e-05	9.186e-05	0.3		Not Used	Not Used	K.NNNNTSSSGSSSNGGGSNGGTTWLR.W	[172-196]
	FALSE	High	[K].NPDVQNAAK.[T]		3.72205e-05	0.000116773	1	1	2	MMCAP2_0439	MMCAP2_0439 [676-684]		0	956.48	FALSE	Myco	19748920			High	High	9.092e-05	0.0001412	2.61	20.56	Used	Used	K.NPDVQNAAK.T	[676-684]
	FALSE	High	[K].NSNDKFETDGQGIMQYR.[F]		1.41449e-15	5.95478e-05	1	1	3	MMCAP2_0439	MMCAP2_0439 [270-286]		1	2002.89	FALSE	Myco	10612145			High	High	4.546e-05	7.35e-09	7.88	63.16	Used	Used	K.NSNDKFETDGQGIMQYR.F	[270-286]
	FALSE	High	[K].NSNDKFETDGQGIMQYR.[F]	1xOxidation [M14]	6.30512e-16	5.95478e-05	1	1	1	MMCAP2_0439	MMCAP2_0439 [270-286]		1	2018.89	FALSE	Myco	4535720			High	High	4.546e-05	2.27e-09	8.33	49.76	Used	Not Used	K.NSNDKFETDGQGIMQYR.F	[270-286]
	FALSE	High	[K].NVFDKIK.[S]		0.0150509	0.00124484	1	1	4	MMCAP2_0439	MMCAP2_0439 [395-401]		1	863.499	FALSE	Myco	11761695			High	High	0.0006665	0.004886	1.62	42.35	Used	Used	K.NVFDKIK.S	[395-401]
	FALSE	High	[K].NYDNIK.[D]		0.0299689	0.00196652	1	1	3	MMCAP2_0439	MMCAP2_0439 [630-635]		0	766.373	FALSE	Myco	6.1058e+06			High	High	0.0009736	0.008769	1.83	24.5	Used	Used	K.NYDNIK.D	[630-635]
	FALSE	High	[K].NYDNIKDK.[Q]		0.000619445	0.000116773	1	1	1	MMCAP2_0439	MMCAP2_0439 [630-637]		1	1009.49	FALSE	Myco	5.11745e+06			High	High	0.0001049	0.0004985	2.23	20.17	Used	Used	K.NYDNIKDK.Q	[630-637]
	FALSE	High	[K].NYDNIKDKQNDAYIWNNDPK.[K]		1.06163e-05	0.000116773	1	1	1	MMCAP2_0439	MMCAP2_0439 [630-649]		2	2468.15	FALSE	Myco	3.46611e+06			High	High	7.987e-05	9.233e-05	4.52	58.42	Used	Used	K.NYDNIKDKQNDAYIWNNDPK.K	[630-649]
	FALSE	High	[K].QGTDSLLSISGFNGFVK.[N]		1.16788e-12	5.95478e-05	1	1	3	MMCAP2_0439	MMCAP2_0439 [410-426]		0	1769.91	FALSE	Myco	7.58413e+06			High	High	4.546e-05	1.255e-07	5.92	120.64	Used	Used	K.QGTDSLLSISGFNGFVK.N	[410-426]
	FALSE	High	[K].QKVSEVNAEINQYVNPDGSLINK.[D]		1.48937e-11	5.95478e-05	1	1	1	MMCAP2_0439	MMCAP2_0439 [365-387]		1	2559.3	FALSE	Myco			No Quan Values	High	High	4.546e-05	3.687e-07	6.28		Not Used	Not Used	K.QKVSEVNAEINQYVNPDGSLINK.D	[365-387]
	FALSE	High	[K].QLFKDK.[L]		0.17511	0.00515262	1	1	1	MMCAP2_0439	MMCAP2_0439 [611-616]		1	778.446	FALSE	Myco	6280091			High	High	0.002664	0.04432	2.12	22.97	Used	Used	K.QLFKDK.L	[611-616]
	FALSE	High	[K].QNDAYIWNNDPK.[K]		1.52871e-06	5.95478e-05	1	1	1	MMCAP2_0439	MMCAP2_0439 [638-649]		0	1477.67	FALSE	Myco	1.4419e+06			High	High	4.546e-05	4.542e-05	3.35	63.02	Used	Used	K.QNDAYIWNNDPK.K	[638-649]
	FALSE	High	[K].QNDAYIWNNDPKK.[S]		8.70639e-08	5.95478e-05	1	1	5	MMCAP2_0439	MMCAP2_0439 [638-650]		1	1605.77	FALSE	Myco	3.71264e+06			High	High	4.546e-05	1.419e-05	4.55	48.1	Used	Used	K.QNDAYIWNNDPKK.S	[638-650]
	FALSE	High	[K].QVLLDQLEAITAK.[N]		3.04911e-10	5.95478e-05	1	1	6	MMCAP2_0439	MMCAP2_0439 [663-675]		0	1441.83	FALSE	Myco	2.10153e+07			High	High	4.546e-05	1.318e-06	4.2	110.4	Used	Used	K.QVLLDQLEAITAK.N	[663-675]
	FALSE	High	[K].QVLLDQLEAITAKNPDVQNAAK.[T]		5.02012e-13	5.95478e-05	1	1	1	MMCAP2_0439	MMCAP2_0439 [663-684]		1	2379.29	FALSE	Myco	1.71655e+06			High	High	4.546e-05	8.805e-08	6.62	101.86	Used	Used	K.QVLLDQLEAITAKNPDVQNAAK.T	[663-684]
	FALSE	High	[K].RASEENSDSIDLSYSENYPLNPYNLESK.[N]		6.30512e-16	5.95478e-05	1	1	2	MMCAP2_0439	MMCAP2_0439 [130-157]		1	3234.47	FALSE	Myco	3392298			High	High	4.546e-05	1.264e-09	8.85	99.66	Used	Used	K.RASEENSDSIDLSYSENYPLNPYNLESK.N	[130-157]
	FALSE	High	[K].SLFDEISK.[Y]		0.00188348	0.000186959	1	1	3	MMCAP2_0439	MMCAP2_0439 [701-708]		0	938.483	FALSE	Myco	39147520			High	High	0.0001262	0.001023	1.43	80.52	Used	Used	K.SLFDEISK.Y	[701-708]
	FALSE	High	[K].SLFDEISKYIESEKPTLD.[-]		7.90661e-12	5.95478e-05	1	1	1	MMCAP2_0439	MMCAP2_0439 [701-718]		1	2114.05	FALSE	Myco			No Quan Values	High	High	4.546e-05	2.818e-07	5.66		Not Used	Not Used	K.SLFDEISKYIESEKPTLD.-	[701-718]
	FALSE	High	[K].SLILDMINETISK.[N]		1.38001e-06	5.95478e-05	1	1	3	MMCAP2_0439	MMCAP2_0439 [69-81]		0	1476.8	FALSE	Myco	28945650			High	High	4.546e-05	4.358e-05	3.98	124.61	Used	Used	K.SLILDMINETISK.N	[69-81]
	FALSE	High	[K].SLILDMINETISK.[N]	1xOxidation [M6]	5.78166e-08	5.95478e-05	1	1	7	MMCAP2_0439	MMCAP2_0439 [69-81]		0	1492.79	FALSE	Myco	1.1484e+07			High	High	4.546e-05	1.199e-05	3.82	101.3	Used	Not Used	K.SLILDMINETISK.N	[69-81]
	FALSE	High	[K].SNDIQELSAAK.[K]		3.35731e-06	5.95478e-05	1	1	2	MMCAP2_0439	MMCAP2_0439 [651-661]		0	1175.59	FALSE	Myco	27048582			High	High	4.546e-05	6.133e-05	2.98	47.56	Used	Used	K.SNDIQELSAAK.K	[651-661]
	FALSE	High	[K].SNDIQELSAAKK.[Q]		1.2944e-07	5.95478e-05	1	1	3	MMCAP2_0439	MMCAP2_0439 [651-662]		1	1303.69	FALSE	Myco	2.27327e+07			High	High	4.546e-05	1.672e-05	3.84	34.54	Used	Used	K.SNDIQELSAAKK.Q	[651-662]
	FALSE	High	[K].TASVNDDGKATNNGGNESVEWYK.[N]		2.75192e-12	5.95478e-05	1	1	2	MMCAP2_0439	MMCAP2_0439 [247-269]		1	2456.1	FALSE	Myco	4407218			High	High	4.546e-05	1.807e-07	7	52.49	Used	Used	K.TASVNDDGKATNNGGNESVEWYK.N	[247-269]
	FALSE	High	[K].TELYSAYLYTDGIYYK.[S]		8.21765e-10	5.95478e-05	1	1	7	MMCAP2_0439	MMCAP2_0439 [685-700]		0	1962.94	FALSE	Myco	1.05288e+07			High	High	4.546e-05	2.008e-06	5.01	108.99	Used	Used	K.TELYSAYLYTDGIYYK.S	[685-700]
	FALSE	High	[K].TLDFTYK.[L]		0.00369313	0.000446653	1	1	6	MMCAP2_0439	MMCAP2_0439 [596-602]		0	887.451	FALSE	Myco	39623300			High	High	0.0002343	0.001655	1.74	62.54	Used	Used	K.TLDFTYK.L	[596-602]
	FALSE	High	[R].TVYAIYYK.[N]		0.00194233	0.000186959	1	1	5	MMCAP2_0439	MMCAP2_0439 [164-171]		0	1020.54	FALSE	Myco	42638348			High	High	0.0001262	0.001043	2.38	63.17	Used	Used	R.TVYAIYYK.N	[164-171]
	FALSE	High	[K].VESKDNGEALVANNNDKWYVSLK.[N]		1.41537e-09	5.95478e-05	1	1	1	MMCAP2_0439	MMCAP2_0439 [542-564]		2	2593.29	FALSE	Myco			No Quan Values	High	High	4.546e-05	2.52e-06	5.46		Not Used	Not Used	K.VESKDNGEALVANNNDKWYVSLK.N	[542-564]
	FALSE	High	[K].VEVTYSDNSK.[K]		5.56448e-06	0.000116773	1	1	1	MMCAP2_0439	MMCAP2_0439 [572-581]		0	1141.54	FALSE	Myco	393035			High	High	7.987e-05	7.372e-05	1.33	31.95	Used	Used	K.VEVTYSDNSK.K	[572-581]
	FALSE	High	[K].VEVTYSDNSKK.[M]		0.00928327	0.000886913	1	1	2	MMCAP2_0439	MMCAP2_0439 [572-582]		1	1269.63	FALSE	Myco	499804			High	High	0.0004859	0.003327	1.74	23.81	Used	Used	K.VEVTYSDNSKK.M	[572-582]
	FALSE	High	[K].VSEVNAEINQYVNPDGSLINK.[D]		2.59771e-13	5.95478e-05	1	1	4	MMCAP2_0439	MMCAP2_0439 [367-387]		0	2303.15	FALSE	Myco	6848410			High	High	4.546e-05	6.665e-08	6.62	97.19	Used	Used	K.VSEVNAEINQYVNPDGSLINK.D	[367-387]
	FALSE	High	[K].VSEVNAEINQYVNPDGSLINKDNK.[K]		6.30512e-16	5.95478e-05	1	1	1	MMCAP2_0439	MMCAP2_0439 [367-390]		1	2660.32	FALSE	Myco	2.20758e+06			High	High	4.546e-05	2.268e-10	9.09	85.83	Used	Used	K.VSEVNAEINQYVNPDGSLINKDNK.K	[367-390]
	FALSE	High	[K].VSEVNAEINQYVNPDGSLINKDNKK.[T]		1.2148e-15	5.95478e-05	1	1	6	MMCAP2_0439	MMCAP2_0439 [367-391]		2	2788.41	FALSE	Myco	2.6068e+07			High	High	4.546e-05	6.742e-09	9.23	76.42	Used	Used	K.VSEVNAEINQYVNPDGSLINKDNKK.T	[367-391]
	FALSE	High	[R].WQTTGEFDTLSSTIPSTPQLPSVSLLTDTSTK.[N]		8.70009e-15	5.95478e-05	1	1	1	MMCAP2_0439	MMCAP2_0439 [197-228]		0	3438.72	FALSE	Myco			No Quan Values	High	High	4.546e-05	1.586e-08	6.14		Not Used	Not Used	R.WQTTGEFDTLSSTIPSTPQLPSVSLLTDTSTK.N	[197-228]
	FALSE	High	[K].WYVSLK.[N]		0.0737369	0.00344304	1	1	1	MMCAP2_0439	MMCAP2_0439 [559-564]		0	795.44	FALSE	Myco			No Quan Values	High	High	0.001709	0.01954	1.42		Not Used	Not Used	K.WYVSLK.N	[559-564]
	FALSE	High	[R].YFDNLTIK.[K]		0.000717038	0.000116773	1	1	2	MMCAP2_0439	MMCAP2_0439 [533-540]		0	1013.53	FALSE	Myco	39219056			High	High	0.0001049	0.0005446	1.65	75.19	Used	Used	R.YFDNLTIK.K	[533-540]
	FALSE	High	[R].YFDNLTIKK.[V]		0.000131586	0.000116773	1	1	3	MMCAP2_0439	MMCAP2_0439 [533-541]		1	1141.63	FALSE	Myco	6.015e+06			High	High	9.092e-05	0.000229	3.42	56.06	Used	Used	R.YFDNLTIKK.V	[533-541]
	FALSE	High	[K].YIESEKPTLD.[-]		2.61614e-06	5.95478e-05	1	1	5	MMCAP2_0439	MMCAP2_0439 [709-718]		0	1194.59	FALSE	Myco	41756228			High	High	4.546e-05	5.585e-05	2.34	50.71	Used	Used	K.YIESEKPTLD.-	[709-718]
	FALSE	High	[K].YTDNLNNLSK.[K]		3.99015e-06	5.95478e-05	1	1	2	MMCAP2_0439	MMCAP2_0439 [84-93]		0	1181.58	FALSE	Myco	34046832			High	High	4.546e-05	6.528e-05	3.08	45.63	Used	Used	K.YTDNLNNLSK.K	[84-93]
	FALSE	High	[K].YTDNLNNLSKK.[F]		2.2726e-07	5.95478e-05	1	1	3	MMCAP2_0439	MMCAP2_0439 [84-94]		1	1309.67	FALSE	Myco	4750461			High	High	4.546e-05	2.112e-05	4.01	33.11	Used	Used	K.YTDNLNNLSKK.F	[84-94]
FALSE	High	Master Protein	MMCAP2_0297	MMCAP2_0297	0	FALSE	Myco	531.839	85	62	243	62	620	68.7	6.71	731.8	62	protein metabolism;other metabolic processes	other cell component	nucleic acid binding activity;other molecular function		Pf00009, Pf04760, Pf11987	58110317	A0A7U0XN16; MMCAP2_0297	infB				0	1.20655e+09		High	1
	Checked	Confidence	Annotated Sequence	Modifications	Qvality PEP	Qvality q-value	# Protein Groups	# Proteins	# PSMs	Master Protein Accessions	Positions in Master Proteins	Modifications in Master Proteins	# Missed Cleavages	Theo. MH+ [Da]	Contaminant	Marked as	Abundances (Grouped): Mmc11	Abundances (Grouped) CV [%]: Mmc11	Quan Info	Found in Sample: [S9] F9: Sample, Mmc11	Confidence (by Search Engine): Sequest HT	Percolator q-Value (by Search Engine): Sequest HT	Percolator PEP (by Search Engine): Sequest HT	XCorr (by Search Engine): Sequest HT	Top Apex RT [min]	Quan Usage	Quan Ratio Usage	Sequence in Protein	Positions in Proteins
	FALSE	High	[K].ADTQGSVEALK.[N]		1.78235e-06	5.95478e-05	1	1	3	MMCAP2_0297	MMCAP2_0297 [426-436]		0	1118.57	FALSE	Myco	6.70784e+07			High	High	4.546e-05	4.813e-05	3.62	36.9	Used	Used	K.ADTQGSVEALK.N	[426-436]
	FALSE	High	[K].ADTQGSVEALKNSLSK.[I]		1.60852e-09	5.95478e-05	1	1	1	MMCAP2_0297	MMCAP2_0297 [426-441]		1	1647.85	FALSE	Myco	2.81281e+06			High	High	4.546e-05	2.664e-06	4.66	60.2	Used	Used	K.ADTQGSVEALKNSLSK.I	[426-441]
	FALSE	High	[K].AEEDHIEIR.[L]		4.09742e-05	0.000116773	1	1	2	MMCAP2_0297	MMCAP2_0297 [492-500]		0	1111.54	FALSE	Myco	1.66737e+06			High	High	9.092e-05	0.0001458	1.74	33.53	Used	Used	K.AEEDHIEIR.L	[492-500]
	FALSE	High	[K].AEPSKPVVVYGLNQVPK.[A]		2.30043e-13	5.95478e-05	1	1	9	MMCAP2_0297	MMCAP2_0297 [351-367]		0	1825.02	FALSE	Myco	6.72905e+07			High	High	4.546e-05	6.331e-08	5.15	68.97	Used	Used	K.AEPSKPVVVYGLNQVPK.A	[351-367]
	FALSE	High	[K].AGDKFVVINDEK.[M]		2.10525e-05	0.000116773	1	1	6	MMCAP2_0297	MMCAP2_0297 [368-379]		1	1334.7	FALSE	Myco	47257834			High	High	9.092e-05	0.0001161	2.83	47.16	Used	Used	K.AGDKFVVINDEK.M	[368-379]
	FALSE	High	[K].AGFEGGLTIK.[N]		0.000130745	0.000116773	1	1	4	MMCAP2_0297	MMCAP2_0297 [591-600]		0	992.541	FALSE	Myco	61472264			High	High	9.092e-05	0.0002284	1.94	66.49	Used	Used	K.AGFEGGLTIK.N	[591-600]
	FALSE	High	[K].AKGPVASVLVQQGTLEIK.[D]		2.27237e-08	5.95478e-05	1	1	1	MMCAP2_0297	MMCAP2_0297 [308-325]		1	1838.07	FALSE	Myco	686051			High	High	4.546e-05	8.102e-06	5.83	79.59	Used	Used	K.AKGPVASVLVQQGTLEIK.D	[308-325]
	FALSE	High	[K].AKGPVASVLVQQGTLEIKDIMIAGTTFGSIK.[H]		6.30512e-16	5.95478e-05	1	1	1	MMCAP2_0297	MMCAP2_0297 [308-338]		2	3172.76	FALSE	Myco			No Quan Values	High	High	4.546e-05	9.135e-10	9.58		Not Used	Not Used	K.AKGPVASVLVQQGTLEIKDIMIAGTTFGSIK.H	[308-338]
	FALSE	High	[K].AKGPVASVLVQQGTLEIKDIMIAGTTFGSIK.[H]	1xOxidation [M21]	1.91155e-10	5.95478e-05	1	1	3	MMCAP2_0297	MMCAP2_0297 [308-338]		2	3188.76	FALSE	Myco	430644			High	High	4.546e-05	1.082e-06	7.16	119.51	Used	Not Used	K.AKGPVASVLVQQGTLEIKDIMIAGTTFGSIK.H	[308-338]
	FALSE	High	[K].ANPDKFASGVVLEAHLDK.[A]		6.30512e-16	5.95478e-05	1	1	2	MMCAP2_0297	MMCAP2_0297 [290-307]		1	1911	FALSE	Myco	27152609			High	High	4.546e-05	9.076e-10	6.39	69.33	Used	Used	K.ANPDKFASGVVLEAHLDK.A	[290-307]
	FALSE	High	[K].ANPDKFASGVVLEAHLDKAK.[G]		1.66137e-05	0.000116773	1	1	3	MMCAP2_0297	MMCAP2_0297 [290-309]		2	2110.13	FALSE	Myco	6.97357e+06			High	High	7.987e-05	0.0001074	4.79	61.35	Used	Used	K.ANPDKFASGVVLEAHLDKAK.G	[290-309]
	FALSE	High	[R].ASVGAISLSDISLASTVR.[D]		2.78764e-11	5.95478e-05	1	1	7	MMCAP2_0297	MMCAP2_0297 [454-471]		0	1746.96	FALSE	Myco	1.65278e+07			High	High	4.546e-05	4.809e-07	5.33	110.58	Used	Used	R.ASVGAISLSDISLASTVR.D	[454-471]
	FALSE	High	[R].DGLVIVYGFNVRPDAIVR.[K]		1.33577e-12	5.95478e-05	1	1	6	MMCAP2_0297	MMCAP2_0297 [472-489]		0	2003.11	FALSE	Myco	17455923			High	High	4.546e-05	1.33e-07	2.66	120.25	Used	Used	R.DGLVIVYGFNVRPDAIVR.K	[472-489]
	FALSE	High	[R].EISEAQLK.[K]		0.00682466	0.000840405	1	1	6	MMCAP2_0297	MMCAP2_0297 [383-390]		0	917.494	FALSE	Myco	28835920			High	High	0.0004586	0.00262	1.85	36.13	Used	Used	R.EISEAQLK.K	[383-390]
	FALSE	High	[R].EISEAQLKK.[Q]		6.49955e-05	0.000116773	1	1	2	MMCAP2_0297	MMCAP2_0297 [383-391]		1	1045.59	FALSE	Myco	7785736			High	High	9.092e-05	0.0001724	2.67	26.09	Used	Used	R.EISEAQLKK.Q	[383-391]
	FALSE	High	[K].ENILQTLLETVDDEKHLK.[E]		5.31925e-10	5.95478e-05	1	1	3	MMCAP2_0297	MMCAP2_0297 [101-118]		1	2138.13	FALSE	Myco	37772790			High	High	4.546e-05	1.668e-06	5.55	122.59	Used	Used	K.ENILQTLLETVDDEKHLK.E	[101-118]
	FALSE	High	[K].ERPPIVTIMGHVDHGK.[T]		2.24349e-08	5.95478e-05	1	1	5	MMCAP2_0297	MMCAP2_0297 [119-134]		0	1785.94	FALSE	Myco	2.61705e+06			High	High	4.546e-05	8.076e-06	2.67	55.67	Used	Used	K.ERPPIVTIMGHVDHGK.T	[119-134]
	FALSE	High	[K].ERPPIVTIMGHVDHGK.[T]	1xOxidation [M9]	4.44656e-11	5.95478e-05	1	1	10	MMCAP2_0297	MMCAP2_0297 [119-134]		0	1801.94	FALSE	Myco	9811638			High	High	4.546e-05	5.846e-07	3.36	37.89	Used	Not Used	K.ERPPIVTIMGHVDHGK.T	[119-134]
	FALSE	High	[K].ETTVTKENILQTLLETVDDEK.[H]		0.000194587	0.000116773	1	1	1	MMCAP2_0297	MMCAP2_0297 [95-115]		1	2419.25	FALSE	Myco			No Quan Values	High	High	9.092e-05	0.0002732	2.3		Not Used	Not Used	K.ETTVTKENILQTLLETVDDEK.H	[95-115]
	FALSE	High	[K].ETTVTKENILQTLLETVDDEKHLK.[E]		1.05449e-10	5.95478e-05	1	1	3	MMCAP2_0297	MMCAP2_0297 [95-118]		2	2797.48	FALSE	Myco	8.93115e+06			High	High	4.546e-05	8.418e-07	3.37	112.23	Used	Used	K.ETTVTKENILQTLLETVDDEKHLK.E	[95-118]
	FALSE	High	[K].EVVLGQAQVR.[A]		0.000438903	0.000116773	1	1	1	MMCAP2_0297	MMCAP2_0297 [526-535]		0	1098.63	FALSE	Myco	33934896			High	High	0.0001049	0.0004106	1.71	50.69	Used	Used	K.EVVLGQAQVR.A	[526-535]
	FALSE	High	[K].FASGVVLEAHLDK.[A]		3.33544e-08	5.95478e-05	1	1	3	MMCAP2_0297	MMCAP2_0297 [295-307]		0	1385.74	FALSE	Myco	4.75494e+06			High	High	4.546e-05	9.515e-06	4.4	67.45	Used	Used	K.FASGVVLEAHLDK.A	[295-307]
	FALSE	High	[K].FASGVVLEAHLDKAK.[G]		6.25433e-05	0.000116773	1	1	2	MMCAP2_0297	MMCAP2_0297 [295-309]		1	1584.87	FALSE	Myco	841824			High	High	9.092e-05	0.00017	3.2	56.92	Used	Used	K.FASGVVLEAHLDKAK.G	[295-309]
	FALSE	High	[K].FVVINDEK.[M]		0.00265168	0.000383662	1	1	4	MMCAP2_0297	MMCAP2_0297 [372-379]		0	963.515	FALSE	Myco	27521974			High	High	0.0002133	0.001302	1.46	51.6	Used	Used	K.FVVINDEK.M	[372-379]
	FALSE	High	[K].FVVINDEKMAR.[E]	1xOxidation [M9]	0.000611606	0.000116773	1	1	1	MMCAP2_0297	MMCAP2_0297 [372-382]		1	1337.69	FALSE	Myco	681345			High	High	0.0001049	0.0004961	1.55	41.4	Used	Not Used	K.FVVINDEKMAR.E	[372-382]
	FALSE	High	[R].GANVTDIVVLIVAADDGVMPQTEEAIDHAK.[L]	1xOxidation [M19]	6.30512e-16	5.95478e-05	1	1	4	MMCAP2_0297	MMCAP2_0297 [189-218]		0	3107.56	FALSE	Myco	1.48119e+07			High	High	4.546e-05	6.928e-10	9.9	125.07	Used	Not Used	R.GANVTDIVVLIVAADDGVMPQTEEAIDHAK.L	[189-218]
	FALSE	High	[K].GILDPEIK.[E]		0.0151463	0.00124484	1	1	2	MMCAP2_0297	MMCAP2_0297 [518-525]		0	884.509	FALSE	Myco	33840648			High	High	0.0006665	0.004915	1.18	69.22	Used	Used	K.GILDPEIK.E	[518-525]
	FALSE	High	[K].GILDPEIKEVVLGQAQVR.[A]		9.51512e-15	5.95478e-05	1	1	5	MMCAP2_0297	MMCAP2_0297 [518-535]		1	1964.12	FALSE	Myco	2.47231e+07			High	High	4.546e-05	1.647e-08	6.48	103.56	Used	Used	K.GILDPEIKEVVLGQAQVR.A	[518-535]
	FALSE	High	[K].GPVASVLVQQGTLEIK.[D]		1.46106e-11	5.95478e-05	1	1	2	MMCAP2_0297	MMCAP2_0297 [310-325]		0	1638.94	FALSE	Myco	3.578e+06			High	High	4.546e-05	3.658e-07	5.52	94.11	Used	Used	K.GPVASVLVQQGTLEIK.D	[310-325]
	FALSE	High	[K].GPVASVLVQQGTLEIKDIMIAGTTFGSIK.[H]		0.0205994	0.0014767	1	1	1	MMCAP2_0297	MMCAP2_0297 [310-338]		1	2973.63	FALSE	Myco			No Quan Values	High	High	0.0007413	0.00633	1.8		Not Used	Not Used	K.GPVASVLVQQGTLEIKDIMIAGTTFGSIK.H	[310-338]
	FALSE	High	[K].GPVASVLVQQGTLEIKDIMIAGTTFGSIK.[H]	1xOxidation [M19]	1.7247e-15	5.95478e-05	1	1	1	MMCAP2_0297	MMCAP2_0297 [310-338]		1	2989.63	FALSE	Myco			No Quan Values	High	High	4.546e-05	8.003e-09	7.78		Not Used	Not Used	K.GPVASVLVQQGTLEIKDIMIAGTTFGSIK.H	[310-338]
	FALSE	High	[K].HIEDEFK.[H]		0.00032911	0.000116773	1	1	8	MMCAP2_0297	MMCAP2_0297 [339-345]		0	917.436	FALSE	Myco	1.15876e+07			High	High	0.0001049	0.0003528	3.21	31.26	Used	Used	K.HIEDEFK.H	[339-345]
	FALSE	High	[K].HIEDEFKHK.[V]		4.89636e-06	5.95478e-05	1	1	6	MMCAP2_0297	MMCAP2_0297 [339-347]		1	1182.59	FALSE	Myco	1.76143e+07			High	High	4.546e-05	7.032e-05	3.35	21.97	Used	Used	K.HIEDEFKHK.V	[339-347]
	FALSE	High	[R].HSAIGTIGGFYVLDGVIPR.[N]		6.30512e-16	5.95478e-05	1	1	6	MMCAP2_0297	MMCAP2_0297 [540-558]		0	1972.07	FALSE	Myco	26565358			High	High	4.546e-05	1.62e-10	7.15	117.65	Used	Used	R.HSAIGTIGGFYVLDGVIPR.N	[540-558]
	FALSE	High	[K].KAEEDHIEIR.[L]		9.64461e-08	5.95478e-05	1	1	7	MMCAP2_0297	MMCAP2_0297 [491-500]		1	1239.63	FALSE	Myco	17635418			High	High	4.546e-05	1.481e-05	3.51	25.31	Used	Used	K.KAEEDHIEIR.L	[491-500]
	FALSE	High	[R].KKAEEDHIEIR.[L]		3.53272e-09	5.95478e-05	1	1	4	MMCAP2_0297	MMCAP2_0297 [490-500]		2	1367.73	FALSE	Myco	1.60863e+07			High	High	4.546e-05	3.704e-06	3.61	21.02	Used	Used	R.KKAEEDHIEIR.L	[490-500]
	FALSE	High	[K].KINLDKLQDTIILISELENLK.[A]		9.33718e-12	5.95478e-05	1	1	3	MMCAP2_0297	MMCAP2_0297 [269-289]		2	2453.42	FALSE	Myco	5077810			High	High	4.546e-05	3.022e-07	3.5	124.68	Used	Used	K.KINLDKLQDTIILISELENLK.A	[269-289]
	FALSE	High	[K].KITFIDTPGHEAFTEMR.[S]		6.51081e-16	5.95478e-05	1	1	2	MMCAP2_0297	MMCAP2_0297 [170-186]		1	1992.98	FALSE	Myco	10933637			High	High	4.546e-05	4.673e-09	6.31	75.18	Used	Used	K.KITFIDTPGHEAFTEMR.S	[170-186]
	FALSE	High	[K].KITFIDTPGHEAFTEMR.[S]	1xOxidation [M16]	3.71781e-10	5.95478e-05	1	1	5	MMCAP2_0297	MMCAP2_0297 [170-186]		1	2008.98	FALSE	Myco	7842323			High	High	4.546e-05	1.433e-06	2.02	65.67	Used	Not Used	K.KITFIDTPGHEAFTEMR.S	[170-186]
	FALSE	High	[K].KQLKEEVNTGLIDGIFVYTEPLSVIEFATK.[I]		0.00107501	0.000116773	1	1	2	MMCAP2_0297	MMCAP2_0297 [22-51]		2	3381.82	FALSE	Myco	2.20913e+06			High	High	0.0001049	0.0007018	3.39	125.13	Used	Used	K.KQLKEEVNTGLIDGIFVYTEPLSVIEFATK.I	[22-51]
	FALSE	High	[K].LANVPIIVFINK.[I]		7.71077e-07	5.95478e-05	1	1	6	MMCAP2_0297	MMCAP2_0297 [219-230]		0	1340.83	FALSE	Myco	4.65287e+07			High	High	4.546e-05	3.464e-05	3.35	116.3	Used	Used	K.LANVPIIVFINK.I	[219-230]
	FALSE	High	[K].LANVPIIVFINKIDKPGADPNR.[V]		9.58214e-09	5.95478e-05	1	1	1	MMCAP2_0297	MMCAP2_0297 [219-240]		1	2404.37	FALSE	Myco	2.48582e+06			High	High	4.546e-05	5.645e-06	4.42	110.58	Used	Used	K.LANVPIIVFINKIDKPGADPNR.V	[219-240]
	FALSE	High	[K].IDKPGADPNR.[V]		5.53727e-05	0.000116773	1	1	1	MMCAP2_0297	MMCAP2_0297 [231-240]		0	1082.56	FALSE	Myco	13705948			High	High	9.092e-05	0.0001626	1.79	20.11	Used	Used	K.IDKPGADPNR.V	[231-240]
	FALSE	High	[K].IDKPGADPNRVK.[T]		5.38935e-06	5.95478e-05	1	1	5	MMCAP2_0297	MMCAP2_0297 [231-242]		1	1309.72	FALSE	Myco	6.88435e+06			High	High	4.546e-05	7.28e-05	3.57	21.83	Used	Used	K.IDKPGADPNRVK.T	[231-242]
	FALSE	High	[R].LHNIIYK.[V]		0.0012736	0.000116773	1	1	9	MMCAP2_0297	MMCAP2_0297 [501-507]		0	900.53	FALSE	Myco	18666310			High	High	0.0001049	0.0007832	1.97	32.78	Used	Used	R.LHNIIYK.V	[501-507]
	FALSE	High	[K].INKPLTAILK.[H]		3.91775e-05	0.000116773	1	1	3	MMCAP2_0297	MMCAP2_0297 [52-61]		0	1110.72	FALSE	Myco	10766972			High	High	9.092e-05	0.0001435	2	56.22	Used	Used	K.INKPLTAILK.H	[52-61]
	FALSE	High	[K].LQDTIILISELENLK.[A]		1.6608e-09	5.95478e-05	1	1	2	MMCAP2_0297	MMCAP2_0297 [275-289]		0	1741.99	FALSE	Myco	7319659			High	High	4.546e-05	2.696e-06	4.29	125.45	Used	Used	K.LQDTIILISELENLK.A	[275-289]
	FALSE	High	[K].ITFIDTPGHEAFTEMR.[S]		1.71477e-09	5.95478e-05	1	1	3	MMCAP2_0297	MMCAP2_0297 [171-186]		0	1864.89	FALSE	Myco	8375022			High	High	4.546e-05	2.732e-06	4.32	87.76	Used	Used	K.ITFIDTPGHEAFTEMR.S	[171-186]
	FALSE	High	[K].ITFIDTPGHEAFTEMR.[S]	1xOxidation [M15]	2.97239e-09	5.95478e-05	1	1	6	MMCAP2_0297	MMCAP2_0297 [171-186]		0	1880.88	FALSE	Myco	1.02968e+07			High	High	4.546e-05	3.451e-06	4.61	77.57	Used	Not Used	K.ITFIDTPGHEAFTEMR.S	[171-186]
	FALSE	High	[K].NFNDIKEEDIFEAYK.[I]		5.35172e-13	5.95478e-05	1	1	3	MMCAP2_0297	MMCAP2_0297 [601-615]		1	1874.88	FALSE	Myco	9.8798e+06			High	High	4.546e-05	9.045e-08	5.78	91.26	Used	Used	K.NFNDIKEEDIFEAYK.I	[601-615]
	FALSE	High	[K].NFNDIKEEDIFEAYKIEQIK.[-]		6.30512e-16	5.95478e-05	1	1	6	MMCAP2_0297	MMCAP2_0297 [601-620]		2	2486.24	FALSE	Myco	5.5902e+07			High	High	4.546e-05	1.2e-10	8.56	99.87	Used	Used	K.NFNDIKEEDIFEAYKIEQIK.-	[601-620]
	FALSE	High	[R].NGVVVYDGEINSLQHQK.[Q]		7.41748e-11	5.95478e-05	1	1	6	MMCAP2_0297	MMCAP2_0297 [567-583]		0	1899.96	FALSE	Myco	21876578			High	High	4.546e-05	7.263e-07	4.7	65.67	Used	Used	R.NGVVVYDGEINSLQHQK.Q	[567-583]
	FALSE	High	[R].NGVVVYDGEINSLQHQKQDAK.[E]		7.5321e-05	0.000116773	1	1	1	MMCAP2_0297	MMCAP2_0297 [567-587]		1	2342.17	FALSE	Myco			No Quan Values	High	High	9.092e-05	0.0001824	2.87		Not Used	Not Used	R.NGVVVYDGEINSLQHQKQDAK.E	[567-587]
	FALSE	High	[K].NITLIIK.[A]		0.00837338	0.000886913	1	1	5	MMCAP2_0297	MMCAP2_0297 [419-425]		0	814.54	FALSE	Myco	26241190			High	High	0.0004859	0.003059	1.78	72.33	Used	Used	K.NITLIIK.A	[419-425]
	FALSE	High	[K].NSNVVASEAGGITQAIGAYQITTK.[H]		8.65208e-16	5.95478e-05	1	1	3	MMCAP2_0297	MMCAP2_0297 [143-166]		0	2393.23	FALSE	Myco	2.164e+07			High	High	4.546e-05	5.526e-09	6.76	105.33	Used	Used	K.NSNVVASEAGGITQAIGAYQITTK.H	[143-166]
	FALSE	High	[K].QAFTLDAIK.[Q]		0.000562982	0.000116773	1	1	2	MMCAP2_0297	MMCAP2_0297 [401-409]		0	1006.56	FALSE	Myco	43416124			High	High	0.0001049	0.0004724	2.64	76.17	Used	Used	K.QAFTLDAIK.Q	[401-409]
	FALSE	High	[K].QAFTLDAIKQHIDEGELK.[N]		2.17309e-07	5.95478e-05	1	1	3	MMCAP2_0297	MMCAP2_0297 [401-418]		1	2056.07	FALSE	Myco	1.8032e+06			High	High	4.546e-05	2.073e-05	5.99	88.65	Used	Used	K.QAFTLDAIKQHIDEGELK.N	[401-418]
	FALSE	High	[K].QAFTLDAIKQHIDEGELKNITLIIK.[A]		0.00842419	0.000886913	1	1	1	MMCAP2_0297	MMCAP2_0297 [401-425]		2	2851.59	FALSE	Myco			No Quan Values	High	High	0.0004859	0.003076	3.59		Not Used	Not Used	K.QAFTLDAIKQHIDEGELKNITLIIK.A	[401-425]
	FALSE	High	[K].QHIDEGELK.[N]		1.50933e-05	0.000116773	1	1	2	MMCAP2_0297	MMCAP2_0297 [410-418]		0	1068.53	FALSE	Myco	8410048			High	High	7.987e-05	0.000104	2.2	26.53	Used	Used	K.QHIDEGELK.N	[410-418]
	FALSE	High	[K].QHIDEGELKNITLIIK.[A]		2.43726e-11	5.95478e-05	1	1	2	MMCAP2_0297	MMCAP2_0297 [410-425]		1	1864.05	FALSE	Myco	1.12464e+07			High	High	4.546e-05	4.539e-07	6.26	86.2	Used	Used	K.QHIDEGELKNITLIIK.A	[410-425]
	FALSE	High	[R].TKQAFTLDAIK.[Q]		0.000615513	0.000116773	1	1	1	MMCAP2_0297	MMCAP2_0297 [399-409]		1	1235.7	FALSE	Myco	1.74813e+06			High	High	0.0001049	0.0004979	3.34	58.49	Used	Used	R.TKQAFTLDAIK.Q	[399-409]
	FALSE	High	[K].TTLLDSIK.[N]		0.00255689	0.000383662	1	1	4	MMCAP2_0297	MMCAP2_0297 [135-142]		0	890.519	FALSE	Myco	52191552			High	High	0.0001718	0.001266	2.26	72.2	Used	Used	K.TTLLDSIK.N	[135-142]
	FALSE	High	[R].VKTELMK.[Y]		0.0222726	0.0014767	1	1	2	MMCAP2_0297	MMCAP2_0297 [241-247]		1	848.491	FALSE	Myco	2477429			High	High	0.0007413	0.00678	1.51	24.35	Used	Used	R.VKTELMK.Y	[241-247]
	FALSE	High	[R].VKTELMK.[Y]	1xOxidation [M6]	0.0151463	0.00124484	1	1	1	MMCAP2_0297	MMCAP2_0297 [241-247]		1	864.486	FALSE	Myco	2.27392e+06			High	High	0.0006665	0.004914	1.84	19.09	Used	Not Used	R.VKTELMK.Y	[241-247]
	FALSE	High	[K].VIEELEDAAK.[G]		4.20377e-05	0.000116773	1	1	8	MMCAP2_0297	MMCAP2_0297 [508-517]		0	1116.58	FALSE	Myco	1.00643e+08			High	High	9.092e-05	0.0001471	1.56	60.31	Used	Used	K.VIEELEDAAK.G	[508-517]
	FALSE	High	[K].VLKAEPSKPVVVYGLNQVPK.[A]		2.345e-13	5.95478e-05	1	1	3	MMCAP2_0297	MMCAP2_0297 [348-367]		1	2165.27	FALSE	Myco	2.34958e+06			High	High	4.546e-05	6.376e-08	4.67	67.08	Used	Used	K.VLKAEPSKPVVVYGLNQVPK.A	[348-367]
	FALSE	High	[K].YGLVAEEFGGDIPFIEGSAIK.[K]		1.06784e-12	5.95478e-05	1	1	3	MMCAP2_0297	MMCAP2_0297 [248-268]		0	2212.12	FALSE	Myco	2.30327e+07			High	High	4.546e-05	1.21e-07	5.56	124.62	Used	Used	K.YGLVAEEFGGDIPFIEGSAIK.K	[248-268]
	FALSE	High	[K].YGLVAEEFGGDIPFIEGSAIKK.[I]		8.10983e-14	5.95478e-05	1	1	4	MMCAP2_0297	MMCAP2_0297 [248-269]		1	2340.21	FALSE	Myco	23591684			High	High	4.546e-05	4.067e-08	6.85	118.08	Used	Used	K.YGLVAEEFGGDIPFIEGSAIKK.I	[248-269]
FALSE	High	Master Protein	MMCAP2_0188	MMCAP2_0188	0	FALSE	Myco	530.079	77	76	328	76	597	70.1	5.67	895.75	76	protein metabolism		other molecular function		Pf01432, Pf08439	58110218	A0A7Z7LBN8; MMCAP2_0188					0	1.65475e+09		High	1
	Checked	Confidence	Annotated Sequence	Modifications	Qvality PEP	Qvality q-value	# Protein Groups	# Proteins	# PSMs	Master Protein Accessions	Positions in Master Proteins	Modifications in Master Proteins	# Missed Cleavages	Theo. MH+ [Da]	Contaminant	Marked as	Abundances (Grouped): Mmc11	Abundances (Grouped) CV [%]: Mmc11	Quan Info	Found in Sample: [S9] F9: Sample, Mmc11	Confidence (by Search Engine): Sequest HT	Percolator q-Value (by Search Engine): Sequest HT	Percolator PEP (by Search Engine): Sequest HT	XCorr (by Search Engine): Sequest HT	Top Apex RT [min]	Quan Usage	Quan Ratio Usage	Sequence in Protein	Positions in Proteins
	FALSE	High	[K].AGGHKEPLEIMLDAGIDFNK.[E]		5.89368e-08	5.95478e-05	1	1	2	MMCAP2_0188	MMCAP2_0188 [554-573]		1	2155.09	FALSE	Myco	2.03668e+06			High	High	4.546e-05	1.209e-05	5.97	101.15	Used	Used	K.AGGHKEPLEIMLDAGIDFNK.E	[554-573]
	FALSE	High	[K].AGGHKEPLEIMLDAGIDFNK.[E]	1xOxidation [M11]	8.99013e-07	5.95478e-05	1	1	2	MMCAP2_0188	MMCAP2_0188 [554-573]		1	2171.08	FALSE	Myco			No Quan Values	High	High	4.546e-05	3.683e-05	5.09		Not Used	Not Used	K.AGGHKEPLEIMLDAGIDFNK.E	[554-573]
	FALSE	High	[K].AGGHKEPLEIMLDAGIDFNKEQTYLPLINGISEHIK.[E]		4.53224e-12	5.95478e-05	1	1	1	MMCAP2_0188	MMCAP2_0188 [554-589]		2	3991.06	FALSE	Myco	2.14524e+06			High	High	4.546e-05	2.227e-07	6.82	122.22	Used	Used	K.AGGHKEPLEIMLDAGIDFNKEQTYLPLINGISEHIK.E	[554-589]
	FALSE	High	[K].AGGHKEPLEIMLDAGIDFNKEQTYLPLINGISEHIK.[E]	1xOxidation [M11]	4.71102e-09	5.95478e-05	1	1	1	MMCAP2_0188	MMCAP2_0188 [554-589]		2	4007.06	FALSE	Myco			No Quan Values	High	High	4.546e-05	4.183e-06	6.75		Not Used	Not Used	K.AGGHKEPLEIMLDAGIDFNKEQTYLPLINGISEHIK.E	[554-589]
	FALSE	High	[K].ALSILGEEYLK.[N]		1.96213e-05	0.000116773	1	1	8	MMCAP2_0188	MMCAP2_0188 [325-335]		0	1235.69	FALSE	Myco	74435456			High	High	9.092e-05	0.0001135	3.48	97.55	Used	Used	K.ALSILGEEYLK.N	[325-335]
	FALSE	High	[K].ASEIFSK.[N]		0.00646714	0.000795955	1	1	5	MMCAP2_0188	MMCAP2_0188 [213-219]		0	781.409	FALSE	Myco	95189272			High	High	0.0004412	0.002517	2.03	34.54	Used	Used	K.ASEIFSK.N	[213-219]
	FALSE	High	[K].CLDLEEK.[V]	1xCarbamidomethyl [C1]	0.00616561	0.000795955	1	1	3	MMCAP2_0188	MMCAP2_0188 [54-60]		0	906.424	FALSE	Myco	977906			High	High	0.0004216	0.002422	1.17	41.37	Used	Used	K.CLDLEEK.V	[54-60]
	FALSE	High	[K].CLDLEEKVDFITNK.[L]	1xCarbamidomethyl [C1]	2.87734e-14	5.95478e-05	1	1	6	MMCAP2_0188	MMCAP2_0188 [54-67]		1	1723.86	FALSE	Myco	17204114			High	High	4.546e-05	2.629e-08	5.78	87.81	Used	Used	K.CLDLEEKVDFITNK.L	[54-67]
	FALSE	High	[K].DLDYLVEISK.[E]		0.000145807	0.000116773	1	1	5	MMCAP2_0188	MMCAP2_0188 [27-36]		0	1194.63	FALSE	Myco	5.08322e+07			High	High	9.092e-05	0.0002392	3.13	104.5	Used	Used	K.DLDYLVEISK.E	[27-36]
	FALSE	High	[K].DLDYLVEISKEFK.[N]		2.58248e-08	5.95478e-05	1	1	4	MMCAP2_0188	MMCAP2_0188 [27-39]		1	1598.83	FALSE	Myco	2.31203e+06			High	High	4.546e-05	8.561e-06	4.41	120.55	Used	Used	K.DLDYLVEISKEFK.N	[27-39]
	FALSE	High	[K].EFKNFK.[N]		0.0419924	0.00248053	1	1	1	MMCAP2_0188	MMCAP2_0188 [37-42]		1	812.43	FALSE	Myco	646942			High	High	0.001188	0.01179	1.1	24.57	Used	Used	K.EFKNFK.N	[37-42]
	FALSE	High	[K].ELEELLKE.[-]		0.00694835	0.000840405	1	1	3	MMCAP2_0188	MMCAP2_0188 [590-597]		1	1002.54	FALSE	Myco	14904615			High	High	0.0004586	0.002653	1.99	75.38	Used	Used	K.ELEELLKE.-	[590-597]
	FALSE	High	[K].EVETDYGYK.[V]		5.71757e-05	0.000116773	1	1	6	MMCAP2_0188	MMCAP2_0188 [487-495]		0	1103.49	FALSE	Myco	49899828			High	High	9.092e-05	0.0001645	1.99	39.67	Used	Used	K.EVETDYGYK.V	[487-495]
	FALSE	High	[K].EVETDYGYKVFDKLDDNIK.[S]		1.18316e-10	5.95478e-05	1	1	2	MMCAP2_0188	MMCAP2_0188 [487-505]		2	2291.11	FALSE	Myco	3.2802e+06			High	High	4.546e-05	8.847e-07	5.4	88.25	Used	Used	K.EVETDYGYKVFDKLDDNIK.S	[487-505]
	FALSE	High	[K].EYKWDFDYLYK.[N]		3.27237e-07	5.95478e-05	1	1	2	MMCAP2_0188	MMCAP2_0188 [9-19]		1	1569.73	FALSE	Myco	24994973			High	High	4.546e-05	2.449e-05	2.29	98.5	Used	Used	K.EYKWDFDYLYK.N	[9-19]
	FALSE	High	[K].EYNQTFTVEQAK.[E]		4.83412e-06	5.95478e-05	1	1	6	MMCAP2_0188	MMCAP2_0188 [308-319]		0	1457.69	FALSE	Myco	5.11592e+07			High	High	4.546e-05	7.002e-05	3.82	54.41	Used	Used	K.EYNQTFTVEQAK.E	[308-319]
	FALSE	High	[K].EYNQTFTVEQAKEHIK.[K]		2.93461e-09	5.95478e-05	1	1	2	MMCAP2_0188	MMCAP2_0188 [308-323]		1	1964.97	FALSE	Myco	4.56629e+06			High	High	4.546e-05	3.434e-06	3.95	52.83	Used	Used	K.EYNQTFTVEQAKEHIK.K	[308-323]
	FALSE	High	[K].EYNQTFTVEQAKEHIKK.[A]		1.26967e-08	5.95478e-05	1	1	4	MMCAP2_0188	MMCAP2_0188 [308-324]		2	2093.07	FALSE	Myco	8.22515e+06			High	High	4.546e-05	6.345e-06	4.31	45.56	Used	Used	K.EYNQTFTVEQAKEHIKK.A	[308-324]
	FALSE	High	[K].FFEQAK.[H]		0.0195595	0.00143885	1	1	6	MMCAP2_0188	MMCAP2_0188 [137-142]		0	769.388	FALSE	Myco	61130664			High	High	0.0007325	0.006079	1.29	35.16	Used	Used	K.FFEQAK.H	[137-142]
	FALSE	High	[K].FYPSDR.[Q]		0.0136948	0.00114352	1	1	10	MMCAP2_0188	MMCAP2_0188 [296-301]		0	784.362	FALSE	Myco	14388705			High	High	0.0006116	0.004514	1.72	31.82	Used	Used	K.FYPSDR.Q	[296-301]
[truncated: 17,683 more rows]

## Sheet: Mmc 0575-recode
Checked	Protein FDR Confidence: Combined	Master	Accession	Description	Exp. q-value: Combined	Contaminant	Marked as	Sum PEP Score	Coverage [%]	# Peptides	# PSMs	# Unique Peptides	# AAs	MW [kDa]	calc. pI	Score Sequest HT: Sequest HT	# Peptides (by Search Engine): Sequest HT	Biological Process	Cellular Component	Molecular Function	Skin	Pfam IDs	Entrez Gene ID	Gene ID	Gene Symbol	Ensembl Gene ID	Reactome Pathways	WikiPathways	# Protein Pathway Groups	Abundances (Grouped): MmcXbalC1	Abundances (Grouped) CV [%]: MmcXbalC1	Found in Sample: [S7] F7: Sample, MmcXbalC1	# Protein Groups	Modifications
[truncated: 19,457 more rows]

[truncated: 2 more sheets: Mmc 0575-K152A, Comparison recode + K152A to WT]
