# Supplementary material for: An atypical F-type ATPase is necessary for the function of the antibody cleavage system MIB-MIP in mycoplasmas
Source: PLoS Pathog. 2026 Mar 11;22(3):e1014043. doi: 10.1371/journal.ppat.1014043 (PMC12994834; doi:10.1371/journal.ppat.1014043)
Supplement: S5 Table — (XLSX) [file ppat.1014043.s020.xlsx]

## Sheet: Gels_excisions
Table S5: Mass-spectrometry analysis of eluted proteins purified by affinity chromatography using an Anti-ALFA tag resin. The images provided are scans of the gels. The red boxes correspond to the regions of the gels that have been excised for analysis of protein content. jb250224_gel_A correspond to eluted_protein_non-crosslinked, and jb250224_gel_B corresponds to Eluted_proteins_crosslinked_1/4

## Sheet: Eluted_protein_non-crosslinked
Checked	Master	Accession	Description	Contaminant	Marked as	Coverage [%]	# Peptides	# PSMs	# Unique Peptides	# AAs	MW [kDa]	calc. pI	Score Sequest HT: Sequest HT	# Peptides (by Search Engine): Sequest HT	Abundance: F1: Sample	Abundances Count: F1: Sample	Found in Sample: F1: Sample	# Protein Groups	Modifications
FALSE	Master Protein	P04264	Keratin, type II cytoskeletal 1 OS=Homo sapiens OX=9606 GN=KRT1 PE=1 SV=6	TRUE		71	66	139	62	644	66	8.12	542.02	66	2.41762e+09	70	High	1
	FALSE	High	[K].GSLDIYQER.[K]		FALSE	Mmc	1	1	1	MMCAP2_0388	MMCAP2_0388 [180-188]		0	1080.53	198604		High	High	2.7	39.95
	FALSE	High	[R].EREQIK.[S]		TRUE		1	1	1	P04264	P04264 [180-185]		1	802.442	1.84408e+06		High	High	1.75	22.02
	FALSE	High	[K].NQILNLTTDNANILLQIDNAR.[L]		TRUE		1	1	1	P13645	P13645 [208-228]		0	2367.26	134507		High	High	2.64	61.39
	FALSE	High	[R].RVDQLKSDQSR.[L]		TRUE		1	1	2	P04264	P04264 [241-251]		2	1331.7	6.51922e+06		High	High	3.76	23.87
	Checked	Confidence	Annotated Sequence	Modifications	Contaminant	Marked as	# Protein Groups	# Proteins	# PSMs	Master Protein Accessions	Positions in Master Proteins	Modifications in Master Proteins	# Missed Cleavages	Theo. MH+ [Da]	Abundance: F1: Sample	Quan Info	Found in Sample: F1: Sample	Confidence (by Search Engine): Sequest HT	XCorr (by Search Engine): Sequest HT	Top Apex RT [min]
	FALSE	High	[R].GSGGGSSGGSIGGR.[G]		TRUE		1	1	1	P04264	P04264 [603-616]		0	1092.5	14449956		High	High	4.24	24
	FALSE	High	[R].VDQLKSDQSR.[L]		TRUE		1	1	2	P04264	P04264 [242-251]		1	1175.6	2.07741e+06		High	High	3	24.2
	FALSE	High	[R].GENALKDAK.[N]		TRUE		1	1	1	P04264	P04264 [433-441]		1	945.5	1.09029e+06		High	High	3.2	24.58
	FALSE	High	[K].KPLDPTER.[R]		FALSE	Mmc	1	2	2	0577_ALFA96	0577_ALFA96 [372-379]		0	955.521	1.71089e+06		High	High	2.51	28.06
	FALSE	High	[R].DYQELMNTK.[L]		TRUE		1	1	1	P04264	P04264 [464-472]		0	1141.52	15105375		High	High	2.83	39.98
	FALSE	High	[K].KDVDGAYMTK.[V]	1xOxidation [M8]	TRUE		1	1	1	P04264	P04264 [289-298]		1	1143.54	2.44428e+06		High	High	3.82	25.21
	FALSE	High	[R].SEIDNVKK.[Q]		TRUE		1	1	1	P04264	P04264 [410-417]		1	932.505	3.85964e+06		High	High	3	25.87
	FALSE	High	[K].YEDEINKR.[T]		TRUE		2	2	1	P35908; P04264	P35908 [268-275]; P04264 [270-277]		1	1066.52	5.55831e+06	Shared	High	High	2.27	26.51
	FALSE	High	[R].GSYGSGGSSYGSGGGSYGSGGGGGGHGSYGSGSSSGGYR.[G]		TRUE		1	1	3	P04264	P04264 [550-588]		0	3312.31	3.29398e+07		High	High	11.84	30.94
	FALSE	High	[K].AQTSANQIGK.[A]		FALSE	Mmc	1	2	1	0577_ALFA96	0577_ALFA96 [645-654]		0	1017.53	7.21454e+06		High	High	3.07	25.75
	FALSE	High	[K].DVDGAYMTK.[V]	1xOxidation [M7]	TRUE		1	1	3	P04264	P04264 [290-298]		0	1015.44	26672292		High	High	2.62	28.92
	FALSE	High	[K].EDQDLPEFGK.[D]		FALSE	Mmc	1	2	1	0577_ALFA96	0577_ALFA96 [282-291]		0	1177.54	4352778		High	High	3.04	41.94
	FALSE	High	[R].NKYEDEINK.[R]		TRUE		1	1	2	P04264	P04264 [268-276]		1	1152.55	1.76302e+07		High	High	4.23	28.38
	FALSE	High	[K].YEDEINK.[R]		TRUE		2	2	1	P35908; P04264	P35908 [268-274]; P04264 [270-276]		0	910.415	2.9704e+06	Shared	High	High	2.35	28.76
	FALSE	High	[R].SEIDNVK.[K]		TRUE		1	1	1	P04264	P04264 [410-416]		0	804.41	14310481		High	High	1.82	29.24
	FALSE	High	[K].AQYEDIAQKSK.[A]		TRUE		1	1	2	P04264	P04264 [356-366]		1	1280.65	1.76121e+06		High	High	3.44	29.54
	FALSE	High	[R].GGGGGGYGSGGSSYGSGGGSYGSGGGGGGGR.[G]		TRUE		1	1	3	P04264	P04264 [519-549]		0	2383.95	49012742		High	High	7.11	29.61
	FALSE	High	[R].LLRDYQELMNTK.[L]		TRUE		1	1	2	P04264	P04264 [461-472]		1	1523.79	5.01814e+06		High	High	5	43.68
	FALSE	High	[K].SKAEAESLYQSK.[Y]		TRUE		1	1	2	P04264	P04264 [365-376]		1	1340.67	112438348		High	High	5.47	30.48
	FALSE	High	[K].NMQDMVEDYR.[N]	2xOxidation [M2; M5]	TRUE		1	1	3	P04264	P04264 [258-267]		0	1332.52	24620510		High	High	3.26	30.77
	FALSE	High	[K].YEELQITAGR.[H]		TRUE		1	1	3	P04264	P04264 [377-386]		0	1179.6	225129792		High	High	3.35	41.68
	FALSE	High	[R].LRSEIDNVK.[K]		TRUE		1	1	1	P04264	P04264 [408-416]		1	1073.59	4.84061e+06		High	High	3	30.96
	FALSE	High	[K].IEISELNR.[V]		TRUE		2	2	1	P35908; P04264	P35908 [394-401]; P04264 [396-403]		0	973.531	57038776	Shared	High	High	2.56	41.19
	FALSE	High	[K].DVDGAYMTK.[V]		TRUE		1	1	2	P04264	P04264 [290-298]		0	999.445	42006880		High	High	2.42	34.18
	FALSE	High	[K].LGLDIEIATYR.[R]		TRUE		5	8	1	P15241; Q14533; P78386; Q9NSB2; O43790	P15241 [400-410]; Q14533 [397-407]; P78386 [414-424]; Q9NSB2 [456-466]; O43790 [397-407]		0	1263.69	116585	Shared	High	High	2.39	55.98
	FALSE	High	[R].TLLEGEESR.[M]		TRUE		1	1	1	P04264	P04264 [484-492]		0	1033.52	321161472		High	High	1.79	35.87
	FALSE	High	[K].AQYEDIAQK.[S]		TRUE		1	1	3	P04264	P04264 [356-364]		0	1065.52	245835328		High	High	3.11	32.09
	FALSE	High	[R].DYQELMNTK.[L]	1xOxidation [M6]	TRUE		1	1	1	P04264	P04264 [464-472]		0	1157.51	10072712		High	High	2.72	32.33
	FALSE	High	[K].AEAESLYQSK.[Y]		TRUE		1	1	1	P04264	P04264 [367-376]		0	1125.54	78382536		High	High	3.63	32.87
	FALSE	High	[K].RTNAENEFVTIKK.[D]		TRUE		1	1	1	P04264	P04264 [277-289]		2	1549.83	941166		High	High	4.97	34.69
	FALSE	High	[K].SISISVAR.[G]		TRUE		1	1	2	P04264	P04264 [75-82]		0	832.489	105932720		High	High	2.26	40.26
	FALSE	High	[K].NMQDMVEDYR.[N]	1xOxidation [M]	TRUE		1	1	2	P04264	P04264 [258-267]		0	1316.52	9.93063e+06		High	High	3.22	35.8
	FALSE	High	[R].LDSELKNMQDMVEDYR.[N]	2xOxidation [M8; M11]	TRUE		1	1	1	P04264	P04264 [252-267]		1	2017.88	4377255		High	High	5.75	35.92
	FALSE	High	[R].VDQLKSDQSRLDSELK.[N]		TRUE		1	1	1	P04264	P04264 [242-257]		2	1860.97		No Quan Values	High	High	2.78
	FALSE	High	[R].SLVNLGGSK.[S]		TRUE		1	1	1	P04264	P04264 [66-74]		0	874.499	334167904		High	High	2.5	40.56
	FALSE	High	[R].LLRDYQELMNTK.[L]	1xOxidation [M9]	TRUE		1	1	2	P04264	P04264 [461-472]		1	1539.78	3.29137e+06		High	High	4.46	37.52
	FALSE	High	[K].FVSTTYSGVTR.[-]		TRUE		1	1	1	P04264	P04264 [634-644]		0	1217.62	539875		High	High	2.37	37.59
	FALSE	High	[R].TNAENEFVTIKK.[D]		TRUE		1	1	2	P04264	P04264 [278-289]		1	1393.73	114068020		High	High	4.93	37.72
	FALSE	High	[R].NSKIEISELNR.[V]		TRUE		1	1	2	P04264	P04264 [393-403]		1	1302.7	13966387		High	High	4.37	37.91
	FALSE	High	[K].KVDTAIVK.[F]		FALSE	Mmc	1	2	1	0577_ALFA96	0577_ALFA96 [205-212]		1	873.54	22401642		High	High	3.5	31.1
	FALSE	High	[R].SGGGGGRFSSCGGGGGSFGAGGGFGSR.[S]	1xCarbamidomethyl [C11]	TRUE		1	1	1	P04264	P04264 [39-65]		1	2293.98	103834		High	High	3.48	38.05
	FALSE	High	[R].MSGECAPNVSVSVSTSHTTISGGGSR.[G]	1xOxidation [M1]; 1xCarbamidomethyl [C5]	TRUE		1	1	3	P04264	P04264 [493-518]		0	2581.16	6.96686e+06		High	High	7.81	38.09
	FALSE	High	[K].KQISNLQQSISDAEQR.[G]		TRUE		1	1	2	P04264	P04264 [417-432]		1	1844.95	633806		High	High	6.36	38.07
	FALSE	High	[R].VYLTELKK.[H]		FALSE	Mmc	1	2	1	0577_ALFA96	0577_ALFA96 [168-175]		1	993.598	7.26271e+06		High	High	2.05	37.59
	FALSE	High	[KR].QIEEIK.[NSK]		FALSE	Mmc	1	3	3	MMCAP2_0419	MMCAP2_0419 [198-203]		0	759.425	15309489		High	High	1.88	33.95
	FALSE	High	[R].TNAENEFVTIK.[K]		TRUE		1	1	2	P04264	P04264 [278-288]		0	1265.64	99834472		High	High	3.7	43.33
	FALSE	High	[R].MSGECAPNVSVSVSTSHTTISGGGSR.[G]	1xCarbamidomethyl [C5]	TRUE		1	1	2	P04264	P04264 [493-518]		0	2565.17	6193743		High	High	8.24	39.18
	FALSE	High	[K].RTNAENEFVTIK.[K]		TRUE		1	1	1	P04264	P04264 [277-288]		1	1421.74	253447		High	High	2.76	39.37
	FALSE	High	[R].LDSELKNMQDMVEDYR.[N]	1xOxidation [M]	TRUE		1	1	3	P04264	P04264 [252-267]		1	2001.89	1.23484e+06		High	High	5.54	39.68
	FALSE	High	[R].FLEQQNQVLQTK.[W]		TRUE		2	2	6	P35908; P04264	P35908 [198-209]; P04264 [200-211]		0	1475.79	2.47394e+08	Shared	High	High	4.69	40.91
	FALSE	High	[R].FSSCGGGGGSFGAGGGFGSR.[S]	1xCarbamidomethyl [C4]	TRUE		1	1	5	P04264	P04264 [46-65]		0	1765.73	2.77457e+07		High	High	6.23	40.93
	FALSE	High	[K].QISNLQQSISDAEQR.[G]		TRUE		1	1	2	P04264	P04264 [418-432]		0	1716.85	23285338		High	High	5.26	42.11
	FALSE	High	[K].NMQDMVEDYR.[N]		TRUE		1	1	1	P04264	P04264 [258-267]		0	1300.53	12338524		High	High	3.01	42.16
	FALSE	High	[K].AQYEDIAQKSKAEAESLYQSK.[Y]		TRUE		1	1	1	P04264	P04264 [356-376]		2	2387.17	273806		High	High	5.69	42.4
	FALSE	High	[K].DVDGAYMTKVDLQAK.[L]		TRUE		1	1	2	P04264	P04264 [290-304]		1	1653.82	1.56951e+06		High	High	4.91	42.68
	FALSE	High	[K].SKAEAESLYQSKYEELQITAGR.[H]		TRUE		1	1	4	P04264	P04264 [365-386]		2	2501.25	2.16842e+07		High	High	7.82	42.83
	FALSE	High	[R].SGGGFSSGSAGIINYQR.[R]		TRUE		1	1	3	P04264	P04264 [13-29]		0	1657.79	1.22955e+07		High	High	5.52	43.36
	FALSE	High	[K].LALDLEIATYR.[T]		TRUE		1	1	1	P04264	P04264 [473-483]		0	1277.71	1.56127e+06		High	High	3.5	56.56
	FALSE	High	[R].TNAENEFVTIKKDVDGAYMTK.[V]	1xOxidation [M19]	TRUE		1	1	2	P04264	P04264 [278-298]		2	2390.15	622255		High	High	5.19	44.82
	FALSE	High	[K].AEAESLYQSKYEELQITAGR.[H]		TRUE		1	1	2	P04264	P04264 [367-386]		1	2286.12	1.04463e+07		High	High	7.83	45.12
	FALSE	High	[R].TNAENEFVTIKKDVDGAYMTK.[V]		TRUE		1	1	2	P04264	P04264 [278-298]		2	2374.16	1.05652e+06		High	High	6.75	46.27
	FALSE	High	[K].LNDLEDALQQAK.[E]		TRUE		1	1	1	P04264	P04264 [444-455]		0	1357.7	23566778		High	High	4.29	46.32
	FALSE	High	[K].NKLNDLEDALQQAK.[E]		TRUE		1	1	2	P04264	P04264 [442-455]		1	1599.83	729241		High	High	3.86	46.47
	FALSE	High	[R].SLVNLGGSKSISISVAR.[G]		TRUE		1	1	3	P04264	P04264 [66-82]		1	1687.97	2.97467e+06		High	High	6.38	47.84
	FALSE	High	[K].QISNLQQSISDAEQRGENALKDAK.[N]		TRUE		1	1	2	P04264	P04264 [418-441]		2	2643.33	903807		High	High	6.25	48.97
	FALSE	High	[R].LDSELKNMQDMVEDYR.[N]		TRUE		1	1	1	P04264	P04264 [252-267]		1	1985.89	428908		High	High	4.44	49.57
	FALSE	High	[K].WELLQQVDTSTR.[T]		TRUE		1	1	3	P04264	P04264 [212-223]		0	1475.75	4.9364e+07		High	High	3.89	51.76
	FALSE	High	[R].EQIKSLNNQFASFIDKVR.[F]		TRUE		1	1	1	P04264	P04264 [182-199]		2	2137.14	299691		High	High	4.67	52.35
	FALSE	High	[R].THNLEPYFESFINNLR.[R]		TRUE		1	1	2	P04264	P04264 [224-239]		0	1993.98	583580		High	High	3.06	61.02
	FALSE	High	[R].SLDLDSIIAEVK.[A]		TRUE		1	1	2	P04264	P04264 [344-355]		0	1302.72	1.24277e+07		High	High	3.88	61.24
	FALSE	High	[K].SLNNQFASFIDKVR.[F]		TRUE		1	1	2	P04264	P04264 [186-199]		1	1638.86	13924641		High	High	4.69	53.76
	FALSE	High	[R].FLEQQNQVLQTKWELLQQVDTSTR.[T]		TRUE		1	1	1	P04264	P04264 [200-223]		1	2932.52	2.77659e+06		High	High	8.77	55.11
	FALSE	High	[K].NKLNDLEDALQQAKEDLAR.[L]		TRUE		1	1	1	P04264	P04264 [442-460]		2	2184.13	709690		High	High	5.67	55.24
	FALSE	High	[K].LNDLEDALQQAKEDLAR.[L]		TRUE		1	1	1	P04264	P04264 [444-460]		1	1941.99		No Quan Values	High	High	3.35
FALSE	Master Protein	P35527	Keratin, type I cytoskeletal 9 OS=Homo sapiens OX=9606 GN=KRT9 PE=1 SV=3	TRUE		83	43	94	42	623	62	5.24	381.55	43	1.43264e+09	49	High	1
	Checked	Confidence	Annotated Sequence	Modifications	Contaminant	Marked as	# Protein Groups	# Proteins	# PSMs	Master Protein Accessions	Positions in Master Proteins	Modifications in Master Proteins	# Missed Cleavages	Theo. MH+ [Da]	Abundance: F1: Sample	Quan Info	Found in Sample: F1: Sample	Confidence (by Search Engine): Sequest HT	XCorr (by Search Engine): Sequest HT	Top Apex RT [min]
	FALSE	High	[R].FSSSGGGGGGGR.[F]		TRUE		1	1	1	P35527	P35527 [35-46]		0	982.434	1.04629e+06		High	High	2.24	22.75
	FALSE	High	[K].SLEDTKNR.[Y]		TRUE		1	1	1	P35527	P35527 [397-404]		1	962.49	460110		High	High	1.7	23.01
	FALSE	High	[K].KGPAAIQK.[N]		TRUE		1	1	1	P35527	P35527 [192-199]		1	812.499	30960626		High	High	2.83	24.27
	FALSE	High	[R].GSRGGSGGSYGGGGSGGGYGGGSGSR.[G]		TRUE		1	1	1	P35527	P35527 [488-513]		1	2091.88	489708		High	High	8.08	24.76
	FALSE	High	[K].STMQELNSR.[L]	1xOxidation [M3]	TRUE		1	1	9	P35527	P35527 [155-163]		0	1081.49	2.60214e+07		High	High	3.4	25.95
	FALSE	High	[R].GGSGGSYGGGGSGGGYGGGSGSR.[G]		TRUE		1	1	2	P35527	P35527 [491-513]		0	1791.73	56887591		High	High	7.15	26.33
	FALSE	High	[K].VDLLNQEIEFLK.[V]		TRUE		1	1	1	P35908	P35908 [303-314]		0	1460.8	703007		High	High	2.38	60.2
	FALSE	High	[R].GGSGGSYGGGSGSGGGSGGGYGGGSGGGHSGGSGGGHSGGSGGNYGGGSGSGGGSGGGYGGGSGSR.[G]		TRUE		1	1	1	P35527	P35527 [514-579]		0	4972.94	504747		High	High	4.44	26.92
	FALSE	High	[R].FSSSSGYGGGSSR.[V]		TRUE		1	1	4	P35527	P35527 [47-59]		0	1235.53	1.3212e+08		High	High	3.17	28.13
	FALSE	High	[R].FSSSGGGGGGGRFSSSSGYGGGSSR.[V]		TRUE		1	1	1	P35527	P35527 [35-59]		1	2198.94	941526		High	High	5.59	30.8
	FALSE	High	[R].GGSGGSHGGGSGFGGESGGSYGGGEEASGSGGGYGGGSGK.[S]		TRUE		1	1	4	P35527	P35527 [580-619]		0	3223.28	1.12449e+07		High	High	12.36	31.48
	FALSE	High	[K].STMQELNSR.[L]		TRUE		1	1	2	P35527	P35527 [155-163]		0	1065.5	137345344		High	High	2.97	31.87
	FALSE	High	[R].SGGGGGGGLGSGGSIR.[S]		TRUE		1	1	1	P35527	P35527 [14-29]		0	1232.6	211796544		High	High	6.08	31.97
	FALSE	High	[K].DQIVDLTVGNNK.[T]		TRUE		1	1	1	P35527	P35527 [213-224]		0	1315.69	2.2926e+06		High	High	3.61	45.07
	FALSE	High	[K].IGLGGRGGSGGSYGR.[G]		TRUE		1	1	2	P35527	P35527 [473-487]		1	1350.69	3.21365e+06		High	High	3.38	32.11
	FALSE	High	[K].FEMEQNLR.[Q]	1xOxidation [M3]	TRUE		1	1	1	P35527	P35527 [243-250]		0	1082.49	4991804		High	High	2.69	32.23
	FALSE	High	[R].SGGGGGGGLGSGGSIRSSYSR.[F]		TRUE		1	1	1	P35527	P35527 [14-34]		1	1812.86	145528		High	High	2.28	32.31
	FALSE	High	[K].IQDWYDKK.[G]		TRUE		1	1	1	P35527	P35527 [185-192]		1	1095.55	6258630		High	High	2.86	34.7
	FALSE	High	[R].IKFEMEQNLR.[Q]	1xOxidation [M5]	TRUE		1	1	3	P35527	P35527 [241-250]		1	1323.67	36098612		High	High	4.22	36.09
	FALSE	High	[R].LASYLDK.[V]		TRUE		2	2	1	P13645; P35527	P13645 [157-163]; P35527 [164-170]		0	809.44	180792640	Shared	High	High	2.34	36.51
	FALSE	High	[K].IQDWYDKKGPAAIQK.[N]		TRUE		1	1	1	P35527	P35527 [185-199]		2	1760.93	1.18837e+06		High	High	3.71	36.96
	FALSE	High	[K].VQALEEANNDLENK.[I]		TRUE		1	1	2	P35527	P35527 [171-184]		0	1586.77	4.80564e+07		High	High	5.69	38.1
	FALSE	High	[R].MTLDDFR.[I]	1xOxidation [M1]	TRUE		1	1	2	P35527	P35527 [234-240]		0	913.408	88563756		High	High	2.64	39.14
	FALSE	High	[R].QVLDNLTMEK.[S]		TRUE		1	1	1	P35527	P35527 [262-271]		0	1190.61	8219858		High	High	3.57	43.96
	FALSE	High	[K].IQDWYDK.[K]		TRUE		1	1	1	P35527	P35527 [185-191]		0	967.452	17817532		High	High	2.16	38.82
	FALSE	High	[R].QFSSSYLSR.[S]		TRUE		1	1	1	P35527	P35527 [5-13]		0	1074.52	12718433		High	High	3.23	38.99
	FALSE	High	[R].QGVDADINGLR.[Q]		TRUE		1	1	3	P35527	P35527 [251-261]		0	1157.59	1.21127e+08		High	High	3.7	40.61
	FALSE	High	[K].NHKEEMSQLTGQNSGDVNVEINVAPGK.[D]	1xOxidation [M6]	TRUE		1	1	1	P35527	P35527 [291-317]		1	2911.39	231349		High	High	5.03	39.71
	FALSE	High	[R].QEYEQLIAK.[N]		TRUE		1	1	1	P35527	P35527 [328-336]		0	1121.58	49849532		High	High	3.1	40.02
	FALSE	High	[K].FEMEQNLR.[Q]		TRUE		1	1	1	P35527	P35527 [243-250]		0	1066.5	8234842		High	High	2.24	40.01
	FALSE	High	[R].QVLDNLTMEK.[S]	1xOxidation [M8]	TRUE		1	1	2	P35527	P35527 [262-271]		0	1206.6	67053240		High	High	3.31	40.1
	FALSE	High	[K].NHKEEMSQLTGQNSGDVNVEINVAPGKDLTK.[T]	1xOxidation [M6]	TRUE		1	1	1	P35527	P35527 [291-321]		2	3368.64		No Quan Values	High	High	5.4
	FALSE	High	[K].NHKEEMSQLTGQNSGDVNVEINVAPGK.[D]		TRUE		1	1	2	P35527	P35527 [291-317]		1	2895.39	562649		High	High	5.38	41.87
	FALSE	High	[R].IKFEMEQNLR.[Q]		TRUE		1	1	2	P35527	P35527 [241-250]		1	1307.68	51168405		High	High	4.36	42.62
	FALSE	High	[K].TLNDMRQEYEQLIAK.[N]	1xOxidation [M5]	TRUE		1	1	3	P35527	P35527 [322-336]		1	1867.92	1.51127e+07		High	High	4.55	42.39
	FALSE	High	[K].NHKEEMSQLTGQNSGDVNVEINVAPGKDLTK.[T]		TRUE		1	1	1	P35527	P35527 [291-321]		2	3352.64	1.44447e+06		High	High	11.36	42.56
	FALSE	High	[K].EEMSQLTGQNSGDVNVEINVAPGK.[D]	1xOxidation [M3]	TRUE		1	1	2	P35527	P35527 [294-317]		0	2532.19		No Quan Values	High	High	4.95
	FALSE	High	[R].MTLDDFR.[I]		TRUE		1	1	1	P35527	P35527 [234-240]		0	897.413	46077640		High	High	2.32	45.49
	FALSE	High	[K].TLLDIDNTR.[M]		TRUE		1	1	2	P35527	P35527 [225-233]		0	1060.56	1.49408e+08		High	High	2.65	45.62
	FALSE	High	[R].LEKEIETYHNLLEGGQEDFESSGAGK.[I]		TRUE		1	1	2	P35527	P35527 [447-472]		1	2880.35	685737		High	High	6.13	46.04
	FALSE	High	[K].EIETYHNLLEGGQEDFESSGAGK.[I]		TRUE		1	1	2	P35527	P35527 [450-472]		0	2510.13	1.93562e+07		High	High	6.65	46.55
	FALSE	High	[K].EEMSQLTGQNSGDVNVEINVAPGK.[D]		TRUE		1	1	1	P35527	P35527 [294-317]		0	2516.19		No Quan Values	High	High	2.21
	FALSE	High	[K].NYSPYYNTIDDLK.[D]		TRUE		1	1	1	P35527	P35527 [200-212]		0	1605.74	1331141		High	High	3.35	47.28
	FALSE	High	[K].TLNDMRQEYEQLIAK.[N]		TRUE		1	1	2	P35527	P35527 [322-336]		1	1851.93	19707698		High	High	3.86	49.1
	FALSE	High	[R].HGVQELEIELQSQLSKK.[A]		TRUE		1	1	1	P35527	P35527 [375-391]		1	1966.06	3.79612e+06		High	High	7.84	49.54
	FALSE	High	[R].LASYLDKVQALEEANNDLENK.[I]		TRUE		1	1	2	P35527	P35527 [164-184]		1	2377.19	2300164		High	High	8.38	49.64
	FALSE	High	[R].GGGGSFGYSYGGGSGGGFSASSLGGGFGGGSR.[G]		TRUE		1	1	2	P35527	P35527 [64-95]		0	2705.16	17603477		High	High	8.15	50.25
	FALSE	High	[R].KDIENQYETQITQIEHEVSSSGQEVQSSAK.[E]		TRUE		1	1	2	P35527	P35527 [339-368]		1	3392.61	1.40022e+06		High	High	11.08	50.33
	FALSE	High	[K].DIENQYETQITQIEHEVSSSGQEVQSSAK.[E]		TRUE		1	1	3	P35527	P35527 [340-368]		0	3264.51	9.2731e+06		High	High	9.04	54.62
	FALSE	High	[R].HGVQELEIELQSQLSK.[K]		TRUE		1	1	3	P35527	P35527 [375-390]		0	1837.97	6.56808e+06		High	High	7.8	52.08
	FALSE	High	[R].QEIECQNQEYSLLLSIK.[M]	1xCarbamidomethyl [C5]	TRUE		1	1	2	P35527	P35527 [428-444]		0	2095.04	633611		High	High	3.87	56.47
FALSE	Master Protein	P35908	Keratin, type II cytoskeletal 2 epidermal OS=Homo sapiens OX=9606 GN=KRT2 PE=1 SV=2	TRUE		80	53	83	46	639	65.4	8	324.57	53	3.28759e+08	51	High	1	Met-loss+Acetyl [N-Term]
	FALSE	High	[K].SDLEMQYETLQEELMALKK.[N]	2xOxidation [M5; M15]	TRUE		1	1	1	P35527	P35527 [272-290]		1	2331.11	150939		High	High	2.18	57.17
	FALSE	High	[K].SDLEMQYETLQEELMALKK.[N]	1xOxidation [M15]	TRUE		1	1	1	P35527	P35527 [272-290]		1	2315.11	62250.9		High	High	2.1	57.73
	Checked	Confidence	Annotated Sequence	Modifications	Contaminant	Marked as	# Protein Groups	# Proteins	# PSMs	Master Protein Accessions	Positions in Master Proteins	Modifications in Master Proteins	# Missed Cleavages	Theo. MH+ [Da]	Abundance: F1: Sample	Quan Info	Found in Sample: F1: Sample	Confidence (by Search Engine): Sequest HT	XCorr (by Search Engine): Sequest HT	Top Apex RT [min]
	FALSE	High	[R].GEHALKDAR.[N]		TRUE		1	1	1	P35908	P35908 [431-439]		1	996.522	150056		High	High	2.11	22.38
	FALSE	High	[R].GGSGGGGSISGGGYGSGGGSGGR.[Y]		TRUE		1	1	2	P35908	P35908 [550-572]		0	1741.75	1.69612e+07		High	High	7.04	28.42
	FALSE	High	[K].GGSISGGGYGSGGGKHSSGGGSR.[G]		TRUE		1	1	2	P35908	P35908 [581-603]		1	1922.87	649066		High	High	5.06	23.79
	FALSE	High	[R].YGSGGGSKGGSISGGGYGSGGGKHSSGGGSR.[G]		TRUE		1	1	1	P35908	P35908 [573-603]		2	2616.18	157848		High	High	4.71	24.49
	FALSE	High	[R].GGSSSGGGYGSGGGGSSSVK.[G]		TRUE		1	1	1	P35908	P35908 [604-623]		0	1588.68	3.7725e+06		High	High	5.04	24.92
	FALSE	High	[K].KDVDNAYMIK.[V]		TRUE		1	1	1	P35908	P35908 [287-296]		1	1196.6	349162		High	High	3.62	35.9
	FALSE	High	[K].KYEDEINKR.[T]		TRUE		1	1	2	P35908	P35908 [267-275]		2	1194.61	1.2036e+07		High	High	4.5	25.81
	FALSE	High	[K].FASFIDK.[V]		TRUE		2	2	1	P35908; Q9NSB2	P35908 [189-195]; Q9NSB2 [176-182]		0	827.43	12890453	Shared	High	High	2.37	44.41
	FALSE	High	[R].HGGGGGGFGGGGFGSR.[S]		TRUE		1	1	2	P35908	P35908 [46-61]		0	1320.58	18440799		High	High	5.98	34.35
	FALSE	High	[K].YEDEINKR.[T]		TRUE		2	2	1	P35908; P04264	P35908 [268-275]; P04264 [270-277]		1	1066.52	5.55831e+06	Shared	High	High	2.27	26.51
	FALSE	High	[K].AQYEEIAQR.[S]		TRUE		1	1	1	P35908	P35908 [354-362]		0	1107.54	35609172		High	High	3.05	33.05
	FALSE	High	[K].KYEDEINK.[R]		TRUE		1	1	1	P35908	P35908 [267-274]		1	1038.51	2359595		High	High	3.29	26.99
	FALSE	High	[R].DYQELMNVK.[L]	1xOxidation [M6]	TRUE		1	1	2	P35908	P35908 [462-470]		0	1155.54	2.07894e+06		High	High	2.86	36.7
	FALSE	High	[R].YGSGGGSKGGSISGGGYGSGGGK.[H]		TRUE		1	1	1	P35908	P35908 [573-595]		1	1890.86	619677		High	High	6.78	27.64
	FALSE	High	[K].AAFGGSGGR.[G]		TRUE		1	1	1	P35908	P35908 [516-524]		0	779.379	9521361		High	High	2.12	27.72
	FALSE	High	[K].GGSISGGGYGSGGGK.[H]		TRUE		1	1	1	P35908	P35908 [581-595]		0	1197.55	19072644		High	High	4.11	27.77
	FALSE	High	[RK].EQIKTLNNK.[F]		TRUE		2	2	1	P35908; Q9NSB2	P35908 [180-188]; Q9NSB2 [167-175]		1	1087.61		No Quan Values	High	High	2.04
	FALSE	High	[R].SKEEAEALYHSK.[Y]		TRUE		1	1	2	P35908	P35908 [363-374]		1	1391.68	1.131e+07		High	High	6.42	28.77
	FALSE	High	[K].YEDEINK.[R]		TRUE		2	2	1	P35908; P04264	P35908 [268-274]; P04264 [270-276]		0	910.415	2.9704e+06	Shared	High	High	2.35	28.76
	FALSE	High	[-].MSCQISCK.[S]	1xMet-loss+Acetyl [N-Term]; 2xCarbamidomethyl [C3; C7]	TRUE		1	1	1	P35908	P35908 [1-8]	P35908 1xMet-loss+Acetyl [N-Term]	0	924.391	2.19924e+06		High	High	2.31	30.17
	FALSE	High	[R].KLLEGEECR.[M]	1xCarbamidomethyl [C8]	TRUE		1	1	2	P35908	P35908 [482-490]		1	1133.56	3.04255e+06		High	High	3.22	30.2
	FALSE	High	[K].AAFGGSGGRGSSSGGGYSSGSSSYGSGGR.[Q]		TRUE		1	1	1	P35908	P35908 [516-544]		1	2501.07	393601		High	High	3.56	30.49
	FALSE	High	[K].IEISELNR.[V]		TRUE		2	2	1	P35908; P04264	P35908 [394-401]; P04264 [396-403]		0	973.531	57038776	Shared	High	High	2.56	41.19
	FALSE	High	[R].LQGEIAHVK.[K]		TRUE		1	1	1	P35908	P35908 [406-414]		0	994.568	1.95988e+06		High	High	2.47	31.38
	FALSE	High	[K].LLEGEECR.[M]	1xCarbamidomethyl [C7]	TRUE		1	1	1	P35908	P35908 [483-490]		0	1005.47	9783103		High	High	2.77	31.98
	FALSE	High	[R].GFSSGSAVVSGGSRR.[S]		TRUE		1	1	1	P35908	P35908 [21-35]		1	1410.71	5.35884e+06		High	High	3.23	31.98
	FALSE	High	[K].KDVDNAYMIK.[V]	1xOxidation [M8]	TRUE		1	1	1	P35908	P35908 [287-296]		1	1212.59	240457		High	High	1.81	32.15
	FALSE	High	[R].STSSFSCLSR.[H]	1xCarbamidomethyl [C7]	TRUE		1	1	1	P35908	P35908 [36-45]		0	1131.51	5.53758e+06		High	High	3.07	37.33
	FALSE	High	[R].SLVGLGGTK.[S]		TRUE		1	1	1	P35908	P35908 [62-70]		0	831.493	48740352		High	High	2.52	40.45
	FALSE	High	[K].VDPEIQNVKAQER.[E]		TRUE		1	1	1	P35908	P35908 [167-179]		1	1525.8	427260		High	High	2.39	32.89
	FALSE	High	[R].GFSSGSAVVSGGSR.[R]		TRUE		1	1	2	P35908	P35908 [21-34]		0	1254.61	28539122		High	High	4.47	34.7
	FALSE	High	[K].DVDNAYMIK.[V]	1xOxidation [M7]	TRUE		1	1	1	P35908	P35908 [288-296]		0	1084.5	3.89285e+06		High	High	2.6	36.97
	FALSE	High	[R].GGGGGGFRGFSSGSAVVSGGSRR.[S]		TRUE		1	1	1	P35908	P35908 [13-35]		2	2056.01	492991		High	High	3.63	37.27
	FALSE	High	[R].TSQNSELNNMQDLVEDYKK.[K]	1xOxidation [M10]	TRUE		1	1	1	P35908	P35908 [248-266]		1	2272.04	2229088		High	High	7.6	37.54
	FALSE	High	[R].TAAENDFVTLKK.[D]		TRUE		1	1	2	P35908	P35908 [276-287]		1	1336.71	1.40626e+07		High	High	5.22	38.51
	FALSE	High	[K].NVQDAIADAEQR.[G]		TRUE		1	1	1	P35908	P35908 [419-430]		0	1329.64	7.04236e+06		High	High	4.16	38.9
	FALSE	High	[R].YLDGLTAER.[T]		TRUE		1	1	1	P35908	P35908 [239-247]		0	1037.53	550082		High	High	2.02	39.03
	FALSE	High	[R].GGGGGGFRGFSSGSAVVSGGSR.[R]		TRUE		1	1	2	P35908	P35908 [13-34]		1	1899.91	1.8377e+06		High	High	7.51	39.76
	FALSE	High	[R].TSQNSELNNMQDLVEDYK.[K]	1xOxidation [M10]	TRUE		1	1	2	P35908	P35908 [248-265]		0	2143.94	273087		High	High	3.4	40.85
	FALSE	High	[R].FLEQQNQVLQTK.[W]		TRUE		2	2	6	P35908; P04264	P35908 [198-209]; P04264 [200-211]		0	1475.79	2.47394e+08	Shared	High	High	4.69	40.91
	FALSE	High	[K].DVDNAYMIK.[V]		TRUE		1	1	1	P35908	P35908 [288-296]		0	1068.5	4.59312e+06		High	High	2.43	41.48
	FALSE	High	[K].YEELQVTVGR.[H]		TRUE		1	1	2	P35908	P35908 [375-384]		0	1193.62	12467458		High	High	3.29	42.42
	FALSE	High	[R].TAAENDFVTLK.[K]		TRUE		1	1	1	P35908	P35908 [276-286]		0	1208.62	21795812		High	High	4.08	44.18
	FALSE	High	[R].DYQELMNVK.[L]		TRUE		1	1	1	P35908	P35908 [462-470]		0	1139.54	1505796		High	High	2.59	44.33
	FALSE	High	[R].MSGDLSSNVTVSVTSSTISSNVASK.[A]	1xOxidation [M1]	TRUE		1	1	2	P35908	P35908 [491-515]		0	2474.19	688227		High	High	7.08	45.49
	FALSE	High	[K].NVQDAIADAEQRGEHALKDAR.[N]		TRUE		1	1	2	P35908	P35908 [419-439]		2	2307.14	430587		High	High	3.18	45.9
	FALSE	High	[R].MSGDLSSNVTVSVTSSTISSNVASK.[A]		TRUE		1	1	1	P35908	P35908 [491-515]		0	2458.2		No Quan Values	High	High	3.53
	FALSE	High	[R].TSQNSELNNMQDLVEDYKK.[K]		TRUE		1	1	2	P35908	P35908 [248-266]		1	2256.04	2.46986e+06		High	High	8.07	47.05
	FALSE	High	[K].TLNNKFASFIDKVR.[F]		TRUE		2	2	1	P35908; Q9NSB2	P35908 [184-197]; Q9NSB2 [171-184]		2	1652.91	182631	Shared	High	High	3.36	47.61
	FALSE	High	[K].LNDLEEALQQAK.[E]		TRUE		1	1	1	P35908	P35908 [442-453]		0	1371.71	2.60588e+06		High	High	4.35	47.85
	FALSE	High	[R].TSQNSELNNMQDLVEDYK.[K]		TRUE		1	1	2	P35908	P35908 [248-265]		0	2127.95	570659		High	High	4.6	50.66
	FALSE	High	[R].GGGFGGGSSFGGGSGFSGGGFGGGGFGGGR.[F]		TRUE		1	1	2	P35908	P35908 [93-122]		0	2399.02	5.01813e+06		High	High	7.82	50.92
	FALSE	High	[K].SISISVAGGGGGFGAAGGFGGR.[G]		TRUE		1	1	1	P35908	P35908 [71-92]		0	1838.91	840796		High	High	5.42	51.31
	FALSE	High	[K].VLYDAEISQIHQSVTDTNVILSMDNSR.[N]	1xOxidation [M23]	TRUE		1	1	1	P35908	P35908 [315-341]		0	3064.49	529573		High	High	7.3	52.11
	FALSE	High	[K].LALDVEIATYR.[K]		TRUE		1	1	1	P35908	P35908 [471-481]		0	1263.69	786122		High	High	3.62	53.2
	FALSE	High	[R].QSGSRGGSGGGGSISGGGYGSGGGSGGRYGSGGGSK.[G]		TRUE		1	1	1	P35908	P35908 [545-580]		2	2950.3	1.6379e+06		High	High	2.3	55.1
	FALSE	High	[R].NLDLDSIIAEVK.[A]		TRUE		1	1	2	P35908	P35908 [342-353]		0	1329.73	1.97965e+06		High	High	3.69	61.08
	FALSE	High	[R].SLVGLGGTKSISISVAGGGGGFGAAGGFGGR.[G]		TRUE		1	1	1	P35908	P35908 [62-92]		1	2651.39		No Quan Values	High	High	2.65
	FALSE	High	[R].GGSGGSHGGGSGFGGESGGSYGGGEEASGSGGGYGGGSGKSSHS.[-]		TRUE		1	1	1	P35527	P35527 [580-623]		1	3621.44	115071		High	High	4.19	29.95
	FALSE	High	[K].VLYDAEISQIHQSVTDTNVILSMDNSR.[N]		TRUE		1	1	1	P35908	P35908 [315-341]		0	3048.49	445386		High	High	7.42	55.24
FALSE	Master Protein	P00761	Trypsin OS=Sus scrofa OX=9823 PE=1 SV=1	TRUE		50	11	87	11	231	24.4	7.18	298.65	11	3.23691e+10	13	High	1
	Checked	Confidence	Annotated Sequence	Modifications	Contaminant	Marked as	# Protein Groups	# Proteins	# PSMs	Master Protein Accessions	Positions in Master Proteins	Modifications in Master Proteins	# Missed Cleavages	Theo. MH+ [Da]	Abundance: F1: Sample	Quan Info	Found in Sample: F1: Sample	Confidence (by Search Engine): Sequest HT	XCorr (by Search Engine): Sequest HT	Top Apex RT [min]
	FALSE	High	[K].NKPGVYTK.[V]		TRUE		1	2	1	P00761	P00761 [209-216]		0	906.504	112770480		High	High	2.55	24.26
	FALSE	High	[K].LSSPATLNSR.[V]		TRUE		1	1	14	P00761	P00761 [98-107]		0	1045.56	8.67459e+09		High	High	2.84	34.93
	FALSE	High	[K].APVLSDSSCK.[S]	1xCarbamidomethyl [C9]	TRUE		1	1	1	P00761	P00761 [148-157]		0	1063.51	12457779		High	High	3.08	31.9
	FALSE	High	[R].VATVSLPR.[S]		TRUE		1	1	25	P00761	P00761 [108-115]		0	842.509	2.00747e+10		High	High	2.59	40.13
	FALSE	High	[K].LSSPATLNSRVATVSLPR.[S]		TRUE		1	1	1	P00761	P00761 [98-115]		1	1869.06	119472		High	High	2.08	45.79
	FALSE	High	[R].LGEHNIDVLEGNEQFINAAK.[I]		TRUE		1	1	29	P00761	P00761 [58-77]		0	2211.1	2.97635e+09		High	High	7.24	48.85
	FALSE	High	[R].IQVRLGEHNIDVLEGNEQFINAAK.[I]		TRUE		1	1	2	P00761	P00761 [54-77]		1	2707.42	1.35084e+06		High	High	7.82	50.65
	FALSE	High	[K].IITHPNFNGNTLDNDIMLIK.[L]	1xOxidation [M17]	TRUE		1	1	5	P00761	P00761 [78-97]		0	2299.18	1.29685e+08		High	High	7.53	51.99
	FALSE	High	[K].SSGSSYPSLLQCLK.[A]	1xCarbamidomethyl [C12]	TRUE		1	1	1	P00761	P00761 [134-147]		0	1526.75	6690119		High	High	3.5	52.36
	FALSE	High	[K].SSYPGQITGNMICVGFLEGGK.[D]	1xOxidation [M11]; 1xCarbamidomethyl [C13]	TRUE		1	1	2	P00761	P00761 [158-178]		0	2231.05	228847		High	High	2.79	54.09
	FALSE	High	[K].IITHPNFNGNTLDNDIMLIK.[L]		TRUE		1	1	4	P00761	P00761 [78-97]		0	2283.18	3.79194e+08		High	High	7.29	54.5
FALSE	Master Protein	P13645	Keratin, type I cytoskeletal 10 OS=Homo sapiens OX=9606 GN=KRT10 PE=1 SV=6	TRUE		59	38	71	33	584	58.8	5.21	247.2	38	6.62623e+08	36	High	1
	FALSE	High	[K].IITHPNFNGNTLDNDIMLIKLSSPATLNSR.[V]	1xOxidation [M17]	TRUE		1	1	1	P00761	P00761 [78-107]		1	3325.72	237854		High	High	6.11	55.6
	FALSE	High	[K].IITHPNFNGNTLDNDIMLIKLSSPATLNSR.[V]		TRUE		1	1	1	P00761	P00761 [78-107]		1	3309.73	712492		High	High	3.72	57.46
	Checked	Confidence	Annotated Sequence	Modifications	Contaminant	Marked as	# Protein Groups	# Proteins	# PSMs	Master Protein Accessions	Positions in Master Proteins	Modifications in Master Proteins	# Missed Cleavages	Theo. MH+ [Da]	Abundance: F1: Sample	Quan Info	Found in Sample: F1: Sample	Confidence (by Search Engine): Sequest HT	XCorr (by Search Engine): Sequest HT	Top Apex RT [min]
	FALSE	High	[K].KNHEEEMKDLR.[N]	1xOxidation [M7]	TRUE		1	1	1	P13645	P13645 [285-295]		2	1444.68	233044		High	High	1.92	22
	FALSE	High	[K].VTMQNLNDR.[L]	1xOxidation [M3]	TRUE		1	1	4	P13645	P13645 [148-156]		0	1106.53	2.73284e+07		High	High	3.24	26.93
	FALSE	High	[K].SSSSGSVGESSSKGPR.[Y]		TRUE		1	1	1	P13645	P13645 [568-583]		1	1495.7	13435034		High	High	4.89	22.87
	FALSE	High	[K].NHEEEMKDLR.[N]	1xOxidation [M6]	TRUE		1	1	2	P13645	P13645 [286-295]		1	1316.59	3.89871e+06		High	High	3.97	22.91
	FALSE	High	[K].SSSSGSVGESSSKGPRY.[-]		TRUE		1	1	1	P13645	P13645 [568-584]		2	1658.76	433705		High	High	3.07	27.84
	FALSE	High	[K].NHEEEMKDLR.[N]		TRUE		1	1	2	P13645	P13645 [286-295]		1	1300.6	3.46943e+06		High	High	4.17	28.1
	FALSE	High	[R].ALEESNYELEGK.[I]		TRUE		1	1	2	P13645	P13645 [166-177]		0	1381.65	71498568		High	High	2.55	37.69
	FALSE	High	[R].SQYEQLAEQNR.[K]		TRUE		1	1	2	P13645	P13645 [323-333]		0	1365.64	4.6073e+07		High	High	4.11	33.19
	FALSE	High	[R].DYSKYYK.[T]		TRUE		1	1	1	P13645	P13645 [195-201]		1	966.457	117899		High	High	1.89	31.26
	FALSE	High	[KR].LAADDFR.[AITL]		TRUE		7	10	3	O76013; Q15323; Q14525; P13645; Q92764; O77727; P02534	O76013 [173-179]; Q15323 [136-142]; Q14525 [136-142]; P13645 [229-235]; Q92764 [177-183]; O77727 [184-190]; P02534 [135-141]		0	807.4	1.37787e+08	Shared	High	High	2.45	37.11
	FALSE	High	[R].SQYEQLAEQNRK.[D]		TRUE		1	1	2	P13645	P13645 [323-334]		1	1493.73	78871287		High	High	3.46	30.47
	FALSE	High	[R].KDAEAWFNEK.[S]		TRUE		1	1	2	P13645	P13645 [334-343]		1	1237.58	3.23834e+06		High	High	4.67	39.95
	FALSE	High	[R].SGGGGGGGGCGGGGGVSSLR.[I]	1xCarbamidomethyl [C10]	TRUE		1	1	2	P13645	P13645 [16-35]		0	1549.68	2.0932e+06		High	High	5.84	31.23
	FALSE	High	[K].SEITELRR.[N]		TRUE		1	1	1	P13645	P13645 [363-370]		1	1003.55	8756231		High	High	2.18	32.56
	FALSE	High	[K].VTMQNLNDR.[L]		TRUE		1	1	1	P13645	P13645 [148-156]		0	1090.53	64300480		High	High	2.86	34.31
	FALSE	High	[R].QSVEADINGLRR.[V]		TRUE		2	2	2	P13645; O77727	P13645 [246-257]; O77727 [201-212]		1	1357.72	26030467	Shared	High	High	3.21	38.37
	FALSE	High	[K].IKEWYEK.[H]		TRUE		1	1	2	P13645	P13645 [178-184]		1	995.52	8981232		High	High	1.79	35.11
	FALSE	High	[R].SLLEGEGSSGGGGR.[G]		TRUE		1	1	1	P13645	P13645 [451-464]		0	1262.6	46593532		High	High	3.79	35.38
	FALSE	High	[R].LENEIQTYR.[S]		TRUE		1	1	1	P13645	P13645 [442-450]		0	1165.58	32900134		High	High	3.49	36.25
	FALSE	High	[R].LASYLDK.[V]		TRUE		2	2	1	P13645; P35527	P13645 [157-163]; P35527 [164-170]		0	809.44	180792640	Shared	High	High	2.34	36.51
	FALSE	High	[K].SEITELR.[R]		TRUE		1	1	1	P13645	P13645 [363-369]		0	847.452	21457290		High	High	2.45	36.79
	FALSE	High	[R].LKYENEVALR.[Q]		TRUE		1	1	3	P13645	P13645 [236-245]		1	1234.68	4.5834e+07		High	High	4.56	37.51
	FALSE	High	[R].LASYLDKVR.[A]		TRUE		1	1	1	P13645	P13645 [157-165]		1	1064.61	6.85638e+06		High	High	2.64	38.21
	FALSE	High	[R].QSVEADINGLR.[R]		TRUE		2	2	2	P13645; O77727	P13645 [246-256]; O77727 [201-211]		0	1201.62	23112790	Shared	High	High	3.72	41.68
	FALSE	High	[R].ALEESNYELEGKIK.[E]		TRUE		1	1	1	P13645	P13645 [166-179]		1	1622.83	336330		High	High	2.74	39.23
	FALSE	High	[K].QSLEASLAETEGR.[Y]		TRUE		1	1	1	P13645	P13645 [387-399]		0	1390.68	9402494		High	High	4.46	41.96
	FALSE	High	[R].ISSSKGSLGGGFSSGGFSGGSFSR.[G]		TRUE		1	1	1	P13645	P13645 [36-59]		1	2210.05	334409		High	High	5.25	43.83
	FALSE	High	[K].SKELTTEIDNNIEQISSYK.[S]		TRUE		1	1	2	P13645	P13645 [344-362]		1	2212.1	6.88837e+07		High	High	5.31	48.36
	FALSE	High	[R].SQYEQLAEQNRKDAEAWFNEK.[S]		TRUE		1	1	2	P13645	P13645 [323-343]		2	2584.21	4.22618e+06		High	High	5.46	44.82
	FALSE	High	[K].DAEAWFNEK.[S]		TRUE		1	1	1	P13645	P13645 [335-343]		0	1109.49	43719632		High	High	3.25	45.85
	FALSE	High	[R].LAADDFRLKYENEVALR.[Q]		TRUE		1	1	1	P13645	P13645 [229-245]		2	2023.06		No Quan Values	High	High	2.15
	FALSE	High	[R].VLDELTLTK.[AT]		TRUE		2	2	1	P13645; O77727	P13645 [258-266]; O77727 [213-221]		0	1031.6	33626784	Shared	High	High	2.81	46.82
	FALSE	High	[K].GSLGGGFSSGGFSGGSFSR.[G]		TRUE		1	1	3	P13645	P13645 [41-59]		0	1707.77	3.37364e+07		High	High	5.75	47.07
	FALSE	High	[K].ELTTEIDNNIEQISSYK.[S]		TRUE		1	1	3	P13645	P13645 [346-362]		0	1996.97	3.9957e+06		High	High	6.1	51.17
	FALSE	High	[K].VTMQNLNDRLASYLDKVR.[A]	1xOxidation [M3]	TRUE		1	1	2	P13645	P13645 [148-165]		2	2152.12	1.13445e+06		High	High	4.32	47.98
	FALSE	High	[R].GSSGGGCFGGSSGGYGGLGGFGGGSFR.[G]	1xCarbamidomethyl [C7]	TRUE		1	1	2	P13645	P13645 [60-86]		0	2342.98	3.26272e+06		High	High	6.91	50.05
	FALSE	High	[R].AETECQNTEYQQLLDIK.[I]	1xCarbamidomethyl [C5]	TRUE		1	1	2	P13645	P13645 [423-439]		0	2082.96	3.98769e+06		High	High	6.27	50.38
	FALSE	High	[K].VTMQNLNDRLASYLDKVR.[A]		TRUE		1	1	2	P13645	P13645 [148-165]		2	2136.12	819771		High	High	3.63	51.9
	FALSE	High	[R].NVSTGDVNVEMNAAPGVDLTQLLNNMR.[S]	2xOxidation [M11; M26]	TRUE		1	1	2	P13645	P13645 [296-322]		0	2904.38	1.90763e+06		High	High	4.38	56.53
	FALSE	High	[R].NVSTGDVNVEMNAAPGVDLTQLLNNMR.[S]	1xOxidation [M26]	TRUE		1	1	1	P13645	P13645 [296-322]		0	2888.39	119566		High	High	2.85	59.17
FALSE	Master Protein	0577_ALFA96	0577_ALFA96	FALSE	Mmc	39	44	58	44	782	88.8	9.13	191.13	44	3.8085e+08	43	High	1
	FALSE	High	[R].VLDELTLTK.[AT]		TRUE		2	2	1	P13645; O77727	P13645 [258-266]; O77727 [213-221]		0	1031.6	33626784	Shared	High	High	2.81	46.82
	FALSE	High	[K].ISPTDHDR.[D]		FALSE	Mmc	1	2	1	0577_ALFA96	0577_ALFA96 [223-230]		0	940.448	3.21493e+06		High	High	2.18	23.94
	Checked	Confidence	Annotated Sequence	Modifications	Contaminant	Marked as	# Protein Groups	# Proteins	# PSMs	Master Protein Accessions	Positions in Master Proteins	Modifications in Master Proteins	# Missed Cleavages	Theo. MH+ [Da]	Abundance: F1: Sample	Quan Info	Found in Sample: F1: Sample	Confidence (by Search Engine): Sequest HT	XCorr (by Search Engine): Sequest HT	Top Apex RT [min]
	FALSE	High	[K].IDDTVKK.[V]		FALSE	Mmc	1	2	1	0577_ALFA96	0577_ALFA96 [125-131]		1	818.462	1960091		High	High	2.42	23.99
	FALSE	High	[K].QQDNVITSHR.[F]		FALSE	Mmc	1	2	2	0577_ALFA96	0577_ALFA96 [250-259]		0	1197.6	2.83841e+07		High	High	4.03	28.16
	FALSE	High	[K].TKIDDTVKK.[V]		FALSE	Mmc	1	2	1	0577_ALFA96	0577_ALFA96 [123-131]		2	1047.6	1.17386e+06		High	High	3	24.82
	FALSE	High	[K].ILDLIK.[TED]		FALSE	Mmc	1	4	4	MMCAP2_0386	MMCAP2_0386 [262-267]		0	714.476		No Quan Values	High	High	1.14
	FALSE	High	[K].ISPTDHDRDYTK.[I]		FALSE	Mmc	1	2	3	0577_ALFA96	0577_ALFA96 [223-234]		1	1447.68	1.37501e+07		High	High	3.46	26.7
	FALSE	High	[K].TKIDDTVK.[K]		FALSE	Mmc	1	2	1	0577_ALFA96	0577_ALFA96 [123-130]		1	919.509	3.22589e+06		High	High	3	27.43
	FALSE	High	[K].EFGTFKDK.[V]		FALSE	Mmc	1	2	1	0577_ALFA96	0577_ALFA96 [113-120]		1	971.483	182315		High	High	1.79	34.35
	FALSE	High	[R].LEEELRR.[R]		FALSE	Mmc	1	1	1	0577_ALFA96	0577_ALFA96 [100-106]		1	944.516	8481308		High	High	1.7	29.59
	FALSE	High	[K].STEKPADYFK.[N]		FALSE	Mmc	1	2	2	0577_ALFA96	0577_ALFA96 [153-162]		0	1185.58	52862848		High	High	3.22	35.76
	FALSE	High	[R].NKYEDEINKR.[T]		TRUE		1	1	2	P04264	P04264 [268-277]		2	1308.65	107968753		High	High	4.53	27.73
	FALSE	High	[R].VSNQAFAR.[L]		FALSE	Mmc	1	2	1	0577_ALFA96	0577_ALFA96 [566-573]		0	892.464	11728807		High	High	3	30.65
	FALSE	High	[K].AQYEEVAR.[R]		TRUE		1	1	1	Q9NSB2	Q9NSB2 [339-346]		0	965.469	1492010		High	High	2.28	29.95
	FALSE	High	[K].VLTDTSDIKSDDK.[K]		FALSE	Mmc	1	2	1	0577_ALFA96	0577_ALFA96 [681-693]		1	1436.71	1.03159e+06		High	High	4	31.5
	FALSE	High	[K].RVYLTELKK.[H]		FALSE	Mmc	1	2	1	0577_ALFA96	0577_ALFA96 [167-175]		2	1149.7	1.95926e+06		High	High	4.01	34.78
	FALSE	High	[RK].LEEEIR.[RN]		FALSE	Mmc	1	2	2	0577_ALFA96	0577_ALFA96 [100-105]		0	788.415	36133200		High	High	2.03	33.13
	FALSE	High	[K].DTSEHSALLK.[V]		FALSE	Mmc	1	2	1	0577_ALFA96	0577_ALFA96 [671-680]		0	1100.56	9978510		High	High	3.79	33.15
	FALSE	High	[K].VLTDTSDIK.[S]		FALSE	Mmc	1	2	2	0577_ALFA96	0577_ALFA96 [681-689]		0	991.531	42385808		High	High	2.54	35.04
	FALSE	High	[K].KLEEFQQTYQK.[A]		FALSE	Mmc	1	2	2	0577_ALFA96	0577_ALFA96 [694-704]		1	1441.73	7144651		High	High	5.11	34.53
	FALSE	High	[K].EDEFIKEPSK.[Y]		FALSE	Mmc	1	2	2	0577_ALFA96	0577_ALFA96 [180-189]		1	1221.6	2.10709e+07		High	High	4.54	34.88
	FALSE	High	[K].HFGKEDEFIKEPSK.[Y]		FALSE	Mmc	1	2	2	0577_ALFA96	0577_ALFA96 [176-189]		2	1690.84	2.92326e+06		High	High	7.17	34.57
	FALSE	High	[K].HFGKEDEFIK.[E]		FALSE	Mmc	1	2	2	0577_ALFA96	0577_ALFA96 [176-185]		1	1249.62	2423257		High	High	5.18	35.86
	FALSE	High	[K].LKDIIYK.[E]		FALSE	Mmc	1	2	1	0577_ALFA96	0577_ALFA96 [275-281]		1	892.55	3264408		High	High	2.62	36.36
	FALSE	High	[K].LEEFQQTYQK.[A]		FALSE	Mmc	1	2	1	0577_ALFA96	0577_ALFA96 [695-704]		0	1313.64	2.71492e+06		High	High	3.86	36.88
	FALSE	High	[K].EDEFIK.[E]		FALSE	Mmc	1	2	1	0577_ALFA96	0577_ALFA96 [180-185]		0	780.377	4.18312e+06		High	High	1.97	37.1
	FALSE	High	[K].SLNNQFASFIDK.[V]		TRUE		1	1	1	P04264	P04264 [186-197]		0	1383.69	35464668		High	High	2.78	52.25
	FALSE	High	[R].RDQNSVEYAEQLPR.[L]		FALSE	Mmc	1	2	1	0577_ALFA96	0577_ALFA96 [380-393]		1	1704.83	491460		High	High	5.03	37.98
	FALSE	High	[K].FLQLYK.[A]		FALSE	Mmc	1	2	1	0577_ALFA96	0577_ALFA96 [491-496]		0	811.471	6553633		High	High	2.18	46.97
	FALSE	High	[K].RVYLTELK.[K]		FALSE	Mmc	1	2	1	0577_ALFA96	0577_ALFA96 [167-174]		1	1021.6	3942518		High	High	2.54	39.6
	FALSE	High	[R].TYYSSDITYGADPR.[F]		FALSE	Mmc	1	2	1	0577_ALFA96	0577_ALFA96 [462-475]		0	1608.72		No Quan Values	High	High	3.73
	FALSE	High	[K].ALLLDEK.[I]		FALSE	Mmc	1	2	1	0577_ALFA96	0577_ALFA96 [497-503]		0	801.472	9079786		High	High	1.85	43.22
	FALSE	High	[R].VYLTELK.[K]		FALSE	Mmc	1	2	1	0577_ALFA96	0577_ALFA96 [168-174]		0	865.503	23241016		High	High	1.88	43.67
	FALSE	High	[K].RISSILDDELNK.[L]		FALSE	Mmc	1	2	1	0577_ALFA96	0577_ALFA96 [135-146]		1	1402.75	215645		High	High	2.32	44.83
	FALSE	High	[K].LKDIIYKEDQDLPEFGK.[D]		FALSE	Mmc	1	2	1	0577_ALFA96	0577_ALFA96 [275-291]		2	2051.07	159985		High	High	3.57	45.11
	FALSE	High	[R].ISSILDDELNK.[L]		FALSE	Mmc	1	2	2	0577_ALFA96	0577_ALFA96 [136-146]		0	1246.65	1.74477e+07		High	High	3.86	47.07
	FALSE	High	[K].DIIYKEDQDLPEFGK.[D]		FALSE	Mmc	1	2	2	0577_ALFA96	0577_ALFA96 [277-291]		1	1809.89	2.33223e+06		High	High	5.29	47.04
	FALSE	High	[K].SVQEIYQELAR.[V]		FALSE	Mmc	1	2	1	0577_ALFA96	0577_ALFA96 [599-609]		0	1335.69	4.57116e+06		High	High	3.39	50.19
	FALSE	High	[R].ISSILDDELNKLPK.[L]		FALSE	Mmc	1	2	2	0577_ALFA96	0577_ALFA96 [136-149]		1	1584.88	6.84093e+06		High	High	4.03	51.66
	FALSE	High	[K].YQSLSDISSDDDYAGWINR.[V]		FALSE	Mmc	1	2	1	0577_ALFA96	0577_ALFA96 [547-565]		0	2204.97	515622		High	High	5.4	51.91
	FALSE	High	[K].YGFDVTFPNVLANDKK.[V]		FALSE	Mmc	1	2	2	0577_ALFA96	0577_ALFA96 [190-205]		1	1827.93	750045		High	High	5.44	56.42
	FALSE	High	[R].DVEEWYIR.[Q]		TRUE		1	2	1	P02534	P02534 [241-248]		0	1109.53	1.42266e+06		High	High	2.08	49.47
	FALSE	High	[R].FDALLDSYSQAWLGK.[L]		FALSE	Mmc	1	2	1	0577_ALFA96	0577_ALFA96 [260-274]		0	1713.85	577762		High	High	3.86	60.04
	FALSE	High	[R].FTFILENLTK.[K]		FALSE	Mmc	1	2	1	0577_ALFA96	0577_ALFA96 [476-485]		0	1225.68	834690		High	High	2.59	61.35
FALSE	None	MMCAP2_0577	MMCAP2_0577	FALSE	Mmc	39	42	56	42	767	86.9	9.13	187.4	42	3.36236e+08	41	High	1
	FALSE	High	[R].NVQALEIELQSQLALK.[Q]		TRUE		1	1	2	P13645	P13645 [371-386]		0	1797.01	251715		High	High	4.33	59.73
	FALSE	High	[K].YLTDVLYNIAASK.[Y]		FALSE	Mmc	1	2	1	0577_ALFA96	0577_ALFA96 [534-546]		0	1470.78	176513		High	High	2.78	58.53
	FALSE	High	[K].KPLDPTER.[R]		FALSE	Mmc	1	2	2	0577_ALFA96	0577_ALFA96 [372-379]		0	955.521	1.71089e+06		High	High	2.51	28.06
	Checked	Confidence	Annotated Sequence	Modifications	Contaminant	Marked as	# Protein Groups	# Proteins	# PSMs	Master Protein Accessions	Positions in Master Proteins	Modifications in Master Proteins	# Missed Cleavages	Theo. MH+ [Da]	Abundance: F1: Sample	Quan Info	Found in Sample: F1: Sample	Confidence (by Search Engine): Sequest HT	XCorr (by Search Engine): Sequest HT	Top Apex RT [min]
	FALSE	High	[K].ISPTDHDR.[D]		FALSE	Mmc	1	2	1	0577_ALFA96	0577_ALFA96 [223-230]		0	940.448	3.21493e+06		High	High	2.18	23.94
	FALSE	High	[K].IDDTVKK.[V]		FALSE	Mmc	1	2	1	0577_ALFA96	0577_ALFA96 [125-131]		1	818.462	1960091		High	High	2.42	23.99
	FALSE	High	[K].QQDNVITSHR.[F]		FALSE	Mmc	1	2	2	0577_ALFA96	0577_ALFA96 [250-259]		0	1197.6	2.83841e+07		High	High	4.03	28.16
	FALSE	High	[K].TKIDDTVKK.[V]		FALSE	Mmc	1	2	1	0577_ALFA96	0577_ALFA96 [123-131]		2	1047.6	1.17386e+06		High	High	3	24.82
	FALSE	High	[K].AQTSANQIGK.[A]		FALSE	Mmc	1	2	1	0577_ALFA96	0577_ALFA96 [645-654]		0	1017.53	7.21454e+06		High	High	3.07	25.75
	FALSE	High	[K].ISPTDHDRDYTK.[I]		FALSE	Mmc	1	2	3	0577_ALFA96	0577_ALFA96 [223-234]		1	1447.68	1.37501e+07		High	High	3.46	26.7
	FALSE	High	[K].TKIDDTVK.[K]		FALSE	Mmc	1	2	1	0577_ALFA96	0577_ALFA96 [123-130]		1	919.509	3.22589e+06		High	High	3	27.43
	FALSE	High	[K].EFGTFKDK.[V]		FALSE	Mmc	1	2	1	0577_ALFA96	0577_ALFA96 [113-120]		1	971.483	182315		High	High	1.79	34.35
	FALSE	High	[K].STEKPADYFK.[N]		FALSE	Mmc	1	2	2	0577_ALFA96	0577_ALFA96 [153-162]		0	1185.58	52862848		High	High	3.22	35.76
	FALSE	High	[K].EDQDLPEFGK.[D]		FALSE	Mmc	1	2	1	0577_ALFA96	0577_ALFA96 [282-291]		0	1177.54	4352778		High	High	3.04	41.94
	FALSE	High	[R].VSNQAFAR.[L]		FALSE	Mmc	1	2	1	0577_ALFA96	0577_ALFA96 [566-573]		0	892.464	11728807		High	High	3	30.65
	FALSE	High	[K].KVDTAIVK.[F]		FALSE	Mmc	1	2	1	0577_ALFA96	0577_ALFA96 [205-212]		1	873.54	22401642		High	High	3.5	31.1
	FALSE	High	[K].VLTDTSDIKSDDK.[K]		FALSE	Mmc	1	2	1	0577_ALFA96	0577_ALFA96 [681-693]		1	1436.71	1.03159e+06		High	High	4	31.5
	FALSE	High	[K].RVYLTELKK.[H]		FALSE	Mmc	1	2	1	0577_ALFA96	0577_ALFA96 [167-175]		2	1149.7	1.95926e+06		High	High	4.01	34.78
	FALSE	High	[K].DTSEHSALLK.[V]		FALSE	Mmc	1	2	1	0577_ALFA96	0577_ALFA96 [671-680]		0	1100.56	9978510		High	High	3.79	33.15
	FALSE	High	[K].VLTDTSDIK.[S]		FALSE	Mmc	1	2	2	0577_ALFA96	0577_ALFA96 [681-689]		0	991.531	42385808		High	High	2.54	35.04
	FALSE	High	[K].KLEEFQQTYQK.[A]		FALSE	Mmc	1	2	2	0577_ALFA96	0577_ALFA96 [694-704]		1	1441.73	7144651		High	High	5.11	34.53
	FALSE	High	[K].EDEFIKEPSK.[Y]		FALSE	Mmc	1	2	2	0577_ALFA96	0577_ALFA96 [180-189]		1	1221.6	2.10709e+07		High	High	4.54	34.88
	FALSE	High	[K].LKDIIYK.[E]		FALSE	Mmc	1	2	1	0577_ALFA96	0577_ALFA96 [275-281]		1	892.55	3264408		High	High	2.62	36.36
	FALSE	High	[K].HFGKEDEFIKEPSK.[Y]		FALSE	Mmc	1	2	2	0577_ALFA96	0577_ALFA96 [176-189]		2	1690.84	2.92326e+06		High	High	7.17	34.57
	FALSE	High	[K].HFGKEDEFIK.[E]		FALSE	Mmc	1	2	2	0577_ALFA96	0577_ALFA96 [176-185]		1	1249.62	2423257		High	High	5.18	35.86
	FALSE	High	[K].LEEFQQTYQK.[A]		FALSE	Mmc	1	2	1	0577_ALFA96	0577_ALFA96 [695-704]		0	1313.64	2.71492e+06		High	High	3.86	36.88
	FALSE	High	[K].EDEFIK.[E]		FALSE	Mmc	1	2	1	0577_ALFA96	0577_ALFA96 [180-185]		0	780.377	4.18312e+06		High	High	1.97	37.1
	FALSE	High	[R].VYLTELKK.[H]		FALSE	Mmc	1	2	1	0577_ALFA96	0577_ALFA96 [168-175]		1	993.598	7.26271e+06		High	High	2.05	37.59
	FALSE	High	[R].RDQNSVEYAEQLPR.[L]		FALSE	Mmc	1	2	1	0577_ALFA96	0577_ALFA96 [380-393]		1	1704.83	491460		High	High	5.03	37.98
	FALSE	High	[K].FLQLYK.[A]		FALSE	Mmc	1	2	1	0577_ALFA96	0577_ALFA96 [491-496]		0	811.471	6553633		High	High	2.18	46.97
	FALSE	High	[K].RVYLTELK.[K]		FALSE	Mmc	1	2	1	0577_ALFA96	0577_ALFA96 [167-174]		1	1021.6	3942518		High	High	2.54	39.6
	FALSE	High	[R].TYYSSDITYGADPR.[F]		FALSE	Mmc	1	2	1	0577_ALFA96	0577_ALFA96 [462-475]		0	1608.72		No Quan Values	High	High	3.73
	FALSE	High	[K].ALLLDEK.[I]		FALSE	Mmc	1	2	1	0577_ALFA96	0577_ALFA96 [497-503]		0	801.472	9079786		High	High	1.85	43.22
	FALSE	High	[R].VYLTELK.[K]		FALSE	Mmc	1	2	1	0577_ALFA96	0577_ALFA96 [168-174]		0	865.503	23241016		High	High	1.88	43.67
	FALSE	High	[K].RISSILDDELNK.[L]		FALSE	Mmc	1	2	1	0577_ALFA96	0577_ALFA96 [135-146]		1	1402.75	215645		High	High	2.32	44.83
	FALSE	High	[K].LKDIIYKEDQDLPEFGK.[D]		FALSE	Mmc	1	2	1	0577_ALFA96	0577_ALFA96 [275-291]		2	2051.07	159985		High	High	3.57	45.11
	FALSE	High	[R].ISSILDDELNK.[L]		FALSE	Mmc	1	2	2	0577_ALFA96	0577_ALFA96 [136-146]		0	1246.65	1.74477e+07		High	High	3.86	47.07
	FALSE	High	[K].DIIYKEDQDLPEFGK.[D]		FALSE	Mmc	1	2	2	0577_ALFA96	0577_ALFA96 [277-291]		1	1809.89	2.33223e+06		High	High	5.29	47.04
	FALSE	High	[K].SVQEIYQELAR.[V]		FALSE	Mmc	1	2	1	0577_ALFA96	0577_ALFA96 [599-609]		0	1335.69	4.57116e+06		High	High	3.39	50.19
	FALSE	High	[R].ISSILDDELNKLPK.[L]		FALSE	Mmc	1	2	2	0577_ALFA96	0577_ALFA96 [136-149]		1	1584.88	6.84093e+06		High	High	4.03	51.66
	FALSE	High	[K].YQSLSDISSDDDYAGWINR.[V]		FALSE	Mmc	1	2	1	0577_ALFA96	0577_ALFA96 [547-565]		0	2204.97	515622		High	High	5.4	51.91
	FALSE	High	[K].YGFDVTFPNVLANDKK.[V]		FALSE	Mmc	1	2	2	0577_ALFA96	0577_ALFA96 [190-205]		1	1827.93	750045		High	High	5.44	56.42
	FALSE	High	[K].YLTDVLYNIAASK.[Y]		FALSE	Mmc	1	2	1	0577_ALFA96	0577_ALFA96 [534-546]		0	1470.78	176513		High	High	2.78	58.53
	FALSE	High	[K].LPAAIVVVDPK.[G]		FALSE	Mmc	1	1	1	MMCAP2_0540	MMCAP2_0540 [158-168]		0	1121.69	7.20442e+06		High	High	4.11	50.53
	FALSE	High	[R].WLGGTLTNLK.[T]		FALSE	Mmc	1	1	1	MMCAP2_0540	MMCAP2_0540 [97-106]		0	1102.63	1838401		High	High	2.75	51.21
	FALSE	High	[K].TITHLNTAQK.[L]		FALSE	Mmc	1	1	1	MMCAP2_0540	MMCAP2_0540 [47-56]		0	1126.62	1.43373e+06		High	High	3.48	28.83
	FALSE	High	[R].QLEVLVSDQAR.[L]		TRUE		1	1	1	Q9NSB2	Q9NSB2 [224-234]		0	1257.68	604174		High	High	3.07	44.3
	FALSE	High	[R].ANAENEFVALK.[K]		TRUE		1	1	1	Q9NSB2	Q9NSB2 [261-271]		0	1205.62	460516		High	High	3.18	44.5
	FALSE	High	[K].LEAAVAEAEQQGEATLSDAK.[C]		TRUE		1	1	1	Q9NSB2	Q9NSB2 [405-424]		0	2030.99	181158		High	High	5.56	45.7
	FALSE	High	[R].SGNFYINNR.[W]		FALSE	Mmc	1	1	1	MMCAP2_0540	MMCAP2_0540 [88-96]		0	1084.52	4080430		High	High	3.3	37.61
	FALSE	High	[K].LLETLGSK.[Q]		FALSE	Mmc	1	1	1	MMCAP2_0540	MMCAP2_0540 [57-64]		0	860.509	7789012		High	High	2.14	40.05
	FALSE	High	[K].ALWEIEEEEKK.[G]		FALSE	Mmc	1	1	2	MMCAP2_0540	MMCAP2_0540 [114-124]		1	1403.71	1.47438e+06		High	High	2.63	43.93
	FALSE	High	[R].SRAEAESWYR.[S]		TRUE		4	6	1	P15241; Q14533; P78386; O43790	P15241 [292-301]; Q14533 [289-298]; P78386 [306-315]; O43790 [289-298]		1	1254.59	390996	Shared	High	High	3.72	34.7
	FALSE	High	[-].MISLKVEQQK.[F]		FALSE	Mmc	1	1	1	MMCAP2_0581	MMCAP2_0581 [1-10]		1	1203.68	326369		High	High	2.17	38.7
	FALSE	High	[K].KAYINIEPNKPYLK.[Q]		FALSE	Mmc	1	1	3	MMCAP2_0581	MMCAP2_0581 [98-111]		1	1690.95	4.478e+07		High	High	6.63	40.54
	FALSE	High	[K].LNPLVYQNK.[W]		FALSE	Mmc	1	1	4	MMCAP2_0581	MMCAP2_0581 [170-178]		0	1088.61	8.07529e+08		High	High	2.67	41.71
	FALSE	High	[K].VEQQKFYDDGSNLILETK.[K]		FALSE	Mmc	1	1	2	MMCAP2_0581	MMCAP2_0581 [6-23]		1	2127.06	706040		High	High	6.57	46.27
	FALSE	High	[K].AYINIEPNKPYLK.[Q]		FALSE	Mmc	1	1	7	MMCAP2_0581	MMCAP2_0581 [99-111]		0	1562.86	1096248768		High	High	4.32	44.15
	FALSE	High	[K].FYDDGSNLILETKK.[N]		FALSE	Mmc	1	1	4	MMCAP2_0581	MMCAP2_0581 [11-24]		1	1642.83	9.82457e+07		High	High	5.27	44.94
	FALSE	High	[K].FYDDGSNLILETK.[K]		FALSE	Mmc	1	1	18	MMCAP2_0581	MMCAP2_0581 [11-23]		0	1514.74	4.01573e+09		High	High	4.49	49.39
	FALSE	High	[-].MISLKVEQQKFYDDGSNLILETK.[K]	1xOxidation [M1]	FALSE	Mmc	1	1	1	MMCAP2_0581	MMCAP2_0581 [1-23]		2	2715.39	209537		High	High	3.58	49.76
	FALSE	High	[K].QFSFEIIR.[D]		FALSE	Mmc	1	1	1	MMCAP2_0581	MMCAP2_0581 [263-270]		0	1039.56	60941840		High	High	2.44	55.09
FALSE	Master Protein	O43790	Keratin, type II cuticular Hb6 OS=Homo sapiens OX=9606 GN=KRT86 PE=1 SV=1	TRUE		56	32	49	4	486	53.5	5.66	142.75	32	3.10142e+06	4	High	1
	FALSE	High	[R].FDALLDSYSQAWLGK.[L]		FALSE	Mmc	1	2	1	0577_ALFA96	0577_ALFA96 [260-274]		0	1713.85	577762		High	High	3.86	60.04
	FALSE	High	[K].NLFIIPLK.[A]		FALSE	Mmc	1	1	1	MMCAP2_0581	MMCAP2_0581 [430-437]		0	957.613	147364496		High	High	1.91	61.33
	Checked	Confidence	Annotated Sequence	Modifications	Contaminant	Marked as	# Protein Groups	# Proteins	# PSMs	Master Protein Accessions	Positions in Master Proteins	Modifications in Master Proteins	# Missed Cleavages	Theo. MH+ [Da]	Abundance: F1: Sample	Quan Info	Found in Sample: F1: Sample	Confidence (by Search Engine): Sequest HT	XCorr (by Search Engine): Sequest HT	Top Apex RT [min]
	FALSE	High	[R].HGETLRR.[T]		TRUE		4	6	1	P15241; Q14533; P78386; O43790	P15241 [314-320]; Q14533 [311-317]; P78386 [328-334]; O43790 [311-317]		1	868.475	613158	Shared	High	High	2.04	21.86
	FALSE	High	[R].SRAEAESWYR.[S]		TRUE		4	6	1	P15241; Q14533; P78386; O43790	P15241 [292-301]; Q14533 [289-298]; P78386 [306-315]; O43790 [289-298]		1	1254.59	390996	Shared	High	High	3.72	34.7
	FALSE	High	[KR].EYQEVMNSK.[L]	1xOxidation [M6]	TRUE		4	7	1	P15241; Q14533; P78386; O43790	P15241 [391-399]; Q14533 [388-396]; P78386 [405-413]; O43790 [388-396]		0	1143.5	239721	Shared	High	High	1.8	25.7
	FALSE	High	[R].VGVCGGSCK.[R]	2xCarbamidomethyl [C4; C8]	TRUE		1	1	1	O43790	O43790 [476-484]		0	923.407	751107		High	High	2.51	25.95
	FALSE	High	[R].EAECVEADSGR.[L]	1xCarbamidomethyl [C4]	TRUE		4	5	1	P15241; Q14533; P78386; O43790	P15241 [168-178]; Q14533 [165-175]; P78386 [182-192]; O43790 [165-175]		0	1222.5	505444	Shared	High	High	3.11	26.54
	FALSE	High	[R].RTKEEINELNR.[VM]		TRUE		4	6	1	P15241; Q14533; P78386; O43790	P15241 [320-330]; Q14533 [317-327]; P78386 [334-344]; O43790 [317-327]		2	1401.74	613282	Shared	High	High	3.16	28.75
	FALSE	High	[R].GISCYR.[G]	1xCarbamidomethyl [C4]	TRUE		3	4	2	P15241; Q14533; O43790	P15241 [37-42]; Q14533 [34-39]; O43790 [34-39]		0	755.35	1.20154e+06	Shared	High	High	1.65	29.67
	FALSE	High	[R].RLLEGEEQR.[L]		TRUE		3	5	2	P15241; Q14533; O43790	P15241 [411-419]; Q14533 [408-416]; O43790 [408-416]		1	1129.6	1.13244e+06	Shared	High	High	2.98	29.93
	FALSE	High	[R].FLEQQNK.[L]		TRUE		5	7	1	P15241; Q14533; P78386; Q9NSB2; O43790	P15241 [129-135]; Q14533 [126-132]; P78386 [143-149]; Q9NSB2 [185-191]; O43790 [126-132]		0	906.468	30311904	Shared	High	High	1.91	31.12
	FALSE	High	[R].LTAEVENAK.[C]		TRUE		3	4	1	P15241; Q14533; O43790	P15241 [335-343]; Q14533 [332-340]; O43790 [332-340]		0	974.515	5.41663e+06	Shared	High	High	3.05	30.94
	FALSE	High	[R].LLEGEEQR.[L]		TRUE		3	5	2	P15241; Q14533; O43790	P15241 [412-419]; Q14533 [409-416]; O43790 [409-416]		0	973.495	7.10388e+06	Shared	High	High	2.68	31.09
	FALSE	High	[R].TKEEINELNR.[VM]		TRUE		4	6	4	P15241; Q14533; P78386; O43790	P15241 [321-330]; Q14533 [318-327]; P78386 [335-344]; O43790 [318-327]		1	1245.64	1.2504e+07	Shared	High	High	4.28	31.16
	FALSE	High	[KR].EYQEVMNSK.[L]		TRUE		4	7	1	P15241; Q14533; P78386; O43790	P15241 [391-399]; Q14533 [388-396]; P78386 [405-413]; O43790 [388-396]		0	1127.5	1.4203e+06	Shared	High	High	2.52	31.72
	FALSE	High	[K].EEINELNR.[VM]		TRUE		4	6	1	P15241; Q14533; P78386; O43790	P15241 [323-330]; Q14533 [320-327]; P78386 [337-344]; O43790 [320-327]		0	1016.5	1.48485e+06	Shared	High	High	2.58	33.68
	FALSE	High	[R].RLYEEEIR.[VI]		TRUE		3	4	3	P02539; P78386; O43790	P02539 [100-107]; P78386 [258-265]; O43790 [241-248]		1	1107.58	4.61695e+06	Shared	High	High	2.59	34.02
	FALSE	High	[K].KYEEEVSLR.[A]		TRUE		2	2	2	Q14533; O43790	Q14533 [193-201]; O43790 [193-201]		1	1152.59	487732	Shared	High	High	2.14	34.18
	FALSE	High	[R].GLTGGFGSHSVCGGFR.[A]	1xCarbamidomethyl [C12]	TRUE		2	3	2	Q14533; O43790	Q14533 [40-55]; O43790 [40-55]		0	1595.74	683762	Shared	High	High	3.99	41.92
	FALSE	High	[K].AQYDDIVTR.[S]		TRUE		2	2	1	Q14533; O43790	Q14533 [280-288]; O43790 [280-288]		0	1080.53	2850343	Shared	High	High	2.77	37.47
	FALSE	High	[R].LYEEEIR.[VI]		TRUE		3	4	2	P02539; P78386; O43790	P02539 [101-107]; P78386 [259-265]; O43790 [242-248]		0	951.478	9.2392e+06	Shared	High	High	2.3	36.27
	FALSE	High	[R].CCITAAPYR.[G]	2xCarbamidomethyl [C1; C2]	TRUE		3	4	1	P15241; Q14533; O43790	P15241 [28-36]; Q14533 [25-33]; O43790 [25-33]		0	1111.5	919819	Shared	High	High	2.72	36.31
	FALSE	High	[R].AEAESWYR.[S]		TRUE		4	6	1	P15241; Q14533; P78386; O43790	P15241 [294-301]; Q14533 [291-298]; P78386 [308-315]; O43790 [291-298]		0	1011.45	4419568	Shared	High	High	2.54	37.87
	FALSE	High	[R].VLQSHISDTSVVVK.[L]		TRUE		1	1	2	O43790	O43790 [249-262]		0	1511.84	921502		High	High	4.34	38.58
	FALSE	High	[R].VSSVPSNSNVVVGTTNACAPSAR.[V]	1xCarbamidomethyl [C18]	TRUE		1	1	2	O43790	O43790 [453-475]		0	2274.11	850039		High	High	4.56	38.91
	FALSE	High	[R].ATAENEFVALKK.[D]		TRUE		4	5	2	P15241; P02539; Q14533; O43790	P15241 [205-216]; P02539 [61-72]; Q14533 [202-213]; O43790 [202-213]		1	1320.72	6.98093e+06	Shared	High	High	4.62	39.1
	FALSE	High	[R].LCEGVGSVNVCVSSSR.[G]	2xCarbamidomethyl [C2; C11]	TRUE		2	2	1	P78386; O43790	P78386 [434-449]; O43790 [417-432]		0	1709.79	484903	Shared	High	High	3.55	41.23
	FALSE	High	[K].LAELEGALQK.[A]		TRUE		3	4	1	Q14533; P78386; O43790	Q14533 [368-377]; P78386 [385-394]; O43790 [368-377]		0	1071.6	3325007	Shared	High	High	3.7	42.37
	FALSE	High	[K].QDMACLIR.[E]	1xCarbamidomethyl [C5]	TRUE		2	3	1	Q14533; O43790	Q14533 [380-387]; O43790 [380-387]		0	1006.48	676239	Shared	High	High	2.3	43.58
	FALSE	High	[R].GGVVCGDLCASTTAPVVSTR.[V]	2xCarbamidomethyl [C5; C9]	TRUE		1	1	2	O43790	O43790 [433-452]		0	2006.96	578777		High	High	5.43	44.27
	FALSE	High	[R].FAAFIDKVR.[F]		TRUE		4	6	1	P15241; Q14533; P78386; O43790	P15241 [120-128]; Q14533 [117-125]; P78386 [134-142]; O43790 [117-125]		1	1066.6	2532980	Shared	High	High	2.34	44.36
	FALSE	High	[R].ATAENEFVALK.[K]		TRUE		4	5	1	P15241; P02539; Q14533; O43790	P15241 [205-215]; P02539 [61-71]; Q14533 [202-212]; O43790 [202-212]		0	1192.62	1.33233e+06	Shared	High	High	3.65	44.75
	FALSE	High	[R].FAAFIDK.[V]		TRUE		4	6	1	P15241; Q14533; P78386; O43790	P15241 [120-126]; Q14533 [117-123]; P78386 [134-140]; O43790 [117-123]		0	811.435	5813247	Shared	High	High	1.8	45.13
	FALSE	High	[R].DLNMDCIIAEIK.[A]	1xOxidation [M4]; 1xCarbamidomethyl [C6]	TRUE		3	3	1	Q14533; P78386; O43790	Q14533 [268-279]; P78386 [285-296]; O43790 [268-279]		0	1450.69	284806	Shared	High	High	2.11	51.28
	FALSE	High	[R].DLNMDCIIAEIK.[A]	1xCarbamidomethyl [C6]	TRUE		3	3	1	Q14533; P78386; O43790	Q14533 [268-279]; P78386 [285-296]; O43790 [268-279]		0	1434.7	116152	Shared	High	High	2.57	60.74
FALSE	Master Protein	MMCAP2_0108	MMCAP2_0108	FALSE	Mmc	63	23	35	23	370	41.6	9.25	137.69	23	1.39957e+08	24	High	1
	Checked	Confidence	Annotated Sequence	Modifications	Contaminant	Marked as	# Protein Groups	# Proteins	# PSMs	Master Protein Accessions	Positions in Master Proteins	Modifications in Master Proteins	# Missed Cleavages	Theo. MH+ [Da]	Abundance: F1: Sample	Quan Info	Found in Sample: F1: Sample	Confidence (by Search Engine): Sequest HT	XCorr (by Search Engine): Sequest HT	Top Apex RT [min]
	FALSE	High	[K].NNNSTNKEDIK.[N]		FALSE	Mmc	1	1	1	MMCAP2_0108	MMCAP2_0108 [234-244]		1	1276.61	93139.7		High	High	1.82	22.35
	FALSE	High	[K].NKKDELYK.[K]		FALSE	Mmc	1	1	1	MMCAP2_0108	MMCAP2_0108 [296-303]		2	1037.56	1.15646e+06		High	High	2.73	24.31
	FALSE	High	[K].SSTNSSTSSSNSSTTTTTEPSSTTTR.[-]		FALSE	Mmc	1	1	2	MMCAP2_0108	MMCAP2_0108 [345-370]		0	2597.13	4.1672e+06		High	High	6.55	26.28
	FALSE	High	[K].KDELYK.[K]		FALSE	Mmc	1	1	1	MMCAP2_0108	MMCAP2_0108 [298-303]		1	795.425	2183249		High	High	2.43	26.91
	FALSE	High	[K].DNVEKLEK.[N]		FALSE	Mmc	1	1	1	MMCAP2_0108	MMCAP2_0108 [149-156]		1	974.515	473416		High	High	2.4	27.82
	FALSE	High	[K].VVLQNTK.[N]		FALSE	Mmc	1	1	1	MMCAP2_0108	MMCAP2_0108 [227-233]		0	801.483	18449650		High	High	1.86	29.79
	FALSE	High	[K].TVFLVFK.[D]		FALSE	Mmc	1	1	1	MMCAP2_0108	MMCAP2_0108 [160-166]		0	853.518	3.20472e+06		High	High	1.83	56.41
	FALSE	High	[K].ALAANNFTK.[N]		FALSE	Mmc	1	1	1	MMCAP2_0108	MMCAP2_0108 [105-113]		0	949.51	23316930		High	High	2.61	36.14
	FALSE	High	[K].DFQFDENNSNDNKK.[I]		FALSE	Mmc	1	1	2	MMCAP2_0108	MMCAP2_0108 [324-337]		1	1714.73	6.85967e+06		High	High	4.37	36.48
	FALSE	High	[K].VEPTAVNVLGYEQITK.[D]		FALSE	Mmc	1	1	2	MMCAP2_0108	MMCAP2_0108 [133-148]		0	1760.94	7.18157e+06		High	High	4.95	51.5
	FALSE	High	[K].DFQFDENNSNDNK.[K]		FALSE	Mmc	1	1	3	MMCAP2_0108	MMCAP2_0108 [324-336]		0	1586.64	1404077		High	High	3.9	39.4
	FALSE	High	[K].KLETAFTSEFNK.[I]		FALSE	Mmc	1	1	2	MMCAP2_0108	MMCAP2_0108 [304-315]		1	1414.72	1.09678e+07		High	High	5.15	43.2
	FALSE	High	[K].LETAFTSEFNK.[I]		FALSE	Mmc	1	1	1	MMCAP2_0108	MMCAP2_0108 [305-315]		0	1286.63	3.58393e+06		High	High	3.46	46.36
	FALSE	High	[K].KVEPTAVNVLGYEQITK.[D]		FALSE	Mmc	1	1	2	MMCAP2_0108	MMCAP2_0108 [132-148]		1	1889.04	1.0705e+07		High	High	6.87	47.55
	FALSE	High	[K].QAWDSLQNTSMTFYK.[K]	1xOxidation [M11]	FALSE	Mmc	1	1	1	MMCAP2_0108	MMCAP2_0108 [117-131]		0	1835.83	1.67204e+06		High	High	5.21	47.85
	FALSE	High	[R].SNQIYDYIVK.[N]		FALSE	Mmc	1	1	2	MMCAP2_0108	MMCAP2_0108 [286-295]		0	1242.64	17387088		High	High	3.3	47.98
	Checked	Confidence	Annotated Sequence	Modifications	Contaminant	Marked as	# Protein Groups	# Proteins	# PSMs	Master Protein Accessions	Positions in Master Proteins	Modifications in Master Proteins	# Missed Cleavages	Theo. MH+ [Da]	Abundance: F1: Sample	Quan Info	Found in Sample: F1: Sample	Confidence (by Search Engine): Sequest HT	XCorr (by Search Engine): Sequest HT	Top Apex RT [min]
	FALSE	High	[K].SIIEVLRPEITK.[I]		FALSE	Mmc	1	1	2	MMCAP2_0108	MMCAP2_0108 [213-224]		0	1397.84	14105122		High	High	4.25	50.63
	FALSE	High	[K].YFNSESGIITTNPTFSYK.[T]		FALSE	Mmc	1	1	2	MMCAP2_0108	MMCAP2_0108 [266-283]		0	2068.99	5.12789e+06		High	High	6.18	51.1
	FALSE	High	[K].ETEKLEVELLPEINNGNK.[V]		FALSE	Mmc	1	1	1	MMCAP2_0108	MMCAP2_0108 [171-188]		1	2069.08	830196		High	High	3.85	51.58
	FALSE	High	[K].QAWDSLQNTSMTFYK.[K]		FALSE	Mmc	1	1	1	MMCAP2_0108	MMCAP2_0108 [117-131]		0	1819.83	303885		High	High	3.58	51.98
	FALSE	High	[K].VIDNGSLYLDLLEKPENLK.[L]		FALSE	Mmc	1	1	2	MMCAP2_0108	MMCAP2_0108 [189-207]		0	2173.18	649797		High	High	4.41	57.23
	FALSE	High	[K].LEVELLPEINNGNK.[V]		FALSE	Mmc	1	1	1	MMCAP2_0108	MMCAP2_0108 [175-188]		0	1581.85	377926		High	High	3.04	55.09
FALSE	Master Protein	MMCAP2_0005	MMCAP2_0005	FALSE	Mmc	56	35	48	35	363	42.6	9.61	134.6	35	3.51886e+08	35	High	1
FALSE	Master Protein	MMCAP2_0440	MMCAP2_0440	FALSE	Mmc	3	2	2	2	978	108.3	8.66	4.15	2	166050	1	High	1
	Checked	Confidence	Annotated Sequence	Modifications	Contaminant	Marked as	# Protein Groups	# Proteins	# PSMs	Master Protein Accessions	Positions in Master Proteins	Modifications in Master Proteins	# Missed Cleavages	Theo. MH+ [Da]	Abundance: F1: Sample	Quan Info	Found in Sample: F1: Sample	Confidence (by Search Engine): Sequest HT	XCorr (by Search Engine): Sequest HT	Top Apex RT [min]
	FALSE	High	[K].NSTDTATLYGLANK.[S]		FALSE	Mmc	1	1	1	MMCAP2_0440	MMCAP2_0440 [114-127]		0	1468.73	166050		High	High	2.05	43.88
	FALSE	High	[K].LLQSDIFNSEK.[K]		FALSE	Mmc	1	1	1	MMCAP2_0440	MMCAP2_0440 [943-953]		0	1293.67		No Quan Values	High	High	2.1
FALSE	Master Protein	MMCAP2_0139	MMCAP2_0139	FALSE	Mmc	6	2	2	2	316	36.1	5.15	3.79	2	588783	2	High	1
	Checked	Confidence	Annotated Sequence	Modifications	Contaminant	Marked as	# Protein Groups	# Proteins	# PSMs	Master Protein Accessions	Positions in Master Proteins	Modifications in Master Proteins	# Missed Cleavages	Theo. MH+ [Da]	Abundance: F1: Sample	Quan Info	Found in Sample: F1: Sample	Confidence (by Search Engine): Sequest HT	XCorr (by Search Engine): Sequest HT	Top Apex RT [min]
	FALSE	High	[K].TNQTTFYVASK.[L]		FALSE	Mmc	1	1	1	MMCAP2_0139	MMCAP2_0139 [168-178]		0	1259.63	165086		High	High	2.16	38.61
	FALSE	High	[K].SQLLLDK.[I]		FALSE	Mmc	1	1	1	MMCAP2_0139	MMCAP2_0139 [7-13]		0	816.483	423697		High	High	1.63	45.13
FALSE	Master Protein	MMCAP2_0132	MMCAP2_0132	FALSE	Mmc	5	2	2	2	353	41.3	7.5	3.5	2	228723	2	High	1
	Checked	Confidence	Annotated Sequence	Modifications	Contaminant	Marked as	# Protein Groups	# Proteins	# PSMs	Master Protein Accessions	Positions in Master Proteins	Modifications in Master Proteins	# Missed Cleavages	Theo. MH+ [Da]	Abundance: F1: Sample	Quan Info	Found in Sample: F1: Sample	Confidence (by Search Engine): Sequest HT	XCorr (by Search Engine): Sequest HT	Top Apex RT [min]
	FALSE	High	[K].INQTPNPK.[K]		FALSE	Mmc	1	1	1	MMCAP2_0132	MMCAP2_0132 [159-166]		0	911.495	146576		High	High	1.63	25.45
	FALSE	High	[R].QLNENNFTVR.[E]		FALSE	Mmc	1	1	1	MMCAP2_0132	MMCAP2_0132 [320-329]		0	1234.62	82146.3		High	High	1.87	39.29
FALSE	Master Protein	MMCAP2_0584	MMCAP2_0584	FALSE	Mmc	2	2	2	2	856	97.3	8.65	2.42	2	17809748	1	High	1
	Checked	Confidence	Annotated Sequence	Modifications	Contaminant	Marked as	# Protein Groups	# Proteins	# PSMs	Master Protein Accessions	Positions in Master Proteins	Modifications in Master Proteins	# Missed Cleavages	Theo. MH+ [Da]	Abundance: F1: Sample	Quan Info	Found in Sample: F1: Sample	Confidence (by Search Engine): Sequest HT	XCorr (by Search Engine): Sequest HT	Top Apex RT [min]
	FALSE	High	[R].LYVEFKNNK.[T]		FALSE	Mmc	1	1	1	MMCAP2_0584	MMCAP2_0584 [119-127]		1	1154.62	17809748		High	High	2.42	23.13
	FALSE	High	[K].FLEPTQK.[D]		FALSE	Mmc	1	1	1	MMCAP2_0584	MMCAP2_0584 [519-525]		0	862.467		No Quan Values	High	High	1.17
FALSE	Master Protein	MMCAP2_0749	MMCAP2_0749	FALSE	Mmc	5	1	1	1	301	35	9.5	4.48	1	674848	1	High	1
	Checked	Confidence	Annotated Sequence	Modifications	Contaminant	Marked as	# Protein Groups	# Proteins	# PSMs	Master Protein Accessions	Positions in Master Proteins	Modifications in Master Proteins	# Missed Cleavages	Theo. MH+ [Da]	Abundance: F1: Sample	Quan Info	Found in Sample: F1: Sample	Confidence (by Search Engine): Sequest HT	XCorr (by Search Engine): Sequest HT	Top Apex RT [min]
	FALSE	High	[R].ILLLTGSDDPVSHYSK.[D]		FALSE	Mmc	1	1	1	MMCAP2_0749	MMCAP2_0749 [241-256]		0	1744.91	674848		High	High	4.48	49.07
FALSE	Master Protein	MMCAP2_0309	MMCAP2_0309	FALSE	Mmc	4	1	1	1	289	35.1	8.82	3.59	1			High	1
	Checked	Confidence	Annotated Sequence	Modifications	Contaminant	Marked as	# Protein Groups	# Proteins	# PSMs	Master Protein Accessions	Positions in Master Proteins	Modifications in Master Proteins	# Missed Cleavages	Theo. MH+ [Da]	Abundance: F1: Sample	Quan Info	Found in Sample: F1: Sample	Confidence (by Search Engine): Sequest HT	XCorr (by Search Engine): Sequest HT	Top Apex RT [min]
	FALSE	High	[K].LDDLDYYVEQR.[K]		FALSE	Mmc	1	1	1	MMCAP2_0309	MMCAP2_0309 [226-236]		0	1428.66		No Quan Values	High	High	3.59
FALSE	Master Protein	MMCAP2_0870	MMCAP2_0870	FALSE	Mmc	2	1	1	1	588	64.3	9.31	3.59	1	334229	1	High	1
	Checked	Confidence	Annotated Sequence	Modifications	Contaminant	Marked as	# Protein Groups	# Proteins	# PSMs	Master Protein Accessions	Positions in Master Proteins	Modifications in Master Proteins	# Missed Cleavages	Theo. MH+ [Da]	Abundance: F1: Sample	Quan Info	Found in Sample: F1: Sample	Confidence (by Search Engine): Sequest HT	XCorr (by Search Engine): Sequest HT	Top Apex RT [min]
	FALSE	High	[K].VENTEMNNFNSNIK.[K]	1xOxidation [M6]	FALSE	Mmc	1	1	1	MMCAP2_0870	MMCAP2_0870 [5-18]		0	1669.75	334229		High	High	3.59	34.36
FALSE	Master Protein	MMCAP2_0792	MMCAP2_0792	FALSE	Mmc	2	1	1	1	525	58.2	6.6	3.43	1	712503	1	High	1
	Checked	Confidence	Annotated Sequence	Modifications	Contaminant	Marked as	# Protein Groups	# Proteins	# PSMs	Master Protein Accessions	Positions in Master Proteins	Modifications in Master Proteins	# Missed Cleavages	Theo. MH+ [Da]	Abundance: F1: Sample	Quan Info	Found in Sample: F1: Sample	Confidence (by Search Engine): Sequest HT	XCorr (by Search Engine): Sequest HT	Top Apex RT [min]
	FALSE	High	[R].EAYPGDVFYLHSR.[L]		FALSE	Mmc	1	1	1	MMCAP2_0792	MMCAP2_0792 [284-296]		0	1553.74	712503		High	High	3.43	47.31
FALSE	Master Protein	MMCAP2_0238	MMCAP2_0238	FALSE	Mmc	5	1	1	1	208	23.8	10.08	3.26	1	269497	1	High	1
	Checked	Confidence	Annotated Sequence	Modifications	Contaminant	Marked as	# Protein Groups	# Proteins	# PSMs	Master Protein Accessions	Positions in Master Proteins	Modifications in Master Proteins	# Missed Cleavages	Theo. MH+ [Da]	Abundance: F1: Sample	Quan Info	Found in Sample: F1: Sample	Confidence (by Search Engine): Sequest HT	XCorr (by Search Engine): Sequest HT	Top Apex RT [min]
	FALSE	High	[K].VSEYGQQLQEK.[Q]		FALSE	Mmc	1	1	1	MMCAP2_0238	MMCAP2_0238 [48-58]		0	1308.64	269497		High	High	3.26	32.69
FALSE	Master Protein	MMCAP2_0671	MMCAP2_0671	FALSE	Mmc	5	1	1	1	223	24.3	10.13	3.2	1	2.09963e+06	1	High	1
	Checked	Confidence	Annotated Sequence	Modifications	Contaminant	Marked as	# Protein Groups	# Proteins	# PSMs	Master Protein Accessions	Positions in Master Proteins	Modifications in Master Proteins	# Missed Cleavages	Theo. MH+ [Da]	Abundance: F1: Sample	Quan Info	Found in Sample: F1: Sample	Confidence (by Search Engine): Sequest HT	XCorr (by Search Engine): Sequest HT	Top Apex RT [min]
	FALSE	High	[R].GIGSMGAIINR.[I]	1xOxidation [M5]	FALSE	Mmc	1	1	1	MMCAP2_0671	MMCAP2_0671 [140-150]		0	1104.58	2.09963e+06		High	High	3.2	37.87
FALSE	Master Protein	MMCAP2_0876	MMCAP2_0876	FALSE	Mmc	2	1	1	1	526	57.7	9.45	2.86	1	648480	1	High	1
	Checked	Confidence	Annotated Sequence	Modifications	Contaminant	Marked as	# Protein Groups	# Proteins	# PSMs	Master Protein Accessions	Positions in Master Proteins	Modifications in Master Proteins	# Missed Cleavages	Theo. MH+ [Da]	Abundance: F1: Sample	Quan Info	Found in Sample: F1: Sample	Confidence (by Search Engine): Sequest HT	XCorr (by Search Engine): Sequest HT	Top Apex RT [min]
	FALSE	High	[K].VQFLMR.[F]		FALSE	Mmc	1	1	1	MMCAP2_0005	MMCAP2_0005 [29-34]		0	793.439	1.60136e+06		High	High	1.98	46.09
	FALSE	High	[R].GLNNFSTLGNLVGTANNDFK.[S]		FALSE	Mmc	1	1	2	MMCAP2_0005	MMCAP2_0005 [182-201]		0	2096.04	383086		High	High	3.77	57.88
FALSE	Master Protein	P78386	Keratin, type II cuticular Hb5 OS=Homo sapiens OX=9606 GN=KRT85 PE=1 SV=1	TRUE		54	32	41	15	507	55.8	6.55	112.43	32	1.83877e+07	15	High	1
	FALSE	High	[K].LGLDIEIATYR.[R]		TRUE		5	8	1	P15241; Q14533; P78386; Q9NSB2; O43790	P15241 [400-410]; Q14533 [397-407]; P78386 [414-424]; Q9NSB2 [456-466]; O43790 [397-407]		0	1263.69	116585	Shared	High	High	2.39	55.98
	FALSE	High	[K].LMGIFNQFTVEK.[T]		FALSE	Mmc	1	1	1	MMCAP2_0005	MMCAP2_0005 [277-288]		0	1426.74	91972.3		High	High	1.79	58.89
	Checked	Confidence	Annotated Sequence	Modifications	Contaminant	Marked as	# Protein Groups	# Proteins	# PSMs	Master Protein Accessions	Positions in Master Proteins	Modifications in Master Proteins	# Missed Cleavages	Theo. MH+ [Da]	Abundance: F1: Sample	Quan Info	Found in Sample: F1: Sample	Confidence (by Search Engine): Sequest HT	XCorr (by Search Engine): Sequest HT	Top Apex RT [min]
	FALSE	High	[R].HGETLRR.[T]		TRUE		4	6	1	P15241; Q14533; P78386; O43790	P15241 [314-320]; Q14533 [311-317]; P78386 [328-334]; O43790 [311-317]		1	868.475	613158	Shared	High	High	2.04	21.86
FALSE	Master Protein Rejected	O76009	Keratin, type I cuticular Ha3-I OS=Homo sapiens OX=9606 GN=KRT33A PE=2 SV=2	TRUE		44	19	28	0	404	45.9	4.82	77.94	19			High	0
	FALSE	High	[R].SRAEAESWYR.[S]		TRUE		4	6	1	P15241; Q14533; P78386; O43790	P15241 [292-301]; Q14533 [289-298]; P78386 [306-315]; O43790 [289-298]		1	1254.59	390996	Shared	High	High	3.72	34.7
	FALSE	High	[R].LLEGEEHR.[L]		TRUE		1	2	1	P78386	P78386 [426-433]		0	982.495	499776		High	High	1.82	28.34
	FALSE	High	[R].SSSFSCGSSR.[S]	1xCarbamidomethyl [C6]	TRUE		1	1	1	P78386	P78386 [493-502]		0	1061.43	536507		High	High	2.45	26.53
	FALSE	High	[R].EAECVEADSGR.[L]	1xCarbamidomethyl [C4]	TRUE		4	5	1	P15241; Q14533; P78386; O43790	P15241 [168-178]; Q14533 [165-175]; P78386 [182-192]; O43790 [165-175]		0	1222.5	505444	Shared	High	High	3.11	26.54
	FALSE	High	[R].ISSGCGVTR.[N]	1xCarbamidomethyl [C5]	TRUE		1	1	1	P78386	P78386 [8-16]		0	936.457	1.64858e+06		High	High	2.29	26.59
	FALSE	High	[R].RLLEGEEHR.[L]		TRUE		1	2	1	P78386	P78386 [425-433]		1	1138.6	206557		High	High	2.81	27.42
	FALSE	High	[R].RTKEEINELNR.[VM]		TRUE		4	6	1	P15241; Q14533; P78386; O43790	P15241 [320-330]; Q14533 [317-327]; P78386 [334-344]; O43790 [317-327]		2	1401.74	613282	Shared	High	High	3.16	28.75
	FALSE	High	[K].WQFYQNQR.[C]		TRUE		1	2	1	P78386	P78386 [155-162]		0	1169.55	510819		High	High	2.09	43.07
	FALSE	High	[K].AQYDDVASR.[S]		TRUE		1	1	1	P78386	P78386 [297-305]		0	1024.47	1.78264e+06		High	High	2.25	29.76
	FALSE	High	[R].FLEQQNK.[L]		TRUE		5	7	1	P15241; Q14533; P78386; Q9NSB2; O43790	P15241 [129-135]; Q14533 [126-132]; P78386 [143-149]; Q9NSB2 [185-191]; O43790 [126-132]		0	906.468	30311904	Shared	High	High	1.91	31.12
	FALSE	High	[R].TKEEINELNR.[VM]		TRUE		4	6	4	P15241; Q14533; P78386; O43790	P15241 [321-330]; Q14533 [318-327]; P78386 [335-344]; O43790 [318-327]		1	1245.64	1.2504e+07	Shared	High	High	4.28	31.16
	FALSE	High	[KR].EYQEVMNSK.[L]		TRUE		4	7	1	P15241; Q14533; P78386; O43790	P15241 [391-399]; Q14533 [388-396]; P78386 [405-413]; O43790 [388-396]		0	1127.5	1.4203e+06	Shared	High	High	2.52	31.72
	FALSE	High	[R].NFSSCSAVAPK.[T]	1xCarbamidomethyl [C5]	TRUE		1	1	2	P78386	P78386 [17-27]		0	1167.55	1.32421e+06		High	High	2.84	33.9
FALSE	Master Protein	Q14525	Keratin, type I cuticular Ha3-II OS=Homo sapiens OX=9606 GN=KRT33B PE=1 SV=3	TRUE		43	18	27	3	404	46.2	4.84	75.94	18	1.10351e+06	2	High	1
	FALSE	High	[K].EEINELNR.[VM]		TRUE		4	6	1	P15241; Q14533; P78386; O43790	P15241 [323-330]; Q14533 [320-327]; P78386 [337-344]; O43790 [320-327]		0	1016.5	1.48485e+06	Shared	High	High	2.58	33.68
	FALSE	High	[R].RLYEEEIR.[VI]		TRUE		3	4	3	P02539; P78386; O43790	P02539 [100-107]; P78386 [258-265]; O43790 [241-248]		1	1107.58	4.61695e+06	Shared	High	High	2.59	34.02
	FALSE	High	[R].LTAEIENAK.[C]		TRUE		1	2	1	P78386	P78386 [349-357]		0	988.531	2.83359e+06		High	High	2.82	34.31
	FALSE	High	[R].LYEEEIR.[VI]		TRUE		3	4	2	P02539; P78386; O43790	P02539 [101-107]; P78386 [259-265]; O43790 [242-248]		0	951.478	9.2392e+06	Shared	High	High	2.3	36.27
	FALSE	High	[R].SLCNLGSCGPR.[I]	2xCarbamidomethyl [C3; C8]	TRUE		1	1	1	P78386	P78386 [55-65]		0	1220.55	1.40908e+06		High	High	3.08	36.79
	FALSE	High	[R].GGVSCGGLSYSTTPGR.[Q]	1xCarbamidomethyl [C5]	TRUE		1	1	1	P78386	P78386 [450-465]		0	1555.72	1.11559e+06		High	High	5.02	37.54
	FALSE	High	[R].AEAESWYR.[S]		TRUE		4	6	1	P15241; Q14533; P78386; O43790	P15241 [294-301]; Q14533 [291-298]; P78386 [308-315]; O43790 [291-298]		0	1011.45	4419568	Shared	High	High	2.54	37.87
	FALSE	High	[R].GLTGFGSR.[S]		TRUE		1	2	1	P78386	P78386 [47-54]		0	794.416	2.49053e+06		High	High	2.18	38.3
	FALSE	High	[R].LCEGVGSVNVCVSSSR.[G]	2xCarbamidomethyl [C2; C11]	TRUE		2	2	1	P78386; O43790	P78386 [434-449]; O43790 [417-432]		0	1709.79	484903	Shared	High	High	3.55	41.23
	FALSE	High	[K].LAELEGALQK.[A]		TRUE		3	4	1	Q14533; P78386; O43790	Q14533 [368-377]; P78386 [385-394]; O43790 [368-377]		0	1071.6	3325007	Shared	High	High	3.7	42.37
	FALSE	High	[R].VLQAHISDTSVIVK.[M]		TRUE		1	1	1	P78386	P78386 [266-279]		0	1509.86	596547		High	High	2.04	42.51
	FALSE	High	[R].FAAFIDKVR.[F]		TRUE		4	6	1	P15241; Q14533; P78386; O43790	P15241 [120-128]; Q14533 [117-125]; P78386 [134-142]; O43790 [117-125]		1	1066.6	2532980	Shared	High	High	2.34	44.36
	FALSE	High	[R].ATAENEFVVLK.[K]		TRUE		1	2	1	P78386	P78386 [219-229]		0	1220.65	757957		High	High	3.03	47.69
FALSE	Master Protein Rejected	P25691	Keratin, type II microfibrillar, component 5 OS=Ovis aries OX=9940 PE=1 SV=1	TRUE		27	20	27	0	502	55.2	6.46	72.88	20			High	0
	FALSE	High	[R].FAAFIDK.[V]		TRUE		4	6	1	P15241; Q14533; P78386; O43790	P15241 [120-126]; Q14533 [117-123]; P78386 [134-140]; O43790 [117-123]		0	811.435	5813247	Shared	High	High	1.8	45.13
	FALSE	High	[R].DLNMDCIIAEIK.[A]	1xOxidation [M4]; 1xCarbamidomethyl [C6]	TRUE		3	3	1	Q14533; P78386; O43790	Q14533 [268-279]; P78386 [285-296]; O43790 [268-279]		0	1450.69	284806	Shared	High	High	2.11	51.28
FALSE	Master Protein Rejected	P78385	Keratin, type II cuticular Hb3 OS=Homo sapiens OX=9606 GN=KRT83 PE=1 SV=2	TRUE		34	25	37	0	493	54.2	5.64	103.81	25			High	0
	FALSE	High	[K].LGLDIEIATYR.[R]		TRUE		5	8	1	P15241; Q14533; P78386; Q9NSB2; O43790	P15241 [400-410]; Q14533 [397-407]; P78386 [414-424]; Q9NSB2 [456-466]; O43790 [397-407]		0	1263.69	116585	Shared	High	High	2.39	55.98
	FALSE	High	[R].DLNMDCIIAEIK.[A]	1xCarbamidomethyl [C6]	TRUE		3	3	1	Q14533; P78386; O43790	Q14533 [268-279]; P78386 [285-296]; O43790 [268-279]		0	1434.7	116152	Shared	High	High	2.57	60.74
	Checked	Confidence	Annotated Sequence	Modifications	Contaminant	Marked as	# Protein Groups	# Proteins	# PSMs	Master Protein Accessions	Positions in Master Proteins	Modifications in Master Proteins	# Missed Cleavages	Theo. MH+ [Da]	Abundance: F1: Sample	Quan Info	Found in Sample: F1: Sample	Confidence (by Search Engine): Sequest HT	XCorr (by Search Engine): Sequest HT	Top Apex RT [min]
	FALSE	High	[R].HGETLRR.[T]		TRUE		4	6	1	P15241; Q14533; P78386; O43790	P15241 [314-320]; Q14533 [311-317]; P78386 [328-334]; O43790 [311-317]		1	868.475	613158	Shared	High	High	2.04	21.86
	FALSE	High	[R].SRAEAESWYR.[S]		TRUE		4	6	1	P15241; Q14533; P78386; O43790	P15241 [292-301]; Q14533 [289-298]; P78386 [306-315]; O43790 [289-298]		1	1254.59	390996	Shared	High	High	3.72	34.7
	FALSE	High	[KR].EYQEVMNSK.[L]	1xOxidation [M6]	TRUE		4	7	1	P15241; Q14533; P78386; O43790	P15241 [391-399]; Q14533 [388-396]; P78386 [405-413]; O43790 [388-396]		0	1143.5	239721	Shared	High	High	1.8	25.7
	FALSE	High	[R].EAECVEADSGR.[L]	1xCarbamidomethyl [C4]	TRUE		4	5	1	P15241; Q14533; P78386; O43790	P15241 [168-178]; Q14533 [165-175]; P78386 [182-192]; O43790 [165-175]		0	1222.5	505444	Shared	High	High	3.11	26.54
	FALSE	High	[R].RTKEEINELNR.[VM]		TRUE		4	6	1	P15241; Q14533; P78386; O43790	P15241 [320-330]; Q14533 [317-327]; P78386 [334-344]; O43790 [317-327]		2	1401.74	613282	Shared	High	High	3.16	28.75
	FALSE	High	[R].GISCYR.[G]	1xCarbamidomethyl [C4]	TRUE		3	4	2	P15241; Q14533; O43790	P15241 [37-42]; Q14533 [34-39]; O43790 [34-39]		0	755.35	1.20154e+06	Shared	High	High	1.65	29.67
	FALSE	High	[R].RLLEGEEQR.[L]		TRUE		3	5	2	P15241; Q14533; O43790	P15241 [411-419]; Q14533 [408-416]; O43790 [408-416]		1	1129.6	1.13244e+06	Shared	High	High	2.98	29.93
	FALSE	High	[R].FLEQQNK.[L]		TRUE		5	7	1	P15241; Q14533; P78386; Q9NSB2; O43790	P15241 [129-135]; Q14533 [126-132]; P78386 [143-149]; Q9NSB2 [185-191]; O43790 [126-132]		0	906.468	30311904	Shared	High	High	1.91	31.12
	FALSE	High	[R].TKEEINELNR.[VM]		TRUE		4	6	4	P15241; Q14533; P78386; O43790	P15241 [321-330]; Q14533 [318-327]; P78386 [335-344]; O43790 [318-327]		1	1245.64	1.2504e+07	Shared	High	High	4.28	31.16
	FALSE	High	[R].LTAEVENAK.[C]		TRUE		3	4	1	P15241; Q14533; O43790	P15241 [335-343]; Q14533 [332-340]; O43790 [332-340]		0	974.515	5.41663e+06	Shared	High	High	3.05	30.94
	FALSE	High	[R].LLEGEEQR.[L]		TRUE		3	5	2	P15241; Q14533; O43790	P15241 [412-419]; Q14533 [409-416]; O43790 [409-416]		0	973.495	7.10388e+06	Shared	High	High	2.68	31.09
	FALSE	High	[KR].EYQEVMNSK.[L]		TRUE		4	7	1	P15241; Q14533; P78386; O43790	P15241 [391-399]; Q14533 [388-396]; P78386 [405-413]; O43790 [388-396]		0	1127.5	1.4203e+06	Shared	High	High	2.52	31.72
	FALSE	High	[K].EEINELNR.[VM]		TRUE		4	6	1	P15241; Q14533; P78386; O43790	P15241 [323-330]; Q14533 [320-327]; P78386 [337-344]; O43790 [320-327]		0	1016.5	1.48485e+06	Shared	High	High	2.58	33.68
	FALSE	High	[K].KYEEEVALR.[A]		TRUE		1	3	1	P78386	P78386 [210-218]		1	1136.59	2.42853e+06		High	High	3.35	34.45
	FALSE	High	[R].RLYEEEIR.[VI]		TRUE		3	4	3	P02539; P78386; O43790	P02539 [100-107]; P78386 [258-265]; O43790 [241-248]		1	1107.58	4.61695e+06	Shared	High	High	2.59	34.02
	FALSE	High	[R].GLTGGFGSHSVCGGFR.[A]	1xCarbamidomethyl [C12]	TRUE		2	3	2	Q14533; O43790	Q14533 [40-55]; O43790 [40-55]		0	1595.74	683762	Shared	High	High	3.99	41.92
	FALSE	High	[R].LYEEEIR.[VI]		TRUE		3	4	2	P02539; P78386; O43790	P02539 [101-107]; P78386 [259-265]; O43790 [242-248]		0	951.478	9.2392e+06	Shared	High	High	2.3	36.27
	FALSE	High	[R].CCITAAPYR.[G]	2xCarbamidomethyl [C1; C2]	TRUE		3	4	1	P15241; Q14533; O43790	P15241 [28-36]; Q14533 [25-33]; O43790 [25-33]		0	1111.5	919819	Shared	High	High	2.72	36.31
	FALSE	High	[R].AEAESWYR.[S]		TRUE		4	6	1	P15241; Q14533; P78386; O43790	P15241 [294-301]; Q14533 [291-298]; P78386 [308-315]; O43790 [291-298]		0	1011.45	4419568	Shared	High	High	2.54	37.87
	FALSE	High	[R].ATAENEFVALKK.[D]		TRUE		4	5	2	P15241; P02539; Q14533; O43790	P15241 [205-216]; P02539 [61-72]; Q14533 [202-213]; O43790 [202-213]		1	1320.72	6.98093e+06	Shared	High	High	4.62	39.1
	FALSE	High	[K].LAELEGALQK.[A]		TRUE		3	4	1	Q14533; P78386; O43790	Q14533 [368-377]; P78386 [385-394]; O43790 [368-377]		0	1071.6	3325007	Shared	High	High	3.7	42.37
	FALSE	High	[K].QDMACLIR.[E]	1xCarbamidomethyl [C5]	TRUE		2	3	1	Q14533; O43790	Q14533 [380-387]; O43790 [380-387]		0	1006.48	676239	Shared	High	High	2.3	43.58
	FALSE	High	[R].FAAFIDKVR.[F]		TRUE		4	6	1	P15241; Q14533; P78386; O43790	P15241 [120-128]; Q14533 [117-125]; P78386 [134-142]; O43790 [117-125]		1	1066.6	2532980	Shared	High	High	2.34	44.36
	FALSE	High	[R].ATAENEFVALK.[K]		TRUE		4	5	1	P15241; P02539; Q14533; O43790	P15241 [205-215]; P02539 [61-71]; Q14533 [202-212]; O43790 [202-212]		0	1192.62	1.33233e+06	Shared	High	High	3.65	44.75
FALSE	Master Protein	Q14533	Keratin, type II cuticular Hb1 OS=Homo sapiens OX=9606 GN=KRT81 PE=1 SV=3	TRUE		38	26	37	1	505	54.9	5.47	102.5	26	102862	1	High	1	Met-loss [N-Term]
	FALSE	High	[R].FAAFIDK.[V]		TRUE		4	6	1	P15241; Q14533; P78386; O43790	P15241 [120-126]; Q14533 [117-123]; P78386 [134-140]; O43790 [117-123]		0	811.435	5813247	Shared	High	High	1.8	45.13
	FALSE	High	[K].LGLDIEIATYR.[R]		TRUE		5	8	1	P15241; Q14533; P78386; Q9NSB2; O43790	P15241 [400-410]; Q14533 [397-407]; P78386 [414-424]; Q9NSB2 [456-466]; O43790 [397-407]		0	1263.69	116585	Shared	High	High	2.39	55.98
	Checked	Confidence	Annotated Sequence	Modifications	Contaminant	Marked as	# Protein Groups	# Proteins	# PSMs	Master Protein Accessions	Positions in Master Proteins	Modifications in Master Proteins	# Missed Cleavages	Theo. MH+ [Da]	Abundance: F1: Sample	Quan Info	Found in Sample: F1: Sample	Confidence (by Search Engine): Sequest HT	XCorr (by Search Engine): Sequest HT	Top Apex RT [min]
	FALSE	High	[R].HGETLRR.[T]		TRUE		4	6	1	P15241; Q14533; P78386; O43790	P15241 [314-320]; Q14533 [311-317]; P78386 [328-334]; O43790 [311-317]		1	868.475	613158	Shared	High	High	2.04	21.86
	FALSE	High	[R].SRAEAESWYR.[S]		TRUE		4	6	1	P15241; Q14533; P78386; O43790	P15241 [292-301]; Q14533 [289-298]; P78386 [306-315]; O43790 [289-298]		1	1254.59	390996	Shared	High	High	3.72	34.7
	FALSE	High	[KR].EYQEVMNSK.[L]	1xOxidation [M6]	TRUE		4	7	1	P15241; Q14533; P78386; O43790	P15241 [391-399]; Q14533 [388-396]; P78386 [405-413]; O43790 [388-396]		0	1143.5	239721	Shared	High	High	1.8	25.7
	FALSE	High	[R].EAECVEADSGR.[L]	1xCarbamidomethyl [C4]	TRUE		4	5	1	P15241; Q14533; P78386; O43790	P15241 [168-178]; Q14533 [165-175]; P78386 [182-192]; O43790 [165-175]		0	1222.5	505444	Shared	High	High	3.11	26.54
	FALSE	High	[-].MTCGSGFGGR.[A]	1xMet-loss [N-Term]; 1xCarbamidomethyl [C3]	TRUE		1	1	1	Q14533	Q14533 [1-10]	Q14533 1xMet-loss [N-Term]	0	898.384	102862		High	High	1.83	28.02
	FALSE	High	[R].RTKEEINELNR.[VM]		TRUE		4	6	1	P15241; Q14533; P78386; O43790	P15241 [320-330]; Q14533 [317-327]; P78386 [334-344]; O43790 [317-327]		2	1401.74	613282	Shared	High	High	3.16	28.75
	FALSE	High	[R].GISCYR.[G]	1xCarbamidomethyl [C4]	TRUE		3	4	2	P15241; Q14533; O43790	P15241 [37-42]; Q14533 [34-39]; O43790 [34-39]		0	755.35	1.20154e+06	Shared	High	High	1.65	29.67
	FALSE	High	[R].RLLEGEEQR.[L]		TRUE		3	5	2	P15241; Q14533; O43790	P15241 [411-419]; Q14533 [408-416]; O43790 [408-416]		1	1129.6	1.13244e+06	Shared	High	High	2.98	29.93
	FALSE	High	[R].FLEQQNK.[L]		TRUE		5	7	1	P15241; Q14533; P78386; Q9NSB2; O43790	P15241 [129-135]; Q14533 [126-132]; P78386 [143-149]; Q9NSB2 [185-191]; O43790 [126-132]		0	906.468	30311904	Shared	High	High	1.91	31.12
	FALSE	High	[R].LTAEVENAK.[C]		TRUE		3	4	1	P15241; Q14533; O43790	P15241 [335-343]; Q14533 [332-340]; O43790 [332-340]		0	974.515	5.41663e+06	Shared	High	High	3.05	30.94
	FALSE	High	[R].LLEGEEQR.[L]		TRUE		3	5	2	P15241; Q14533; O43790	P15241 [412-419]; Q14533 [409-416]; O43790 [409-416]		0	973.495	7.10388e+06	Shared	High	High	2.68	31.09
	FALSE	High	[R].TKEEINELNR.[VM]		TRUE		4	6	4	P15241; Q14533; P78386; O43790	P15241 [321-330]; Q14533 [318-327]; P78386 [335-344]; O43790 [318-327]		1	1245.64	1.2504e+07	Shared	High	High	4.28	31.16
	FALSE	High	[KR].EYQEVMNSK.[L]		TRUE		4	7	1	P15241; Q14533; P78386; O43790	P15241 [391-399]; Q14533 [388-396]; P78386 [405-413]; O43790 [388-396]		0	1127.5	1.4203e+06	Shared	High	High	2.52	31.72
	FALSE	High	[K].EEINELNR.[VM]		TRUE		4	6	1	P15241; Q14533; P78386; O43790	P15241 [323-330]; Q14533 [320-327]; P78386 [337-344]; O43790 [320-327]		0	1016.5	1.48485e+06	Shared	High	High	2.58	33.68
	FALSE	High	[K].KYEEEVSLR.[A]		TRUE		2	2	2	Q14533; O43790	Q14533 [193-201]; O43790 [193-201]		1	1152.59	487732	Shared	High	High	2.14	34.18
	FALSE	High	[R].GLTGGFGSHSVCGGFR.[A]	1xCarbamidomethyl [C12]	TRUE		2	3	2	Q14533; O43790	Q14533 [40-55]; O43790 [40-55]		0	1595.74	683762	Shared	High	High	3.99	41.92
	FALSE	High	[R].CCITAAPYR.[G]	2xCarbamidomethyl [C1; C2]	TRUE		3	4	1	P15241; Q14533; O43790	P15241 [28-36]; Q14533 [25-33]; O43790 [25-33]		0	1111.5	919819	Shared	High	High	2.72	36.31
	FALSE	High	[K].AQYDDIVTR.[S]		TRUE		2	2	1	Q14533; O43790	Q14533 [280-288]; O43790 [280-288]		0	1080.53	2850343	Shared	High	High	2.77	37.47
	FALSE	High	[R].AEAESWYR.[S]		TRUE		4	6	1	P15241; Q14533; P78386; O43790	P15241 [294-301]; Q14533 [291-298]; P78386 [308-315]; O43790 [291-298]		0	1011.45	4419568	Shared	High	High	2.54	37.87
	FALSE	High	[R].ATAENEFVALKK.[D]		TRUE		4	5	2	P15241; P02539; Q14533; O43790	P15241 [205-216]; P02539 [61-72]; Q14533 [202-213]; O43790 [202-213]		1	1320.72	6.98093e+06	Shared	High	High	4.62	39.1
	FALSE	High	[K].LAELEGALQK.[A]		TRUE		3	4	1	Q14533; P78386; O43790	Q14533 [368-377]; P78386 [385-394]; O43790 [368-377]		0	1071.6	3325007	Shared	High	High	3.7	42.37
	FALSE	High	[K].QDMACLIR.[E]	1xCarbamidomethyl [C5]	TRUE		2	3	1	Q14533; O43790	Q14533 [380-387]; O43790 [380-387]		0	1006.48	676239	Shared	High	High	2.3	43.58
	FALSE	High	[R].FAAFIDKVR.[F]		TRUE		4	6	1	P15241; Q14533; P78386; O43790	P15241 [120-128]; Q14533 [117-125]; P78386 [134-142]; O43790 [117-125]		1	1066.6	2532980	Shared	High	High	2.34	44.36
	FALSE	High	[R].ATAENEFVALK.[K]		TRUE		4	5	1	P15241; P02539; Q14533; O43790	P15241 [205-215]; P02539 [61-71]; Q14533 [202-212]; O43790 [202-212]		0	1192.62	1.33233e+06	Shared	High	High	3.65	44.75
	FALSE	High	[R].FAAFIDK.[V]		TRUE		4	6	1	P15241; Q14533; P78386; O43790	P15241 [120-126]; Q14533 [117-123]; P78386 [134-140]; O43790 [117-123]		0	811.435	5813247	Shared	High	High	1.8	45.13
FALSE	Master Protein	MMCAP2_0710	MMCAP2_0710	FALSE	Mmc	4	1	1	1	287	32.6	9.51	2.23	1			High	1
	FALSE	High	[K].AFGANIMPTLSK.[L]	1xOxidation [M7]	FALSE	Mmc	1	1	1	MMCAP2_0779	MMCAP2_0779 [16-27]		0	1265.66		No Quan Values	High	High	3.3
	FALSE	High	[K].LQEIIDIVQK.[N]		FALSE	Mmc	1	1	1	MMCAP2_0779	MMCAP2_0779 [299-308]		0	1198.7	1.00237e+06		High	High	3.08	50.81
	FALSE	High	[K].LADLECALQQAK.[Q]	1xCarbamidomethyl [C6]	TRUE		1	1	1	Q9NSB2	Q9NSB2 [427-438]		0	1359.69	791586		High	High	4.16	47.14
	FALSE	High	[R].VAPATGDLLSTGTR.[S]		TRUE		1	1	1	Q9NSB2	Q9NSB2 [539-552]		0	1358.73	2504530		High	High	3.45	43.39
	FALSE	High	[K].KMVVESVK.[K]	1xOxidation [M2]	FALSE	Mmc	1	1	1	MMCAP2_0226	MMCAP2_0226 [247-254]		1	935.523		No Quan Values	High	High	2.08
	FALSE	High	[R].AKLEAAVAEAEQQGEATLSDAK.[C]		TRUE		1	1	1	Q9NSB2	Q9NSB2 [403-424]		1	2230.12		Not Reliable	High	High	2.81
	FALSE	High	[K].LGLDIEIATYR.[R]		TRUE		5	8	1	P15241; Q14533; P78386; Q9NSB2; O43790	P15241 [400-410]; Q14533 [397-407]; P78386 [414-424]; Q9NSB2 [456-466]; O43790 [397-407]		0	1263.69	116585	Shared	High	High	2.39	55.98
	FALSE	High	[R].ANSVSCWSGPGFR.[G]	1xCarbamidomethyl [C6]	TRUE		1	1	2	Q9NSB2	Q9NSB2 [33-45]		0	1424.64	682117		High	High	3.3	44.7
	FALSE	High	[R].NEINELTR.[L]		TRUE		1	1	1	Q9NSB2	Q9NSB2 [379-386]		0	988.506	1.74106e+06		High	High	2.73	36.91
	FALSE	High	[R].GLGSFGSR.[S]		TRUE		1	1	2	Q9NSB2	Q9NSB2 [46-53]		0	780.4	1.60994e+06		High	High	2.1	37.57
	FALSE	High	[R].SVITFGSYSPR.[I]		TRUE		1	1	1	Q9NSB2	Q9NSB2 [54-64]		0	1213.62	1.28884e+06		High	High	2.97	47.57
	FALSE	High	[R].FGAGCGMGFGDGR.[G]	1xCarbamidomethyl [C5]	TRUE		1	1	1	Q9NSB2	Q9NSB2 [79-91]		0	1288.52		No Quan Values	High	High	2.61
	FALSE	High	[K].VIELNKPVK.[L]		FALSE	Mmc	1	1	1	MMCAP2_0480	MMCAP2_0480 [607-615]		0	1039.65	1.36729e+06		High	High	2.51	35.62
	FALSE	High	[K].NSLETNSDNLNDYQQR.[K]		FALSE	Mmc	1	1	1	MMCAP2_0480	MMCAP2_0480 [94-109]		0	1910.85		No Quan Values	High	High	3.5
	FALSE	High	[R].DLNLDGIIAEVK.[A]		TRUE		1	1	1	Q9NSB2	Q9NSB2 [327-338]		0	1299.72	81502.8		High	High	2.51	60.64
	FALSE	High	[K].EYSNDKDFLDSK.[T]		FALSE	Mmc	1	1	2	MMCAP2_0480	MMCAP2_0480 [539-550]		1	1460.65	2.0207e+06		High	High	3.29	36.89
	FALSE	High	[K].YQQDLDDNSSLVENK.[N]		FALSE	Mmc	1	1	1	MMCAP2_0480	MMCAP2_0480 [79-93]		0	1767.8		No Quan Values	High	High	3.54
	FALSE	High	[K].QEELTEQLDHNVSNQTK.[I]		FALSE	Mmc	1	1	1	MMCAP2_0480	MMCAP2_0480 [479-495]		0	2012.95	424414		High	High	4.06	37.53
	FALSE	High	[R].LESQDKPYEITEVK.[F]		FALSE	Mmc	1	1	2	MMCAP2_0480	MMCAP2_0480 [648-661]		0	1678.85	1729852		High	High	4.48	38.45
	FALSE	High	[K].IDYYVSIK.[K]		FALSE	Mmc	1	1	1	MMCAP2_0480	MMCAP2_0480 [18-25]		0	1000.53	255810		High	High	1.65	45.46
	FALSE	High	[K].LWINQPETDLNK.[T]		FALSE	Mmc	1	1	1	MMCAP2_0480	MMCAP2_0480 [499-510]		0	1470.76	573429		High	High	2.24	47.9
	FALSE	High	[K].QYLTDVLINK.[I]		FALSE	Mmc	1	1	1	MMCAP2_0480	MMCAP2_0480 [8-17]		0	1206.67	175824		High	High	2.12	50.44
	FALSE	High	[K].DVFGHEIPVLR.[L]		FALSE	Mmc	1	1	1	MMCAP2_0480	MMCAP2_0480 [637-647]		0	1281.69	368100		High	High	2.99	51.7
	FALSE	High	[K].IWTISPETDLK.[E]		FALSE	Mmc	1	1	1	MMCAP2_0480	MMCAP2_0480 [528-538]		0	1302.69	1.37507e+06		High	High	2.79	51.79
	FALSE	High	[K].QEVPDEHYIVPIGEAYK.[I]		FALSE	Mmc	1	1	3	MMCAP2_0226	MMCAP2_0226 [182-198]		0	1986.98	1.04421e+07		High	High	5.85	47.94
	FALSE	High	[K].MQELLDFK.[F]		FALSE	Mmc	1	1	1	MMCAP2_0226	MMCAP2_0226 [321-328]		0	1023.52	509030		High	High	2.59	50.97
	FALSE	High	[K].ETHPNATIDLIDLR.[S]		FALSE	Mmc	1	1	1	MMCAP2_0226	MMCAP2_0226 [226-239]		0	1607.84	9998876		High	High	4.44	51.29
	FALSE	High	[K].MQELLDFKF.[-]	1xOxidation [M1]	FALSE	Mmc	1	1	1	MMCAP2_0226	MMCAP2_0226 [321-329]		1	1186.58	1167130		High	High	3.11	59.3
	Checked	Confidence	Annotated Sequence	Modifications	Contaminant	Marked as	# Protein Groups	# Proteins	# PSMs	Master Protein Accessions	Positions in Master Proteins	Modifications in Master Proteins	# Missed Cleavages	Theo. MH+ [Da]	Abundance: F1: Sample	Quan Info	Found in Sample: F1: Sample	Confidence (by Search Engine): Sequest HT	XCorr (by Search Engine): Sequest HT	Top Apex RT [min]
	FALSE	High	[K].TLNNKFASFIDKVR.[F]		TRUE		2	2	1	P35908; Q9NSB2	P35908 [184-197]; Q9NSB2 [171-184]		2	1652.91	182631	Shared	High	High	3.36	47.61
	FALSE	High	[R].VGGVGVPAAPSITAVTVNK.[S]		TRUE		1	1	1	Q9NSB2	Q9NSB2 [126-144]		0	1736.99	1.32888e+06		High	High	3.59	49.82
	FALSE	High	[R].GGLVCGPEPLVAGSTLSR.[G]	1xCarbamidomethyl [C5]	TRUE		1	1	1	Q9NSB2	Q9NSB2 [492-509]		0	1769.92	634549		High	High	4.91	50.75
FALSE	Master Protein Rejected	P25690	Keratin, type I microfibrillar, 47.6 kDa OS=Ovis aries OX=9940 PE=3 SV=2	TRUE		32	15	20	0	404	46	4.93	49.46	15			High	0
	Checked	Confidence	Annotated Sequence	Modifications	Contaminant	Marked as	# Protein Groups	# Proteins	# PSMs	Master Protein Accessions	Positions in Master Proteins	Modifications in Master Proteins	# Missed Cleavages	Theo. MH+ [Da]	Abundance: F1: Sample	Quan Info	Found in Sample: F1: Sample	Confidence (by Search Engine): Sequest HT	XCorr (by Search Engine): Sequest HT	Top Apex RT [min]
	FALSE	High	[K].VRQLER.[ED]		TRUE		5	7	1	O76013; Q15323; Q14525; O76011; P02534	O76013 [111-116]; Q15323 [74-79]; Q14525 [74-79]; O76011 [116-121]; P02534 [73-78]		1	800.474	690328	Shared	High	High	2.04	24.29
	FALSE	High	[K].ETMQFLNDR.[L]		TRUE		5	9	1	O76013; Q15323; Q14525; O76011; P02534	O76013 [95-103]; Q15323 [58-66]; Q14525 [58-66]; O76011 [100-108]; P02534 [57-65]		0	1153.53	4.028e+06	Shared	High	High	2.98	44.15
	FALSE	High	[K].LASDDFR.[TS]		TRUE		1	3	1	O76011	O76011 [178-184]		0	823.394	2260398		High	High	2.1	34.32
	FALSE	High	[R].QLVEADINGLR.[R]		TRUE		1	3	2	O76013	O76013 [190-200]		0	1227.67	126052		High	High	2.47	46.51
	FALSE	High	[RK].TIEELQQK.[I]		TRUE		4	8	1	Q15323; Q14525; O76011; P02534	Q15323 [109-116]; Q14525 [109-116]; O76011 [151-158]; P02534 [108-115]		0	988.531	8616629	Shared	High	High	2.42	33.22
	FALSE	High	[R].AQYEALVETNRR.[D]		TRUE		1	2	2	P02534	P02534 [229-240]		1	1449.74	4.66103e+06		High	High	2.92	36.31
	FALSE	High	[R].ARLECEINTYR.[GS]	1xCarbamidomethyl [C5]	TRUE		5	7	1	Q15323; Q14525; Q92764; O76011; P02534	Q15323 [347-357]; Q14525 [347-357]; Q92764 [388-398]; O76011 [389-399]; P02534 [346-356]		1	1424.7	192879	Shared	High	High	1.64	36.26
	FALSE	High	[R].LECEINTYR.[GS]	1xCarbamidomethyl [C3]	TRUE		5	7	1	Q15323; Q14525; Q92764; O76011; P02534	Q15323 [349-357]; Q14525 [349-357]; Q92764 [390-398]; O76011 [391-399]; P02534 [348-356]		0	1197.56	3.9749e+06	Shared	High	High	2.62	36.49
	FALSE	High	[R].LASYLEK.[V]		TRUE		5	7	3	Q15323; Q14525; O77727; O76011; P02534	Q15323 [67-73]; Q14525 [67-73]; O77727 [114-120]; O76011 [109-115]; P02534 [66-72]		0	823.456	1.15485e+07	Shared	High	High	2.41	36.75
	FALSE	High	[K].ETMQFLNDR.[L]	1xOxidation [M3]	TRUE		5	9	1	O76013; Q15323; Q14525; O76011; P02534	O76013 [95-103]; Q15323 [58-66]; Q14525 [58-66]; O76011 [100-108]; P02534 [57-65]		0	1169.53	1.57483e+06	Shared	High	High	2.54	36.94
	FALSE	High	[R].AQYEALVETNR.[R]		TRUE		1	2	1	P02534	P02534 [229-239]		0	1293.64	330658		High	High	3	39.32
	FALSE	High	[R].LVVQIDNAK.[L]		TRUE		3	5	1	Q15323; Q14525; P02534	Q15323 [127-135]; Q14525 [127-135]; P02534 [126-134]		0	999.583	7588400	Shared	High	High	2.87	40.62
	FALSE	High	[R].DSLENTLTETEAR.[Y]		TRUE		1	2	1	P02534	P02534 [293-305]		0	1478.7	166217		High	High	2.9	43.14
	FALSE	High	[R].TVNALEVELQAQHNLR.[D]		TRUE		1	2	1	P02534	P02534 [277-292]		0	1834.98	240055		High	High	4.82	47.3
	FALSE	High	[R].QNQEYQVLLDVR.[A]		TRUE		5	8	2	Q15323; Q14525; Q92764; O76011; P02534	Q15323 [335-346]; Q14525 [335-346]; Q92764 [376-387]; O76011 [377-388]; P02534 [334-345]		0	1504.78	2.94428e+06	Shared	High	High	3.84	50.57
	FALSE	High	[R].SDIQGPVYAGDLDIPAGVEILNK.[D]		FALSE	Mmc	1	1	1	MMCAP2_0645	MMCAP2_0645 [106-128]		0	2384.23	275173		High	High	1.98	59.74
FALSE	Master Protein	MMCAP2_0475	MMCAP2_0475	FALSE	Mmc	52	19	28	19	318	34.6	6.44	95.68	19	1.33851e+08	21	High	1
	Checked	Confidence	Annotated Sequence	Modifications	Contaminant	Marked as	# Protein Groups	# Proteins	# PSMs	Master Protein Accessions	Positions in Master Proteins	Modifications in Master Proteins	# Missed Cleavages	Theo. MH+ [Da]	Abundance: F1: Sample	Quan Info	Found in Sample: F1: Sample	Confidence (by Search Engine): Sequest HT	XCorr (by Search Engine): Sequest HT	Top Apex RT [min]
	FALSE	High	[K].DTVDMAYK.[I]		FALSE	Mmc	1	1	1	MMCAP2_0475	MMCAP2_0475 [217-224]		0	942.424	3.07311e+06		High	High	2.47	35.56
	FALSE	High	[K].SCETLHK.[T]	1xCarbamidomethyl [C2]	FALSE	Mmc	1	1	1	MMCAP2_0475	MMCAP2_0475 [302-308]		0	874.409	221486		High	High	1.8	22.99
	FALSE	High	[K].EEQEKFDK.[S]		FALSE	Mmc	1	1	1	MMCAP2_0475	MMCAP2_0475 [294-301]		1	1052.49	183553		High	High	1.86	24.76
	FALSE	High	[K].IVNAVLR.[D]		FALSE	Mmc	1	1	1	MMCAP2_0475	MMCAP2_0475 [243-249]		0	784.504	12109460		High	High	2.16	39.31
	FALSE	High	[K].NIATEVKK.[S]		FALSE	Mmc	1	1	1	MMCAP2_0475	MMCAP2_0475 [105-112]		1	902.531	4995790		High	High	2.35	27.9
	FALSE	High	[K].DTVDMAYK.[I]	1xOxidation [M5]	FALSE	Mmc	1	1	1	MMCAP2_0475	MMCAP2_0475 [217-224]		0	958.419	5.54212e+06		High	High	2.54	29.38
	FALSE	High	[K].VTGFDPHK.[V]		FALSE	Mmc	1	1	1	MMCAP2_0475	MMCAP2_0475 [136-143]		0	900.457	7.26921e+06		High	High	2.81	30.78
	FALSE	High	[K].NIATEVK.[K]		FALSE	Mmc	1	1	1	MMCAP2_0475	MMCAP2_0475 [105-111]		0	774.436	20952838		High	High	1.71	31.91
	FALSE	High	[R].VILEIDNAR.[L]		TRUE		1	1	1	O77727	O77727 [175-183]		0	1042.59	4778574		High	High	2.87	44.92
	FALSE	High	[K].VIGSGTTLDSAR.[L]		FALSE	Mmc	1	1	2	MMCAP2_0475	MMCAP2_0475 [144-155]		0	1176.62	3.52423e+07		High	High	3.58	36.04
FALSE	Master Protein	MMCAP2_0512	MMCAP2_0512	FALSE	Mmc	34	12	13	12	312	36.7	9.76	38.07	12	2.15339e+07	9	High	1
	Checked	Confidence	Annotated Sequence	Modifications	Contaminant	Marked as	# Protein Groups	# Proteins	# PSMs	Master Protein Accessions	Positions in Master Proteins	Modifications in Master Proteins	# Missed Cleavages	Theo. MH+ [Da]	Abundance: F1: Sample	Quan Info	Found in Sample: F1: Sample	Confidence (by Search Engine): Sequest HT	XCorr (by Search Engine): Sequest HT	Top Apex RT [min]
	FALSE	High	[R].YTEEYR.[Y]		FALSE	Mmc	1	1	1	MMCAP2_0512	MMCAP2_0512 [61-66]		0	860.378	1.34284e+06		High	High	1.78	27.64
	FALSE	High	[-].MNQVNSMQEPISQNNKEQEK.[K]	2xOxidation [M1; M7]	FALSE	Mmc	1	1	1	MMCAP2_0512	MMCAP2_0512 [1-20]		1	2408.08		No Quan Values	High	High	2.22
	FALSE	High	[-].MNQVNSMQEPISQNNK.[E]	2xOxidation [M1; M7]	FALSE	Mmc	1	1	1	MMCAP2_0512	MMCAP2_0512 [1-16]		0	1893.84		No Quan Values	High	High	3.94
	FALSE	High	[K].IVDTNLK.[E]		FALSE	Mmc	1	1	1	MMCAP2_0512	MMCAP2_0512 [259-265]		0	802.467	5211139		High	High	2.19	33.43
	FALSE	High	[R].SHSQQMNSFQAASLK.[V]	1xOxidation [M6]	FALSE	Mmc	1	1	2	MMCAP2_0512	MMCAP2_0512 [186-200]		0	1679.78	1.62788e+06		High	High	4.37	34.48
	FALSE	High	[K].VEGIENWIDK.[G]		FALSE	Mmc	1	1	1	MMCAP2_0512	MMCAP2_0512 [87-96]		0	1202.61	891280		High	High	2.97	50.12
	FALSE	High	[R].SLVIFPEGTR.[S]		FALSE	Mmc	1	1	1	MMCAP2_0512	MMCAP2_0512 [176-185]		0	1118.62	4.09088e+06		High	High	2.89	51.97
	FALSE	High	[R].HGETLRR.[T]		TRUE		4	6	1	P15241; Q14533; P78386; O43790	P15241 [314-320]; Q14533 [311-317]; P78386 [328-334]; O43790 [311-317]		1	868.475	613158	Shared	High	High	2.04	21.86
	FALSE	High	[R].SRAEAESWYR.[S]		TRUE		4	6	1	P15241; Q14533; P78386; O43790	P15241 [292-301]; Q14533 [289-298]; P78386 [306-315]; O43790 [289-298]		1	1254.59	390996	Shared	High	High	3.72	34.7
	FALSE	High	[K].GLYTGVPAIIGSNGWER.[I]		FALSE	Mmc	1	1	1	MMCAP2_0475	MMCAP2_0475 [269-285]		0	1789.92	165334		High	High	2.79	57.09
	FALSE	High	[K].CGCLTLEDLDQIQK.[D]	2xCarbamidomethyl [C1; C3]	FALSE	Mmc	1	1	1	MMCAP2_0475	MMCAP2_0475 [203-216]		0	1692.79	1299545		High	High	5.31	50.87
FALSE	Master Protein	MMCAP2_0642	MMCAP2_0642	FALSE	Mmc	60	21	32	21	303	34.4	8.9	94.73	21	1.95118e+08	22	High	1
	Checked	Confidence	Annotated Sequence	Modifications	Contaminant	Marked as	# Protein Groups	# Proteins	# PSMs	Master Protein Accessions	Positions in Master Proteins	Modifications in Master Proteins	# Missed Cleavages	Theo. MH+ [Da]	Abundance: F1: Sample	Quan Info	Found in Sample: F1: Sample	Confidence (by Search Engine): Sequest HT	XCorr (by Search Engine): Sequest HT	Top Apex RT [min]
	FALSE	High	[K].GIDLLNK.[K]		FALSE	Mmc	1	1	1	MMCAP2_0642	MMCAP2_0642 [280-286]		0	772.456	9630835		High	High	2.07	44.26
	FALSE	High	[R].TIEDFADELAK.[V]		FALSE	Mmc	1	1	1	MMCAP2_0642	MMCAP2_0642 [290-300]		0	1251.61	18478638		High	High	3.48	51.1
	FALSE	High	[K].VTCVIGTTGSGK.[S]	1xCarbamidomethyl [C3]	FALSE	Mmc	1	1	1	MMCAP2_0642	MMCAP2_0642 [53-64]		0	1179.6	2.12469e+06		High	High	3.5	34.71
	FALSE	High	[R].IADEVIVMHEGK.[V]	1xOxidation [M8]	FALSE	Mmc	1	1	2	MMCAP2_0642	MMCAP2_0642 [231-242]		0	1356.68	1.62831e+07		High	High	4.35	35.82
	FALSE	High	[K].DIDFSK.[D]		FALSE	Mmc	1	1	1	MMCAP2_0642	MMCAP2_0642 [14-19]		0	724.351	2.62829e+06		High	High	2.46	37.5
	FALSE	High	[K].IEIDPPK.[L]		FALSE	Mmc	1	1	2	MMCAP2_0642	MMCAP2_0642 [262-268]		0	811.456	1.33725e+07		High	High	2.26	38.94
	FALSE	High	[K].RSPFELSGGQK.[R]		FALSE	Mmc	1	1	1	MMCAP2_0642	MMCAP2_0642 [160-170]		1	1205.63	3.13922e+06		High	High	2.77	37.96
	FALSE	High	[R].IIMVTHNMDQVLR.[I]	2xOxidation [M3; M8]	FALSE	Mmc	1	1	2	MMCAP2_0642	MMCAP2_0642 [218-230]		0	1601.81	5.22321e+06		High	High	3.16	38.47
	FALSE	High	[K].LYQLMYK.[L]		FALSE	Mmc	1	1	1	MMCAP2_0642	MMCAP2_0642 [269-275]		0	958.507	1.78761e+06		High	High	2.4	45.19
	FALSE	High	[K].GIDLLNKK.[I]		FALSE	Mmc	1	1	1	MMCAP2_0642	MMCAP2_0642 [280-287]		1	900.551	12579778		High	High	2.4	39.23
	FALSE	High	[K].GEEDFINLFER.[L]		FALSE	Mmc	1	1	1	MMCAP2_0642	MMCAP2_0642 [199-209]		0	1368.64	1.94332e+06		High	High	3.35	59.49
	FALSE	High	[R].SPFELSGGQK.[R]		FALSE	Mmc	1	1	1	MMCAP2_0642	MMCAP2_0642 [161-170]		0	1049.53	30373862		High	High	3.33	40.27
	FALSE	High	[K].LYQLMYK.[L]	1xOxidation [M5]	FALSE	Mmc	1	1	1	MMCAP2_0642	MMCAP2_0642 [269-275]		0	974.502	8727212		High	High	2.18	41.15
	FALSE	High	[K].YQTEQSLR.[QL]		TRUE		2	2	1	Q14525; O76011	Q14525 [145-152]; O76011 [187-194]		0	1024.51	767360	Shared	High	High	2.24	29.86
	FALSE	High	[K].ETMQFLNDR.[L]		TRUE		5	9	1	O76013; Q15323; Q14525; O76011; P02534	O76013 [95-103]; Q15323 [58-66]; Q14525 [58-66]; O76011 [100-108]; P02534 [57-65]		0	1153.53	4.028e+06	Shared	High	High	2.98	44.15
	FALSE	High	[K].LASDDFR.[TS]		TRUE		1	3	1	O76011	O76011 [178-184]		0	823.394	2260398		High	High	2.1	34.32
	FALSE	High	[RK].TIEELQQK.[I]		TRUE		4	8	1	Q15323; Q14525; O76011; P02534	Q15323 [109-116]; Q14525 [109-116]; O76011 [151-158]; P02534 [108-115]		0	988.531	8616629	Shared	High	High	2.42	33.22
	FALSE	High	[R].EVEQWFATQTEELNK.[Q]		TRUE		2	3	3	Q14525; O76011	Q14525 [242-256]; O76011 [284-298]		0	1851.88	678903	Shared	High	High	4.93	50.96
	FALSE	High	[R].SLLESEDCK.[L]	1xCarbamidomethyl [C8]	TRUE		2	3	1	Q14525; O76011	Q14525 [358-366]; O76011 [400-408]		0	1080.49	1.30846e+06	Shared	High	High	2.23	35.92
	FALSE	High	[R].ARLECEINTYR.[GS]	1xCarbamidomethyl [C5]	TRUE		5	7	1	Q15323; Q14525; Q92764; O76011; P02534	Q15323 [347-357]; Q14525 [347-357]; Q92764 [388-398]; O76011 [389-399]; P02534 [346-356]		1	1424.7	192879	Shared	High	High	1.64	36.26
	FALSE	High	[R].LECEINTYR.[GS]	1xCarbamidomethyl [C3]	TRUE		5	7	1	Q15323; Q14525; Q92764; O76011; P02534	Q15323 [349-357]; Q14525 [349-357]; Q92764 [390-398]; O76011 [391-399]; P02534 [348-356]		0	1197.56	3.9749e+06	Shared	High	High	2.62	36.49
	FALSE	High	[R].LASYLEK.[V]		TRUE		5	7	3	Q15323; Q14525; O77727; O76011; P02534	Q15323 [67-73]; Q14525 [67-73]; O77727 [114-120]; O76011 [109-115]; P02534 [66-72]		0	823.456	1.15485e+07	Shared	High	High	2.41	36.75
	FALSE	High	[K].ETMQFLNDR.[L]	1xOxidation [M3]	TRUE		5	9	1	O76013; Q15323; Q14525; O76011; P02534	O76013 [95-103]; Q15323 [58-66]; Q14525 [58-66]; O76011 [100-108]; P02534 [57-65]		0	1169.53	1.57483e+06	Shared	High	High	2.54	36.94
	FALSE	High	[R].LLVESDINSIR.[R]		TRUE		1	1	1	O76011	O76011 [195-205]		0	1258.7	448163		High	High	3.2	47.21
	FALSE	High	[R].QNQEYQVLLDVR.[A]		TRUE		5	8	2	Q15323; Q14525; Q92764; O76011; P02534	Q15323 [335-346]; Q14525 [335-346]; Q92764 [376-387]; O76011 [377-388]; P02534 [334-345]		0	1504.78	2.94428e+06	Shared	High	High	3.84	50.57
	FALSE	High	[R].TVNALEIELQAQHNLR.[DY]		TRUE		3	4	2	Q15323; Q14525; O76011	Q15323 [278-293]; Q14525 [278-293]; O76011 [320-335]		0	1848.99	815296	Shared	High	High	4.82	49.02
FALSE	Master Protein	O76013	Keratin, type I cuticular Ha6 OS=Homo sapiens OX=9606 GN=KRT36 PE=1 SV=1	TRUE		33	17	22	11	467	52.2	4.94	55.43	17	8.93791e+06	11	High	1	Met-loss+Acetyl [N-Term]
	Checked	Confidence	Annotated Sequence	Modifications	Contaminant	Marked as	# Protein Groups	# Proteins	# PSMs	Master Protein Accessions	Positions in Master Proteins	Modifications in Master Proteins	# Missed Cleavages	Theo. MH+ [Da]	Abundance: F1: Sample	Quan Info	Found in Sample: F1: Sample	Confidence (by Search Engine): Sequest HT	XCorr (by Search Engine): Sequest HT	Top Apex RT [min]
	FALSE	High	[K].VRQLER.[ED]		TRUE		5	7	1	O76013; Q15323; Q14525; O76011; P02534	O76013 [111-116]; Q15323 [74-79]; Q14525 [74-79]; O76011 [116-121]; P02534 [73-78]		1	800.474	690328	Shared	High	High	2.04	24.29
	FALSE	High	[R].ENAELESR.[I]		TRUE		2	2	1	O76013; P02534	O76013 [117-124]; P02534 [79-86]		0	947.443	657895	Shared	High	High	2.21	27.42
	FALSE	High	[KR].LAADDFR.[AITL]		TRUE		7	10	3	O76013; Q15323; Q14525; P13645; Q92764; O77727; P02534	O76013 [173-179]; Q15323 [136-142]; Q14525 [136-142]; P13645 [229-235]; Q92764 [177-183]; O77727 [184-190]; P02534 [135-141]		0	807.4	1.37787e+08	Shared	High	High	2.45	37.11
	FALSE	High	[R].HLLEGEDCK.[L]	1xCarbamidomethyl [C8]	TRUE		1	1	1	O76013	O76013 [395-403]		0	1100.5	522412		High	High	2.83	30.16
	FALSE	High	[K].VRQLERENAELESR.[I]		TRUE		2	2	1	O76013; P02534	O76013 [111-124]; P02534 [73-86]		2	1728.9	343929	Shared	High	High	2.08	30.32
	FALSE	High	[K].ETMQFLNDR.[L]		TRUE		5	9	1	O76013; Q15323; Q14525; O76011; P02534	O76013 [95-103]; Q15323 [58-66]; Q14525 [58-66]; O76011 [100-108]; P02534 [57-65]		0	1153.53	4.028e+06	Shared	High	High	2.98	44.15
	FALSE	High	[R].QLERENAELESR.[I]		TRUE		2	2	2	O76013; P02534	O76013 [113-124]; P02534 [75-86]		1	1473.73	3.90608e+06	Shared	High	High	3.25	30.47
	FALSE	High	[K].IGNSSTVLTLVGPK.[R]		FALSE	Mmc	1	1	1	MMCAP2_0544	MMCAP2_0544 [304-317]		0	1385.8	1.25839e+06		High	High	4.54	51.2
	FALSE	High	[K].LFSDVLVDVK.[L]		FALSE	Mmc	1	1	1	MMCAP2_0544	MMCAP2_0544 [181-190]		0	1134.64	263843		High	High	2.36	55.05
FALSE	Master Protein	MMCAP2_0779	MMCAP2_0779	FALSE	Mmc	16	10	11	10	745	80.7	8.92	33.45	10	6.92219e+06	8	High	1
	Checked	Confidence	Annotated Sequence	Modifications	Contaminant	Marked as	# Protein Groups	# Proteins	# PSMs	Master Protein Accessions	Positions in Master Proteins	Modifications in Master Proteins	# Missed Cleavages	Theo. MH+ [Da]	Abundance: F1: Sample	Quan Info	Found in Sample: F1: Sample	Confidence (by Search Engine): Sequest HT	XCorr (by Search Engine): Sequest HT	Top Apex RT [min]
	FALSE	High	[K].VVDEMKVEKPK.[Q]	1xOxidation [M5]	FALSE	Mmc	1	1	1	MMCAP2_0779	MMCAP2_0779 [677-687]		1	1317.71	310075		High	High	2.52	25.32
	FALSE	High	[K].TIDSSQFIGTVTLK.[F]		FALSE	Mmc	1	1	1	MMCAP2_0514	MMCAP2_0514 [247-260]		0	1509.82	1.22765e+06		High	High	4.23	51.9
	FALSE	High	[K].KADIDGIK.[S]		FALSE	Mmc	1	1	1	MMCAP2_0779	MMCAP2_0779 [567-574]		1	859.488	1.34872e+06		High	High	3.23	30.46
	FALSE	High	[K].VFVDSYNSLHGTHHTK.[L]		FALSE	Mmc	1	1	1	MMCAP2_0779	MMCAP2_0779 [283-298]		0	1841.89	131793		High	High	2.24	33.75
	FALSE	High	[K].SLGGTTGALVK.[G]		FALSE	Mmc	1	1	1	MMCAP2_0779	MMCAP2_0779 [575-585]		0	1003.58	1.52921e+06		High	High	2.37	39.1
	FALSE	High	[K].GNNIQIVYGGEQEAIKPR.[M]		FALSE	Mmc	1	1	2	MMCAP2_0779	MMCAP2_0779 [586-603]		0	1986.04	780526		High	High	5.69	42.49
	FALSE	High	[K].AVQIFGTGFK.[F]		FALSE	Mmc	1	1	1	MMCAP2_0878	MMCAP2_0878 [154-163]		0	1067.59	484537		High	High	2.42	50.97
	FALSE	High	[K].QLSIYLANTVK.[Y]		FALSE	Mmc	1	1	1	MMCAP2_0108	MMCAP2_0108 [255-265]		0	1249.72	4.23864e+06		High	High	3.35	50.13
	FALSE	High	[R].DLNMDCIIAEIK.[A]	1xOxidation [M4]; 1xCarbamidomethyl [C6]	TRUE		3	3	1	Q14533; P78386; O43790	Q14533 [268-279]; P78386 [285-296]; O43790 [268-279]		0	1450.69	284806	Shared	High	High	2.11	51.28
	FALSE	High	[K].TSFNDIDFYITNIR.[E]		FALSE	Mmc	1	1	1	MMCAP2_0514	MMCAP2_0514 [155-168]		0	1718.84	114687		High	High	2.41	59.94
	FALSE	High	[K].YEEMQVTAGQHCDNLR.[N]	1xCarbamidomethyl [C12]	TRUE		1	1	1	Q9NSB2	Q9NSB2 [360-375]		0	1950.84	563527		High	High	4.9	35.78
	FALSE	High	[K].FASFIDK.[V]		TRUE		2	2	1	P35908; Q9NSB2	P35908 [189-195]; Q9NSB2 [176-182]		0	827.43	12890453	Shared	High	High	2.37	44.41
	FALSE	High	[RK].EQIKTLNNK.[F]		TRUE		2	2	1	P35908; Q9NSB2	P35908 [180-188]; Q9NSB2 [167-175]		1	1087.61		No Quan Values	High	High	2.04
	FALSE	High	[R].SQYEALVETNRR.[E]		TRUE		1	2	2	Q15323	Q15323 [230-241]		1	1465.74	2.21375e+06		High	High	2.63	35.93
	FALSE	High	[K].DVDAAFMNK.[S]	1xOxidation [M7]	TRUE		1	1	1	Q9NSB2	Q9NSB2 [273-281]		0	1026.46	915673		High	High	2.11	34.39
	FALSE	High	[R].FLEQQNK.[L]		TRUE		5	7	1	P15241; Q14533; P78386; Q9NSB2; O43790	P15241 [129-135]; Q14533 [126-132]; P78386 [143-149]; Q9NSB2 [185-191]; O43790 [126-132]		0	906.468	30311904	Shared	High	High	1.91	31.12
	FALSE	High	[R].LLEGEESR.[L]		TRUE		1	1	1	Q9NSB2	Q9NSB2 [468-475]		0	932.468	1.6882e+06		High	High	2.16	31.16
	FALSE	High	[K].YEEMQVTAGQHCDNLR.[N]	1xOxidation [M4]; 1xCarbamidomethyl [C12]	TRUE		1	1	1	Q9NSB2	Q9NSB2 [360-375]		0	1966.84	248002		High	High	4.21	31.35
	FALSE	High	[K].WSFLQEQK.[C]		TRUE		1	1	1	Q9NSB2	Q9NSB2 [197-204]		0	1065.54	919779		High	High	2.52	48.95
	FALSE	High	[R].VGNFSSCSAMTPQNLNR.[F]	1xCarbamidomethyl [C7]; 1xOxidation [M10]	TRUE		1	1	1	Q9NSB2	Q9NSB2 [14-30]		0	1898.85	179794		High	High	2.28	36.81
	FALSE	High	[R].TPMGGGIR.[A]		FALSE	Mmc	1	1	1	MMCAP2_0226	MMCAP2_0226 [117-124]		0	788.408	1.92811e+06		High	High	1.95	32.51
	FALSE	High	[K].MVVESVK.[K]	1xOxidation [M1]	FALSE	Mmc	1	1	1	MMCAP2_0226	MMCAP2_0226 [248-254]		0	807.428	10139538		High	High	1.97	29.29
	FALSE	High	[K].MVVESVKK.[T]		FALSE	Mmc	1	1	1	MMCAP2_0226	MMCAP2_0226 [248-255]		1	919.528	360831		High	High	1.77	29.48
	FALSE	High	[R].SIKPWDKK.[M]		FALSE	Mmc	1	1	1	MMCAP2_0226	MMCAP2_0226 [240-247]		1	1001.58	1880872		High	High	2.29	30.14
	FALSE	High	[K].MQELLDFK.[F]	1xOxidation [M1]	FALSE	Mmc	1	1	1	MMCAP2_0226	MMCAP2_0226 [321-328]		0	1039.51	3.01186e+06		High	High	3.24	47.79
	FALSE	High	[K].MVVESVKK.[T]	1xOxidation [M1]	FALSE	Mmc	1	1	1	MMCAP2_0226	MMCAP2_0226 [248-255]		1	935.523	1.29376e+06		High	High	2.68	25.36
	FALSE	High	[K].ELNHETQK.[Q]		FALSE	Mmc	1	1	2	MMCAP2_0581	MMCAP2_0581 [477-484]		0	998.49	3.44489e+06		High	High	2.89	20.65
	FALSE	High	[K].ISKTFKK.[E]		FALSE	Mmc	1	1	1	MMCAP2_0581	MMCAP2_0581 [470-476]		2	851.535	188147		High	High	1.79	23.28
	FALSE	High	[-].MISLKVEQQK.[F]	1xOxidation [M1]	FALSE	Mmc	1	1	2	MMCAP2_0581	MMCAP2_0581 [1-10]		1	1219.67	6.19085e+06		High	High	3.41	35.5
	Checked	Confidence	Annotated Sequence	Modifications	Contaminant	Marked as	# Protein Groups	# Proteins	# PSMs	Master Protein Accessions	Positions in Master Proteins	Modifications in Master Proteins	# Missed Cleavages	Theo. MH+ [Da]	Abundance: F1: Sample	Quan Info	Found in Sample: F1: Sample	Confidence (by Search Engine): Sequest HT	XCorr (by Search Engine): Sequest HT	Top Apex RT [min]
FALSE	Master Protein	MMCAP2_0645	MMCAP2_0645	FALSE	Mmc	61	18	29	18	317	35	5.68	97.12	18	2.8499e+08	18	High	1
	FALSE	High	[R].GEGYFQVNPK.[K]		FALSE	Mmc	1	1	1	MMCAP2_0226	MMCAP2_0226 [306-315]		0	1138.55	39935428		High	High	3.73	40.9
	Checked	Confidence	Annotated Sequence	Modifications	Contaminant	Marked as	# Protein Groups	# Proteins	# PSMs	Master Protein Accessions	Positions in Master Proteins	Modifications in Master Proteins	# Missed Cleavages	Theo. MH+ [Da]	Abundance: F1: Sample	Quan Info	Found in Sample: F1: Sample	Confidence (by Search Engine): Sequest HT	XCorr (by Search Engine): Sequest HT	Top Apex RT [min]
	FALSE	High	[K].RAGINTLR.[E]		FALSE	Mmc	1	1	1	MMCAP2_0645	MMCAP2_0645 [272-279]		1	900.537	1.7439e+06		High	High	2.26	30.46
	FALSE	High	[R].TPMGGGIR.[A]	1xOxidation [M3]	FALSE	Mmc	1	1	1	MMCAP2_0226	MMCAP2_0226 [117-124]		0	804.403	27297740		High	High	1.68	26.46
	FALSE	High	[R].SIKPWDK.[K]		FALSE	Mmc	1	1	1	MMCAP2_0226	MMCAP2_0226 [240-246]		0	873.483	5210472		High	High	2.03	33.9
	FALSE	High	[K].IKPSIPK.[L]		FALSE	Mmc	1	1	2	MMCAP2_0005	MMCAP2_0005 [79-85]		0	782.513	6017906		High	High	1.65	32.45
	FALSE	High	[R].DPNVIVFGEDVGTEGGVFR.[A]		FALSE	Mmc	1	1	2	MMCAP2_0226	MMCAP2_0226 [21-39]		0	2006.98	1.44211e+06		High	High	3.09	58.86
	FALSE	High	[R].ATFYGIGACLTK.[I]	1xCarbamidomethyl [C9]	FALSE	Mmc	1	1	1	MMCAP2_0475	MMCAP2_0475 [231-242]		0	1301.66	2.94184e+06		High	High	3.52	50.5
	FALSE	High	[R].IIEWDLTK.[E]		FALSE	Mmc	1	1	1	MMCAP2_0475	MMCAP2_0475 [286-293]		0	1017.56	8.1671e+06		High	High	2.62	50.63
	FALSE	High	[KR].EYQEVMNSK.[L]	1xOxidation [M6]	TRUE		4	7	1	P15241; Q14533; P78386; O43790	P15241 [391-399]; Q14533 [388-396]; P78386 [405-413]; O43790 [388-396]		0	1143.5	239721	Shared	High	High	1.8	25.7
	FALSE	High	[R].EAECVEADSGR.[L]	1xCarbamidomethyl [C4]	TRUE		4	5	1	P15241; Q14533; P78386; O43790	P15241 [168-178]; Q14533 [165-175]; P78386 [182-192]; O43790 [165-175]		0	1222.5	505444	Shared	High	High	3.11	26.54
	FALSE	High	[R].RTKEEINELNR.[VM]		TRUE		4	6	1	P15241; Q14533; P78386; O43790	P15241 [320-330]; Q14533 [317-327]; P78386 [334-344]; O43790 [317-327]		2	1401.74	613282	Shared	High	High	3.16	28.75
	FALSE	High	[R].GISCYR.[G]	1xCarbamidomethyl [C4]	TRUE		3	4	2	P15241; Q14533; O43790	P15241 [37-42]; Q14533 [34-39]; O43790 [34-39]		0	755.35	1.20154e+06	Shared	High	High	1.65	29.67
	FALSE	High	[R].RLLEGEEQR.[L]		TRUE		3	5	2	P15241; Q14533; O43790	P15241 [411-419]; Q14533 [408-416]; O43790 [408-416]		1	1129.6	1.13244e+06	Shared	High	High	2.98	29.93
	FALSE	High	[R].FLEQQNK.[L]		TRUE		5	7	1	P15241; Q14533; P78386; Q9NSB2; O43790	P15241 [129-135]; Q14533 [126-132]; P78386 [143-149]; Q9NSB2 [185-191]; O43790 [126-132]		0	906.468	30311904	Shared	High	High	1.91	31.12
	FALSE	High	[K].AQYDDIASR.[S]		TRUE		1	3	2	P15241	P15241 [283-291]		0	1038.49	2.08547e+06		High	High	2.58	33.01
	FALSE	High	[R].LTAEVENAK.[C]		TRUE		3	4	1	P15241; Q14533; O43790	P15241 [335-343]; Q14533 [332-340]; O43790 [332-340]		0	974.515	5.41663e+06	Shared	High	High	3.05	30.94
	FALSE	High	[R].LLEGEEQR.[L]		TRUE		3	5	2	P15241; Q14533; O43790	P15241 [412-419]; Q14533 [409-416]; O43790 [409-416]		0	973.495	7.10388e+06	Shared	High	High	2.68	31.09
	FALSE	High	[R].TKEEINELNR.[VM]		TRUE		4	6	4	P15241; Q14533; P78386; O43790	P15241 [321-330]; Q14533 [318-327]; P78386 [335-344]; O43790 [318-327]		1	1245.64	1.2504e+07	Shared	High	High	4.28	31.16
	FALSE	High	[KR].EYQEVMNSK.[L]		TRUE		4	7	1	P15241; Q14533; P78386; O43790	P15241 [391-399]; Q14533 [388-396]; P78386 [405-413]; O43790 [388-396]		0	1127.5	1.4203e+06	Shared	High	High	2.52	31.72
	FALSE	High	[K].EEINELNR.[VM]		TRUE		4	6	1	P15241; Q14533; P78386; O43790	P15241 [323-330]; Q14533 [320-327]; P78386 [337-344]; O43790 [320-327]		0	1016.5	1.48485e+06	Shared	High	High	2.58	33.68
	FALSE	High	[R].CCITAAPYR.[G]	2xCarbamidomethyl [C1; C2]	TRUE		3	4	1	P15241; Q14533; O43790	P15241 [28-36]; Q14533 [25-33]; O43790 [25-33]		0	1111.5	919819	Shared	High	High	2.72	36.31
	FALSE	High	[R].GLTGGFGSR.[S]		TRUE		1	1	1	P15241	P15241 [43-51]		0	851.437	4204196		High	High	2.37	37.53
	FALSE	High	[R].AEAESWYR.[S]		TRUE		4	6	1	P15241; Q14533; P78386; O43790	P15241 [294-301]; Q14533 [291-298]; P78386 [308-315]; O43790 [291-298]		0	1011.45	4419568	Shared	High	High	2.54	37.87
	FALSE	High	[R].ATAENEFVALKK.[D]		TRUE		4	5	2	P15241; P02539; Q14533; O43790	P15241 [205-216]; P02539 [61-72]; Q14533 [202-213]; O43790 [202-213]		1	1320.72	6.98093e+06	Shared	High	High	4.62	39.1
	FALSE	High	[R].FAAFIDKVR.[F]		TRUE		4	6	1	P15241; Q14533; P78386; O43790	P15241 [120-128]; Q14533 [117-125]; P78386 [134-142]; O43790 [117-125]		1	1066.6	2532980	Shared	High	High	2.34	44.36
	FALSE	High	[R].ATAENEFVALK.[K]		TRUE		4	5	1	P15241; P02539; Q14533; O43790	P15241 [205-215]; P02539 [61-71]; Q14533 [202-212]; O43790 [202-212]		0	1192.62	1.33233e+06	Shared	High	High	3.65	44.75
	FALSE	High	[R].FAAFIDK.[V]		TRUE		4	6	1	P15241; Q14533; P78386; O43790	P15241 [120-126]; Q14533 [117-123]; P78386 [134-140]; O43790 [117-123]		0	811.435	5813247	Shared	High	High	1.8	45.13
	FALSE	High	[K].LAGLEEALQK.[A]		TRUE		1	3	1	P15241	P15241 [371-380]		0	1071.6	3.32121e+06		High	High	3.54	45.26
	FALSE	High	[K].LGLDIEIATYR.[R]		TRUE		5	8	1	P15241; Q14533; P78386; Q9NSB2; O43790	P15241 [400-410]; Q14533 [397-407]; P78386 [414-424]; Q9NSB2 [456-466]; O43790 [397-407]		0	1263.69	116585	Shared	High	High	2.39	55.98
	FALSE	High	[R].SEIPLRDIEK.[L]		FALSE	Mmc	1	1	2	MMCAP2_0005	MMCAP2_0005 [242-251]		1	1199.66	1.55187e+07		High	High	3.27	40.03
	Checked	Confidence	Annotated Sequence	Modifications	Contaminant	Marked as	# Protein Groups	# Proteins	# PSMs	Master Protein Accessions	Positions in Master Proteins	Modifications in Master Proteins	# Missed Cleavages	Theo. MH+ [Da]	Abundance: F1: Sample	Quan Info	Found in Sample: F1: Sample	Confidence (by Search Engine): Sequest HT	XCorr (by Search Engine): Sequest HT	Top Apex RT [min]
	FALSE	High	[K].VRQLER.[ED]		TRUE		5	7	1	O76013; Q15323; Q14525; O76011; P02534	O76013 [111-116]; Q15323 [74-79]; Q14525 [74-79]; O76011 [116-121]; P02534 [73-78]		1	800.474	690328	Shared	High	High	2.04	24.29
	FALSE	High	[K].SNHEQEVNTLR.[C]		TRUE		1	1	2	Q15323	Q15323 [192-202]		0	1326.64	469916		High	High	2.98	28.67
	FALSE	High	[R].SQYEALVETNR.[R]		TRUE		1	2	1	Q15323	Q15323 [230-240]		0	1309.64	1.34676e+06		High	High	3.39	38.9
	FALSE	High	[KR].LAADDFR.[AITL]		TRUE		7	10	3	O76013; Q15323; Q14525; P13645; Q92764; O77727; P02534	O76013 [173-179]; Q15323 [136-142]; Q14525 [136-142]; P13645 [229-235]; Q92764 [177-183]; O77727 [184-190]; P02534 [135-141]		0	807.4	1.37787e+08	Shared	High	High	2.45	37.11
	FALSE	High	[K].ETMQFLNDR.[L]		TRUE		5	9	1	O76013; Q15323; Q14525; O76011; P02534	O76013 [95-103]; Q15323 [58-66]; Q14525 [58-66]; O76011 [100-108]; P02534 [57-65]		0	1153.53	4.028e+06	Shared	High	High	2.98	44.15
	FALSE	High	[RK].TIEELQQK.[I]		TRUE		4	8	1	Q15323; Q14525; O76011; P02534	Q15323 [109-116]; Q14525 [109-116]; O76011 [151-158]; P02534 [108-115]		0	988.531	8616629	Shared	High	High	2.42	33.22
	FALSE	High	[R].SQYEALVETNRR.[E]		TRUE		1	2	2	Q15323	Q15323 [230-241]		1	1465.74	2.21375e+06		High	High	2.63	35.93
	FALSE	High	[R].FVSTTTSCR.[T]	1xCarbamidomethyl [C8]	TRUE		1	1	1	Q9NSB2	Q9NSB2 [589-597]		0	1058.49	1.4382e+06		High	High	2.46	29.72
	FALSE	High	[R].ARLECEINTYR.[GS]	1xCarbamidomethyl [C5]	TRUE		5	7	1	Q15323; Q14525; Q92764; O76011; P02534	Q15323 [347-357]; Q14525 [347-357]; Q92764 [388-398]; O76011 [389-399]; P02534 [346-356]		1	1424.7	192879	Shared	High	High	1.64	36.26
	FALSE	High	[R].LECEINTYR.[GS]	1xCarbamidomethyl [C3]	TRUE		5	7	1	Q15323; Q14525; Q92764; O76011; P02534	Q15323 [349-357]; Q14525 [349-357]; Q92764 [390-398]; O76011 [391-399]; P02534 [348-356]		0	1197.56	3.9749e+06	Shared	High	High	2.62	36.49
	FALSE	High	[R].LASYLEK.[V]		TRUE		5	7	3	Q15323; Q14525; O77727; O76011; P02534	Q15323 [67-73]; Q14525 [67-73]; O77727 [114-120]; O76011 [109-115]; P02534 [66-72]		0	823.456	1.15485e+07	Shared	High	High	2.41	36.75
	FALSE	High	[K].ETMQFLNDR.[L]	1xOxidation [M3]	TRUE		5	9	1	O76013; Q15323; Q14525; O76011; P02534	O76013 [95-103]; Q15323 [58-66]; Q14525 [58-66]; O76011 [100-108]; P02534 [57-65]		0	1169.53	1.57483e+06	Shared	High	High	2.54	36.94
	FALSE	High	[R].QLVESDINGLRR.[I]		TRUE		3	4	2	Q15323; Q92764; P02534	Q15323 [153-164]; Q92764 [194-205]; P02534 [152-163]		1	1399.77	2.55409e+06	Shared	High	High	2.62	39.12
	Checked	Confidence	Annotated Sequence	Modifications	Contaminant	Marked as	# Protein Groups	# Proteins	# PSMs	Master Protein Accessions	Positions in Master Proteins	Modifications in Master Proteins	# Missed Cleavages	Theo. MH+ [Da]	Abundance: F1: Sample	Quan Info	Found in Sample: F1: Sample	Confidence (by Search Engine): Sequest HT	XCorr (by Search Engine): Sequest HT	Top Apex RT [min]
	FALSE	High	[K].YQTELSLR.[Q]		TRUE		1	1	1	Q15323	Q15323 [145-152]		0	1009.53	531851		High	High	2.07	41.22
	FALSE	High	[R].DSLENTLTESEAR.[Y]		TRUE		1	3	1	Q15323	Q15323 [294-306]		0	1464.68	2846576		High	High	3.88	42.04
	FALSE	High	[R].QLVESDINGLR.[R]		TRUE		3	4	1	Q15323; Q92764; P02534	Q15323 [153-163]; Q92764 [194-204]; P02534 [152-162]		0	1243.66	379712	Shared	High	High	2.76	43.12
	FALSE	High	[R].EVEQWFTTQTEELNK.[Q]		TRUE		1	1	1	Q15323	Q15323 [242-256]		0	1881.89	582856		High	High	4.72	50.5
	FALSE	High	[R].QNQEYQVLLDVR.[A]		TRUE		5	8	2	Q15323; Q14525; Q92764; O76011; P02534	Q15323 [335-346]; Q14525 [335-346]; Q92764 [376-387]; O76011 [377-388]; P02534 [334-345]		0	1504.78	2.94428e+06	Shared	High	High	3.84	50.57
	FALSE	High	[R].TVNALEIELQAQHNLR.[DY]		TRUE		3	4	2	Q15323; Q14525; O76011	Q15323 [278-293]; Q14525 [278-293]; O76011 [320-335]		0	1848.99	815296	Shared	High	High	4.82	49.02
	FALSE	High	[R].DNAELENLIR.[E]		TRUE		2	3	1	Q15323; Q14525	Q15323 [80-89]; Q14525 [80-89]		0	1186.61	1.8627e+06	Shared	High	High	3.43	50.03
	FALSE	High	[K].QVVSSSEQLQSYQAEIIELR.[R]		TRUE		2	3	1	Q15323; Q14525	Q15323 [257-276]; Q14525 [257-276]		0	2307.18		No Quan Values	High	High	3.96
	FALSE	High	[KR].EYQEVMNSK.[L]	1xOxidation [M6]	TRUE		4	7	1	P15241; Q14533; P78386; O43790	P15241 [391-399]; Q14533 [388-396]; P78386 [405-413]; O43790 [388-396]		0	1143.5	239721	Shared	High	High	1.8	25.7
	Checked	Confidence	Annotated Sequence	Modifications	Contaminant	Marked as	# Protein Groups	# Proteins	# PSMs	Master Protein Accessions	Positions in Master Proteins	Modifications in Master Proteins	# Missed Cleavages	Theo. MH+ [Da]	Abundance: F1: Sample	Quan Info	Found in Sample: F1: Sample	Confidence (by Search Engine): Sequest HT	XCorr (by Search Engine): Sequest HT	Top Apex RT [min]
	FALSE	High	[K].VRQLER.[ED]		TRUE		5	7	1	O76013; Q15323; Q14525; O76011; P02534	O76013 [111-116]; Q15323 [74-79]; Q14525 [74-79]; O76011 [116-121]; P02534 [73-78]		1	800.474	690328	Shared	High	High	2.04	24.29
	FALSE	High	[R].SQYEALVETNR.[R]		TRUE		1	2	1	Q15323	Q15323 [230-240]		0	1309.64	1.34676e+06		High	High	3.39	38.9
	FALSE	High	[K].ETMQFLNDR.[L]		TRUE		5	9	1	O76013; Q15323; Q14525; O76011; P02534	O76013 [95-103]; Q15323 [58-66]; Q14525 [58-66]; O76011 [100-108]; P02534 [57-65]		0	1153.53	4.028e+06	Shared	High	High	2.98	44.15
	FALSE	High	[K].LASDDFR.[TS]		TRUE		1	3	1	O76011	O76011 [178-184]		0	823.394	2260398		High	High	2.1	34.32
	FALSE	High	[RK].TIEELQQK.[I]		TRUE		4	8	1	Q15323; Q14525; O76011; P02534	Q15323 [109-116]; Q14525 [109-116]; O76011 [151-158]; P02534 [108-115]		0	988.531	8616629	Shared	High	High	2.42	33.22
	FALSE	High	[R].EVEQWFATQTEELNK.[Q]		TRUE		2	3	3	Q14525; O76011	Q14525 [242-256]; O76011 [284-298]		0	1851.88	678903	Shared	High	High	4.93	50.96
	FALSE	High	[R].SLLESEDCK.[L]	1xCarbamidomethyl [C8]	TRUE		2	3	1	Q14525; O76011	Q14525 [358-366]; O76011 [400-408]		0	1080.49	1.30846e+06	Shared	High	High	2.23	35.92
	FALSE	High	[R].LRSEIDNVKK.[Q]		TRUE		1	1	2	P04264	P04264 [408-417]		2	1201.69	2.26228e+07		High	High	4.79	27.78
	FALSE	High	[R].ARLECEINTYR.[GS]	1xCarbamidomethyl [C5]	TRUE		5	7	1	Q15323; Q14525; Q92764; O76011; P02534	Q15323 [347-357]; Q14525 [347-357]; Q92764 [388-398]; O76011 [389-399]; P02534 [346-356]		1	1424.7	192879	Shared	High	High	1.64	36.26
	FALSE	High	[R].LECEINTYR.[GS]	1xCarbamidomethyl [C3]	TRUE		5	7	1	Q15323; Q14525; Q92764; O76011; P02534	Q15323 [349-357]; Q14525 [349-357]; Q92764 [390-398]; O76011 [391-399]; P02534 [348-356]		0	1197.56	3.9749e+06	Shared	High	High	2.62	36.49
	FALSE	High	[R].LASYLEK.[V]		TRUE		5	7	3	Q15323; Q14525; O77727; O76011; P02534	Q15323 [67-73]; Q14525 [67-73]; O77727 [114-120]; O76011 [109-115]; P02534 [66-72]		0	823.456	1.15485e+07	Shared	High	High	2.41	36.75
	FALSE	High	[K].ETMQFLNDR.[L]	1xOxidation [M3]	TRUE		5	9	1	O76013; Q15323; Q14525; O76011; P02534	O76013 [95-103]; Q15323 [58-66]; Q14525 [58-66]; O76011 [100-108]; P02534 [57-65]		0	1169.53	1.57483e+06	Shared	High	High	2.54	36.94
	FALSE	High	[R].QLVESDINGLRR.[I]		TRUE		3	4	2	Q15323; Q92764; P02534	Q15323 [153-164]; Q92764 [194-205]; P02534 [152-163]		1	1399.77	2.55409e+06	Shared	High	High	2.62	39.12
	FALSE	High	[R].LVVQIDNAK.[L]		TRUE		3	5	1	Q15323; Q14525; P02534	Q15323 [127-135]; Q14525 [127-135]; P02534 [126-134]		0	999.583	7588400	Shared	High	High	2.87	40.62
	FALSE	High	[R].DSLENTLTESEAR.[Y]		TRUE		1	3	1	Q15323	Q15323 [294-306]		0	1464.68	2846576		High	High	3.88	42.04
	FALSE	High	[R].QLVESDINGLR.[R]		TRUE		3	4	1	Q15323; Q92764; P02534	Q15323 [153-163]; Q92764 [194-204]; P02534 [152-162]		0	1243.66	379712	Shared	High	High	2.76	43.12
	FALSE	High	[R].QNQEYQVLLDVR.[A]		TRUE		5	8	2	Q15323; Q14525; Q92764; O76011; P02534	Q15323 [335-346]; Q14525 [335-346]; Q92764 [376-387]; O76011 [377-388]; P02534 [334-345]		0	1504.78	2.94428e+06	Shared	High	High	3.84	50.57
	FALSE	High	[R].TVNALEIELQAQHNLR.[DY]		TRUE		3	4	2	Q15323; Q14525; O76011	Q15323 [278-293]; Q14525 [278-293]; O76011 [320-335]		0	1848.99	815296	Shared	High	High	4.82	49.02
	FALSE	High	[R].DNAELENLIR.[E]		TRUE		2	3	1	Q15323; Q14525	Q15323 [80-89]; Q14525 [80-89]		0	1186.61	1.8627e+06	Shared	High	High	3.43	50.03
	FALSE	High	[K].QVVSSSEQLQSYQAEIIELR.[R]		TRUE		2	3	1	Q15323; Q14525	Q15323 [257-276]; Q14525 [257-276]		0	2307.18		No Quan Values	High	High	3.96
	FALSE	High	[K].KYEEEVALR.[A]		TRUE		1	3	1	P78386	P78386 [210-218]		1	1136.59	2.42853e+06		High	High	3.35	34.45
	Checked	Confidence	Annotated Sequence	Modifications	Contaminant	Marked as	# Protein Groups	# Proteins	# PSMs	Master Protein Accessions	Positions in Master Proteins	Modifications in Master Proteins	# Missed Cleavages	Theo. MH+ [Da]	Abundance: F1: Sample	Quan Info	Found in Sample: F1: Sample	Confidence (by Search Engine): Sequest HT	XCorr (by Search Engine): Sequest HT	Top Apex RT [min]
	FALSE	High	[R].YSLENTLTESEAR.[Y]		TRUE		1	1	1	Q14525	Q14525 [294-306]		0	1512.72		No Quan Values	High	High	4
	FALSE	High	[K].VRQLER.[ED]		TRUE		5	7	1	O76013; Q15323; Q14525; O76011; P02534	O76013 [111-116]; Q15323 [74-79]; Q14525 [74-79]; O76011 [116-121]; P02534 [73-78]		1	800.474	690328	Shared	High	High	2.04	24.29
	FALSE	High	[K].YQTEQSLR.[QL]		TRUE		2	2	1	Q14525; O76011	Q14525 [145-152]; O76011 [187-194]		0	1024.51	767360	Shared	High	High	2.24	29.86
	FALSE	High	[KR].LAADDFR.[AITL]		TRUE		7	10	3	O76013; Q15323; Q14525; P13645; Q92764; O77727; P02534	O76013 [173-179]; Q15323 [136-142]; Q14525 [136-142]; P13645 [229-235]; Q92764 [177-183]; O77727 [184-190]; P02534 [135-141]		0	807.4	1.37787e+08	Shared	High	High	2.45	37.11
	FALSE	High	[K].ETMQFLNDR.[L]		TRUE		5	9	1	O76013; Q15323; Q14525; O76011; P02534	O76013 [95-103]; Q15323 [58-66]; Q14525 [58-66]; O76011 [100-108]; P02534 [57-65]		0	1153.53	4.028e+06	Shared	High	High	2.98	44.15
	FALSE	High	[RK].TIEELQQK.[I]		TRUE		4	8	1	Q15323; Q14525; O76011; P02534	Q15323 [109-116]; Q14525 [109-116]; O76011 [151-158]; P02534 [108-115]		0	988.531	8616629	Shared	High	High	2.42	33.22
	FALSE	High	[R].EVEQWFATQTEELNK.[Q]		TRUE		2	3	3	Q14525; O76011	Q14525 [242-256]; O76011 [284-298]		0	1851.88	678903	Shared	High	High	4.93	50.96
	FALSE	High	[R].SLLESEDCK.[L]	1xCarbamidomethyl [C8]	TRUE		2	3	1	Q14525; O76011	Q14525 [358-366]; O76011 [400-408]		0	1080.49	1.30846e+06	Shared	High	High	2.23	35.92
	FALSE	High	[R].ARLECEINTYR.[GS]	1xCarbamidomethyl [C5]	TRUE		5	7	1	Q15323; Q14525; Q92764; O76011; P02534	Q15323 [347-357]; Q14525 [347-357]; Q92764 [388-398]; O76011 [389-399]; P02534 [346-356]		1	1424.7	192879	Shared	High	High	1.64	36.26
	FALSE	High	[R].NQYEALVETNRR.[E]		TRUE		1	1	1	Q14525	Q14525 [230-241]		1	1492.75	645466		High	High	2.95	36.48
	FALSE	High	[R].LECEINTYR.[GS]	1xCarbamidomethyl [C3]	TRUE		5	7	1	Q15323; Q14525; Q92764; O76011; P02534	Q15323 [349-357]; Q14525 [349-357]; Q92764 [390-398]; O76011 [391-399]; P02534 [348-356]		0	1197.56	3.9749e+06	Shared	High	High	2.62	36.49
	FALSE	High	[R].LASYLEK.[V]		TRUE		5	7	3	Q15323; Q14525; O77727; O76011; P02534	Q15323 [67-73]; Q14525 [67-73]; O77727 [114-120]; O76011 [109-115]; P02534 [66-72]		0	823.456	1.15485e+07	Shared	High	High	2.41	36.75
	FALSE	High	[K].ETMQFLNDR.[L]	1xOxidation [M3]	TRUE		5	9	1	O76013; Q15323; Q14525; O76011; P02534	O76013 [95-103]; Q15323 [58-66]; Q14525 [58-66]; O76011 [100-108]; P02534 [57-65]		0	1169.53	1.57483e+06	Shared	High	High	2.54	36.94
	FALSE	High	[R].NQYEALVETNR.[R]		TRUE		1	1	1	Q14525	Q14525 [230-240]		0	1336.65	458042		High	High	3.18	39.39
	FALSE	High	[R].LVVQIDNAK.[L]		TRUE		3	5	1	Q15323; Q14525; P02534	Q15323 [127-135]; Q14525 [127-135]; P02534 [126-134]		0	999.583	7588400	Shared	High	High	2.87	40.62
	FALSE	High	[R].QNQEYQVLLDVR.[A]		TRUE		5	8	2	Q15323; Q14525; Q92764; O76011; P02534	Q15323 [335-346]; Q14525 [335-346]; Q92764 [376-387]; O76011 [377-388]; P02534 [334-345]		0	1504.78	2.94428e+06	Shared	High	High	3.84	50.57
	FALSE	High	[R].TVNALEIELQAQHNLR.[DY]		TRUE		3	4	2	Q15323; Q14525; O76011	Q15323 [278-293]; Q14525 [278-293]; O76011 [320-335]		0	1848.99	815296	Shared	High	High	4.82	49.02
	FALSE	High	[R].DNAELENLIR.[E]		TRUE		2	3	1	Q15323; Q14525	Q15323 [80-89]; Q14525 [80-89]		0	1186.61	1.8627e+06	Shared	High	High	3.43	50.03
	FALSE	High	[K].QVVSSSEQLQSYQAEIIELR.[R]		TRUE		2	3	1	Q15323; Q14525	Q15323 [257-276]; Q14525 [257-276]		0	2307.18		No Quan Values	High	High	3.96
	FALSE	High	[K].LEAAVAEAEQQGEAALSDAR.[C]		TRUE		1	1	1	P78386	P78386 [363-382]		0	2028.98	246779		High	High	4.91	48.56
	Checked	Confidence	Annotated Sequence	Modifications	Contaminant	Marked as	# Protein Groups	# Proteins	# PSMs	Master Protein Accessions	Positions in Master Proteins	Modifications in Master Proteins	# Missed Cleavages	Theo. MH+ [Da]	Abundance: F1: Sample	Quan Info	Found in Sample: F1: Sample	Confidence (by Search Engine): Sequest HT	XCorr (by Search Engine): Sequest HT	Top Apex RT [min]
	FALSE	High	[R].HGETLRR.[T]		TRUE		4	6	1	P15241; Q14533; P78386; O43790	P15241 [314-320]; Q14533 [311-317]; P78386 [328-334]; O43790 [311-317]		1	868.475	613158	Shared	High	High	2.04	21.86
	FALSE	High	[R].LNSPLIK.[I]		FALSE	Mmc	1	1	5	MMCAP2_0581	MMCAP2_0581 [336-342]		0	784.493	2.42915e+09		High	High	2.81	40.9
	FALSE	High	[KR].EYQEVMNSK.[L]	1xOxidation [M6]	TRUE		4	7	1	P15241; Q14533; P78386; O43790	P15241 [391-399]; Q14533 [388-396]; P78386 [405-413]; O43790 [388-396]		0	1143.5	239721	Shared	High	High	1.8	25.7
	FALSE	High	[R].RTKEEINELNR.[VM]		TRUE		4	6	1	P15241; Q14533; P78386; O43790	P15241 [320-330]; Q14533 [317-327]; P78386 [334-344]; O43790 [317-327]		2	1401.74	613282	Shared	High	High	3.16	28.75
	FALSE	High	[K].WQFYQNQR.[C]		TRUE		1	2	1	P78386	P78386 [155-162]		0	1169.55	510819		High	High	2.09	43.07
	FALSE	High	[R].RLLEGEEQR.[L]		TRUE		3	5	2	P15241; Q14533; O43790	P15241 [411-419]; Q14533 [408-416]; O43790 [408-416]		1	1129.6	1.13244e+06	Shared	High	High	2.98	29.93
	FALSE	High	[R].FLEQQNK.[L]		TRUE		5	7	1	P15241; Q14533; P78386; Q9NSB2; O43790	P15241 [129-135]; Q14533 [126-132]; P78386 [143-149]; Q9NSB2 [185-191]; O43790 [126-132]		0	906.468	30311904	Shared	High	High	1.91	31.12
	FALSE	High	[K].AQYDDIASR.[S]		TRUE		1	3	2	P15241	P15241 [283-291]		0	1038.49	2.08547e+06		High	High	2.58	33.01
	FALSE	High	[R].LLEGEEQR.[L]		TRUE		3	5	2	P15241; Q14533; O43790	P15241 [412-419]; Q14533 [409-416]; O43790 [409-416]		0	973.495	7.10388e+06	Shared	High	High	2.68	31.09
	FALSE	High	[R].TKEEINELNR.[VM]		TRUE		4	6	4	P15241; Q14533; P78386; O43790	P15241 [321-330]; Q14533 [318-327]; P78386 [335-344]; O43790 [318-327]		1	1245.64	1.2504e+07	Shared	High	High	4.28	31.16
	FALSE	High	[KR].EYQEVMNSK.[L]		TRUE		4	7	1	P15241; Q14533; P78386; O43790	P15241 [391-399]; Q14533 [388-396]; P78386 [405-413]; O43790 [388-396]		0	1127.5	1.4203e+06	Shared	High	High	2.52	31.72
	FALSE	High	[K].EEINELNR.[VM]		TRUE		4	6	1	P15241; Q14533; P78386; O43790	P15241 [323-330]; Q14533 [320-327]; P78386 [337-344]; O43790 [320-327]		0	1016.5	1.48485e+06	Shared	High	High	2.58	33.68
	FALSE	High	[K].KYEEEVALR.[A]		TRUE		1	3	1	P78386	P78386 [210-218]		1	1136.59	2.42853e+06		High	High	3.35	34.45
	FALSE	High	[R].LTAEIENAK.[C]		TRUE		1	2	1	P78386	P78386 [349-357]		0	988.531	2.83359e+06		High	High	2.82	34.31
	FALSE	High	[R].AEAESWYR.[S]		TRUE		4	6	1	P15241; Q14533; P78386; O43790	P15241 [294-301]; Q14533 [291-298]; P78386 [308-315]; O43790 [291-298]		0	1011.45	4419568	Shared	High	High	2.54	37.87
	FALSE	High	[R].GLTGFGSR.[S]		TRUE		1	2	1	P78386	P78386 [47-54]		0	794.416	2.49053e+06		High	High	2.18	38.3
	FALSE	High	[R].FAAFIDKVR.[F]		TRUE		4	6	1	P15241; Q14533; P78386; O43790	P15241 [120-128]; Q14533 [117-125]; P78386 [134-142]; O43790 [117-125]		1	1066.6	2532980	Shared	High	High	2.34	44.36
	FALSE	High	[R].ATAENEFVVLK.[K]		TRUE		1	2	1	P78386	P78386 [219-229]		0	1220.65	757957		High	High	3.03	47.69
	FALSE	High	[R].FAAFIDK.[V]		TRUE		4	6	1	P15241; Q14533; P78386; O43790	P15241 [120-126]; Q14533 [117-123]; P78386 [134-140]; O43790 [117-123]		0	811.435	5813247	Shared	High	High	1.8	45.13
	FALSE	High	[K].LAGLEEALQK.[A]		TRUE		1	3	1	P15241	P15241 [371-380]		0	1071.6	3.32121e+06		High	High	3.54	45.26
	FALSE	High	[K].LGLDIEIATYR.[R]		TRUE		5	8	1	P15241; Q14533; P78386; Q9NSB2; O43790	P15241 [400-410]; Q14533 [397-407]; P78386 [414-424]; Q9NSB2 [456-466]; O43790 [397-407]		0	1263.69	116585	Shared	High	High	2.39	55.98
FALSE	Master Protein	P02534	Keratin, type I microfibrillar 48 kDa, component 8C-1 OS=Ovis aries OX=9940 PE=1 SV=2	TRUE		36	20	29	6	412	46.6	4.81	69.78	20	7.03489e+06	6	High	1
	Checked	Confidence	Annotated Sequence	Modifications	Contaminant	Marked as	# Protein Groups	# Proteins	# PSMs	Master Protein Accessions	Positions in Master Proteins	Modifications in Master Proteins	# Missed Cleavages	Theo. MH+ [Da]	Abundance: F1: Sample	Quan Info	Found in Sample: F1: Sample	Confidence (by Search Engine): Sequest HT	XCorr (by Search Engine): Sequest HT	Top Apex RT [min]
	FALSE	High	[K].VRQLER.[ED]		TRUE		5	7	1	O76013; Q15323; Q14525; O76011; P02534	O76013 [111-116]; Q15323 [74-79]; Q14525 [74-79]; O76011 [116-121]; P02534 [73-78]		1	800.474	690328	Shared	High	High	2.04	24.29
	FALSE	High	[R].ENAELESR.[I]		TRUE		2	2	1	O76013; P02534	O76013 [117-124]; P02534 [79-86]		0	947.443	657895	Shared	High	High	2.21	27.42
	FALSE	High	[KR].LAADDFR.[AITL]		TRUE		7	10	3	O76013; Q15323; Q14525; P13645; Q92764; O77727; P02534	O76013 [173-179]; Q15323 [136-142]; Q14525 [136-142]; P13645 [229-235]; Q92764 [177-183]; O77727 [184-190]; P02534 [135-141]		0	807.4	1.37787e+08	Shared	High	High	2.45	37.11
	FALSE	High	[K].VRQLERENAELESR.[I]		TRUE		2	2	1	O76013; P02534	O76013 [111-124]; P02534 [73-86]		2	1728.9	343929	Shared	High	High	2.08	30.32
	FALSE	High	[K].ETMQFLNDR.[L]		TRUE		5	9	1	O76013; Q15323; Q14525; O76011; P02534	O76013 [95-103]; Q15323 [58-66]; Q14525 [58-66]; O76011 [100-108]; P02534 [57-65]		0	1153.53	4.028e+06	Shared	High	High	2.98	44.15
	FALSE	High	[R].QLERENAELESR.[I]		TRUE		2	2	2	O76013; P02534	O76013 [113-124]; P02534 [75-86]		1	1473.73	3.90608e+06	Shared	High	High	3.25	30.47
	FALSE	High	[RK].TIEELQQK.[I]		TRUE		4	8	1	Q15323; Q14525; O76011; P02534	Q15323 [109-116]; Q14525 [109-116]; O76011 [151-158]; P02534 [108-115]		0	988.531	8616629	Shared	High	High	2.42	33.22
	FALSE	High	[R].AQYEALVETNRR.[D]		TRUE		1	2	2	P02534	P02534 [229-240]		1	1449.74	4.66103e+06		High	High	2.92	36.31
	FALSE	High	[R].ARLECEINTYR.[GS]	1xCarbamidomethyl [C5]	TRUE		5	7	1	Q15323; Q14525; Q92764; O76011; P02534	Q15323 [347-357]; Q14525 [347-357]; Q92764 [388-398]; O76011 [389-399]; P02534 [346-356]		1	1424.7	192879	Shared	High	High	1.64	36.26
	FALSE	High	[R].LECEINTYR.[GS]	1xCarbamidomethyl [C3]	TRUE		5	7	1	Q15323; Q14525; Q92764; O76011; P02534	Q15323 [349-357]; Q14525 [349-357]; Q92764 [390-398]; O76011 [391-399]; P02534 [348-356]		0	1197.56	3.9749e+06	Shared	High	High	2.62	36.49
	FALSE	High	[R].LASYLEK.[V]		TRUE		5	7	3	Q15323; Q14525; O77727; O76011; P02534	Q15323 [67-73]; Q14525 [67-73]; O77727 [114-120]; O76011 [109-115]; P02534 [66-72]		0	823.456	1.15485e+07	Shared	High	High	2.41	36.75
	FALSE	High	[K].ETMQFLNDR.[L]	1xOxidation [M3]	TRUE		5	9	1	O76013; Q15323; Q14525; O76011; P02534	O76013 [95-103]; Q15323 [58-66]; Q14525 [58-66]; O76011 [100-108]; P02534 [57-65]		0	1169.53	1.57483e+06	Shared	High	High	2.54	36.94
	FALSE	High	[R].TKYETELGLR.[Q]		TRUE		1	1	1	P02534	P02534 [142-151]		1	1209.65	214265		High	High	2.04	38.35
	FALSE	High	[R].QLVESDINGLRR.[I]		TRUE		3	4	2	Q15323; Q92764; P02534	Q15323 [153-164]; Q92764 [194-205]; P02534 [152-163]		1	1399.77	2.55409e+06	Shared	High	High	2.62	39.12
	FALSE	High	[R].AQYEALVETNR.[R]		TRUE		1	2	1	P02534	P02534 [229-239]		0	1293.64	330658		High	High	3	39.32
	FALSE	High	[R].LVVQIDNAK.[L]		TRUE		3	5	1	Q15323; Q14525; P02534	Q15323 [127-135]; Q14525 [127-135]; P02534 [126-134]		0	999.583	7588400	Shared	High	High	2.87	40.62
	FALSE	High	[R].QLVESDINGLR.[R]		TRUE		3	4	1	Q15323; Q92764; P02534	Q15323 [153-163]; Q92764 [194-204]; P02534 [152-162]		0	1243.66	379712	Shared	High	High	2.76	43.12
	FALSE	High	[R].DSLENTLTETEAR.[Y]		TRUE		1	2	1	P02534	P02534 [293-305]		0	1478.7	166217		High	High	2.9	43.14
	FALSE	High	[R].TVNALEVELQAQHNLR.[D]		TRUE		1	2	1	P02534	P02534 [277-292]		0	1834.98	240055		High	High	4.82	47.3
	FALSE	High	[R].QNQEYQVLLDVR.[A]		TRUE		5	8	2	Q15323; Q14525; Q92764; O76011; P02534	Q15323 [335-346]; Q14525 [335-346]; Q92764 [376-387]; O76011 [377-388]; P02534 [334-345]		0	1504.78	2.94428e+06	Shared	High	High	3.84	50.57
	FALSE	High	[R].DVEEWYIR.[Q]		TRUE		1	2	1	P02534	P02534 [241-248]		0	1109.53	1.42266e+06		High	High	2.08	49.47
	FALSE	High	[R].IIMVTHNMDQVLR.[I]	1xOxidation [M]	FALSE	Mmc	1	1	3	MMCAP2_0642	MMCAP2_0642 [218-230]		0	1585.82	2.51824e+06		High	High	3.97	41.16
	FALSE	High	[K].LVQLPEDYVKR.[S]		FALSE	Mmc	1	1	1	MMCAP2_0642	MMCAP2_0642 [150-160]		1	1359.76	532669		High	High	3.56	42.84
	FALSE	High	[K].ALNNTSLTFK.[K]		FALSE	Mmc	1	1	1	MMCAP2_0642	MMCAP2_0642 [40-49]		0	1108.6	7686541		High	High	3.44	43.2
	FALSE	High	[K].QEAYNKVPELLK.[L]		FALSE	Mmc	1	1	3	MMCAP2_0642	MMCAP2_0642 [138-149]		1	1431.78	3.96192e+06		High	High	4.39	43.48
	FALSE	High	[K].LVQLPEDYVK.[R]		FALSE	Mmc	1	1	1	MMCAP2_0642	MMCAP2_0642 [150-159]		0	1203.66	34533444		High	High	2.44	47.1
	FALSE	High	[K].DIAFGPVNLGENKQEAYNK.[V]		FALSE	Mmc	1	1	1	MMCAP2_0642	MMCAP2_0642 [125-143]		1	2107.05		No Quan Values	High	High	5.17
	FALSE	High	[K].DIILDNVSYTYAK.[K]		FALSE	Mmc	1	1	2	MMCAP2_0642	MMCAP2_0642 [20-32]		0	1514.77	8.37691e+06		High	High	3.79	51.02
	FALSE	High	[K].DIAFGPVNLGENK.[Q]		FALSE	Mmc	1	1	1	MMCAP2_0642	MMCAP2_0642 [125-137]		0	1373.71	10813837		High	High	3.56	53.41
	FALSE	High	[K].DIDFSKDIILDNVSYTYAK.[K]		FALSE	Mmc	1	1	1	MMCAP2_0642	MMCAP2_0642 [14-32]		1	2220.11	61484.9		High	High	3.02	56.77
	FALSE	High	[R].VALAGIIAMDGNTLVLDEPTGGLDPK.[G]	1xOxidation [M9]	FALSE	Mmc	1	1	2	MMCAP2_0642	MMCAP2_0642 [173-198]		0	2596.35	340301		High	High	3.44	60.52
FALSE	Master Protein	MMCAP2_0514	MMCAP2_0514	FALSE	Mmc	52	21	28	21	358	40.7	9.39	94.06	21	4.19467e+07	20	High	1
	Checked	Confidence	Annotated Sequence	Modifications	Contaminant	Marked as	# Protein Groups	# Proteins	# PSMs	Master Protein Accessions	Positions in Master Proteins	Modifications in Master Proteins	# Missed Cleavages	Theo. MH+ [Da]	Abundance: F1: Sample	Quan Info	Found in Sample: F1: Sample	Confidence (by Search Engine): Sequest HT	XCorr (by Search Engine): Sequest HT	Top Apex RT [min]
	FALSE	High	[K].QETDLSK.[I]		FALSE	Mmc	1	1	1	MMCAP2_0514	MMCAP2_0514 [41-47]		0	820.405	180503		High	High	1.65	25.04
	FALSE	High	[K].SITNKPVEPK.[T]		FALSE	Mmc	1	1	2	MMCAP2_0514	MMCAP2_0514 [266-275]		0	1112.63	1.7249e+06		High	High	2.37	28.18
	FALSE	High	[K].KSEDKNNNNFIK.[N]		FALSE	Mmc	1	1	1	MMCAP2_0514	MMCAP2_0514 [292-303]		2	1450.73	895900		High	High	4.46	28.59
	FALSE	High	[K].SEDKNNNNFIK.[N]		FALSE	Mmc	1	1	1	MMCAP2_0514	MMCAP2_0514 [293-303]		1	1322.63		No Quan Values	High	High	1.7
	FALSE	High	[K].DTYSSLK.[N]		FALSE	Mmc	1	1	1	MMCAP2_0514	MMCAP2_0514 [222-228]		0	813.399	3833933		High	High	2.08	31.8
	FALSE	High	[K].NNNNFIK.[N]		FALSE	Mmc	1	1	1	MMCAP2_0514	MMCAP2_0514 [297-303]		0	863.437	2.6259e+06		High	High	2.71	33.9
	FALSE	High	[R].IDVLITPK.[N]		FALSE	Mmc	1	1	1	MMCAP2_0514	MMCAP2_0514 [95-102]		0	898.561	1113636		High	High	2.94	47.53
	FALSE	High	[R].IGDFFGEAFLK.[F]		FALSE	Mmc	1	1	1	MMCAP2_0514	MMCAP2_0514 [179-189]		0	1243.64	547079		High	High	2.5	61.24
	FALSE	High	[K].TTIIDSNSTNLK.[T]		FALSE	Mmc	1	1	2	MMCAP2_0514	MMCAP2_0514 [276-287]		0	1306.68	9.10098e+06		High	High	3.16	38.73
	FALSE	High	[K].LDITIDQEK.[R]		FALSE	Mmc	1	1	1	MMCAP2_0514	MMCAP2_0514 [232-240]		0	1074.57	3.00479e+06		High	High	3.26	42.83
	FALSE	High	[K].QAIEMYDVVK.[L]	1xOxidation [M5]	FALSE	Mmc	1	1	1	MMCAP2_0505	MMCAP2_0505 [273-282]		0	1211.6	271569		High	High	2.88	39.87
	FALSE	High	[K].LLQDSDPMITPK.[T]	1xOxidation [M8]	FALSE	Mmc	1	1	1	MMCAP2_0505	MMCAP2_0505 [283-294]		0	1373.7	330616		High	High	2.18	40.03
	FALSE	High	[R].QLVESDINGLRR.[I]		TRUE		3	4	2	Q15323; Q92764; P02534	Q15323 [153-164]; Q92764 [194-205]; P02534 [152-163]		1	1399.77	2.55409e+06	Shared	High	High	2.62	39.12
	FALSE	High	[R].QLVESDINGLR.[R]		TRUE		3	4	1	Q15323; Q92764; P02534	Q15323 [153-163]; Q92764 [194-204]; P02534 [152-162]		0	1243.66	379712	Shared	High	High	2.76	43.12
	FALSE	High	[R].QNQEYQVLLDVR.[A]		TRUE		5	8	2	Q15323; Q14525; Q92764; O76011; P02534	Q15323 [335-346]; Q14525 [335-346]; Q92764 [376-387]; O76011 [377-388]; P02534 [334-345]		0	1504.78	2.94428e+06	Shared	High	High	3.84	50.57
	FALSE	High	[R].ALEEANADLEVK.[I]		TRUE		1	1	1	O77727	O77727 [123-134]		0	1301.66	15411019		High	High	3.57	39.87
	Checked	Confidence	Annotated Sequence	Modifications	Contaminant	Marked as	# Protein Groups	# Proteins	# PSMs	Master Protein Accessions	Positions in Master Proteins	Modifications in Master Proteins	# Missed Cleavages	Theo. MH+ [Da]	Abundance: F1: Sample	Quan Info	Found in Sample: F1: Sample	Confidence (by Search Engine): Sequest HT	XCorr (by Search Engine): Sequest HT	Top Apex RT [min]
	FALSE	High	[R].RLYEEEIR.[VI]		TRUE		3	4	3	P02539; P78386; O43790	P02539 [100-107]; P78386 [258-265]; O43790 [241-248]		1	1107.58	4.61695e+06	Shared	High	High	2.59	34.02
	FALSE	High	[R].RYEEEVALR.[A]		TRUE		1	1	1	P02539	P02539 [52-60]		1	1164.6	990008		High	High	2.9	34.75
	FALSE	High	[R].LYEEEIR.[VI]		TRUE		3	4	2	P02539; P78386; O43790	P02539 [101-107]; P78386 [259-265]; O43790 [242-248]		0	951.478	9.2392e+06	Shared	High	High	2.3	36.27
	FALSE	High	[R].ATAENEFVALKK.[D]		TRUE		4	5	2	P15241; P02539; Q14533; O43790	P15241 [205-216]; P02539 [61-72]; Q14533 [202-213]; O43790 [202-213]		1	1320.72	6.98093e+06	Shared	High	High	4.62	39.1
	FALSE	High	[R].ATAENEFVALK.[K]		TRUE		4	5	1	P15241; P02539; Q14533; O43790	P15241 [205-215]; P02539 [61-71]; Q14533 [202-212]; O43790 [202-212]		0	1192.62	1.33233e+06	Shared	High	High	3.65	44.75
	FALSE	High	[K].MFLIYK.[T]		FALSE	Mmc	1	1	1	MMCAP2_0255	MMCAP2_0255 [14-19]		0	814.453	1.34338e+06		High	High	1.8	51.79
	FALSE	High	[K].SGILTDSEISPFK.[R]		FALSE	Mmc	1	1	3	MMCAP2_0255	MMCAP2_0255 [320-332]		0	1393.72	1.01737e+07		High	High	3.26	52.95
FALSE	Master Protein	MMCAP2_0708	MMCAP2_0708	FALSE	Mmc	29	18	21	18	487	54.7	8.88	62.84	18	5.2036e+07	18	High	1
	Checked	Confidence	Annotated Sequence	Modifications	Contaminant	Marked as	# Protein Groups	# Proteins	# PSMs	Master Protein Accessions	Positions in Master Proteins	Modifications in Master Proteins	# Missed Cleavages	Theo. MH+ [Da]	Abundance: F1: Sample	Quan Info	Found in Sample: F1: Sample	Confidence (by Search Engine): Sequest HT	XCorr (by Search Engine): Sequest HT	Top Apex RT [min]
	FALSE	High	[K].KFNELK.[N]		FALSE	Mmc	1	1	1	MMCAP2_0708	MMCAP2_0708 [77-82]		1	778.446	4.16993e+06		High	High	2.26	29.76
	FALSE	High	[R].IGFDDEGSYNWTK.[S]		FALSE	Mmc	1	1	3	MMCAP2_0708	MMCAP2_0708 [326-338]		0	1531.67	3.04168e+06		High	High	4.71	48.06
	FALSE	High	[K].YKPTDFK.[S]		FALSE	Mmc	1	1	1	MMCAP2_0708	MMCAP2_0708 [346-352]		0	898.467	4.60041e+06		High	High	1.86	31.36
	FALSE	High	[K].KLDFDGSK.[Y]		FALSE	Mmc	1	1	1	MMCAP2_0708	MMCAP2_0708 [207-214]		1	909.468	6.3302e+06		High	High	3.3	32.89
	FALSE	High	[K].LDYDTGAVTPGDK.[S]		FALSE	Mmc	1	1	1	MMCAP2_0708	MMCAP2_0708 [54-66]		0	1351.64	243523		High	High	2.99	36.6
	FALSE	High	[K].NGIVYEK.[T]		FALSE	Mmc	1	1	1	MMCAP2_0708	MMCAP2_0708 [259-265]		0	822.436	1.64189e+06		High	High	2.48	32.85
	FALSE	High	[K].ALSDNVYENASEIYINK.[T]		FALSE	Mmc	1	1	2	MMCAP2_0818	MMCAP2_0818 [346-362]		0	1942.94	1.30839e+06		High	High	4.81	48.43
	FALSE	High	[R].GFDTVLEYGGVK.[D]		FALSE	Mmc	1	1	1	MMCAP2_0818	MMCAP2_0818 [47-58]		0	1284.65	3.75093e+06		High	High	3.62	50.84
	FALSE	High	[K].YTNFYK.[D]		FALSE	Mmc	1	1	1	MMCAP2_0708	MMCAP2_0708 [215-220]		0	835.398	3.50421e+06		High	High	2.26	35.34
FALSE	Master Protein	MMCAP2_0036	MMCAP2_0036	FALSE	Mmc	29	11	13	11	328	36.9	6.13	36.12	11	1.81486e+07	11	High	1
	Checked	Confidence	Annotated Sequence	Modifications	Contaminant	Marked as	# Protein Groups	# Proteins	# PSMs	Master Protein Accessions	Positions in Master Proteins	Modifications in Master Proteins	# Missed Cleavages	Theo. MH+ [Da]	Abundance: F1: Sample	Quan Info	Found in Sample: F1: Sample	Confidence (by Search Engine): Sequest HT	XCorr (by Search Engine): Sequest HT	Top Apex RT [min]
	FALSE	High	[K].TLLQAIK.[D]		FALSE	Mmc	1	1	1	MMCAP2_0036	MMCAP2_0036 [59-65]		0	786.508	2.25176e+06		High	High	1.94	45.24
	FALSE	High	[K].MDQYGFSK.[E]	1xOxidation [M1]	FALSE	Mmc	1	1	1	MMCAP2_0036	MMCAP2_0036 [134-141]		0	991.419	1.01255e+06		High	High	3.26	33.87
	FALSE	High	[K].MKDGAILINTSR.[G]	1xOxidation [M1]	FALSE	Mmc	1	1	1	MMCAP2_0036	MMCAP2_0036 [224-235]		1	1334.71	1.70188e+06		High	High	3.37	37.5
	FALSE	High	[K].SSYWAYQSVNK.[N]		FALSE	Mmc	1	1	2	MMCAP2_0036	MMCAP2_0036 [120-130]		0	1332.62	400239		High	High	3.17	41.4
	FALSE	High	[K].DGAILINTSR.[G]		FALSE	Mmc	1	1	1	MMCAP2_0036	MMCAP2_0036 [226-235]		0	1059.58	1.92857e+06		High	High	1.97	42.52
	FALSE	High	[K].AVTDALDCAMQR.[D]	1xCarbamidomethyl [C8]	FALSE	Mmc	1	1	1	MMCAP2_0226	MMCAP2_0226 [9-20]		0	1350.61	1.44653e+06		High	High	4.24	43.77
	FALSE	High	[K].TLDSIDDPVIK.[G]		FALSE	Mmc	1	1	1	MMCAP2_0036	MMCAP2_0036 [271-281]		0	1215.65	3.94066e+06		High	High	3.36	45.71
FALSE	Master Protein	O76011	Keratin, type I cuticular Ha4 OS=Homo sapiens OX=9606 GN=KRT34 PE=1 SV=2	TRUE		29	14	21	3	436	49.4	5.06	56.8	14	3.43451e+06	3	High	1
	Checked	Confidence	Annotated Sequence	Modifications	Contaminant	Marked as	# Protein Groups	# Proteins	# PSMs	Master Protein Accessions	Positions in Master Proteins	Modifications in Master Proteins	# Missed Cleavages	Theo. MH+ [Da]	Abundance: F1: Sample	Quan Info	Found in Sample: F1: Sample	Confidence (by Search Engine): Sequest HT	XCorr (by Search Engine): Sequest HT	Top Apex RT [min]
	FALSE	High	[K].VRQLER.[ED]		TRUE		5	7	1	O76013; Q15323; Q14525; O76011; P02534	O76013 [111-116]; Q15323 [74-79]; Q14525 [74-79]; O76011 [116-121]; P02534 [73-78]		1	800.474	690328	Shared	High	High	2.04	24.29
	FALSE	High	[R].LVVNIDNAK.[L]		TRUE		1	1	1	O76011	O76011 [169-177]		0	985.568	725950		High	High	2.57	41.32
FALSE	Master Protein	MMCAP2_0311	MMCAP2_0311	FALSE	Mmc	43	20	22	20	358	41.6	8.13	67.63	20	4.81745e+07	20	High	1
	Checked	Confidence	Annotated Sequence	Modifications	Contaminant	Marked as	# Protein Groups	# Proteins	# PSMs	Master Protein Accessions	Positions in Master Proteins	Modifications in Master Proteins	# Missed Cleavages	Theo. MH+ [Da]	Abundance: F1: Sample	Quan Info	Found in Sample: F1: Sample	Confidence (by Search Engine): Sequest HT	XCorr (by Search Engine): Sequest HT	Top Apex RT [min]
	FALSE	High	[K].TITDDVK.[R]		FALSE	Mmc	1	1	1	MMCAP2_0311	MMCAP2_0311 [301-307]		0	791.415	2.73934e+06		High	High	1.77	31.18
	FALSE	High	[K].EFQTSANK.[I]		FALSE	Mmc	1	1	1	MMCAP2_0311	MMCAP2_0311 [333-340]		0	924.442	1.42568e+06		High	High	2.3	26.71
	FALSE	High	[K].QAEGEFK.[Q]		FALSE	Mmc	1	1	1	MMCAP2_0311	MMCAP2_0311 [205-211]		0	808.384	431835		High	High	1.79	28
	FALSE	High	[K].TITDDVKR.[L]		FALSE	Mmc	1	1	1	MMCAP2_0311	MMCAP2_0311 [301-308]		1	947.516	2.08484e+06		High	High	2.57	28.74
	FALSE	High	[K].EIEKDTEITK.[T]		FALSE	Mmc	1	1	1	MMCAP2_0311	MMCAP2_0311 [54-63]		1	1205.63	2532568		High	High	3.56	29.22
	FALSE	High	[K].LESINIDDNQE.[-]		FALSE	Mmc	1	1	1	MMCAP2_0311	MMCAP2_0311 [348-358]		0	1289.59	3209681		High	High	4.22	43.59
	FALSE	High	[K].SLDKLEK.[N]		FALSE	Mmc	1	1	1	MMCAP2_0311	MMCAP2_0311 [83-89]		1	832.477	2.61752e+06		High	High	2.82	29.67
	FALSE	High	[K].NINEIQK.[L]		FALSE	Mmc	1	1	1	MMCAP2_0311	MMCAP2_0311 [291-297]		0	858.468	6046965		High	High	2.22	30.15
	FALSE	High	[K].ITNNINTIDKK.[V]		FALSE	Mmc	1	1	2	MMCAP2_0311	MMCAP2_0311 [97-107]		1	1273.71	3069410		High	High	3.41	31.69
	FALSE	High	[K].NIQEFNK.[I]		FALSE	Mmc	1	1	1	MMCAP2_0311	MMCAP2_0311 [90-96]		0	892.452	5617133		High	High	2.08	33.06
	FALSE	High	[K].ITNNINTIDK.[K]		FALSE	Mmc	1	1	1	MMCAP2_0311	MMCAP2_0311 [97-106]		0	1145.62	2490764		High	High	3.8	35.14
	FALSE	High	[K].YKTETEEVFK.[E]		FALSE	Mmc	1	1	1	MMCAP2_0311	MMCAP2_0311 [323-332]		1	1273.63	1.83027e+06		High	High	2.59	35.4
	FALSE	High	[K].TDNGIWQTQYK.[Y]		FALSE	Mmc	1	1	1	MMCAP2_0311	MMCAP2_0311 [148-158]		0	1353.64	529039		High	High	3.88	41.91
	FALSE	High	[K].TETEEVFK.[E]		FALSE	Mmc	1	1	1	MMCAP2_0311	MMCAP2_0311 [325-332]		0	982.473	1.74578e+06		High	High	2.22	36.46
	FALSE	High	[K].TETEEVFKEFQTSANK.[I]		FALSE	Mmc	1	1	1	MMCAP2_0311	MMCAP2_0311 [325-340]		1	1887.9	254771		High	High	2.71	45.64
	FALSE	High	[K].TNLINLK.[E]		FALSE	Mmc	1	1	1	MMCAP2_0311	MMCAP2_0311 [64-70]		0	815.499	4.63333e+06		High	High	2.46	43.96
	FALSE	High	[K].FTDIFSEAIK.[N]		FALSE	Mmc	1	1	1	MMCAP2_0311	MMCAP2_0311 [252-261]		0	1170.6	901594		High	High	2.95	54.99
	FALSE	High	[K].ANILISENTDSYLYK.[Q]		FALSE	Mmc	1	1	1	MMCAP2_0311	MMCAP2_0311 [190-204]		0	1743.88	1.67345e+06		High	High	4.4	50.09
	FALSE	High	[K].IDLISLNDKFDTNK.[E]		FALSE	Mmc	1	1	2	MMCAP2_0311	MMCAP2_0311 [35-48]		1	1635.86	2.58079e+06		High	High	4.9	50.44
	FALSE	High	[K].NSNVIVDAIIK.[T]		FALSE	Mmc	1	1	1	MMCAP2_0311	MMCAP2_0311 [161-171]		0	1185.68	1759695		High	High	3.83	52.41
	FALSE	High	[R].QLVEADINGLR.[R]		TRUE		1	3	2	O76013	O76013 [190-200]		0	1227.67	126052		High	High	2.47	46.51
	FALSE	High	[R].TITEEIRDGK.[V]		TRUE		1	1	1	O76013	O76013 [445-454]		1	1161.61	499002		High	High	1.98	31.28
	FALSE	High	[K].GLCGTAGGISR.[V]	1xCarbamidomethyl [C3]	TRUE		1	1	2	O76013	O76013 [17-27]		0	1048.52	896346		High	High	2.7	33.76
	FALSE	High	[K].ILEDMR.[C]		TRUE		1	1	1	O76013	O76013 [261-266]		0	776.397	510284		High	High	1.69	36.82
	FALSE	High	[K].ETMQFLNDR.[L]	1xOxidation [M3]	TRUE		5	9	1	O76013; Q15323; Q14525; O76011; P02534	O76013 [95-103]; Q15323 [58-66]; Q14525 [58-66]; O76011 [100-108]; P02534 [57-65]		0	1169.53	1.57483e+06	Shared	High	High	2.54	36.94
	FALSE	High	[R].LEGEIATYR.[H]		TRUE		1	1	1	O76013	O76013 [386-394]		0	1051.54	1.21048e+06		High	High	3.12	37.74
	FALSE	High	[R].NSLESTLAETEAR.[Y]		TRUE		1	1	1	O76013	O76013 [331-343]		0	1420.69	531791		High	High	3.61	43.11
	FALSE	High	[R].LVLQIDNAK.[L]		TRUE		1	1	1	O76013	O76013 [164-172]		0	1013.6	2.86904e+06		High	High	2.64	44.37
	FALSE	High	[-].MATQTCTPTFSTGSIK.[G]	1xMet-loss+Acetyl [N-Term]; 1xCarbamidomethyl [C6]	TRUE		1	1	1	O76013	O76013 [1-16]	O76013 1xMet-loss+Acetyl [N-Term]	0	1641.78	449282		High	High	2.54	45.61
	FALSE	High	[R].LNVEVDAAPPVDLNK.[I]		TRUE		1	1	1	O76013	O76013 [246-260]		0	1593.85	487601		High	High	3.51	48.4
	FALSE	High	[R].VPSLAGAAGYISSAR.[S]		TRUE		1	1	1	O76013	O76013 [39-53]		0	1419.76	835617		High	High	4.67	49.12
	FALSE	High	[K].IVNAVLRDEK.[S]		FALSE	Mmc	1	1	1	MMCAP2_0475	MMCAP2_0475 [243-252]		1	1156.67		No Quan Values	High	High	3.74
	Checked	Confidence	Annotated Sequence	Modifications	Contaminant	Marked as	# Protein Groups	# Proteins	# PSMs	Master Protein Accessions	Positions in Master Proteins	Modifications in Master Proteins	# Missed Cleavages	Theo. MH+ [Da]	Abundance: F1: Sample	Quan Info	Found in Sample: F1: Sample	Confidence (by Search Engine): Sequest HT	XCorr (by Search Engine): Sequest HT	Top Apex RT [min]
	FALSE	High	[R].DSEVQFFEK.[L]		FALSE	Mmc	1	1	1	MMCAP2_0036	MMCAP2_0036 [10-18]		0	1128.52	1.69381e+06		High	High	2.99	46.08
	FALSE	High	[K].LAGAGLDVWNTEK.[D]		FALSE	Mmc	1	1	1	MMCAP2_0036	MMCAP2_0036 [253-265]		0	1373.71	1.2153e+06		High	High	3.94	49.2
	FALSE	High	[K].GLLDLYPK.[V]		FALSE	Mmc	1	1	2	MMCAP2_0036	MMCAP2_0036 [282-289]		0	918.529	1.63047e+06		High	High	2.08	53.56
	FALSE	High	[K].LAGAGLDVWNTEKDYLFK.[T]		FALSE	Mmc	1	1	1	MMCAP2_0036	MMCAP2_0036 [253-270]		1	2040.04	70591.6		High	High	2.33	56.7
FALSE	Master Protein	MMCAP2_0579	MMCAP2_0579	FALSE	Mmc	36	11	13	11	303	36	9.45	35.74	11	1.34777e+07	10	High	1
	Checked	Confidence	Annotated Sequence	Modifications	Contaminant	Marked as	# Protein Groups	# Proteins	# PSMs	Master Protein Accessions	Positions in Master Proteins	Modifications in Master Proteins	# Missed Cleavages	Theo. MH+ [Da]	Abundance: F1: Sample	Quan Info	Found in Sample: F1: Sample	Confidence (by Search Engine): Sequest HT	XCorr (by Search Engine): Sequest HT	Top Apex RT [min]
	FALSE	High	[K].QNALLNYYVK.[N]		FALSE	Mmc	1	1	1	MMCAP2_0579	MMCAP2_0579 [34-43]		0	1225.66	1.10752e+06		High	High	3.33	48.21
	FALSE	High	[K].TKNELIK.[T]		FALSE	Mmc	1	1	1	MMCAP2_0579	MMCAP2_0579 [250-256]		1	845.509	637472		High	High	2.87	29.11
	FALSE	High	[K].TINEVDEEIKK.[L]		FALSE	Mmc	1	1	2	MMCAP2_0579	MMCAP2_0579 [260-270]		1	1317.69	2.65207e+06		High	High	3.9	34.01
	FALSE	High	[K].EITSSFIK.[K]		FALSE	Mmc	1	1	1	MMCAP2_0419	MMCAP2_0419 [252-259]		0	924.504	7433456		High	High	2.55	43.45
	FALSE	High	[K].VLLTEIK.[K]		FALSE	Mmc	1	1	1	MMCAP2_0419	MMCAP2_0419 [244-250]		0	815.524	7585572		High	High	1.87	45.34
	FALSE	High	[K].NINFIGNVESR.[D]		FALSE	Mmc	1	1	1	MMCAP2_0419	MMCAP2_0419 [204-214]		0	1262.65	9310292		High	High	3.11	47.63
	FALSE	High	[K].KPNASIGLLNIGTEK.[S]		FALSE	Mmc	1	1	2	MMCAP2_0419	MMCAP2_0419 [171-185]		0	1554.88	5.23623e+06		High	High	6.11	47.86
	FALSE	High	[K].TKYETFPTTQVIDMNGSILDIR.[R]	1xOxidation [M14]	FALSE	Mmc	1	1	1	MMCAP2_0419	MMCAP2_0419 [55-76]		1	2558.28	358878		High	High	4.94	54.37
	FALSE	High	[K].IAFDVMGSDLGSLTAIK.[A]	1xOxidation [M6]	FALSE	Mmc	1	1	1	MMCAP2_0419	MMCAP2_0419 [4-20]		0	1753.9	693224		High	High	3.04	56.89
	FALSE	High	[K].LTLLLDVGANSENTPEDLVNYAK.[M]		FALSE	Mmc	1	1	1	MMCAP2_0419	MMCAP2_0419 [137-159]		0	2489.28	80419.9		High	High	1.67	61.16
	FALSE	High	[K].VAYSVDSAK.[I]		FALSE	Mmc	1	1	2	MMCAP2_0645	MMCAP2_0645 [182-190]		0	939.478	3.09188e+07		High	High	2.3	31.81
	FALSE	High	[K].NEDEIGSIR.[N]		FALSE	Mmc	1	1	2	MMCAP2_0645	MMCAP2_0645 [285-293]		0	1032.5	6.09805e+07		High	High	3.09	36.13
	FALSE	High	[R].ELVSKNEDEIGSIR.[N]		FALSE	Mmc	1	1	2	MMCAP2_0645	MMCAP2_0645 [280-293]		1	1588.82	2.06741e+06		High	High	3.48	38.39
	FALSE	High	[R].TVEELDFTQR.[S]		FALSE	Mmc	1	1	1	MMCAP2_0645	MMCAP2_0645 [256-265]		0	1237.61	49370428		High	High	2.17	43.9
	FALSE	High	[K].FSVSPLER.[G]		FALSE	Mmc	1	1	1	MMCAP2_0645	MMCAP2_0645 [23-30]		0	934.499	42843508		High	High	2.66	44.44
	FALSE	High	[R].RTLLAATPGASVYAIK.[I]		FALSE	Mmc	1	1	2	MMCAP2_0645	MMCAP2_0645 [42-57]		1	1631.95		No Quan Values	High	High	2.69
	FALSE	High	[K].DKVASLGLAFR.[Q]		FALSE	Mmc	1	1	1	MMCAP2_0645	MMCAP2_0645 [305-315]		1	1176.67	2768248		High	High	3.45	48.04
	FALSE	High	[K].IDTSIYSDDEVVQLR.[I]		FALSE	Mmc	1	1	2	MMCAP2_0645	MMCAP2_0645 [89-103]		0	1752.87	1.7696e+07		High	High	4.44	49.38
	FALSE	High	[K].VASLGLAFR.[Q]		FALSE	Mmc	1	1	1	MMCAP2_0645	MMCAP2_0645 [307-315]		0	933.552	33647524		High	High	3.01	50.68
	FALSE	High	[R].TLLAATPGASVYAIK.[I]		FALSE	Mmc	1	1	2	MMCAP2_0645	MMCAP2_0645 [43-57]		0	1475.85	1.078e+07		High	High	4.43	51.07
	FALSE	High	[K].NIEPGMITIDSNYSPIIK.[V]	1xOxidation [M6]	FALSE	Mmc	1	1	2	MMCAP2_0645	MMCAP2_0645 [164-181]		0	2021.03	7.33801e+06		High	High	5.52	53.16
	FALSE	High	[R].GFGITLGNAIR.[R]		FALSE	Mmc	1	1	1	MMCAP2_0645	MMCAP2_0645 [31-41]		0	1118.63	11013395		High	High	2.9	53.18
	FALSE	High	[R].EISVLEVIGTNQTDDKELDR.[T]		FALSE	Mmc	1	1	2	MMCAP2_0645	MMCAP2_0645 [236-255]		1	2274.15	6.84932e+06		High	High	6.46	53.57
	FALSE	High	[K].QFVRPEFILLK.[E]		FALSE	Mmc	1	1	2	MMCAP2_0645	MMCAP2_0645 [3-13]		0	1389.83	3.94065e+06		High	High	3.27	55.09
	FALSE	High	[R].EISVLEVIGTNQTDDK.[E]		FALSE	Mmc	1	1	2	MMCAP2_0645	MMCAP2_0645 [236-251]		0	1760.89	1.69231e+06		High	High	5.02	55.13
	FALSE	High	[K].IAGATHEFTSIPGIIENVTK.[I]		FALSE	Mmc	1	1	1	MMCAP2_0645	MMCAP2_0645 [58-77]		0	2098.12	909420		High	High	2.51	56.23
	FALSE	High	[K].NIEPGMITIDSNYSPIIK.[V]		FALSE	Mmc	1	1	1	MMCAP2_0645	MMCAP2_0645 [164-181]		0	2005.03	155111		High	High	2.68	56.56
	FALSE	High	[K].AVSLVLPHLK.[G]		FALSE	Mmc	1	1	1	MMCAP2_0607	MMCAP2_0607 [214-223]		0	1076.68	359719		High	High	2.67	50.05
	FALSE	High	[K].VDLVIESTGFYTDK.[E]		FALSE	Mmc	1	1	1	MMCAP2_0607	MMCAP2_0607 [90-103]		0	1586.79		No Quan Values	High	High	2.29
	FALSE	High	[K].DIEIVAINDLTDTK.[T]		FALSE	Mmc	1	1	1	MMCAP2_0607	MMCAP2_0607 [25-38]		0	1559.82	79720.2		High	High	2.72	57.19
FALSE	Master Protein	MMCAP2_0480	MMCAP2_0480	FALSE	Mmc	25	15	17	15	666	78.1	4.5	50.68	15	1.70145e+07	13	High	1
	Checked	Confidence	Annotated Sequence	Modifications	Contaminant	Marked as	# Protein Groups	# Proteins	# PSMs	Master Protein Accessions	Positions in Master Proteins	Modifications in Master Proteins	# Missed Cleavages	Theo. MH+ [Da]	Abundance: F1: Sample	Quan Info	Found in Sample: F1: Sample	Confidence (by Search Engine): Sequest HT	XCorr (by Search Engine): Sequest HT	Top Apex RT [min]
	FALSE	High	[K].TYYVVGIK.[I]		FALSE	Mmc	1	1	1	MMCAP2_0480	MMCAP2_0480 [626-633]		0	942.529	858608		High	High	2.21	44.78
	FALSE	High	[K].LYQQVK.[W]		FALSE	Mmc	1	1	1	MMCAP2_0480	MMCAP2_0480 [616-621]		0	778.446	1.49569e+06		High	High	1.73	29.02
	FALSE	High	[K].TDQEIINK.[T]		FALSE	Mmc	1	1	1	MMCAP2_0480	MMCAP2_0480 [551-558]		0	960.5	2.68355e+06		High	High	3.57	31.23
	FALSE	High	[K].TGGVVVTTTGDGGSSEGETYEAMNFAK.[L]	1xOxidation [M23]	FALSE	Mmc	1	1	1	MMCAP2_0225	MMCAP2_0225 [156-182]		0	2681.19	165354		High	High	3.12	42.23
	FALSE	High	[K].ISDQEVLEAYK.[I]		FALSE	Mmc	1	1	1	MMCAP2_0225	MMCAP2_0225 [33-43]		0	1294.65	1.10315e+06		High	High	4.12	43.33
	FALSE	High	[K].TNDQEPLIK.[T]		FALSE	Mmc	1	1	1	MMCAP2_0480	MMCAP2_0480 [511-519]		0	1057.55	3.68614e+06		High	High	3.61	36.9
FALSE	Master Protein	MMCAP2_0831	MMCAP2_0831	FALSE	Mmc	39	11	11	11	344	38.3	6.55	31.93	11	4.67081e+06	7	High	1
	Checked	Confidence	Annotated Sequence	Modifications	Contaminant	Marked as	# Protein Groups	# Proteins	# PSMs	Master Protein Accessions	Positions in Master Proteins	Modifications in Master Proteins	# Missed Cleavages	Theo. MH+ [Da]	Abundance: F1: Sample	Quan Info	Found in Sample: F1: Sample	Confidence (by Search Engine): Sequest HT	XCorr (by Search Engine): Sequest HT	Top Apex RT [min]
	FALSE	High	[K].GRQPITAK.[L]		FALSE	Mmc	1	1	1	MMCAP2_0831	MMCAP2_0831 [105-112]		1	870.516	314365		High	High	2.58	24.14
	FALSE	High	[K].ESQEHHSLTEVYNK.[N]		FALSE	Mmc	1	1	1	MMCAP2_0831	MMCAP2_0831 [314-327]		0	1700.79	731978		High	High	4.45	31.24
	FALSE	High	[K].NKDEIQLK.[I]		FALSE	Mmc	1	1	1	MMCAP2_0831	MMCAP2_0831 [328-335]		1	987.547	1.67807e+06		High	High	3.02	31.97
	FALSE	High	[K].AEVEFVLGDIEGR.[T]		FALSE	Mmc	1	1	1	MMCAP2_0831	MMCAP2_0831 [211-223]		0	1433.73	123632		High	High	3.05	56.11
	FALSE	High	[K].VDSYTANMTNGIAVIGK.[R]	1xOxidation [M8]	FALSE	Mmc	1	1	1	MMCAP2_0831	MMCAP2_0831 [187-203]		0	1769.87		No Quan Values	High	High	1.95
	FALSE	High	[R].VMTPVVENQSTEQQASENVSNTQVSNEPVTPVVEVEK.[S]	1xOxidation [M2]	FALSE	Mmc	1	1	1	MMCAP2_0540	MMCAP2_0540 [249-285]		0	4042.94		No Quan Values	High	High	5.12
	FALSE	High	[K].LVADLLTK.[A]		FALSE	Mmc	1	1	1	MMCAP2_0831	MMCAP2_0831 [113-120]		0	872.545	1.60932e+06		High	High	2.41	47.74
FALSE	Master Protein	MMCAP2_0607	MMCAP2_0607	FALSE	Mmc	50	18	20	18	338	37	7.44	53.34	18	1.12519e+07	16	High	1
	Checked	Confidence	Annotated Sequence	Modifications	Contaminant	Marked as	# Protein Groups	# Proteins	# PSMs	Master Protein Accessions	Positions in Master Proteins	Modifications in Master Proteins	# Missed Cleavages	Theo. MH+ [Da]	Abundance: F1: Sample	Quan Info	Found in Sample: F1: Sample	Confidence (by Search Engine): Sequest HT	XCorr (by Search Engine): Sequest HT	Top Apex RT [min]
	FALSE	High	[K].VMNVDGK.[Q]		FALSE	Mmc	1	1	1	MMCAP2_0607	MMCAP2_0607 [303-309]		0	762.381	128721		High	High	1.75	29.58
	FALSE	High	[K].TVVYGVNHK.[S]		FALSE	Mmc	1	1	1	MMCAP2_0607	MMCAP2_0607 [129-137]		0	1016.55	433247		High	High	2.14	30.26
	FALSE	High	[K].KALEADADLAK.[A]		FALSE	Mmc	1	1	1	MMCAP2_0607	MMCAP2_0607 [263-273]		1	1144.62		No Quan Values	High	High	1.79
	FALSE	High	[K].GFMTTVHAVTNDQR.[L]	1xOxidation [M3]	FALSE	Mmc	1	1	1	MMCAP2_0607	MMCAP2_0607 [172-185]		0	1592.75	116677		High	High	1.96	35.47
	FALSE	High	[K].GKLDGYALR.[V]		FALSE	Mmc	1	1	1	MMCAP2_0607	MMCAP2_0607 [224-232]		1	992.552	310525		High	High	2.37	36.39
	FALSE	High	[R].LLDLNHK.[D]		FALSE	Mmc	1	1	1	MMCAP2_0607	MMCAP2_0607 [186-192]		0	852.494	634536		High	High	2.02	36.73
	FALSE	High	[K].ALEADADLAK.[A]		FALSE	Mmc	1	1	1	MMCAP2_0607	MMCAP2_0607 [264-273]		0	1016.53	2.54428e+06		High	High	2.77	37.24
	FALSE	High	[K].LDGYALR.[V]		FALSE	Mmc	1	1	1	MMCAP2_0607	MMCAP2_0607 [226-232]		0	807.436	1592023		High	High	2.5	38.76
	FALSE	High	[K].KVVISAPATGDLK.[T]		FALSE	Mmc	1	1	2	MMCAP2_0607	MMCAP2_0607 [116-128]		1	1298.77	573427		High	High	2.91	39.41
	FALSE	High	[K].VVISAPATGDLK.[T]		FALSE	Mmc	1	1	1	MMCAP2_0607	MMCAP2_0607 [117-128]		0	1170.67	584583		High	High	2.61	42.82
	FALSE	High	[K].YETRPIVSSDIIGSK.[Y]		FALSE	Mmc	1	1	2	MMCAP2_0607	MMCAP2_0607 [277-291]		0	1664.89	1.04055e+06		High	High	5.53	43.14
	FALSE	High	[K].DASNLPWSELK.[V]		FALSE	Mmc	1	1	1	MMCAP2_0607	MMCAP2_0607 [79-89]		0	1259.63	198420		High	High	2.64	52.27
	FALSE	High	[R].AAAWNIVPSTTGAAK.[A]		FALSE	Mmc	1	1	1	MMCAP2_0607	MMCAP2_0607 [199-213]		0	1457.77	857067		High	High	3.54	48.08
	FALSE	High	[K].ALDDAFTIK.[K]		FALSE	Mmc	1	1	1	MMCAP2_0607	MMCAP2_0607 [162-170]		0	993.525	997101		High	High	2.58	48.21
	FALSE	High	[K].YGSIFDATLTK.[V]		FALSE	Mmc	1	1	1	MMCAP2_0607	MMCAP2_0607 [292-302]		0	1215.63	801322		High	High	3.44	51.35
	FALSE	High	[K].DVDGAYMTKVDLQAK.[L]	1xOxidation [M7]	TRUE		1	1	2	P04264	P04264 [290-304]		1	1669.81	1.04374e+06		High	High	3.68	38.05
FALSE	Master Protein	MMCAP2_0540	MMCAP2_0540	FALSE	Mmc	45	11	13	11	292	32.7	9.33	45.7	11	3.76592e+07	10	High	1
	Checked	Confidence	Annotated Sequence	Modifications	Contaminant	Marked as	# Protein Groups	# Proteins	# PSMs	Master Protein Accessions	Positions in Master Proteins	Modifications in Master Proteins	# Missed Cleavages	Theo. MH+ [Da]	Abundance: F1: Sample	Quan Info	Found in Sample: F1: Sample	Confidence (by Search Engine): Sequest HT	XCorr (by Search Engine): Sequest HT	Top Apex RT [min]
	FALSE	High	[K].DNSFTILPLTK.[F]		FALSE	Mmc	1	1	1	MMCAP2_0579	MMCAP2_0579 [185-195]		0	1248.68	212949		High	High	2.52	57.7
	FALSE	High	[R].EELSAAGVQYGHQTK.[R]		FALSE	Mmc	1	1	2	MMCAP2_0540	MMCAP2_0540 [8-22]		0	1617.79	4.67683e+06		High	High	5.09	34.3
	FALSE	High	[R].EITREELSAAGVQYGHQTK.[R]		FALSE	Mmc	1	1	1	MMCAP2_0540	MMCAP2_0540 [4-22]		1	2117.06	105406		High	High	4.02	36.82
	FALSE	High	[K].NHIIDLEK.[T]		FALSE	Mmc	1	1	1	MMCAP2_0540	MMCAP2_0540 [39-46]		0	981.536	3.60371e+06		High	High	3.39	37.36
	FALSE	High	[R].YMLENPEFNDTNK.[L]	1xOxidation [M2]	FALSE	Mmc	1	1	1	MMCAP2_0544	MMCAP2_0544 [238-250]		0	1630.71	1.06982e+06		High	High	3.57	41.29
	FALSE	High	[K].LDSADYTR.[L]		FALSE	Mmc	1	1	1	MMCAP2_0544	MMCAP2_0544 [81-88]		0	940.437	2854807		High	High	2.66	30.32
	FALSE	High	[K].MTAVVIK.[K]	1xOxidation [M1]	FALSE	Mmc	1	1	1	MMCAP2_0544	MMCAP2_0544 [121-127]		0	777.454	2.15311e+06		High	High	2.69	35.1
	FALSE	High	[R].NESATLEHEGYLEK.[Q]		FALSE	Mmc	1	1	2	MMCAP2_0544	MMCAP2_0544 [44-57]		0	1619.75	2.62835e+06		High	High	4.26	35.9
	FALSE	High	[K].ILFVGTK.[R]		FALSE	Mmc	1	1	1	MMCAP2_0540	MMCAP2_0540 [68-74]		0	777.487	5452916		High	High	2.03	47.09
	FALSE	High	[R].YYVDNIMK.[L]		FALSE	Mmc	1	1	1	MMCAP2_0544	MMCAP2_0544 [73-80]		0	1045.5	307604		High	High	1.66	43.81
	FALSE	High	[K].DVALSDLK.[I]		FALSE	Mmc	1	1	1	MMCAP2_0544	MMCAP2_0544 [169-176]		0	860.472	2150797		High	High	2.14	42.63
FALSE	Master Protein	MMCAP2_0115	MMCAP2_0115	FALSE	Mmc	51	17	17	17	290	33	5.24	45.2	17	8.1259e+07	17	High	1
	Checked	Confidence	Annotated Sequence	Modifications	Contaminant	Marked as	# Protein Groups	# Proteins	# PSMs	Master Protein Accessions	Positions in Master Proteins	Modifications in Master Proteins	# Missed Cleavages	Theo. MH+ [Da]	Abundance: F1: Sample	Quan Info	Found in Sample: F1: Sample	Confidence (by Search Engine): Sequest HT	XCorr (by Search Engine): Sequest HT	Top Apex RT [min]
	FALSE	High	[K].QLMDLYEEK.[H]	1xOxidation [M3]	FALSE	Mmc	1	1	1	MMCAP2_0115	MMCAP2_0115 [142-150]		0	1184.55	361738		High	High	2.48	38.98
	FALSE	High	[K].TESSNDNVYK.[V]		FALSE	Mmc	1	1	1	MMCAP2_0115	MMCAP2_0115 [173-182]		0	1156.51	304317		High	High	1.67	26.32
	FALSE	High	[K].RYDIGNK.[L]		FALSE	Mmc	1	1	1	MMCAP2_0115	MMCAP2_0115 [250-256]		1	865.453	320558		High	High	1.69	27.31
	FALSE	High	[K].CQTPAIK.[Q]	1xCarbamidomethyl [C1]	FALSE	Mmc	1	1	1	MMCAP2_0115	MMCAP2_0115 [135-141]		0	817.424	452558		High	High	2.78	29.97
	FALSE	High	[K].KLNEEETL.[-]		FALSE	Mmc	1	1	1	MMCAP2_0115	MMCAP2_0115 [283-290]		1	975.499	1.08705e+06		High	High	1.94	36.23
	FALSE	High	[R].TIKDVDCYAK.[V]	1xCarbamidomethyl [C7]	FALSE	Mmc	1	1	1	MMCAP2_0115	MMCAP2_0115 [235-244]		1	1212.59	237849		High	High	2.96	32.17
	FALSE	High	[K].EAIDSGIK.[E]		FALSE	Mmc	1	1	1	MMCAP2_0115	MMCAP2_0115 [43-50]		0	832.441	2.00437e+06		High	High	2.12	33.11
	FALSE	High	[R].DDTKNEFIK.[I]		FALSE	Mmc	1	1	1	MMCAP2_0115	MMCAP2_0115 [271-279]		1	1109.55	736088		High	High	3.06	34.58
	FALSE	High	[R].NIELER.[F]		FALSE	Mmc	1	1	1	MMCAP2_0115	MMCAP2_0115 [70-75]		0	773.415	3.67785e+06		High	High	1.71	35.71
	FALSE	High	[K].AVIPCAGFGTR.[F]	1xCarbamidomethyl [C5]	FALSE	Mmc	1	1	1	MMCAP2_0115	MMCAP2_0115 [6-16]		0	1148.59	316793		High	High	1.9	44.77
	FALSE	High	[K].VCSVVEKPDEQNAPSNVAIAGR.[Y]	1xCarbamidomethyl [C2]	FALSE	Mmc	1	1	1	MMCAP2_0115	MMCAP2_0115 [183-204]		0	2340.16	1.35682e+06		High	High	6.08	37.84
	FALSE	High	[K].DKINELEQIK.[T]		FALSE	Mmc	1	1	1	MMCAP2_0115	MMCAP2_0115 [81-90]		1	1229.67	924138		High	High	3.01	39.12
	FALSE	High	[K].INELEQIK.[T]		FALSE	Mmc	1	1	1	MMCAP2_0115	MMCAP2_0115 [83-90]		0	986.552	1.20269e+06		High	High	3.06	39.34
	FALSE	High	[K].SEIMNYFSR.[N]	1xOxidation [M4]	FALSE	Mmc	1	1	1	MMCAP2_0115	MMCAP2_0115 [61-69]		0	1162.52	336813		High	High	2.46	42.89
	FALSE	High	[K].EILIVLNDKK.[S]		FALSE	Mmc	1	1	1	MMCAP2_0115	MMCAP2_0115 [51-60]		1	1184.72	67334272		High	High	2.31	46.83
	FALSE	High	[K].EILIVLNDK.[K]		FALSE	Mmc	1	1	1	MMCAP2_0115	MMCAP2_0115 [51-59]		0	1056.63	431586		High	High	2.28	52.01
	FALSE	High	[K].HSTILGTILIDK.[K]		FALSE	Mmc	1	1	1	MMCAP2_0115	MMCAP2_0115 [151-162]		0	1310.77	173545		High	High	3.69	52.79
FALSE	Master Protein	MMCAP2_0386	MMCAP2_0386	FALSE	Mmc	49	17	19	17	281	33.3	7.39	40.88	17	1.18986e+07	14	High	1
	Checked	Confidence	Annotated Sequence	Modifications	Contaminant	Marked as	# Protein Groups	# Proteins	# PSMs	Master Protein Accessions	Positions in Master Proteins	Modifications in Master Proteins	# Missed Cleavages	Theo. MH+ [Da]	Abundance: F1: Sample	Quan Info	Found in Sample: F1: Sample	Confidence (by Search Engine): Sequest HT	XCorr (by Search Engine): Sequest HT	Top Apex RT [min]
	FALSE	High	[K].HIDENSNKNPETK.[K]		FALSE	Mmc	1	1	2	MMCAP2_0386	MMCAP2_0386 [71-83]		1	1525.72	760402		High	High	3.46	22.18
	FALSE	High	[K].KEENDQIDNSR.[N]		FALSE	Mmc	1	1	1	MMCAP2_0386	MMCAP2_0386 [84-94]		1	1347.61	76689.5		High	High	1.94	23.36
	FALSE	High	[K].NPINKEDQPK.[H]		FALSE	Mmc	1	1	2	MMCAP2_0386	MMCAP2_0386 [61-70]		1	1182.61	370439		High	High	2.28	25.2
	FALSE	High	[K].RPFEEK.[Q]		FALSE	Mmc	1	1	1	MMCAP2_0386	MMCAP2_0386 [193-198]		0	805.42	873002		High	High	2.11	25.72
	FALSE	High	[R].NQQNDQPTEKEPNSDGLEK.[E]		FALSE	Mmc	1	1	1	MMCAP2_0386	MMCAP2_0386 [95-113]		1	2170.98	330221		High	High	3.5	28.97
	FALSE	High	[K].QDLYSQK.[I]		FALSE	Mmc	1	1	1	MMCAP2_0386	MMCAP2_0386 [143-149]		0	881.436	1.02382e+06		High	High	2.51	29.37
	FALSE	High	[K].EADEVINK.[F]		FALSE	Mmc	1	1	1	MMCAP2_0386	MMCAP2_0386 [234-241]		0	917.457	1.26268e+06		High	High	1.71	29.78
	FALSE	High	[R].FLFETK.[F]		FALSE	Mmc	1	1	1	MMCAP2_0386	MMCAP2_0386 [221-226]		0	784.424	969483		High	High	1.63	48.09
	FALSE	High	[K].FNEEIEK.[L]		FALSE	Mmc	1	1	1	MMCAP2_0386	MMCAP2_0386 [242-248]		0	908.436	2.4203e+06		High	High	2.59	33.12
	FALSE	High	[K].KLEIELK.[D]		FALSE	Mmc	1	1	1	MMCAP2_0386	MMCAP2_0386 [271-277]		1	872.545	1.34637e+06		High	High	2.55	41.16
	FALSE	High	[K].DITINESLK.[D]		FALSE	Mmc	1	1	1	MMCAP2_0386	MMCAP2_0386 [204-212]		0	1032.56	874419		High	High	1.88	42.67
	FALSE	High	[K].EADEVINKFNEEIEK.[L]		FALSE	Mmc	1	1	1	MMCAP2_0386	MMCAP2_0386 [234-248]		1	1806.88	157615		High	High	3.12	44.93
	FALSE	High	[K].KLIDLIK.[E]		FALSE	Mmc	1	1	1	MMCAP2_0386	MMCAP2_0386 [261-267]		1	842.571	326160		High	High	1.72	46.75
	FALSE	High	[K].ELLDIVQNK.[R]		FALSE	Mmc	1	1	1	MMCAP2_0386	MMCAP2_0386 [184-192]		0	1071.6	1.10704e+06		High	High	2.4	48.22
	FALSE	High	[K].ILDLIK.[TED]		FALSE	Mmc	1	4	4	MMCAP2_0386	MMCAP2_0386 [262-267]		0	714.476		No Quan Values	High	High	1.14
	FALSE	High	[K].DSILVELR.[F]		FALSE	Mmc	1	1	1	MMCAP2_0386	MMCAP2_0386 [213-220]		0	944.541		No Quan Values	High	High	1.73
	FALSE	High	[K].YLGEELIFTK.[Q]		FALSE	Mmc	1	1	1	MMCAP2_0386	MMCAP2_0386 [133-142]		0	1212.65		No Quan Values	High	High	3.03
FALSE	Master Protein	O77727	Keratin, type I cytoskeletal 15 OS=Ovis aries OX=9940 GN=KRT15 PE=2 SV=1	TRUE		18	11	17	6	453	48.7	4.79	40	11	3.07453e+07	6	High	1
	Checked	Confidence	Annotated Sequence	Modifications	Contaminant	Marked as	# Protein Groups	# Proteins	# PSMs	Master Protein Accessions	Positions in Master Proteins	Modifications in Master Proteins	# Missed Cleavages	Theo. MH+ [Da]	Abundance: F1: Sample	Quan Info	Found in Sample: F1: Sample	Confidence (by Search Engine): Sequest HT	XCorr (by Search Engine): Sequest HT	Top Apex RT [min]
	FALSE	High	[K].ITMQNLNDR.[L]	1xOxidation [M3]	TRUE		1	1	1	O77727	O77727 [105-113]		0	1120.54	479721		High	High	2.38	29.09
	FALSE	High	[K].SEITDLRR.[T]		TRUE		1	1	1	O77727	O77727 [318-325]		1	989.537	2871501		High	High	1.64	31.72
	FALSE	High	[KR].LAADDFR.[AITL]		TRUE		7	10	3	O76013; Q15323; Q14525; P13645; Q92764; O77727; P02534	O76013 [173-179]; Q15323 [136-142]; Q14525 [136-142]; P13645 [229-235]; Q92764 [177-183]; O77727 [184-190]; P02534 [135-141]		0	807.4	1.37787e+08	Shared	High	High	2.45	37.11
	FALSE	High	[K].SEITDLR.[R]		TRUE		1	1	1	O77727	O77727 [318-324]		0	833.436	5752810		High	High	2.12	35.57
	FALSE	High	[R].QSVEADINGLRR.[V]		TRUE		2	2	2	P13645; O77727	P13645 [246-257]; O77727 [201-212]		1	1357.72	26030467	Shared	High	High	3.21	38.37
	FALSE	High	[K].IRDWYQR.[Q]		TRUE		1	1	1	O77727	O77727 [135-141]		1	1036.53	1.45167e+06		High	High	2.43	35.3
	FALSE	High	[R].LASYLEK.[V]		TRUE		5	7	3	Q15323; Q14525; O77727; O76011; P02534	Q15323 [67-73]; Q14525 [67-73]; O77727 [114-120]; O76011 [109-115]; P02534 [66-72]		0	823.456	1.15485e+07	Shared	High	High	2.41	36.75
	FALSE	High	[R].QSVEADINGLR.[R]		TRUE		2	2	2	P13645; O77727	P13645 [246-256]; O77727 [201-211]		0	1201.62	23112790	Shared	High	High	3.72	41.68
	FALSE	High	[K].TNITDQFK.[Q]		FALSE	Mmc	1	1	2	MMCAP2_0255	MMCAP2_0255 [308-315]		0	966.489	2.474e+07		High	High	3.12	38.79
FALSE	Master Protein	MMCAP2_0419	MMCAP2_0419	FALSE	Mmc	46	16	18	16	334	36.8	8.57	55.2	16	8.90677e+07	15	High	1
	FALSE	High	[R].GGSGGGGGGSSGGRGSGGGSSGGSIGGR.[G]		TRUE		1	1	1	P04264	P04264 [589-616]		1	2079.91	2.43075e+06		High	High	5.32	23.02
	FALSE	High	[K].CILVSPDYGGLNR.[V]	1xCarbamidomethyl [C1]	FALSE	Mmc	1	1	1	MMCAP2_0831	MMCAP2_0831 [171-183]		0	1463.73		No Quan Values	High	High	2.13
	FALSE	High	[K].INVVIPYYGYAR.[Q]		FALSE	Mmc	1	1	1	MMCAP2_0831	MMCAP2_0831 [87-98]		0	1427.77		No Quan Values	High	High	2.83
	FALSE	High	[K].IVSVAPLLANMIK.[E]	1xOxidation [M11]	FALSE	Mmc	1	1	1	MMCAP2_0831	MMCAP2_0831 [301-313]		0	1384.82	136043		High	High	2.1	55.94
	FALSE	High	[R].FADGEILVESIDSVR.[G]		FALSE	Mmc	1	1	1	MMCAP2_0831	MMCAP2_0831 [37-51]		0	1649.84	77397.1		High	High	3.38	57.72
FALSE	Master Protein	MMCAP2_0654	MMCAP2_0654	FALSE	Mmc	39	9	9	9	254	27.8	9.95	28.76	9	3.25356e+06	6	High	1
	Checked	Confidence	Annotated Sequence	Modifications	Contaminant	Marked as	# Protein Groups	# Proteins	# PSMs	Master Protein Accessions	Positions in Master Proteins	Modifications in Master Proteins	# Missed Cleavages	Theo. MH+ [Da]	Abundance: F1: Sample	Quan Info	Found in Sample: F1: Sample	Confidence (by Search Engine): Sequest HT	XCorr (by Search Engine): Sequest HT	Top Apex RT [min]
	FALSE	High	[K].ILIKPAK.[V]		FALSE	Mmc	1	1	1	MMCAP2_0654	MMCAP2_0654 [131-137]		0	782.55	338079		High	High	1.64	33.29
	FALSE	High	[K].ANEVPEAIK.[K]		FALSE	Mmc	1	1	1	MMCAP2_0654	MMCAP2_0654 [90-98]		0	970.52		No Quan Values	High	High	1.91
	FALSE	High	[K].SLGSNNAINMIR.[A]	1xOxidation [M10]	FALSE	Mmc	1	1	1	MMCAP2_0654	MMCAP2_0654 [164-175]		0	1305.66	571337		High	High	3.69	39.06
	FALSE	High	[K].VVFGKPISPNK.[H]		FALSE	Mmc	1	1	1	MMCAP2_0512	MMCAP2_0512 [233-243]		0	1185.7	1878433		High	High	3.42	37.74
	FALSE	High	[K].EELWTSK.[K]		FALSE	Mmc	1	1	1	MMCAP2_0512	MMCAP2_0512 [131-137]		0	892.441	1.83471e+06		High	High	1.97	39.37
	FALSE	High	[K].IVDTNLKEWENK.[E]		FALSE	Mmc	1	1	1	MMCAP2_0512	MMCAP2_0512 [259-270]		1	1488.77		No Quan Values	High	High	3.81
	FALSE	High	[K].DLIVDYK.[R]		FALSE	Mmc	1	1	1	MMCAP2_0512	MMCAP2_0512 [168-174]		0	865.467	2.72801e+06		High	High	2.01	44.29
	FALSE	High	[K].QQPLAFIAK.[E]		FALSE	Mmc	1	1	1	MMCAP2_0512	MMCAP2_0512 [122-130]		0	1015.59	1.9287e+06		High	High	2.5	48.4
FALSE	Master Protein	MMCAP2_0818	MMCAP2_0818	FALSE	Mmc	18	8	11	8	476	54	9.44	36.14	8	1.98609e+07	8	High	1
	Checked	Confidence	Annotated Sequence	Modifications	Contaminant	Marked as	# Protein Groups	# Proteins	# PSMs	Master Protein Accessions	Positions in Master Proteins	Modifications in Master Proteins	# Missed Cleavages	Theo. MH+ [Da]	Abundance: F1: Sample	Quan Info	Found in Sample: F1: Sample	Confidence (by Search Engine): Sequest HT	XCorr (by Search Engine): Sequest HT	Top Apex RT [min]
	FALSE	High	[K].IADNISAHTDK.[A]		FALSE	Mmc	1	1	2	MMCAP2_0818	MMCAP2_0818 [213-223]		0	1184.59	4.20847e+06		High	High	4.32	29.13
	FALSE	High	[K].NNYPITK.[A]		FALSE	Mmc	1	1	1	MMCAP2_0818	MMCAP2_0818 [389-395]		0	849.446	3.11308e+06		High	High	2.56	31.24
	FALSE	High	[K].LNADGIGR.[H]		FALSE	Mmc	1	1	2	MMCAP2_0818	MMCAP2_0818 [124-131]		0	815.437	2.30773e+06		High	High	2.77	33.39
	FALSE	High	[R].IDWNQNR.[G]		FALSE	Mmc	1	1	1	MMCAP2_0818	MMCAP2_0818 [40-46]		0	945.454	1.44906e+06		High	High	1.93	35.26
	FALSE	High	[R].VIESHLLNK.[L]		FALSE	Mmc	1	1	1	MMCAP2_0818	MMCAP2_0818 [376-384]		0	1052.61	3.30905e+06		High	High	3.17	35.84
	FALSE	High	[R].ATQGLAVK.[F]		FALSE	Mmc	1	1	1	MMCAP2_0226	MMCAP2_0226 [40-47]		0	787.467	31687738		High	High	2.82	31.87
	FALSE	High	[K].GDLLFDGVK.[V]		FALSE	Mmc	1	1	1	MMCAP2_0184	MMCAP2_0184 [59-67]		0	963.515	1.13672e+06		High	High	2.68	50.46
	FALSE	High	[R].WGNFFNHEVLGTPVAK.[I]		FALSE	Mmc	1	1	1	MMCAP2_0818	MMCAP2_0818 [197-212]		0	1815.92	414211		High	High	3.93	52.62
	FALSE	High	[KR].LAADDFR.[AITL]		TRUE		7	10	3	O76013; Q15323; Q14525; P13645; Q92764; O77727; P02534	O76013 [173-179]; Q15323 [136-142]; Q14525 [136-142]; P13645 [229-235]; Q92764 [177-183]; O77727 [184-190]; P02534 [135-141]		0	807.4	1.37787e+08	Shared	High	High	2.45	37.11
	FALSE	High	[K].ETMQFLNDR.[L]		TRUE		5	9	1	O76013; Q15323; Q14525; O76011; P02534	O76013 [95-103]; Q15323 [58-66]; Q14525 [58-66]; O76011 [100-108]; P02534 [57-65]		0	1153.53	4.028e+06	Shared	High	High	2.98	44.15
	FALSE	High	[R].QLVEADINGLR.[R]		TRUE		1	3	2	O76013	O76013 [190-200]		0	1227.67	126052		High	High	2.47	46.51
	FALSE	High	[RK].TIEELQQK.[I]		TRUE		4	8	1	Q15323; Q14525; O76011; P02534	Q15323 [109-116]; Q14525 [109-116]; O76011 [151-158]; P02534 [108-115]		0	988.531	8616629	Shared	High	High	2.42	33.22
	FALSE	High	[K].ETMQFLNDR.[L]	1xOxidation [M3]	TRUE		5	9	1	O76013; Q15323; Q14525; O76011; P02534	O76013 [95-103]; Q15323 [58-66]; Q14525 [58-66]; O76011 [100-108]; P02534 [57-65]		0	1169.53	1.57483e+06	Shared	High	High	2.54	36.94
	FALSE	High	[R].DSLENTLTESEAR.[Y]		TRUE		1	3	1	Q15323	Q15323 [294-306]		0	1464.68	2846576		High	High	3.88	42.04
	FALSE	High	[R].QNQEYQVLLDVR.[A]		TRUE		5	8	2	Q15323; Q14525; Q92764; O76011; P02534	Q15323 [335-346]; Q14525 [335-346]; Q92764 [376-387]; O76011 [377-388]; P02534 [334-345]		0	1504.78	2.94428e+06	Shared	High	High	3.84	50.57
	FALSE	High	[K].NSVVGIIGTGR.[I]		FALSE	Mmc	1	1	1	MMCAP2_0036	MMCAP2_0036 [145-155]		0	1072.61	2.30273e+06		High	High	3.06	45.05
	Checked	Confidence	Annotated Sequence	Modifications	Contaminant	Marked as	# Protein Groups	# Proteins	# PSMs	Master Protein Accessions	Positions in Master Proteins	Modifications in Master Proteins	# Missed Cleavages	Theo. MH+ [Da]	Abundance: F1: Sample	Quan Info	Found in Sample: F1: Sample	Confidence (by Search Engine): Sequest HT	XCorr (by Search Engine): Sequest HT	Top Apex RT [min]
	FALSE	High	[R].LVVEIDNAK.[L]		TRUE		1	1	1	Q92764	Q92764 [168-176]		0	1000.57	963100		High	High	2.47	41.75
	FALSE	High	[KR].LAADDFR.[AITL]		TRUE		7	10	3	O76013; Q15323; Q14525; P13645; Q92764; O77727; P02534	O76013 [173-179]; Q15323 [136-142]; Q14525 [136-142]; P13645 [229-235]; Q92764 [177-183]; O77727 [184-190]; P02534 [135-141]		0	807.4	1.37787e+08	Shared	High	High	2.45	37.11
	FALSE	High	[R].ARLECEINTYR.[GS]	1xCarbamidomethyl [C5]	TRUE		5	7	1	Q15323; Q14525; Q92764; O76011; P02534	Q15323 [347-357]; Q14525 [347-357]; Q92764 [388-398]; O76011 [389-399]; P02534 [346-356]		1	1424.7	192879	Shared	High	High	1.64	36.26
	FALSE	High	[R].LECEINTYR.[GS]	1xCarbamidomethyl [C3]	TRUE		5	7	1	Q15323; Q14525; Q92764; O76011; P02534	Q15323 [349-357]; Q14525 [349-357]; Q92764 [390-398]; O76011 [391-399]; P02534 [348-356]		0	1197.56	3.9749e+06	Shared	High	High	2.62	36.49
	FALSE	High	[K].YDSDDEIWTK.[G]		FALSE	Mmc	1	1	1	MMCAP2_0505	MMCAP2_0505 [158-167]		0	1271.54		No Quan Values	High	High	2.08
	FALSE	High	[K].NINETSTNDATSFIYK.[F]		FALSE	Mmc	1	1	1	MMCAP2_0505	MMCAP2_0505 [80-95]		0	1817.86		No Quan Values	High	High	3.95
	FALSE	High	[K].ILNEYLVK.[N]		FALSE	Mmc	1	1	1	MMCAP2_0505	MMCAP2_0505 [173-180]		0	991.582	458366		High	High	2.28	45.45
	FALSE	High	[K].SFEQGLEELTK.[T]		FALSE	Mmc	1	1	1	MMCAP2_0505	MMCAP2_0505 [60-70]		0	1280.64	189628		High	High	2.34	49.76
FALSE	Master Protein	MMCAP2_0575	MMCAP2_0575	FALSE	Mmc	20	7	7	7	459	51.4	5.41	21.98	7	3.2872e+06	6	High	1
	FALSE	High	[R].FVINSNK.[N]		FALSE	Mmc	1	1	1	MMCAP2_0579	MMCAP2_0579 [176-182]		0	821.452	2.22522e+06		High	High	1.79	35.67
	FALSE	High	[R].YENHILNSIK.[K]		FALSE	Mmc	1	1	2	MMCAP2_0579	MMCAP2_0579 [108-117]		0	1230.65	1.06499e+06		High	High	2.66	39.47
	FALSE	High	[K].NNLISELK.[I]		FALSE	Mmc	1	1	1	MMCAP2_0579	MMCAP2_0579 [63-70]		0	930.525	1228981		High	High	2.81	45.45
	FALSE	High	[K].NNADFIVIGDR.[A]		FALSE	Mmc	1	1	1	MMCAP2_0579	MMCAP2_0579 [119-129]		0	1233.62	3.50988e+06		High	High	3.52	48.86
	FALSE	High	[R].EKEIEEIVLLTSNNK.[K]		FALSE	Mmc	1	1	1	MMCAP2_0579	MMCAP2_0579 [281-295]		1	1758.95		No Quan Values	High	High	2.76
	FALSE	High	[K].FLFSQYNYK.[S]		FALSE	Mmc	1	1	1	MMCAP2_0579	MMCAP2_0579 [164-172]		0	1209.59	283358		High	High	2.32	50.53
	FALSE	High	[K].NILLIDMIK.[Q]	1xOxidation [M7]	FALSE	Mmc	1	1	1	MMCAP2_0579	MMCAP2_0579 [25-33]		0	1088.64	555276		High	High	2.21	55.04
	FALSE	High	[K].KDEEQDPIEK.[K]		FALSE	Mmc	1	1	2	MMCAP2_0130	MMCAP2_0130 [221-230]		1	1230.58	524827		High	High	2.98	27.69
FALSE	Master Protein	MMCAP2_0544	MMCAP2_0544	FALSE	Mmc	26	9	12	9	340	39.3	6.6	34.23	9	1.6149e+07	10	High	1
	Checked	Confidence	Annotated Sequence	Modifications	Contaminant	Marked as	# Protein Groups	# Proteins	# PSMs	Master Protein Accessions	Positions in Master Proteins	Modifications in Master Proteins	# Missed Cleavages	Theo. MH+ [Da]	Abundance: F1: Sample	Quan Info	Found in Sample: F1: Sample	Confidence (by Search Engine): Sequest HT	XCorr (by Search Engine): Sequest HT	Top Apex RT [min]
	FALSE	High	[R].KYDIDK.[T]		FALSE	Mmc	1	1	1	MMCAP2_0544	MMCAP2_0544 [101-106]		1	781.409	931312		High	High	2.36	26.75
FALSE	Master Protein	MMCAP2_0075	MMCAP2_0075	FALSE	Mmc	15	6	6	6	456	51.1	9.22	15.36	6	1.73364e+06	4	High	1
	Checked	Confidence	Annotated Sequence	Modifications	Contaminant	Marked as	# Protein Groups	# Proteins	# PSMs	Master Protein Accessions	Positions in Master Proteins	Modifications in Master Proteins	# Missed Cleavages	Theo. MH+ [Da]	Abundance: F1: Sample	Quan Info	Found in Sample: F1: Sample	Confidence (by Search Engine): Sequest HT	XCorr (by Search Engine): Sequest HT	Top Apex RT [min]
	FALSE	High	[K].IDEEISK.[S]		FALSE	Mmc	1	1	1	MMCAP2_0075	MMCAP2_0075 [433-439]		0	833.425	249667		High	High	1.84	30.27
	FALSE	High	[R].SGVTPETTLK.[D]		FALSE	Mmc	1	1	1	MMCAP2_0075	MMCAP2_0075 [129-138]		0	1032.56	609461		High	High	2.35	35.63
	FALSE	High	[R].YYVDNIMK.[L]	1xOxidation [M7]	FALSE	Mmc	1	1	1	MMCAP2_0544	MMCAP2_0544 [73-80]		0	1061.5	2531014		High	High	2.15	36.43
	FALSE	High	[R].YMLENPEFNDTNK.[L]		FALSE	Mmc	1	1	1	MMCAP2_0544	MMCAP2_0544 [238-250]		0	1614.71		No Quan Values	High	High	2.41
	Checked	Confidence	Annotated Sequence	Modifications	Contaminant	Marked as	# Protein Groups	# Proteins	# PSMs	Master Protein Accessions	Positions in Master Proteins	Modifications in Master Proteins	# Missed Cleavages	Theo. MH+ [Da]	Abundance: F1: Sample	Quan Info	Found in Sample: F1: Sample	Confidence (by Search Engine): Sequest HT	XCorr (by Search Engine): Sequest HT	Top Apex RT [min]
	FALSE	High	[K].TTVDSIK.[H]		FALSE	Mmc	1	1	1	MMCAP2_0697	MMCAP2_0697 [18-24]		0	763.42	1.124e+06		High	High	1.9	30.44
	FALSE	High	[R].MNDFER.[F]	1xOxidation [M1]	FALSE	Mmc	1	1	1	MMCAP2_0697	MMCAP2_0697 [303-308]		0	827.335	30588.5		High	High	1.73	28.62
	FALSE	High	[K].HQTNNSHQTIIISDSK.[Y]		FALSE	Mmc	1	1	1	MMCAP2_0697	MMCAP2_0697 [25-40]		0	1822.9	439225		High	High	3.55	32.04
	FALSE	High	[K].SKDQNIDSQVLEALK.[L]		FALSE	Mmc	1	1	2	MMCAP2_0514	MMCAP2_0514 [59-73]		1	1687.89	1.63876e+06		High	High	5.26	47.93
	FALSE	High	[K].IFNDQTYISIK.[S]		FALSE	Mmc	1	1	2	MMCAP2_0514	MMCAP2_0514 [48-58]		0	1341.7	5.27767e+06		High	High	3.69	48.61
	FALSE	High	[K].DNNDLGEIPINNLDEIKK.[H]		FALSE	Mmc	1	1	2	MMCAP2_0514	MMCAP2_0514 [128-145]		1	2054.04	2.35635e+06		High	High	5.38	49.94
	FALSE	High	[K].GLNVDGSK.[M]		FALSE	Mmc	1	1	1	MMCAP2_0779	MMCAP2_0779 [512-519]		0	789.41	1.62998e+06		High	High	1.93	30.2
	FALSE	High	[K].ILSSAIYKPVLELK.[N]		FALSE	Mmc	1	1	2	MMCAP2_0514	MMCAP2_0514 [196-209]		0	1573.96	1.51859e+06		High	High	3.74	52.07
	FALSE	High	[K].DQNIDSQVLEALK.[L]		FALSE	Mmc	1	1	1	MMCAP2_0514	MMCAP2_0514 [61-73]		0	1472.76	1.27348e+06		High	High	4.12	53.27
	FALSE	High	[K].DNNDLGEIPINNLDEIK.[K]		FALSE	Mmc	1	1	1	MMCAP2_0514	MMCAP2_0514 [128-144]		0	1925.95	308106		High	High	5	54.8
	FALSE	High	[K].DFIVSILK.[D]		FALSE	Mmc	1	1	1	MMCAP2_0514	MMCAP2_0514 [214-221]		0	934.561	352686		High	High	1.88	59.86
	FALSE	High	[R].DLNMDCIIAEIK.[A]	1xCarbamidomethyl [C6]	TRUE		3	3	1	Q14533; P78386; O43790	Q14533 [268-279]; P78386 [285-296]; O43790 [268-279]		0	1434.7	116152	Shared	High	High	2.57	60.74
FALSE	Master Protein	MMCAP2_0226	MMCAP2_0226	FALSE	Mmc	53	20	33	20	329	36.2	6.33	101.9	20	2.37242e+08	25	High	1	Met-loss [N-Term]
	FALSE	High	[K].ELWGAVGDQIISQR.[V]		FALSE	Mmc	1	1	1	MMCAP2_0779	MMCAP2_0779 [311-324]		0	1571.82		No Quan Values	High	High	3.29
	FALSE	High	[K].VSEYSLLWYK.[H]		FALSE	Mmc	1	1	1	MMCAP2_0779	MMCAP2_0779 [128-137]		0	1287.66	189516		High	High	3.01	54.99
FALSE	Master Protein	MMCAP2_0130	MMCAP2_0130	FALSE	Mmc	22	12	14	12	324	37.4	9.51	32.68	12	2.05276e+07	11	High	1
	Checked	Confidence	Annotated Sequence	Modifications	Contaminant	Marked as	# Protein Groups	# Proteins	# PSMs	Master Protein Accessions	Positions in Master Proteins	Modifications in Master Proteins	# Missed Cleavages	Theo. MH+ [Da]	Abundance: F1: Sample	Quan Info	Found in Sample: F1: Sample	Confidence (by Search Engine): Sequest HT	XCorr (by Search Engine): Sequest HT	Top Apex RT [min]
	Checked	Confidence	Annotated Sequence	Modifications	Contaminant	Marked as	# Protein Groups	# Proteins	# PSMs	Master Protein Accessions	Positions in Master Proteins	Modifications in Master Proteins	# Missed Cleavages	Theo. MH+ [Da]	Abundance: F1: Sample	Quan Info	Found in Sample: F1: Sample	Confidence (by Search Engine): Sequest HT	XCorr (by Search Engine): Sequest HT	Top Apex RT [min]
	FALSE	High	[K].VTNMQGMFK.[G]	2xOxidation [M4; M7]	FALSE	Mmc	1	1	1	MMCAP2_0130	MMCAP2_0130 [145-153]		0	1087.49	653864		High	High	2.65	28.08
	FALSE	High	[K].KVTETLPEK.[I]		FALSE	Mmc	1	1	1	MMCAP2_0130	MMCAP2_0130 [83-91]		1	1044.59	674492		High	High	2.82	30.08
	FALSE	High	[K].DEEQDPIEK.[K]		FALSE	Mmc	1	1	1	MMCAP2_0130	MMCAP2_0130 [222-230]		0	1102.49	635060		High	High	2.65	30.91
	FALSE	High	[R].MYDAIEFR.[G]	1xOxidation [M1]	FALSE	Mmc	1	1	2	MMCAP2_0786	MMCAP2_0786 [101-108]		0	1060.48	421267		High	High	2.38	44.08
	FALSE	High	[R].MYDAIEFR.[G]		FALSE	Mmc	1	1	1	MMCAP2_0786	MMCAP2_0786 [101-108]		0	1044.48		No Quan Values	High	High	1.79
	FALSE	High	[R].INLLKPYQVNMDAIK.[V]	1xOxidation [M11]	FALSE	Mmc	1	1	1	MMCAP2_0786	MMCAP2_0786 [247-261]		0	1775.97	338422		High	High	3.1	47.45
	FALSE	High	[R].GYEQAVVEELAK.[Y]		FALSE	Mmc	1	1	1	MMCAP2_0786	MMCAP2_0786 [109-120]		0	1335.68	628355		High	High	3.52	48.29
	FALSE	High	[K].DWNVDK.[V]		FALSE	Mmc	1	1	1	MMCAP2_0130	MMCAP2_0130 [191-196]		0	776.357	726702		High	High	1.67	35.36
	FALSE	High	[K].DWNVDKVDK.[N]		FALSE	Mmc	1	1	1	MMCAP2_0130	MMCAP2_0130 [191-199]		1	1118.55	409716		High	High	2.86	36.42
	FALSE	High	[K].AKEEKPAPSPSPSPAPQPAPTPAPAPTPAPAPTPAK.[-]		FALSE	Mmc	1	1	1	MMCAP2_0505	MMCAP2_0505 [322-357]		1	3448.81	181851		High	High	4.15	37.24
	FALSE	High	[K].TNSLEQAIK.[N]		FALSE	Mmc	1	1	1	MMCAP2_0505	MMCAP2_0505 [71-79]		0	1003.54	315909		High	High	2.45	38.04
	FALSE	High	[K].MVVESVK.[K]		FALSE	Mmc	1	1	1	MMCAP2_0226	MMCAP2_0226 [248-254]		0	791.433	2.71505e+06		High	High	2.02	34.19
	FALSE	High	[K].AVTDALDCAMQR.[D]	1xCarbamidomethyl [C8]; 1xOxidation [M10]	FALSE	Mmc	1	1	2	MMCAP2_0226	MMCAP2_0226 [9-20]		0	1366.61	1.10839e+07		High	High	4.09	37.69
	FALSE	High	[R].GKYTAPMVIR.[T]	1xOxidation [M7]	FALSE	Mmc	1	1	2	MMCAP2_0226	MMCAP2_0226 [107-116]		1	1151.62	2.08288e+06		High	High	3.49	35.26
	FALSE	High	[R].LLVVHEAVK.[S]		FALSE	Mmc	1	1	1	MMCAP2_0226	MMCAP2_0226 [259-267]		0	1007.62	10704924		High	High	3.29	37.74
	FALSE	High	[-].MAIINNIK.[A]	1xMet-loss [N-Term]	FALSE	Mmc	1	1	1	MMCAP2_0226	MMCAP2_0226 [1-8]	MMCAP2_0226 1xMet-loss [N-Term]	0	785.488	43429452		High	High	1.66	38.54
	FALSE	High	[K].YTAPMVIR.[T]	1xOxidation [M5]	FALSE	Mmc	1	1	1	MMCAP2_0226	MMCAP2_0226 [109-116]		0	966.508	11029676		High	High	1.81	38.89
	FALSE	High	[K].YTAPMVIR.[T]		FALSE	Mmc	1	1	1	MMCAP2_0226	MMCAP2_0226 [109-116]		0	950.513	1.89147e+06		High	High	2.3	43.68
	FALSE	High	[K].NVVVTNTVEIPQER.[Q]		FALSE	Mmc	1	1	1	MMCAP2_0831	MMCAP2_0831 [281-294]		0	1597.85		No Quan Values	High	High	4.03
	FALSE	High	[K].IQEGNDLTVVTYGAQTVDCQK.[A]	1xCarbamidomethyl [C19]	FALSE	Mmc	1	1	2	MMCAP2_0226	MMCAP2_0226 [199-219]		0	2339.12	2.36705e+06		High	High	6.19	46.65
	FALSE	High	[R].LEMVAGNAEIMK.[N]	2xOxidation [M3; M11]	FALSE	Mmc	1	1	1	MMCAP2_0475	MMCAP2_0475 [93-104]		0	1337.64	17257642		High	High	4.27	34.9
	FALSE	High	[K].AGTYEDCKDADVVVITAGRPQKPGETR.[L]	1xCarbamidomethyl [C7]	FALSE	Mmc	1	1	3	MMCAP2_0475	MMCAP2_0475 [66-92]		1	2933.44	5.50486e+06		High	High	7.33	38
	FALSE	High	[K].DADVVVITAGRPQKPGETR.[L]		FALSE	Mmc	1	1	2	MMCAP2_0475	MMCAP2_0475 [74-92]		0	2009.08	2.14317e+06		High	High	3.7	38.25
	FALSE	High	[R].LEMVAGNAEIMK.[N]	1xOxidation [M11]	FALSE	Mmc	1	1	1	MMCAP2_0475	MMCAP2_0475 [93-104]		0	1321.65	2812662		High	High	3.65	40.94
	FALSE	High	[K].ALNITENK.[L]		FALSE	Mmc	1	1	1	MMCAP2_0697	MMCAP2_0697 [269-276]		0	902.494	1515633		High	High	2.73	34.66
	FALSE	High	[K].NNLTFR.[R]		FALSE	Mmc	1	1	1	MMCAP2_0697	MMCAP2_0697 [170-175]		0	764.405	601121		High	High	1.96	36.88
	FALSE	High	[K].YNNPVLYK.[K]		FALSE	Mmc	1	1	1	MMCAP2_0697	MMCAP2_0697 [260-267]		0	1010.53	2461667		High	High	2.92	39.19
	FALSE	High	[K].LLSDQLTYAHYYQTCYK.[F]	1xCarbamidomethyl [C15]	FALSE	Mmc	1	1	1	MMCAP2_0697	MMCAP2_0697 [236-252]		0	2167.02		No Quan Values	High	High	3.02
	Checked	Confidence	Annotated Sequence	Modifications	Contaminant	Marked as	# Protein Groups	# Proteins	# PSMs	Master Protein Accessions	Positions in Master Proteins	Modifications in Master Proteins	# Missed Cleavages	Theo. MH+ [Da]	Abundance: F1: Sample	Quan Info	Found in Sample: F1: Sample	Confidence (by Search Engine): Sequest HT	XCorr (by Search Engine): Sequest HT	Top Apex RT [min]
	FALSE	High	[K].VGTGIIAGGPAR.[A]		FALSE	Mmc	1	1	1	MMCAP2_0654	MMCAP2_0654 [138-149]		0	1068.62	1.1704e+06		High	High	3.6	39.41
	FALSE	High	[K].KAENQENTVEVITNAETESK.[A]		FALSE	Mmc	1	1	1	MMCAP2_0654	MMCAP2_0654 [233-252]		1	2234.08		No Quan Values	High	High	2.93
	FALSE	High	[K].KAENQENTVEVITNAETESKAE.[-]		FALSE	Mmc	1	1	1	MMCAP2_0654	MMCAP2_0654 [233-254]		2	2434.16		No Quan Values	High	High	4.47
	FALSE	High	[R].ATFEGLSSMQTLK.[R]	1xOxidation [M9]	FALSE	Mmc	1	1	1	MMCAP2_0654	MMCAP2_0654 [176-188]		0	1428.7	635233		High	High	4.12	43.01
	FALSE	High	[R].FAAVVVVGNK.[K]		FALSE	Mmc	1	1	1	MMCAP2_0654	MMCAP2_0654 [70-79]		0	1003.59	277388		High	High	2.61	44.74
	FALSE	High	[R].AVIELAGISDVYAK.[S]		FALSE	Mmc	1	1	1	MMCAP2_0654	MMCAP2_0654 [150-163]		0	1448.8	261119		High	High	3.8	54.84
FALSE	Master Protein Rejected	Q14532	Keratin, type I cuticular Ha2 OS=Homo sapiens OX=9606 GN=KRT32 PE=1 SV=3	TRUE		13	6	10	0	448	50.3	4.84	27.02	6			High	0
	Checked	Confidence	Annotated Sequence	Modifications	Contaminant	Marked as	# Protein Groups	# Proteins	# PSMs	Master Protein Accessions	Positions in Master Proteins	Modifications in Master Proteins	# Missed Cleavages	Theo. MH+ [Da]	Abundance: F1: Sample	Quan Info	Found in Sample: F1: Sample	Confidence (by Search Engine): Sequest HT	XCorr (by Search Engine): Sequest HT	Top Apex RT [min]
	FALSE	High	[R].GAVLIAGNEADREK.[I]		FALSE	Mmc	1	1	1	MMCAP2_0708	MMCAP2_0708 [230-243]		1	1442.76	3.00875e+06		High	High	4.65	35.67
	FALSE	High	[K].LDFDGSK.[Y]		FALSE	Mmc	1	1	1	MMCAP2_0708	MMCAP2_0708 [208-214]		0	781.373	1.81105e+06		High	High	1.77	35.82
	FALSE	High	[K].YEQYIVK.[G]		FALSE	Mmc	1	1	1	MMCAP2_0708	MMCAP2_0708 [299-305]		0	942.493	627424		High	High	1.97	37.28
	FALSE	High	[R].GAVLIAGNEADR.[E]		FALSE	Mmc	1	1	1	MMCAP2_0708	MMCAP2_0708 [230-241]		0	1185.62	2.24561e+06		High	High	3.01	39.33
	FALSE	High	[K].TISEIKEDLEGK.[K]		FALSE	Mmc	1	1	2	MMCAP2_0708	MMCAP2_0708 [286-297]		1	1361.72	2.54473e+06		High	High	3.47	39.81
	FALSE	High	[K].DVDLTYVYR.[G]		FALSE	Mmc	1	1	1	MMCAP2_0708	MMCAP2_0708 [221-229]		0	1143.57	3.06692e+06		High	High	2.86	47.56
	FALSE	High	[K].YQVALFAR.[H]		FALSE	Mmc	1	1	1	MMCAP2_0708	MMCAP2_0708 [274-281]		0	967.536	3.17746e+06		High	High	2.55	49.13
FALSE	Master Protein	Q92764	Keratin, type I cuticular Ha5 OS=Homo sapiens OX=9606 GN=KRT35 PE=1 SV=5	TRUE		11	7	11	1	455	50.3	4.91	26.51	7	963100	1	High	1
	FALSE	High	[K].AFIELLTK.[K]		FALSE	Mmc	1	1	1	MMCAP2_0708	MMCAP2_0708 [69-76]		0	934.561	2.84016e+06		High	High	2.25	55.09
	FALSE	High	[K].MANIYYK.[E]	1xOxidation [M1]	FALSE	Mmc	1	1	1	MMCAP2_0419	MMCAP2_0419 [160-166]		0	918.439	13328060		High	High	2.54	33.83
	FALSE	High	[K].KDASIIR.[T]		FALSE	Mmc	1	1	1	MMCAP2_0419	MMCAP2_0419 [79-85]		1	802.478		No Quan Values	High	High	1.71
	FALSE	High	[R].AGFMPTMPNAK.[N]	2xOxidation [M4; M7]	FALSE	Mmc	1	1	1	MMCAP2_0419	MMCAP2_0419 [124-134]		0	1196.54	5.98627e+06		High	High	2.36	34.25
	FALSE	High	[KR].QIEEIK.[NSK]		FALSE	Mmc	1	3	3	MMCAP2_0419	MMCAP2_0419 [198-203]		0	759.425	15309489		High	High	1.88	33.95
	FALSE	High	[K].TTTNLNNK.[I]		FALSE	Mmc	1	1	1	MMCAP2_0255	MMCAP2_0255 [227-234]		0	905.469	575246		High	High	2.46	23.98
	FALSE	High	[K].TNDPFYLFK.[N]		FALSE	Mmc	1	1	1	MMCAP2_0255	MMCAP2_0255 [211-219]		0	1144.57	741529		High	High	2.42	57.11
	FALSE	High	[K].LEQTNFNK.[D]		FALSE	Mmc	1	1	1	MMCAP2_0255	MMCAP2_0255 [291-298]		0	993.5	2.86815e+06		High	High	2.68	31.08
FALSE	Master Protein	P02539	Keratin, type II microfibrillar (Fragment) OS=Ovis aries OX=9940 PE=1 SV=1	TRUE		27	5	9	1	109	12.7	4.59	25.9	5	990008	1	High	1
	FALSE	High	[K].LDDDLKQPVYK.[N]		FALSE	Mmc	1	1	2	MMCAP2_0255	MMCAP2_0255 [253-263]		1	1333.7	2.65223e+07		High	High	4.29	36.58
	FALSE	High	[K].DEIFENK.[N]		FALSE	Mmc	1	1	1	MMCAP2_0255	MMCAP2_0255 [299-305]		0	894.42	1076640		High	High	1.9	37.03
	FALSE	High	[K].LEQTNFNKDEIFENK.[N]		FALSE	Mmc	1	1	2	MMCAP2_0255	MMCAP2_0255 [291-305]		1	1868.9	11175301		High	High	6.82	41.86
	FALSE	High	[K].MFLIYK.[T]	1xOxidation [M1]	FALSE	Mmc	1	1	1	MMCAP2_0255	MMCAP2_0255 [14-19]		0	830.448	5225584		High	High	1.98	47.19
	FALSE	High	[K].SGILTDSEISPFKR.[N]		FALSE	Mmc	1	1	1	MMCAP2_0255	MMCAP2_0255 [320-333]		1	1549.82	2.67271e+06		High	High	5.31	48.17
	FALSE	High	[K].IITNNQTNDQNLVIFENK.[L]		FALSE	Mmc	1	1	2	MMCAP2_0255	MMCAP2_0255 [235-252]		0	2118.08	5.2833e+06		High	High	6.19	49.21
FALSE	Master Protein	MMCAP2_0786	MMCAP2_0786	FALSE	Mmc	21	6	9	6	331	37.3	6.25	22.4	6	2.75907e+06	6	High	1
	Checked	Confidence	Annotated Sequence	Modifications	Contaminant	Marked as	# Protein Groups	# Proteins	# PSMs	Master Protein Accessions	Positions in Master Proteins	Modifications in Master Proteins	# Missed Cleavages	Theo. MH+ [Da]	Abundance: F1: Sample	Quan Info	Found in Sample: F1: Sample	Confidence (by Search Engine): Sequest HT	XCorr (by Search Engine): Sequest HT	Top Apex RT [min]
	FALSE	High	[K].YTGNEIQTMQGK.[N]	1xOxidation [M9]	FALSE	Mmc	1	1	1	MMCAP2_0786	MMCAP2_0786 [36-47]		0	1385.64	321478		High	High	3.4	29.09
	FALSE	High	[K].ETNAIISFTEDMK.[Q]	1xOxidation [M12]	FALSE	Mmc	1	1	1	MMCAP2_0786	MMCAP2_0786 [207-219]		0	1514.7	336341		High	High	2.36	48.5
	FALSE	High	[K].FVFAGDTR.[N]		FALSE	Mmc	1	1	2	MMCAP2_0786	MMCAP2_0786 [158-165]		0	912.457	713210		High	High	2.01	42.86
	FALSE	High	[KR].LAADDFR.[AITL]		TRUE		7	10	3	O76013; Q15323; Q14525; P13645; Q92764; O77727; P02534	O76013 [173-179]; Q15323 [136-142]; Q14525 [136-142]; P13645 [229-235]; Q92764 [177-183]; O77727 [184-190]; P02534 [135-141]		0	807.4	1.37787e+08	Shared	High	High	2.45	37.11
	FALSE	High	[K].ETMQFLNDR.[L]		TRUE		5	9	1	O76013; Q15323; Q14525; O76011; P02534	O76013 [95-103]; Q15323 [58-66]; Q14525 [58-66]; O76011 [100-108]; P02534 [57-65]		0	1153.53	4.028e+06	Shared	High	High	2.98	44.15
	FALSE	High	[K].ETMQFLNDR.[L]	1xOxidation [M3]	TRUE		5	9	1	O76013; Q15323; Q14525; O76011; P02534	O76013 [95-103]; Q15323 [58-66]; Q14525 [58-66]; O76011 [100-108]; P02534 [57-65]		0	1169.53	1.57483e+06	Shared	High	High	2.54	36.94
FALSE	Master Protein	MMCAP2_0668	MMCAP2_0668	FALSE	Mmc	22	5	5	5	282	31.1	10.37	11.97	5	1.7466e+06	5	High	1
FALSE	Master Protein	MMCAP2_0505	MMCAP2_0505	FALSE	Mmc	31	8	8	8	357	40.4	9.11	22.32	8	1.74794e+06	6	High	1
	Checked	Confidence	Annotated Sequence	Modifications	Contaminant	Marked as	# Protein Groups	# Proteins	# PSMs	Master Protein Accessions	Positions in Master Proteins	Modifications in Master Proteins	# Missed Cleavages	Theo. MH+ [Da]	Abundance: F1: Sample	Quan Info	Found in Sample: F1: Sample	Confidence (by Search Engine): Sequest HT	XCorr (by Search Engine): Sequest HT	Top Apex RT [min]
	Checked	Confidence	Annotated Sequence	Modifications	Contaminant	Marked as	# Protein Groups	# Proteins	# PSMs	Master Protein Accessions	Positions in Master Proteins	Modifications in Master Proteins	# Missed Cleavages	Theo. MH+ [Da]	Abundance: F1: Sample	Quan Info	Found in Sample: F1: Sample	Confidence (by Search Engine): Sequest HT	XCorr (by Search Engine): Sequest HT	Top Apex RT [min]
	FALSE	High	[KR].EYQEVMNSK.[L]	1xOxidation [M6]	TRUE		4	7	1	P15241; Q14533; P78386; O43790	P15241 [391-399]; Q14533 [388-396]; P78386 [405-413]; O43790 [388-396]		0	1143.5	239721	Shared	High	High	1.8	25.7
	FALSE	High	[R].LLEGEEHR.[L]		TRUE		1	2	1	P78386	P78386 [426-433]		0	982.495	499776		High	High	1.82	28.34
	FALSE	High	[R].RLLEGEEHR.[L]		TRUE		1	2	1	P78386	P78386 [425-433]		1	1138.6	206557		High	High	2.81	27.42
	FALSE	High	[K].AQYDDIASR.[S]		TRUE		1	3	2	P15241	P15241 [283-291]		0	1038.49	2.08547e+06		High	High	2.58	33.01
	FALSE	High	[KR].EYQEVMNSK.[L]		TRUE		4	7	1	P15241; Q14533; P78386; O43790	P15241 [391-399]; Q14533 [388-396]; P78386 [405-413]; O43790 [388-396]		0	1127.5	1.4203e+06	Shared	High	High	2.52	31.72
	FALSE	High	[K].LAGLEEALQK.[A]		TRUE		1	3	1	P15241	P15241 [371-380]		0	1071.6	3.32121e+06		High	High	3.54	45.26
	FALSE	High	[K].LGLDIEIATYR.[R]		TRUE		5	8	1	P15241; Q14533; P78386; Q9NSB2; O43790	P15241 [400-410]; Q14533 [397-407]; P78386 [414-424]; Q9NSB2 [456-466]; O43790 [397-407]		0	1263.69	116585	Shared	High	High	2.39	55.98
	FALSE	High	[K].ALSFTDSATTIGSK.[D]		FALSE	Mmc	1	1	1	MMCAP2_0075	MMCAP2_0075 [307-320]		0	1398.71		No Quan Values	High	High	3.02
	Checked	Confidence	Annotated Sequence	Modifications	Contaminant	Marked as	# Protein Groups	# Proteins	# PSMs	Master Protein Accessions	Positions in Master Proteins	Modifications in Master Proteins	# Missed Cleavages	Theo. MH+ [Da]	Abundance: F1: Sample	Quan Info	Found in Sample: F1: Sample	Confidence (by Search Engine): Sequest HT	XCorr (by Search Engine): Sequest HT	Top Apex RT [min]
	FALSE	High	[K].LGIFGGAGVGK.[T]		FALSE	Mmc	1	1	1	MMCAP2_0575	MMCAP2_0575 [142-152]		0	975.562	1.23164e+06		High	High	2.78	49.89
	FALSE	High	[K].NSTMFVSK.[M]	1xOxidation [M4]	FALSE	Mmc	1	1	1	MMCAP2_0575	MMCAP2_0575 [199-206]		0	929.44	452263		High	High	2.24	30.76
	FALSE	High	[R].EGIELYDELTESNLMK.[N]	1xOxidation [M15]	FALSE	Mmc	1	1	1	MMCAP2_0575	MMCAP2_0575 [183-198]		0	1899.89	138051		High	High	3.15	53.98
	FALSE	High	[K].SVINETNIK.[A]		FALSE	Mmc	1	1	1	MMCAP2_0575	MMCAP2_0575 [42-50]		0	1017.56		Not Reliable	High	High	1.69
	FALSE	High	[K].NTSNIFIGSGER.[S]		FALSE	Mmc	1	1	1	MMCAP2_0575	MMCAP2_0575 [169-180]		0	1294.64	719309		High	High	3.25	42.95
	FALSE	High	[R].FIQAENEVSATLGK.[K]		FALSE	Mmc	1	1	1	MMCAP2_0575	MMCAP2_0575 [246-259]		0	1506.78	458449		High	High	3.62	45.15
	FALSE	High	[K].KPSVGGYQSTLESDVANIQDR.[L]		FALSE	Mmc	1	1	1	MMCAP2_0575	MMCAP2_0575 [260-280]		0	2264.12	287482		High	High	5.25	45.25
FALSE	Master Protein	MMCAP2_0225	MMCAP2_0225	FALSE	Mmc	23	7	7	7	370	41.9	5.66	21.69	7	3.35226e+06	6	High	1
	Checked	Confidence	Annotated Sequence	Modifications	Contaminant	Marked as	# Protein Groups	# Proteins	# PSMs	Master Protein Accessions	Positions in Master Proteins	Modifications in Master Proteins	# Missed Cleavages	Theo. MH+ [Da]	Abundance: F1: Sample	Quan Info	Found in Sample: F1: Sample	Confidence (by Search Engine): Sequest HT	XCorr (by Search Engine): Sequest HT	Top Apex RT [min]
	FALSE	High	[R].LGAHSSSDNPDVYRPK.[G]		FALSE	Mmc	1	1	1	MMCAP2_0225	MMCAP2_0225 [261-276]		0	1742.85		No Quan Values	High	High	4.32
	FALSE	High	[K].VWSDEQEEK.[L]		FALSE	Mmc	1	1	1	MMCAP2_0225	MMCAP2_0225 [300-308]		0	1149.51	562344		High	High	2.34	30.7
	FALSE	High	[K].EVVEYVR.[K]		FALSE	Mmc	1	1	1	MMCAP2_0225	MMCAP2_0225 [240-246]		0	893.473	1.07938e+06		High	High	2.04	36.56
	FALSE	High	[K].DYEVFAYIQR.[L]		FALSE	Mmc	1	1	1	MMCAP2_0697	MMCAP2_0697 [146-155]		0	1303.63	179452		High	High	2.51	53.9
	Checked	Confidence	Annotated Sequence	Modifications	Contaminant	Marked as	# Protein Groups	# Proteins	# PSMs	Master Protein Accessions	Positions in Master Proteins	Modifications in Master Proteins	# Missed Cleavages	Theo. MH+ [Da]	Abundance: F1: Sample	Quan Info	Found in Sample: F1: Sample	Confidence (by Search Engine): Sequest HT	XCorr (by Search Engine): Sequest HT	Top Apex RT [min]
	FALSE	High	[K].YQYDKMDIFLEEQYK.[E]	1xOxidation [M6]	FALSE	Mmc	1	1	1	MMCAP2_0225	MMCAP2_0225 [338-352]		1	2028.93	152177		High	High	3.08	45.74
	FALSE	High	[K].MDIFLEEQYK.[E]	1xOxidation [M1]	FALSE	Mmc	1	1	1	MMCAP2_0225	MMCAP2_0225 [343-352]		0	1331.62	289851		High	High	2.65	47.19
FALSE	Master Protein	MMCAP2_0697	MMCAP2_0697	FALSE	Mmc	25	8	8	8	318	38.2	8.97	20.32	8	6.35169e+06	7	High	1
	FALSE	High	[K].IITPISK.[S]		FALSE	Mmc	1	1	1	MMCAP2_0130	MMCAP2_0130 [258-264]		0	771.497	7.18294e+06		High	High	2.3	39.79
	FALSE	High	[K].IEVPLTK.[I]		FALSE	Mmc	1	1	1	MMCAP2_0130	MMCAP2_0130 [251-257]		0	799.492	3.37261e+06		High	High	2.1	42.28
	FALSE	High	[K].NNNTLLTIPNKDSIK.[N]		FALSE	Mmc	1	1	2	MMCAP2_0514	MMCAP2_0514 [304-318]		1	1684.92	584605		High	High	5.13	44.33
	FALSE	High	[K].NNNTLLTIPNK.[D]		FALSE	Mmc	1	1	1	MMCAP2_0514	MMCAP2_0514 [304-314]		0	1241.68	4.26645e+06		High	High	3.94	45.09
	FALSE	High	[K].STLMVGAQLNGEYK.[N]	1xOxidation [M4]	FALSE	Mmc	1	1	1	MMCAP2_0475	MMCAP2_0475 [253-266]		0	1526.75	841414		High	High	3.98	42.51
	FALSE	High	[R].IIEWDLTKEEQEK.[F]		FALSE	Mmc	1	1	1	MMCAP2_0475	MMCAP2_0475 [286-298]		1	1660.84	785310		High	High	3.16	45.81
	FALSE	High	[K].STLMVGAQLNGEYK.[N]		FALSE	Mmc	1	1	1	MMCAP2_0475	MMCAP2_0475 [253-266]		0	1510.76		No Quan Values	High	High	1.9
	FALSE	High	[R].LEMVAGNAEIMK.[N]		FALSE	Mmc	1	1	1	MMCAP2_0475	MMCAP2_0475 [93-104]		0	1305.65	701500		High	High	3.4	46.02
	FALSE	High	[K].SINIDNNSNNEWK.[G]		FALSE	Mmc	1	1	1	MMCAP2_0075	MMCAP2_0075 [210-222]		0	1547.71		No Quan Values	High	High	1.93
FALSE	Master Protein Rejected	Q9NSB4	Keratin, type II cuticular Hb2 OS=Homo sapiens OX=9606 GN=KRT82 PE=1 SV=3	TRUE		9	6	8	0	513	56.6	6.74	19.41	6			High	0
FALSE	Master Protein	MMCAP2_0581	MMCAP2_0581	FALSE	Mmc	21	16	58	16	487	57.5	9.57	183.59	16	9.84248e+09	17	High	1
	FALSE	High	[R].FTFILENLTK.[K]		FALSE	Mmc	1	2	1	0577_ALFA96	0577_ALFA96 [476-485]		0	1225.68	834690		High	High	2.59	61.35
FALSE	Master Protein	MMCAP2_0255	MMCAP2_0255	FALSE	Mmc	25	11	18	11	353	42.5	9.31	64.28	11	9.23978e+07	12	High	1
	Checked	Confidence	Annotated Sequence	Modifications	Contaminant	Marked as	# Protein Groups	# Proteins	# PSMs	Master Protein Accessions	Positions in Master Proteins	Modifications in Master Proteins	# Missed Cleavages	Theo. MH+ [Da]	Abundance: F1: Sample	Quan Info	Found in Sample: F1: Sample	Confidence (by Search Engine): Sequest HT	XCorr (by Search Engine): Sequest HT	Top Apex RT [min]
	FALSE	High	[K].AASEFIK.[E]		FALSE	Mmc	1	1	1	MMCAP2_0419	MMCAP2_0419 [21-27]		0	765.414	16459333		High	High	2.25	36.54
	FALSE	High	[K].KEITSSFIK.[K]		FALSE	Mmc	1	1	1	MMCAP2_0419	MMCAP2_0419 [251-259]		1	1052.6	721667		High	High	3.22	38.34
	FALSE	High	[K].VLLTEIKK.[E]		FALSE	Mmc	1	1	1	MMCAP2_0419	MMCAP2_0419 [244-251]		1	943.619	2205883		High	High	2.46	38.62
	FALSE	High	[R].MTLDAIK.[N]		FALSE	Mmc	1	1	1	MMCAP2_0419	MMCAP2_0419 [312-318]		0	791.433	2.02114e+06		High	High	2.14	42.23
	Checked	Confidence	Annotated Sequence	Modifications	Contaminant	Marked as	# Protein Groups	# Proteins	# PSMs	Master Protein Accessions	Positions in Master Proteins	Modifications in Master Proteins	# Missed Cleavages	Theo. MH+ [Da]	Abundance: F1: Sample	Quan Info	Found in Sample: F1: Sample	Confidence (by Search Engine): Sequest HT	XCorr (by Search Engine): Sequest HT	Top Apex RT [min]
	FALSE	High	[R].GSVMNPNDHPHGGGEGR.[A]	1xOxidation [M4]	FALSE	Mmc	1	1	1	MMCAP2_0668	MMCAP2_0668 [226-242]		0	1733.74	131388		High	High	2.12	22.63
	FALSE	High	[R].HPLYGYSFK.[R]		FALSE	Mmc	1	1	1	MMCAP2_0165	MMCAP2_0165 [59-67]		0	1111.56	602274		High	High	2.49	40
	FALSE	High	[R].LITPDTK.[Y]		FALSE	Mmc	1	1	1	MMCAP2_0165	MMCAP2_0165 [89-95]		0	787.456	2.78692e+06		High	High	1.97	33.98
	FALSE	High	[R].RYIVDEMTVDYAK.[F]	1xOxidation [M7]	FALSE	Mmc	1	1	1	MMCAP2_0165	MMCAP2_0165 [299-311]		1	1618.78	262804		High	High	2.89	38.67
	FALSE	High	[R].YIVDEMTVDYAK.[F]	1xOxidation [M6]	FALSE	Mmc	1	1	1	MMCAP2_0165	MMCAP2_0165 [300-311]		0	1462.68	5.12168e+06		High	High	3.32	41.67
	FALSE	High	[R].YIVDEMTVDYAK.[F]		FALSE	Mmc	1	1	1	MMCAP2_0165	MMCAP2_0165 [300-311]		0	1446.68	550219		High	High	2.86	47.85
	FALSE	High	[K].NITPFIPK.[Q]		FALSE	Mmc	1	1	1	MMCAP2_0165	MMCAP2_0165 [138-145]		0	929.545	5.3502e+06		High	High	2.28	48.49
	FALSE	High	[K].YWYYDTSANIYK.[Y]		FALSE	Mmc	1	1	1	MMCAP2_0165	MMCAP2_0165 [43-54]		0	1586.72	1.62867e+06		High	High	3.34	48.9
FALSE	Master Protein	MMCAP2_0184	MMCAP2_0184	FALSE	Mmc	19	6	6	6	361	41	9.03	17.35	6	5.21856e+06	6	High	1
	Checked	Confidence	Annotated Sequence	Modifications	Contaminant	Marked as	# Protein Groups	# Proteins	# PSMs	Master Protein Accessions	Positions in Master Proteins	Modifications in Master Proteins	# Missed Cleavages	Theo. MH+ [Da]	Abundance: F1: Sample	Quan Info	Found in Sample: F1: Sample	Confidence (by Search Engine): Sequest HT	XCorr (by Search Engine): Sequest HT	Top Apex RT [min]
	FALSE	High	[K].FIGTPTMNVLEGK.[L]	1xOxidation [M7]	FALSE	Mmc	1	1	1	MMCAP2_0184	MMCAP2_0184 [234-246]		0	1422.73	829704		High	High	2.44	46.19
	FALSE	High	[R].SEDAQLVK.[T]		FALSE	Mmc	1	1	1	MMCAP2_0184	MMCAP2_0184 [285-292]		0	889.463	1.34592e+06		High	High	2.68	31.86
	FALSE	High	[K].LFLMDEPLSNLDAK.[L]	1xOxidation [M4]	FALSE	Mmc	1	1	1	MMCAP2_0184	MMCAP2_0184 [155-168]		0	1621.81	195978		High	High	3.73	54.7
	FALSE	High	[R].IIAGLNSITK.[G]		FALSE	Mmc	1	1	1	MMCAP2_0184	MMCAP2_0184 [49-58]		0	1029.63	1.39715e+06		High	High	2.46	45.58
	FALSE	High	[K].VELSDEELELIKK.[E]		FALSE	Mmc	1	1	1	MMCAP2_0184	MMCAP2_0184 [261-273]		1	1544.84	313085		High	High	3.36	47.35
	FALSE	High	[R].CTGYDVITPFDR.[G]	1xCarbamidomethyl [C1]	FALSE	Mmc	1	1	2	MMCAP2_0226	MMCAP2_0226 [294-305]		0	1443.66	4185035		High	High	4.04	50.97
FALSE	Master Protein	MMCAP2_0715	MMCAP2_0715	FALSE	Mmc	12	5	6	5	422	47.5	9.1	17.15	5	1.62778e+07	4	High	1
	Checked	Confidence	Annotated Sequence	Modifications	Contaminant	Marked as	# Protein Groups	# Proteins	# PSMs	Master Protein Accessions	Positions in Master Proteins	Modifications in Master Proteins	# Missed Cleavages	Theo. MH+ [Da]	Abundance: F1: Sample	Quan Info	Found in Sample: F1: Sample	Confidence (by Search Engine): Sequest HT	XCorr (by Search Engine): Sequest HT	Top Apex RT [min]
	FALSE	High	[K].IDSENSIDR.[T]		FALSE	Mmc	1	1	2	MMCAP2_0715	MMCAP2_0715 [325-333]		0	1048.49	8.37167e+06		High	High	3.28	29.15
	FALSE	High	[K].DFGLDDKK.[Q]		FALSE	Mmc	1	1	1	MMCAP2_0715	MMCAP2_0715 [223-230]		1	937.463	1.18065e+06		High	High	2.22	35.87
	FALSE	High	[K].IKPVYLK.[S]		FALSE	Mmc	1	1	1	MMCAP2_0715	MMCAP2_0715 [397-403]		0	860.56	3.0566e+06		High	High	1.7	36.38
	FALSE	High	[K].NEITEVEDTLK.[I]		FALSE	Mmc	1	1	1	MMCAP2_0715	MMCAP2_0715 [314-324]		0	1290.64	3.66886e+06		High	High	3.09	47.45
	FALSE	High	[K].WVSKPVEAPTPNIQPR.[S]		FALSE	Mmc	1	1	1	MMCAP2_0715	MMCAP2_0715 [234-249]		0	1818.99		No Quan Values	High	High	4.57
FALSE	Master Protein	MMCAP2_0805	MMCAP2_0805	FALSE	Mmc	16	7	7	7	391	46.4	9.17	16.43	7	3.02804e+07	7	High	1
	Checked	Confidence	Annotated Sequence	Modifications	Contaminant	Marked as	# Protein Groups	# Proteins	# PSMs	Master Protein Accessions	Positions in Master Proteins	Modifications in Master Proteins	# Missed Cleavages	Theo. MH+ [Da]	Abundance: F1: Sample	Quan Info	Found in Sample: F1: Sample	Confidence (by Search Engine): Sequest HT	XCorr (by Search Engine): Sequest HT	Top Apex RT [min]
	FALSE	High	[K].TPTNYLER.[L]		FALSE	Mmc	1	1	1	MMCAP2_0805	MMCAP2_0805 [104-111]		0	993.5	27771464		High	High	2.59	36.17
	FALSE	High	[K].FNYNFIDK.[I]		FALSE	Mmc	1	1	1	MMCAP2_0805	MMCAP2_0805 [36-43]		0	1060.51	515349		High	High	1.95	47.58
	FALSE	High	[K].TPLPYSLK.[S]		FALSE	Mmc	1	1	1	MMCAP2_0805	MMCAP2_0805 [26-33]		0	918.529	375572		High	High	2.59	44.66
	FALSE	High	[R].KLENNIFK.[T]		FALSE	Mmc	1	1	1	MMCAP2_0805	MMCAP2_0805 [18-25]		1	1005.57	578836		High	High	2.9	38.32
	FALSE	High	[K].LFTDEQIK.[S]		FALSE	Mmc	1	1	1	MMCAP2_0805	MMCAP2_0805 [339-346]		0	993.525	697086		High	High	1.88	41.31
	FALSE	High	[K].NLSFNNIK.[T]		FALSE	Mmc	1	1	1	MMCAP2_0805	MMCAP2_0805 [322-329]		0	949.51	163917		High	High	1.78	42.82
	FALSE	High	[K].AFYDDFLESSVEK.[K]		FALSE	Mmc	1	1	1	MMCAP2_0805	MMCAP2_0805 [56-68]		0	1549.71	178159		High	High	2.73	55.26
	FALSE	High	[K].VTETLPEK.[I]		FALSE	Mmc	1	1	1	MMCAP2_0130	MMCAP2_0130 [84-91]		0	916.499	2.24775e+06		High	High	2.43	32.54
	FALSE	High	[K].EVTGFEK.[W]		FALSE	Mmc	1	1	1	MMCAP2_0130	MMCAP2_0130 [108-114]		0	809.404	1.0787e+06		High	High	1.83	33.09
	FALSE	High	[K].LNKENLKPNITTPK.[Q]		FALSE	Mmc	1	1	1	MMCAP2_0130	MMCAP2_0130 [273-286]		1	1609.93		No Quan Values	High	High	1.86
	Checked	Confidence	Annotated Sequence	Modifications	Contaminant	Marked as	# Protein Groups	# Proteins	# PSMs	Master Protein Accessions	Positions in Master Proteins	Modifications in Master Proteins	# Missed Cleavages	Theo. MH+ [Da]	Abundance: F1: Sample	Quan Info	Found in Sample: F1: Sample	Confidence (by Search Engine): Sequest HT	XCorr (by Search Engine): Sequest HT	Top Apex RT [min]
	FALSE	High	[K].FTNNINK.[N]		FALSE	Mmc	1	1	1	MMCAP2_0652	MMCAP2_0652 [469-475]		0	850.442	917028		High	High	1.86	29.07
	FALSE	High	[K].VAENFQK.[S]		FALSE	Mmc	1	1	1	MMCAP2_0652	MMCAP2_0652 [372-378]		0	835.431	1.31496e+06		High	High	2.38	29.11
	FALSE	High	[K].GIYDAANPANYYR.[S]		FALSE	Mmc	1	1	1	MMCAP2_0075	MMCAP2_0075 [186-198]		0	1487.69	371783		High	High	3.79	45.46
	FALSE	High	[K].DFVGLSETEITK.[M]		FALSE	Mmc	1	1	1	MMCAP2_0075	MMCAP2_0075 [282-293]		0	1338.68	502731		High	High	2.43	49.52
FALSE	Master Protein	MMCAP2_0785	MMCAP2_0785	FALSE	Mmc	9	4	5	4	510	55.7	9.51	14.23	4	3.84525e+06	4	High	1
	Checked	Confidence	Annotated Sequence	Modifications	Contaminant	Marked as	# Protein Groups	# Proteins	# PSMs	Master Protein Accessions	Positions in Master Proteins	Modifications in Master Proteins	# Missed Cleavages	Theo. MH+ [Da]	Abundance: F1: Sample	Quan Info	Found in Sample: F1: Sample	Confidence (by Search Engine): Sequest HT	XCorr (by Search Engine): Sequest HT	Top Apex RT [min]
	FALSE	High	[-].MIVSEEK.[L]	1xOxidation [M1]	FALSE	Mmc	1	1	1	MMCAP2_0785	MMCAP2_0785 [1-7]		0	851.418	961392		High	High	1.69	27.44
	FALSE	High	[R].NNIPYLTGTDK.[G]		FALSE	Mmc	1	1	1	MMCAP2_0785	MMCAP2_0785 [305-315]		0	1235.63	1675793		High	High	2.24	43.53
	FALSE	High	[K].ALEGFSQTIVR.[K]		FALSE	Mmc	1	1	1	MMCAP2_0785	MMCAP2_0785 [102-112]		0	1220.66	837963		High	High	3.04	47.22
	FALSE	High	[K].TLTEDKEFYLSNFAEK.[I]		FALSE	Mmc	1	1	2	MMCAP2_0785	MMCAP2_0785 [244-259]		1	1934.94	370106		High	High	4.3	48.77
FALSE	Master Protein	MMCAP2_0446	MMCAP2_0446	FALSE	Mmc	12	3	4	3	154	16.9	9.11	13.56	3	4.38692e+06	3	High	1
	Checked	Confidence	Annotated Sequence	Modifications	Contaminant	Marked as	# Protein Groups	# Proteins	# PSMs	Master Protein Accessions	Positions in Master Proteins	Modifications in Master Proteins	# Missed Cleavages	Theo. MH+ [Da]	Abundance: F1: Sample	Quan Info	Found in Sample: F1: Sample	Confidence (by Search Engine): Sequest HT	XCorr (by Search Engine): Sequest HT	Top Apex RT [min]
	FALSE	High	[K].RLDDLYK.[A]		FALSE	Mmc	1	1	1	MMCAP2_0446	MMCAP2_0446 [11-17]		1	922.499	796931		High	High	2.38	35.85
	FALSE	High	[K].DEDDPYIIIK.[D]		FALSE	Mmc	1	1	1	MMCAP2_0446	MMCAP2_0446 [133-142]		0	1220.6	374958		High	High	2.98	50.07
	FALSE	High	[K].KDEDDPYIIIK.[D]		FALSE	Mmc	1	1	2	MMCAP2_0446	MMCAP2_0446 [132-142]		1	1348.7	3.21503e+06		High	High	4.19	44.89
FALSE	Master Protein	MMCAP2_0165	MMCAP2_0165	FALSE	Mmc	12	6	7	6	414	46.3	9.54	19.15	6	1.63028e+07	7	High	1
	FALSE	High	[K].KYEQYIVK.[G]		FALSE	Mmc	1	1	1	MMCAP2_0708	MMCAP2_0708 [298-305]		1	1070.59	5202434		High	High	3.51	34.34
	FALSE	High	[K].NKIVSIYK.[T]		FALSE	Mmc	1	1	1	MMCAP2_0581	MMCAP2_0581 [25-32]		1	964.583	1.86879e+06		High	High	3.19	35.62
	FALSE	High	[K].KLNPLVYQNK.[W]		FALSE	Mmc	1	1	2	MMCAP2_0581	MMCAP2_0581 [169-178]		1	1216.7	174840872		High	High	3.81	37.69
	FALSE	High	[K].IPSTHEVFVK.[N]		FALSE	Mmc	1	1	3	MMCAP2_0581	MMCAP2_0581 [295-304]		0	1156.64	954727120		High	High	3.43	37.83
	FALSE	High	[K].ITSIDNK.[M]		FALSE	Mmc	1	1	1	MMCAP2_0437	MMCAP2_0437 [313-319]		0	790.431	628410		High	High	1.97	28.68
	FALSE	High	[K].VEDYQVIDEK.[D]		FALSE	Mmc	1	1	1	MMCAP2_0437	MMCAP2_0437 [85-94]		0	1237.59	183591		High	High	2.89	38.05
	FALSE	High	[K].TITLNLIEK.[Y]		FALSE	Mmc	1	1	1	MMCAP2_0437	MMCAP2_0437 [135-143]		0	1044.63		No Quan Values	High	High	1.67
	FALSE	High	[K].VGNAAPLK.[N]		FALSE	Mmc	1	1	1	MMCAP2_0668	MMCAP2_0668 [128-135]		0	769.457	935008		High	High	2.62	30.57
	FALSE	High	[R].KSPVTPWGK.[K]		FALSE	Mmc	1	1	1	MMCAP2_0668	MMCAP2_0668 [248-256]		1	999.562	269020		High	High	2.02	36.79
	FALSE	High	[R].NMTTIDYSAVLTTK.[N]	1xOxidation [M2]	FALSE	Mmc	1	1	1	MMCAP2_0668	MMCAP2_0668 [15-28]		0	1573.78	377222		High	High	3.33	47.3
	FALSE	High	[R].DIFGTISTIEYDPNR.[N]		FALSE	Mmc	1	1	1	MMCAP2_0668	MMCAP2_0668 [75-89]		0	1740.84	33958		High	High	1.88	58.3
FALSE	Master Protein	MMCAP2_0677	MMCAP2_0677	FALSE	Mmc	8	3	4	3	303	33.6	9.73	11.7	3	1.73723e+06	2	High	1
	Checked	Confidence	Annotated Sequence	Modifications	Contaminant	Marked as	# Protein Groups	# Proteins	# PSMs	Master Protein Accessions	Positions in Master Proteins	Modifications in Master Proteins	# Missed Cleavages	Theo. MH+ [Da]	Abundance: F1: Sample	Quan Info	Found in Sample: F1: Sample	Confidence (by Search Engine): Sequest HT	XCorr (by Search Engine): Sequest HT	Top Apex RT [min]
	FALSE	High	[K].SEQNLDSFK.[I]		FALSE	Mmc	1	1	1	MMCAP2_0677	MMCAP2_0677 [149-157]		0	1067.5	1.28762e+06		High	High	2.77	36.39
	FALSE	High	[K].EIINPEIK.[D]		FALSE	Mmc	1	1	1	MMCAP2_0677	MMCAP2_0677 [133-140]		0	955.546	449614		High	High	1.79	41.4
	FALSE	High	[K].EIINPEIKDENINITK.[S]		FALSE	Mmc	1	1	2	MMCAP2_0677	MMCAP2_0677 [133-148]		1	1883.01		No Quan Values	High	High	4.28
FALSE	Master Protein	MMCAP2_0652	MMCAP2_0652	FALSE	Mmc	11	5	5	5	482	53.3	9.89	11.44	5	4.47027e+06	4	High	1
	FALSE	High	[K].SLESAWSDLQK.[D]		FALSE	Mmc	1	1	1	MMCAP2_0013	MMCAP2_0013 [144-154]		0	1263.62	316110		High	High	3.23	48.46
	FALSE	High	[K].DSTVFSHILFK.[N]		FALSE	Mmc	1	1	1	MMCAP2_0013	MMCAP2_0013 [155-165]		0	1293.68	59872.9		High	High	2.21	55.61
FALSE	Master Protein	MMCAP2_0542	MMCAP2_0542	FALSE	Mmc	8	4	4	4	591	63.9	4.97	9.82	4	1.06883e+06	3	High	1
	FALSE	High	[R].IIQQNFIEK.[K]		FALSE	Mmc	1	1	1	MMCAP2_0652	MMCAP2_0652 [456-464]		0	1132.64	1.28116e+06		High	High	2.46	41.37
	FALSE	High	[K].YLTGIINR.[L]		FALSE	Mmc	1	1	1	MMCAP2_0652	MMCAP2_0652 [395-402]		0	949.547	957126		High	High	2.39	44.25
	FALSE	High	[R].KIPIQQTGSGLTDSSEHTPYLPLK.[L]		FALSE	Mmc	1	1	1	MMCAP2_0652	MMCAP2_0652 [274-297]		1	2610.38		No Quan Values	High	High	2.35
FALSE	Master Protein	MMCAP2_0437	MMCAP2_0437	FALSE	Mmc	12	4	5	4	326	37.4	6.92	10.42	4	878023	3	High	1
	Checked	Confidence	Annotated Sequence	Modifications	Contaminant	Marked as	# Protein Groups	# Proteins	# PSMs	Master Protein Accessions	Positions in Master Proteins	Modifications in Master Proteins	# Missed Cleavages	Theo. MH+ [Da]	Abundance: F1: Sample	Quan Info	Found in Sample: F1: Sample	Confidence (by Search Engine): Sequest HT	XCorr (by Search Engine): Sequest HT	Top Apex RT [min]
	Checked	Confidence	Annotated Sequence	Modifications	Contaminant	Marked as	# Protein Groups	# Proteins	# PSMs	Master Protein Accessions	Positions in Master Proteins	Modifications in Master Proteins	# Missed Cleavages	Theo. MH+ [Da]	Abundance: F1: Sample	Quan Info	Found in Sample: F1: Sample	Confidence (by Search Engine): Sequest HT	XCorr (by Search Engine): Sequest HT	Top Apex RT [min]
	FALSE	High	[KR].LAADDFR.[AITL]		TRUE		7	10	3	O76013; Q15323; Q14525; P13645; Q92764; O77727; P02534	O76013 [173-179]; Q15323 [136-142]; Q14525 [136-142]; P13645 [229-235]; Q92764 [177-183]; O77727 [184-190]; P02534 [135-141]		0	807.4	1.37787e+08	Shared	High	High	2.45	37.11
	FALSE	High	[RK].TIEELQQK.[I]		TRUE		4	8	1	Q15323; Q14525; O76011; P02534	Q15323 [109-116]; Q14525 [109-116]; O76011 [151-158]; P02534 [108-115]		0	988.531	8616629	Shared	High	High	2.42	33.22
	FALSE	High	[K].TDLYITAPLDIK.[T]		FALSE	Mmc	1	1	2	MMCAP2_0437	MMCAP2_0437 [104-115]		0	1362.75	66022.2		High	High	1.96	56.33
FALSE	Master Protein	MMCAP2_0522	MMCAP2_0522	FALSE	Mmc	12	4	4	4	385	41.3	4.55	9.95	4	1.59319e+06	4	High	1
	Checked	Confidence	Annotated Sequence	Modifications	Contaminant	Marked as	# Protein Groups	# Proteins	# PSMs	Master Protein Accessions	Positions in Master Proteins	Modifications in Master Proteins	# Missed Cleavages	Theo. MH+ [Da]	Abundance: F1: Sample	Quan Info	Found in Sample: F1: Sample	Confidence (by Search Engine): Sequest HT	XCorr (by Search Engine): Sequest HT	Top Apex RT [min]
	FALSE	High	[K].GLGAGGNPEVGK.[A]		FALSE	Mmc	1	1	1	MMCAP2_0522	MMCAP2_0522 [65-76]		0	1055.55	546928		High	High	3.18	32.17
	FALSE	High	[K].AAAIESEEELRK.[V]		FALSE	Mmc	1	1	1	MMCAP2_0522	MMCAP2_0522 [77-88]		1	1345.7	334181		High	High	2.55	32.57
	FALSE	High	[K].NLQNQEPNIIK.[T]		FALSE	Mmc	1	1	1	MMCAP2_0522	MMCAP2_0522 [318-328]		0	1310.71	141950		High	High	2.21	39.87
	FALSE	High	[K].LLEASIEGAK.[D]		FALSE	Mmc	1	1	1	MMCAP2_0522	MMCAP2_0522 [245-254]		0	1030.58	570131		High	High	2	40.8
FALSE	Master Protein	MMCAP2_0013	MMCAP2_0013	FALSE	Mmc	7	4	4	4	528	60.1	6.77	9.83	4	1.26385e+06	4	High	1
	Checked	Confidence	Annotated Sequence	Modifications	Contaminant	Marked as	# Protein Groups	# Proteins	# PSMs	Master Protein Accessions	Positions in Master Proteins	Modifications in Master Proteins	# Missed Cleavages	Theo. MH+ [Da]	Abundance: F1: Sample	Quan Info	Found in Sample: F1: Sample	Confidence (by Search Engine): Sequest HT	XCorr (by Search Engine): Sequest HT	Top Apex RT [min]
	FALSE	High	[K].DNYIKPK.[S]		FALSE	Mmc	1	1	1	MMCAP2_0013	MMCAP2_0013 [228-234]		0	877.478	406881		High	High	1.96	27.85
	FALSE	High	[R].ISFENISGVK.[F]		FALSE	Mmc	1	1	1	MMCAP2_0013	MMCAP2_0013 [172-181]		0	1093.59	480984		High	High	2.43	46.75
	FALSE	High	[K].ENLKPNITTPK.[Q]		FALSE	Mmc	1	1	2	MMCAP2_0130	MMCAP2_0130 [276-286]		0	1254.71	3.02092e+06		High	High	3.06	35.08
FALSE	None	O76015	Keratin, type I cuticular Ha8 OS=Homo sapiens OX=9606 GN=KRT38 PE=1 SV=3	TRUE		4	2	5	0	456	50.4	4.84	12.15	2			n/a	4
	FALSE	High	[R].IIEWDLTKEEQEKFDK.[S]		FALSE	Mmc	1	1	2	MMCAP2_0475	MMCAP2_0475 [286-301]		2	2051.03	1.6411e+06		High	High	5.15	46.18
	Checked	Confidence	Annotated Sequence	Modifications	Contaminant	Marked as	# Protein Groups	# Proteins	# PSMs	Master Protein Accessions	Positions in Master Proteins	Modifications in Master Proteins	# Missed Cleavages	Theo. MH+ [Da]	Abundance: F1: Sample	Quan Info	Found in Sample: F1: Sample	Confidence (by Search Engine): Sequest HT	XCorr (by Search Engine): Sequest HT	Top Apex RT [min]
	FALSE	High	[R].TTPSVVAFK.[N]		FALSE	Mmc	1	1	1	MMCAP2_0542	MMCAP2_0542 [37-45]		0	949.535	305461		High	High	1.9	42.93
	FALSE	High	[R].IPAVQELVK.[S]		FALSE	Mmc	1	1	1	MMCAP2_0542	MMCAP2_0542 [318-326]		0	996.609	589226		High	High	2.16	47.19
	FALSE	High	[K].TPSEINEVLLVGGSTR.[I]		FALSE	Mmc	1	1	1	MMCAP2_0542	MMCAP2_0542 [302-317]		0	1671.89		No Quan Values	High	High	2.25
	FALSE	High	[R].IINEPTAAALAYGLDK.[Q]		FALSE	Mmc	1	1	1	MMCAP2_0542	MMCAP2_0542 [144-159]		0	1659.9	174140		High	High	3.51	52.53
FALSE	Master Protein	MMCAP2_0653	MMCAP2_0653	FALSE	Mmc	26	3	3	3	145	15.5	10.26	9.08	3	763573	2	High	1
	Checked	Confidence	Annotated Sequence	Modifications	Contaminant	Marked as	# Protein Groups	# Proteins	# PSMs	Master Protein Accessions	Positions in Master Proteins	Modifications in Master Proteins	# Missed Cleavages	Theo. MH+ [Da]	Abundance: F1: Sample	Quan Info	Found in Sample: F1: Sample	Confidence (by Search Engine): Sequest HT	XCorr (by Search Engine): Sequest HT	Top Apex RT [min]
	FALSE	High	[K].IDHESLINSK.[I]		FALSE	Mmc	1	1	1	MMCAP2_0653	MMCAP2_0653 [90-99]		0	1155.6	218187		High	High	3	33.27
	FALSE	High	[K].VGFTSLNQK.[Q]		FALSE	Mmc	1	1	1	MMCAP2_0653	MMCAP2_0653 [64-72]		0	993.536	545386		High	High	2.19	40.03
	FALSE	High	[R].SGGGVRPGFEGGQTPLFR.[R]		FALSE	Mmc	1	1	1	MMCAP2_0653	MMCAP2_0653 [42-59]		0	1818.92		No Quan Values	High	High	3.89
FALSE	None	O76014	Keratin, type I cuticular Ha7 OS=Homo sapiens OX=9606 GN=KRT37 PE=1 SV=3	TRUE		3	2	4	0	449	49.7	4.96	9.05	2			n/a	3
	FALSE	High	[K].WLEFGEYPDWHK.[S]		FALSE	Mmc	1	1	1	MMCAP2_0708	MMCAP2_0708 [187-198]		0	1606.73	461858		High	High	3.67	54.3
	FALSE	High	[K].QANSQLVPR.[I]		FALSE	Mmc	1	1	1	MMCAP2_0708	MMCAP2_0708 [317-325]		0	1012.55	3.51771e+06		High	High	3.4	34.11
	FALSE	High	[R].MTLDAIKNDIVK.[K]	1xOxidation [M1]	FALSE	Mmc	1	1	2	MMCAP2_0419	MMCAP2_0419 [312-323]		1	1376.75	2.33779e+06		High	High	3.93	43.33
FALSE	Master Protein	MMCAP2_0016	MMCAP2_0016	FALSE	Mmc	7	4	4	4	532	61.1	8.15	8.81	4	1.00258e+06	3	High	1
	Checked	Confidence	Annotated Sequence	Modifications	Contaminant	Marked as	# Protein Groups	# Proteins	# PSMs	Master Protein Accessions	Positions in Master Proteins	Modifications in Master Proteins	# Missed Cleavages	Theo. MH+ [Da]	Abundance: F1: Sample	Quan Info	Found in Sample: F1: Sample	Confidence (by Search Engine): Sequest HT	XCorr (by Search Engine): Sequest HT	Top Apex RT [min]
	FALSE	High	[K].DPSTIYTIFSK.[D]		FALSE	Mmc	1	1	1	MMCAP2_0016	MMCAP2_0016 [153-163]		0	1271.65	54700.9		High	High	1.89	56.32
	FALSE	High	[R].DTFSDLDK.[I]		FALSE	Mmc	1	1	1	MMCAP2_0016	MMCAP2_0016 [118-125]		0	940.426	647014		High	High	1.66	39.4
	FALSE	High	[R].FSFYTQR.[D]		FALSE	Mmc	1	1	1	MMCAP2_0016	MMCAP2_0016 [135-141]		0	948.457		No Quan Values	High	High	1.87
	FALSE	High	[R].DAVTALIDLQK.[D]		FALSE	Mmc	1	1	1	MMCAP2_0016	MMCAP2_0016 [142-152]		0	1186.67	300866		High	High	3.39	55.13
FALSE	Master Protein	MMCAP2_0224	MMCAP2_0224	FALSE	Mmc	12	4	4	4	334	38.4	6.6	8.57	4	788854	3	High	1
	Checked	Confidence	Annotated Sequence	Modifications	Contaminant	Marked as	# Protein Groups	# Proteins	# PSMs	Master Protein Accessions	Positions in Master Proteins	Modifications in Master Proteins	# Missed Cleavages	Theo. MH+ [Da]	Abundance: F1: Sample	Quan Info	Found in Sample: F1: Sample	Confidence (by Search Engine): Sequest HT	XCorr (by Search Engine): Sequest HT	Top Apex RT [min]
	FALSE	High	[K].QYIQSR.[K]		FALSE	Mmc	1	1	1	MMCAP2_0224	MMCAP2_0224 [225-230]		0	794.416	337859		High	High	1.64	27.42
	FALSE	High	[K].NINAIFSGR.[N]		FALSE	Mmc	1	1	1	MMCAP2_0224	MMCAP2_0224 [113-121]		0	991.532	232526		High	High	1.82	46.58
	FALSE	High	[K].IYGDFLGTQGTEK.[L]		FALSE	Mmc	1	1	1	MMCAP2_0224	MMCAP2_0224 [278-290]		0	1428.7	218469		High	High	2.46	46.7
	FALSE	High	[K].ALQPIITYLNQK.[N]		FALSE	Mmc	1	1	1	MMCAP2_0224	MMCAP2_0224 [101-112]		0	1401.81		No Quan Values	High	High	2.65
FALSE	Master Protein	MMCAP2_0464	MMCAP2_0464	FALSE	Mmc	9	3	3	3	345	39.8	5.58	8.5	3	523445	2	High	1
	Checked	Confidence	Annotated Sequence	Modifications	Contaminant	Marked as	# Protein Groups	# Proteins	# PSMs	Master Protein Accessions	Positions in Master Proteins	Modifications in Master Proteins	# Missed Cleavages	Theo. MH+ [Da]	Abundance: F1: Sample	Quan Info	Found in Sample: F1: Sample	Confidence (by Search Engine): Sequest HT	XCorr (by Search Engine): Sequest HT	Top Apex RT [min]
	FALSE	High	[K].NDLTIDGK.[K]		FALSE	Mmc	1	1	1	MMCAP2_0464	MMCAP2_0464 [130-137]		0	875.447	277400		High	High	2.28	35.13
	FALSE	High	[K].GTEILGNYAK.[F]		FALSE	Mmc	1	1	1	MMCAP2_0464	MMCAP2_0464 [98-107]		0	1065.56	246045		High	High	2.43	40.82
	FALSE	High	[R].VAALSQYLDEPYR.[N]		FALSE	Mmc	1	1	1	MMCAP2_0464	MMCAP2_0464 [189-201]		0	1524.77		No Quan Values	High	High	3.8
FALSE	Master Protein	MMCAP2_0576	MMCAP2_0576	FALSE	Mmc	6	3	3	3	515	58.4	8.41	7.32	3	401823	1	High	1
	Checked	Confidence	Annotated Sequence	Modifications	Contaminant	Marked as	# Protein Groups	# Proteins	# PSMs	Master Protein Accessions	Positions in Master Proteins	Modifications in Master Proteins	# Missed Cleavages	Theo. MH+ [Da]	Abundance: F1: Sample	Quan Info	Found in Sample: F1: Sample	Confidence (by Search Engine): Sequest HT	XCorr (by Search Engine): Sequest HT	Top Apex RT [min]
	FALSE	High	[K].HANIFR.[E]		FALSE	Mmc	1	1	1	MMCAP2_0576	MMCAP2_0576 [253-258]		0	757.41	401823		High	High	1.84	32.4
	FALSE	High	[K].KAEDISSEVFK.[L]		FALSE	Mmc	1	1	1	MMCAP2_0576	MMCAP2_0576 [110-120]		1	1252.64		No Quan Values	High	High	3.1
	FALSE	High	[R].EIALLSNRPVGK.[E]		FALSE	Mmc	1	1	1	MMCAP2_0576	MMCAP2_0576 [259-270]		0	1296.76		No Quan Values	High	High	2.38
FALSE	Master Protein	MMCAP2_0366	MMCAP2_0366	FALSE	Mmc	11	3	3	3	316	36.1	9.07	7.06	3	979118	2	High	1
	Checked	Confidence	Annotated Sequence	Modifications	Contaminant	Marked as	# Protein Groups	# Proteins	# PSMs	Master Protein Accessions	Positions in Master Proteins	Modifications in Master Proteins	# Missed Cleavages	Theo. MH+ [Da]	Abundance: F1: Sample	Quan Info	Found in Sample: F1: Sample	Confidence (by Search Engine): Sequest HT	XCorr (by Search Engine): Sequest HT	Top Apex RT [min]
	FALSE	High	[K].VGNKPGVTR.[G]		FALSE	Mmc	1	1	1	MMCAP2_0366	MMCAP2_0366 [151-159]		0	927.537	226199		High	High	1.92	23.39
	FALSE	High	[K].LMSYVYNNYDDVIEK.[Y]	1xOxidation [M2]	FALSE	Mmc	1	1	1	MMCAP2_0366	MMCAP2_0366 [212-226]		0	1881.86		No Quan Values	High	High	1.76
	FALSE	High	[K].VLEVVPEEIQK.[A]		FALSE	Mmc	1	1	1	MMCAP2_0366	MMCAP2_0366 [289-299]		0	1282.73	752919		High	High	3.37	46.93
FALSE	Master Protein	MMCAP2_0143	MMCAP2_0143	FALSE	Mmc	6	3	3	3	490	57.4	9.64	6.9	3	890388	3	High	1
	Checked	Confidence	Annotated Sequence	Modifications	Contaminant	Marked as	# Protein Groups	# Proteins	# PSMs	Master Protein Accessions	Positions in Master Proteins	Modifications in Master Proteins	# Missed Cleavages	Theo. MH+ [Da]	Abundance: F1: Sample	Quan Info	Found in Sample: F1: Sample	Confidence (by Search Engine): Sequest HT	XCorr (by Search Engine): Sequest HT	Top Apex RT [min]
	FALSE	High	[K].NQLNLTK.[S]		FALSE	Mmc	1	1	1	MMCAP2_0143	MMCAP2_0143 [316-322]		0	830.473	386751		High	High	2.16	34.11
	FALSE	High	[K].LFLLNNIDQK.[I]		FALSE	Mmc	1	1	1	MMCAP2_0143	MMCAP2_0143 [426-435]		0	1217.69	89710		High	High	2.28	55.23
	FALSE	High	[K].ITTQFIEFEK.[N]		FALSE	Mmc	1	1	1	MMCAP2_0143	MMCAP2_0143 [171-180]		0	1255.66	413927		High	High	2.46	50.35
FALSE	Master Protein	MMCAP2_0520	MMCAP2_0520	FALSE	Mmc	10	3	3	3	329	39	8.73	6.46	3	486259	2	High	1
	Checked	Confidence	Annotated Sequence	Modifications	Contaminant	Marked as	# Protein Groups	# Proteins	# PSMs	Master Protein Accessions	Positions in Master Proteins	Modifications in Master Proteins	# Missed Cleavages	Theo. MH+ [Da]	Abundance: F1: Sample	Quan Info	Found in Sample: F1: Sample	Confidence (by Search Engine): Sequest HT	XCorr (by Search Engine): Sequest HT	Top Apex RT [min]
	FALSE	High	[K].VTSYLDSFR.[M]		FALSE	Mmc	1	1	1	MMCAP2_0520	MMCAP2_0520 [268-276]		0	1087.54	347119		High	High	2.02	46.49
	FALSE	High	[K].WAISDSSYMSVK.[N]	1xOxidation [M9]	FALSE	Mmc	1	1	1	MMCAP2_0520	MMCAP2_0520 [191-202]		0	1389.64	139140		High	High	2.33	43.68
	FALSE	High	[K].SIIEFENEYITK.[S]		FALSE	Mmc	1	1	1	MMCAP2_0520	MMCAP2_0520 [304-315]		0	1485.75		No Quan Values	High	High	2.11
FALSE	Master Protein	MMCAP2_0039	MMCAP2_0039	FALSE	Mmc	3	2	3	2	648	71.6	6.62	6.46	2	729775	2	High	1
	Checked	Confidence	Annotated Sequence	Modifications	Contaminant	Marked as	# Protein Groups	# Proteins	# PSMs	Master Protein Accessions	Positions in Master Proteins	Modifications in Master Proteins	# Missed Cleavages	Theo. MH+ [Da]	Abundance: F1: Sample	Quan Info	Found in Sample: F1: Sample	Confidence (by Search Engine): Sequest HT	XCorr (by Search Engine): Sequest HT	Top Apex RT [min]
	FALSE	High	[K].GVLMEGPPGTGK.[T]	1xOxidation [M4]	FALSE	Mmc	1	1	1	MMCAP2_0039	MMCAP2_0039 [205-216]		0	1158.58	412863		High	High	2.38	36.14
	FALSE	High	[R].VIQVSLPDIK.[E]		FALSE	Mmc	1	1	2	MMCAP2_0039	MMCAP2_0039 [332-341]		0	1111.67	316912		High	High	2.34	52.58
FALSE	Master Protein	MMCAP2_0063	MMCAP2_0063	FALSE	Mmc	8	3	3	3	324	36.4	7.84	5.73	3	625262	2	High	1
	Checked	Confidence	Annotated Sequence	Modifications	Contaminant	Marked as	# Protein Groups	# Proteins	# PSMs	Master Protein Accessions	Positions in Master Proteins	Modifications in Master Proteins	# Missed Cleavages	Theo. MH+ [Da]	Abundance: F1: Sample	Quan Info	Found in Sample: F1: Sample	Confidence (by Search Engine): Sequest HT	XCorr (by Search Engine): Sequest HT	Top Apex RT [min]
	FALSE	High	[R].SQSGSALLK.[T]		FALSE	Mmc	1	1	1	MMCAP2_0063	MMCAP2_0063 [110-118]		0	890.494	340764		High	High	1.71	34.73
	FALSE	High	[K].NSVNAVEVAK.[L]		FALSE	Mmc	1	1	1	MMCAP2_0063	MMCAP2_0063 [149-158]		0	1030.55		No Quan Values	High	High	2.15
	FALSE	High	[K].ATQWIEK.[N]		FALSE	Mmc	1	1	1	MMCAP2_0063	MMCAP2_0063 [82-88]		0	875.462	284498		High	High	1.87	36.74
FALSE	Master Protein	MMCAP2_0459	MMCAP2_0459	FALSE	Mmc	9	4	4	4	622	70	8.6	5.65	4	877926	3	High	1
	Checked	Confidence	Annotated Sequence	Modifications	Contaminant	Marked as	# Protein Groups	# Proteins	# PSMs	Master Protein Accessions	Positions in Master Proteins	Modifications in Master Proteins	# Missed Cleavages	Theo. MH+ [Da]	Abundance: F1: Sample	Quan Info	Found in Sample: F1: Sample	Confidence (by Search Engine): Sequest HT	XCorr (by Search Engine): Sequest HT	Top Apex RT [min]
	FALSE	High	[K].AAEITGNVAK.[A]		FALSE	Mmc	1	1	1	MMCAP2_0459	MMCAP2_0459 [584-593]		0	973.531	279190		High	High	1.93	31.8
	FALSE	High	[K].ITDFTR.[K]		FALSE	Mmc	1	1	1	MMCAP2_0459	MMCAP2_0459 [399-404]		0	752.394	140460		High	High	1.95	34.12
	FALSE	High	[K].TNPGIFDEGGSSILPINVGNEKLNNGTK.[K]		FALSE	Mmc	1	1	1	MMCAP2_0459	MMCAP2_0459 [453-480]		1	2885.46	458275		High	High	1.33	45.38
	FALSE	High	[K].DADVFMDSQITPPK.[E]	1xOxidation [M6]	FALSE	Mmc	1	1	1	MMCAP2_0459	MMCAP2_0459 [426-439]		0	1579.73		No Quan Values	High	High	1.77
FALSE	Master Protein	MMCAP2_0149	MMCAP2_0149	FALSE	Mmc	21	2	2	2	155	17.9	9.99	5.51	2			High	1
	FALSE	High	[R].CGPCNSFVR.[-]	2xCarbamidomethyl [C1; C4]	TRUE		1	1	1	Q15323	Q15323 [408-416]		0	1096.47	578059		High	High	2.78	36.04
	FALSE	High	[R].IGGANYQVPVEVSAER.[Q]		FALSE	Mmc	1	1	1	MMCAP2_0149	MMCAP2_0149 [79-94]		0	1688.86		No Quan Values	High	High	3.33
	FALSE	High	[K].LANEIIDASNNIGGSVK.[K]		FALSE	Mmc	1	1	1	MMCAP2_0149	MMCAP2_0149 [119-135]		0	1714.9		No Quan Values	High	High	2.18
FALSE	Master Protein	MMCAP2_0545	MMCAP2_0545	FALSE	Mmc	3	2	2	2	713	80.6	5.74	5.02	2	453552	1	High	1
	Checked	Confidence	Annotated Sequence	Modifications	Contaminant	Marked as	# Protein Groups	# Proteins	# PSMs	Master Protein Accessions	Positions in Master Proteins	Modifications in Master Proteins	# Missed Cleavages	Theo. MH+ [Da]	Abundance: F1: Sample	Quan Info	Found in Sample: F1: Sample	Confidence (by Search Engine): Sequest HT	XCorr (by Search Engine): Sequest HT	Top Apex RT [min]
	FALSE	High	[R].IHDNALVSAAK.[L]		FALSE	Mmc	1	1	1	MMCAP2_0545	MMCAP2_0545 [219-229]		0	1138.62		No Quan Values	High	High	1.73
	FALSE	High	[R].LVVQIDNAK.[L]		TRUE		3	5	1	Q15323; Q14525; P02534	Q15323 [127-135]; Q14525 [127-135]; P02534 [126-134]		0	999.583	7588400	Shared	High	High	2.87	40.62
FALSE	Master Protein	MMCAP2_0883	MMCAP2_0883	FALSE	Mmc	6	2	2	2	326	38.1	6.35	4.76	2	683245	2	High	1
	Checked	Confidence	Annotated Sequence	Modifications	Contaminant	Marked as	# Protein Groups	# Proteins	# PSMs	Master Protein Accessions	Positions in Master Proteins	Modifications in Master Proteins	# Missed Cleavages	Theo. MH+ [Da]	Abundance: F1: Sample	Quan Info	Found in Sample: F1: Sample	Confidence (by Search Engine): Sequest HT	XCorr (by Search Engine): Sequest HT	Top Apex RT [min]
	FALSE	High	[R].KDDVVDYK.[H]		FALSE	Mmc	1	1	1	MMCAP2_0883	MMCAP2_0883 [102-109]		1	981.489	179122		High	High	2.34	29.66
	FALSE	High	[R].VSAPLFVTSESK.[I]		FALSE	Mmc	1	1	1	MMCAP2_0883	MMCAP2_0883 [35-46]		0	1264.68	504123		High	High	2.42	47.79
FALSE	Master Protein	MMCAP2_0633	MMCAP2_0633	FALSE	Mmc	4	2	2	2	519	58.7	9.33	4.76	2	302917	2	High	1
	Checked	Confidence	Annotated Sequence	Modifications	Contaminant	Marked as	# Protein Groups	# Proteins	# PSMs	Master Protein Accessions	Positions in Master Proteins	Modifications in Master Proteins	# Missed Cleavages	Theo. MH+ [Da]	Abundance: F1: Sample	Quan Info	Found in Sample: F1: Sample	Confidence (by Search Engine): Sequest HT	XCorr (by Search Engine): Sequest HT	Top Apex RT [min]
	FALSE	High	[R].GFEYSSYSSR.[Y]		FALSE	Mmc	1	1	1	MMCAP2_0633	MMCAP2_0633 [254-263]		0	1182.51	166277		High	High	1.99	36.98
	FALSE	High	[R].DMNVLFNYSK.[T]	1xOxidation [M2]	FALSE	Mmc	1	1	1	MMCAP2_0633	MMCAP2_0633 [150-159]		0	1246.58	136640		High	High	2.77	46.58
FALSE	Master Protein	MMCAP2_0835	MMCAP2_0835	FALSE	Mmc	6	2	2	2	435	49.3	8.95	4.73	2	196152	1	High	1
	Checked	Confidence	Annotated Sequence	Modifications	Contaminant	Marked as	# Protein Groups	# Proteins	# PSMs	Master Protein Accessions	Positions in Master Proteins	Modifications in Master Proteins	# Missed Cleavages	Theo. MH+ [Da]	Abundance: F1: Sample	Quan Info	Found in Sample: F1: Sample	Confidence (by Search Engine): Sequest HT	XCorr (by Search Engine): Sequest HT	Top Apex RT [min]
	FALSE	High	[K].NLDNIVNSSTDNK.[I]		FALSE	Mmc	1	1	1	MMCAP2_0835	MMCAP2_0835 [188-200]		0	1433.69	196152		High	High	2.68	39.1
	FALSE	High	[K].TSSSFATFEQDVK.[T]		FALSE	Mmc	1	1	1	MMCAP2_0835	MMCAP2_0835 [213-225]		0	1446.67		No Quan Values	High	High	2.05
FALSE	Master Protein	P02441	Keratin, high-sulfur matrix protein, IIIA3 OS=Ovis aries OX=9940 PE=1 SV=1	TRUE		8	1	1	1	131	14.2	8.12	4.7	1	507407	1	High	1
	FALSE	High	[K].NNPVLIGEPGVGK.[T]		FALSE	Mmc	1	1	1	MMCAP2_0545	MMCAP2_0545 [52-64]		0	1293.72	453552		High	High	3.3	44.26
	FALSE	High	[K].KYEEEVVCR.[A]	1xCarbamidomethyl [C8]	TRUE		1	1	1	Q9NSB2	Q9NSB2 [252-260]		1	1211.57	248045		High	High	2.83	30.19
FALSE	Master Protein Candidate	P02443	Keratin, high-sulfur matrix protein, IIIA3A OS=Ovis aries OX=9940 PE=1 SV=1	TRUE		8	1	1	1	130	13.9	8.06	4.7	1	507407	1	High	1
	Checked	Confidence	Annotated Sequence	Modifications	Contaminant	Marked as	# Protein Groups	# Proteins	# PSMs	Master Protein Accessions	Positions in Master Proteins	Modifications in Master Proteins	# Missed Cleavages	Theo. MH+ [Da]	Abundance: F1: Sample	Quan Info	Found in Sample: F1: Sample	Confidence (by Search Engine): Sequest HT	XCorr (by Search Engine): Sequest HT	Top Apex RT [min]
	FALSE	High	[R].CTRPICEPCR.[R]	3xCarbamidomethyl [C1; C6; C9]	TRUE		1	2	1	P02441	P02441 [48-57]		0	1348.59	507407		High	High	4.7	28.71
	FALSE	High	[K].NSSDSLINK.[I]		FALSE	Mmc	1	1	1	MMCAP2_0005	MMCAP2_0005 [107-115]		0	977.49	9797572		High	High	3.45	32.63
	FALSE	High	[K].ITANVETIKK.[E]		FALSE	Mmc	1	1	1	MMCAP2_0005	MMCAP2_0005 [224-233]		1	1116.66	5.29144e+06		High	High	3.25	32.8
	FALSE	High	[K].KEVDYFSK.[R]		FALSE	Mmc	1	1	1	MMCAP2_0005	MMCAP2_0005 [233-240]		1	1015.51	762642		High	High	1.71	34.15
FALSE	Master Protein	MMCAP2_0878	MMCAP2_0878	FALSE	Mmc	4	2	2	2	512	56.6	9.41	4.17	2	2.14312e+06	2	High	1
	Checked	Confidence	Annotated Sequence	Modifications	Contaminant	Marked as	# Protein Groups	# Proteins	# PSMs	Master Protein Accessions	Positions in Master Proteins	Modifications in Master Proteins	# Missed Cleavages	Theo. MH+ [Da]	Abundance: F1: Sample	Quan Info	Found in Sample: F1: Sample	Confidence (by Search Engine): Sequest HT	XCorr (by Search Engine): Sequest HT	Top Apex RT [min]
	FALSE	High	[R].VFNNGQPLK.[T]		FALSE	Mmc	1	1	1	MMCAP2_0878	MMCAP2_0878 [278-286]		0	1016.55	1.65858e+06		High	High	1.75	36.16
FALSE	Master Protein	Q9NSB2	Keratin, type II cuticular Hb4 OS=Homo sapiens OX=9606 GN=KRT84 PE=2 SV=2	TRUE		49	27	30	22	600	64.8	7.56	88.57	27	1.96021e+07	21	High	1
	FALSE	High	[K].NTEVFNLLIK.[Q]		FALSE	Mmc	1	1	1	MMCAP2_0108	MMCAP2_0108 [245-254]		0	1190.68	1.51766e+06		High	High	3.05	58.24
	Checked	Confidence	Annotated Sequence	Modifications	Contaminant	Marked as	# Protein Groups	# Proteins	# PSMs	Master Protein Accessions	Positions in Master Proteins	Modifications in Master Proteins	# Missed Cleavages	Theo. MH+ [Da]	Abundance: F1: Sample	Quan Info	Found in Sample: F1: Sample	Confidence (by Search Engine): Sequest HT	XCorr (by Search Engine): Sequest HT	Top Apex RT [min]
	FALSE	High	[K].ITTDLEK.[V]		FALSE	Mmc	1	1	1	MMCAP2_0005	MMCAP2_0005 [154-160]		0	819.446	28299036		High	High	2.33	33.04
	FALSE	High	[R].EVIDQGKK.[I]		FALSE	Mmc	1	1	1	MMCAP2_0005	MMCAP2_0005 [146-153]		1	916.51	912438		High	High	2.16	24.1
	FALSE	High	[R].YTYYNYK.[V]		FALSE	Mmc	1	1	1	MMCAP2_0005	MMCAP2_0005 [63-69]		0	1014.46	8490201		High	High	2.29	35.55
	FALSE	High	[R].EVIDQGK.[K]		FALSE	Mmc	1	1	1	MMCAP2_0005	MMCAP2_0005 [146-152]		0	788.415	2921467		High	High	1.93	26.85
	FALSE	High	[K].TGDSLTNR.[V]		FALSE	Mmc	1	1	1	MMCAP2_0005	MMCAP2_0005 [171-178]		0	863.422	10115589		High	High	2.69	27.01
	FALSE	High	[K].LKEVYK.[E]		FALSE	Mmc	1	1	1	MMCAP2_0005	MMCAP2_0005 [86-91]		1	779.466	2.35971e+06		High	High	2.47	27.53
	FALSE	High	[K].RSEIPLR.[D]		FALSE	Mmc	1	1	1	MMCAP2_0005	MMCAP2_0005 [241-247]		1	870.516	9060641		High	High	2.42	33.65
	FALSE	High	[K].SVNESVIR.[I]		FALSE	Mmc	1	1	1	MMCAP2_0005	MMCAP2_0005 [202-209]		0	903.489	47829216		High	High	2.39	34.21
	FALSE	High	[K].KITANVETIK.[K]		FALSE	Mmc	1	1	1	MMCAP2_0005	MMCAP2_0005 [223-232]		1	1116.66	2359919		High	High	3.91	34.53
	FALSE	High	[K].EIEELR.[K]		FALSE	Mmc	1	1	1	MMCAP2_0005	MMCAP2_0005 [164-169]		0	788.415	6.68283e+06		High	High	1.72	34.65
	FALSE	High	[K].VDLITNAHK.[I]		FALSE	Mmc	1	1	1	MMCAP2_0005	MMCAP2_0005 [70-78]		0	1010.56	7.76241e+06		High	High	2.88	35.08
	FALSE	High	[K].RSEIPLRDIEK.[L]		FALSE	Mmc	1	1	1	MMCAP2_0005	MMCAP2_0005 [241-251]		2	1355.76	2046988		High	High	3.14	36.85
	FALSE	High	[K].VREVIDQGK.[K]		FALSE	Mmc	1	1	1	MMCAP2_0005	MMCAP2_0005 [144-152]		1	1043.58	734523		High	High	2.65	28.28
	FALSE	High	[K].RETDKNSSDSLINK.[I]		FALSE	Mmc	1	1	1	MMCAP2_0005	MMCAP2_0005 [102-115]		2	1606.8		No Quan Values	High	High	2.57
	FALSE	High	[R].ETDKNSSDSLINK.[I]		FALSE	Mmc	1	1	2	MMCAP2_0005	MMCAP2_0005 [103-115]		1	1450.7	1.38378e+07		High	High	4.21	30.56
	FALSE	High	[K].EIEELRK.[T]		FALSE	Mmc	1	1	2	MMCAP2_0005	MMCAP2_0005 [164-170]		1	916.51	20898204		High	High	2.43	29.72
	FALSE	High	[K].ITANVETIK.[K]		FALSE	Mmc	1	1	2	MMCAP2_0005	MMCAP2_0005 [224-232]		0	988.567	19710342		High	High	3.07	37.37
	FALSE	High	[K].EVDYFSK.[R]		FALSE	Mmc	1	1	1	MMCAP2_0005	MMCAP2_0005 [234-240]		0	887.415	34724752		High	High	1.98	38.52
	FALSE	High	[K].RLQEIWSK.[L]		FALSE	Mmc	1	1	1	MMCAP2_0005	MMCAP2_0005 [269-276]		1	1059.59	753682		High	High	2.29	39.34
FALSE	Master Protein	Q15323	Keratin, type I cuticular Ha1 OS=Homo sapiens OX=9606 GN=KRT31 PE=1 SV=3	TRUE		47	21	31	7	416	47.2	4.88	84.02	21	8.56977e+06	7	High	1
	FALSE	High	[K].EALQVVEEVKR.[E]		FALSE	Mmc	1	1	3	MMCAP2_0005	MMCAP2_0005 [92-102]		1	1299.73	2.42491e+07		High	High	3.97	39.84
	FALSE	High	[K].VQFLMR.[F]	1xOxidation [M5]	FALSE	Mmc	1	1	1	MMCAP2_0005	MMCAP2_0005 [29-34]		0	809.434		No Quan Values	High	High	1.87
	FALSE	High	[R].LQEIWSK.[L]		FALSE	Mmc	1	1	1	MMCAP2_0005	MMCAP2_0005 [270-276]		0	903.493	9539778		High	High	2	42.27
	FALSE	High	[K].EVTEFANEFNDR.[S]		FALSE	Mmc	1	1	2	MMCAP2_0005	MMCAP2_0005 [125-136]		0	1470.65	22453756		High	High	3.69	44.61
	FALSE	High	[K].EALQVVEEVK.[R]		FALSE	Mmc	1	1	1	MMCAP2_0005	MMCAP2_0005 [92-101]		0	1143.63	8.01287e+06		High	High	3.46	43.67
	FALSE	High	[K].LMGIFNQFTVEK.[T]	1xOxidation [M2]	FALSE	Mmc	1	1	1	MMCAP2_0005	MMCAP2_0005 [277-288]		0	1442.73	4.07449e+06		High	High	3.48	54.23
	FALSE	High	[R].DFNNQEVTLDDLEQNNNK.[T]		FALSE	Mmc	1	1	2	MMCAP2_0005	MMCAP2_0005 [4-21]		0	2149.96	2.59241e+06		High	High	6.26	46.59
	FALSE	High	[K].VLSSSDSSTLSR.[V]		FALSE	Mmc	1	1	1	MMCAP2_0876	MMCAP2_0876 [291-302]		0	1238.62	648480		High	High	2.86	32.57
	Checked	Confidence	Annotated Sequence	Modifications	Contaminant	Marked as	# Protein Groups	# Proteins	# PSMs	Master Protein Accessions	Positions in Master Proteins	Modifications in Master Proteins	# Missed Cleavages	Theo. MH+ [Da]	Abundance: F1: Sample	Quan Info	Found in Sample: F1: Sample	Confidence (by Search Engine): Sequest HT	XCorr (by Search Engine): Sequest HT	Top Apex RT [min]
	Checked	Confidence	Annotated Sequence	Modifications	Contaminant	Marked as	# Protein Groups	# Proteins	# PSMs	Master Protein Accessions	Positions in Master Proteins	Modifications in Master Proteins	# Missed Cleavages	Theo. MH+ [Da]	Abundance: F1: Sample	Quan Info	Found in Sample: F1: Sample	Confidence (by Search Engine): Sequest HT	XCorr (by Search Engine): Sequest HT	Top Apex RT [min]
FALSE	Master Protein	MMCAP2_0365	MMCAP2_0365	FALSE	Mmc	8	1	1	1	127	14.5	10.62	2.01	1	127816	1	High	1
FALSE	Master Protein	O82803	Small rubber particle protein OS=Hevea brasiliensis OX=3981 GN=SRPP PE=1 SV=1	TRUE		5	1	1	1	204	22.3	4.91	2.78	1	176918	1	High	1	Met-loss+Acetyl [N-Term]
	Checked	Confidence	Annotated Sequence	Modifications	Contaminant	Marked as	# Protein Groups	# Proteins	# PSMs	Master Protein Accessions	Positions in Master Proteins	Modifications in Master Proteins	# Missed Cleavages	Theo. MH+ [Da]	Abundance: F1: Sample	Quan Info	Found in Sample: F1: Sample	Confidence (by Search Engine): Sequest HT	XCorr (by Search Engine): Sequest HT	Top Apex RT [min]
	FALSE	High	[K].ADNFIIINQK.[-]		FALSE	Mmc	1	1	1	MMCAP2_0052	MMCAP2_0052 [97-106]		0	1175.64	217720		High	High	2.84	47.39
	FALSE	High	[R].RVDQLK.[S]		TRUE		1	1	1	P04264	P04264 [241-246]		1	758.452	59372416		High	High	1.97	25.2
	FALSE	High	[R].IQSFEGLVIK.[T]		FALSE	Mmc	1	1	1	MMCAP2_0365	MMCAP2_0365 [47-56]		0	1133.66	127816		High	High	2.01	52.23
FALSE	Master Protein	MMCAP2_0264	MMCAP2_0264	FALSE	Mmc	4	1	1	1	371	43.8	9.25	1.9	1			High	1
FALSE	Master Protein	MMCAP2_0388	MMCAP2_0388	FALSE	Mmc	4	1	1	1	205	24.2	9.91	2.7	1	198604	1	High	1
	Checked	Confidence	Annotated Sequence	Modifications	Contaminant	Marked as	# Protein Groups	# Proteins	# PSMs	Master Protein Accessions	Positions in Master Proteins	Modifications in Master Proteins	# Missed Cleavages	Theo. MH+ [Da]	Abundance: F1: Sample	Quan Info	Found in Sample: F1: Sample	Confidence (by Search Engine): Sequest HT	XCorr (by Search Engine): Sequest HT	Top Apex RT [min]
	FALSE	High	[RK].LEEEIR.[RN]		FALSE	Mmc	1	2	2	0577_ALFA96	0577_ALFA96 [100-105]		0	788.415	36133200		High	High	2.03	33.13
	FALSE	High	[K].LKEIYR.[Q]		FALSE	Mmc	1	1	1	MMCAP2_0005	MMCAP2_0005 [252-257]		1	821.488	5.54803e+06		High	High	1.95	30.72
	FALSE	High	[K].KITANVETIKK.[E]		FALSE	Mmc	1	1	2	MMCAP2_0005	MMCAP2_0005 [223-233]		2	1244.76	2.69105e+06		High	High	4.73	30.81
FALSE	Master Protein	P15241	Keratin, type II microfibrillar, component 7C OS=Ovis aries OX=9940 PE=1 SV=1	TRUE		30	22	31	3	491	53.6	5.57	85.76	22	9.61087e+06	3	High	1
	FALSE	High	[K].KITTDLEK.[V]		FALSE	Mmc	1	1	1	MMCAP2_0005	MMCAP2_0005 [153-160]		1	947.541	13759952		High	High	3.26	30.85
	FALSE	High	[R].YTAPEQFINFESR.[K]		FALSE	Mmc	1	1	1	MMCAP2_0264	MMCAP2_0264 [199-211]		0	1601.76		No Quan Values	High	High	1.9
FALSE	Master Protein	MMCAP2_0881	MMCAP2_0881	FALSE	Mmc	3	1	1	1	475	52.8	9.8	2.29	1	323399	1	High	1
	Checked	Confidence	Annotated Sequence	Modifications	Contaminant	Marked as	# Protein Groups	# Proteins	# PSMs	Master Protein Accessions	Positions in Master Proteins	Modifications in Master Proteins	# Missed Cleavages	Theo. MH+ [Da]	Abundance: F1: Sample	Quan Info	Found in Sample: F1: Sample	Confidence (by Search Engine): Sequest HT	XCorr (by Search Engine): Sequest HT	Top Apex RT [min]
	Checked	Confidence	Annotated Sequence	Modifications	Contaminant	Marked as	# Protein Groups	# Proteins	# PSMs	Master Protein Accessions	Positions in Master Proteins	Modifications in Master Proteins	# Missed Cleavages	Theo. MH+ [Da]	Abundance: F1: Sample	Quan Info	Found in Sample: F1: Sample	Confidence (by Search Engine): Sequest HT	XCorr (by Search Engine): Sequest HT	Top Apex RT [min]
	Checked	Confidence	Annotated Sequence	Modifications	Contaminant	Marked as	# Protein Groups	# Proteins	# PSMs	Master Protein Accessions	Positions in Master Proteins	Modifications in Master Proteins	# Missed Cleavages	Theo. MH+ [Da]	Abundance: F1: Sample	Quan Info	Found in Sample: F1: Sample	Confidence (by Search Engine): Sequest HT	XCorr (by Search Engine): Sequest HT	Top Apex RT [min]
FALSE	Master Protein	MMCAP2_0134	MMCAP2_0134	FALSE	Mmc	2	1	1	1	495	54.9	9.57	2.1	1			High	1
	FALSE	High	[R].CTRPICEPCR.[R]	3xCarbamidomethyl [C1; C6; C9]	TRUE		1	2	1	P02441	P02441 [48-57]		0	1348.59	507407		High	High	4.7	28.71
	Checked	Confidence	Annotated Sequence	Modifications	Contaminant	Marked as	# Protein Groups	# Proteins	# PSMs	Master Protein Accessions	Positions in Master Proteins	Modifications in Master Proteins	# Missed Cleavages	Theo. MH+ [Da]	Abundance: F1: Sample	Quan Info	Found in Sample: F1: Sample	Confidence (by Search Engine): Sequest HT	XCorr (by Search Engine): Sequest HT	Top Apex RT [min]
FALSE	Master Protein	MMCAP2_0443	MMCAP2_0443	FALSE	Mmc	3	1	1	1	187	22.1	8.94	1.83	1	383299	1	High	1
FALSE	Master Protein	MMCAP2_0200	MMCAP2_0200	FALSE	Mmc	4	1	1	1	181	21	9.79	2.13	1	336640	1	High	1
	FALSE	High	[R].KQLLEK.[R]		FALSE	Mmc	1	1	1	MMCAP2_0443	MMCAP2_0443 [8-13]		1	758.477	383299		High	High	1.83	30.38
FALSE	Master Protein	MMCAP2_0092	MMCAP2_0092	FALSE	Mmc	1	1	1	1	829	96.4	5.76	1.81	1			High	1
	FALSE	High	[K].NLEKELEITK.[Q]		FALSE	Mmc	1	1	1	MMCAP2_0092	MMCAP2_0092 [654-663]		1	1216.68		Not Reliable	High	High	1.81
	Checked	Confidence	Annotated Sequence	Modifications	Contaminant	Marked as	# Protein Groups	# Proteins	# PSMs	Master Protein Accessions	Positions in Master Proteins	Modifications in Master Proteins	# Missed Cleavages	Theo. MH+ [Da]	Abundance: F1: Sample	Quan Info	Found in Sample: F1: Sample	Confidence (by Search Engine): Sequest HT	XCorr (by Search Engine): Sequest HT	Top Apex RT [min]
	Checked	Confidence	Annotated Sequence	Modifications	Contaminant	Marked as	# Protein Groups	# Proteins	# PSMs	Master Protein Accessions	Positions in Master Proteins	Modifications in Master Proteins	# Missed Cleavages	Theo. MH+ [Da]	Abundance: F1: Sample	Quan Info	Found in Sample: F1: Sample	Confidence (by Search Engine): Sequest HT	XCorr (by Search Engine): Sequest HT	Top Apex RT [min]
	FALSE	High	[KR].QIEEIK.[NSK]		FALSE	Mmc	1	3	3	MMCAP2_0419	MMCAP2_0419 [198-203]		0	759.425	15309489		High	High	1.88	33.95
	FALSE	High	[K].DGVTSPGFLGYFK.[I]		FALSE	Mmc	1	1	1	MMCAP2_0881	MMCAP2_0881 [47-59]		0	1387.69	323399		High	High	2.29	58.95
	FALSE	High	[K].EENASFNIK.[D]		FALSE	Mmc	1	1	1	MMCAP2_0134	MMCAP2_0134 [250-258]		0	1051.51		No Quan Values	High	High	2.1
FALSE	None	MMCAP2_0751	MMCAP2_0751	FALSE	Mmc	1	1	1	1	1013	118.7	8.94	2.03	1	36133200	1	High	1
FALSE	Master Protein	MMCAP2_0691	MMCAP2_0691	FALSE	Mmc	3	1	1	1	673	76.7	9.51	2.2	1	3365690	1	High	1	Acetyl [N-Term]
	FALSE	High	[K].SDQSRLDSELK.[N]		TRUE		1	1	2	P04264	P04264 [247-257]		1	1277.63	5.48645e+06		High	High	3.71	32.87
FALSE	Master Protein	MMCAP2_0825	MMCAP2_0825	FALSE	Mmc	1	1	1	1	665	76.5	8.03	1.78	1	1.40614e+06	1	High	1
	Checked	Confidence	Annotated Sequence	Modifications	Contaminant	Marked as	# Protein Groups	# Proteins	# PSMs	Master Protein Accessions	Positions in Master Proteins	Modifications in Master Proteins	# Missed Cleavages	Theo. MH+ [Da]	Abundance: F1: Sample	Quan Info	Found in Sample: F1: Sample	Confidence (by Search Engine): Sequest HT	XCorr (by Search Engine): Sequest HT	Top Apex RT [min]
	FALSE	High	[K].LNKGIIENK.[K]		FALSE	Mmc	1	1	1	MMCAP2_0825	MMCAP2_0825 [27-35]		1	1028.61	1.40614e+06		High	High	1.78	39.64
FALSE	Master Protein	MMCAP2_0666	MMCAP2_0666	FALSE	Mmc	10	1	1	1	111	12.4	10.37	1.77	1			High	1
	Checked	Confidence	Annotated Sequence	Modifications	Contaminant	Marked as	# Protein Groups	# Proteins	# PSMs	Master Protein Accessions	Positions in Master Proteins	Modifications in Master Proteins	# Missed Cleavages	Theo. MH+ [Da]	Abundance: F1: Sample	Quan Info	Found in Sample: F1: Sample	Confidence (by Search Engine): Sequest HT	XCorr (by Search Engine): Sequest HT	Top Apex RT [min]
	FALSE	High	[K].TIFVNEGPTLK.[R]		FALSE	Mmc	1	1	1	MMCAP2_0666	MMCAP2_0666 [73-83]		0	1218.67		No Quan Values	High	High	1.77
	Checked	Confidence	Annotated Sequence	Modifications	Contaminant	Marked as	# Protein Groups	# Proteins	# PSMs	Master Protein Accessions	Positions in Master Proteins	Modifications in Master Proteins	# Missed Cleavages	Theo. MH+ [Da]	Abundance: F1: Sample	Quan Info	Found in Sample: F1: Sample	Confidence (by Search Engine): Sequest HT	XCorr (by Search Engine): Sequest HT	Top Apex RT [min]
	FALSE	High	[R].GTLDTQGVAK.[R]		FALSE	Mmc	1	1	1	MMCAP2_0148	MMCAP2_0148 [113-122]		0	989.526	42522.8		High	High	2.11	31.18
	FALSE	High	[K].ENIEINPIGVNK.[G]		FALSE	Mmc	1	1	1	MMCAP2_0710	MMCAP2_0710 [190-201]		0	1339.72		No Quan Values	High	High	2.23
FALSE	None	MMCAP2_0293	MMCAP2_0293	FALSE	Mmc	1	1	1	1	656	76.9	9.19	1.88	1	15309489	1	High	1
	Checked	Confidence	Annotated Sequence	Modifications	Contaminant	Marked as	# Protein Groups	# Proteins	# PSMs	Master Protein Accessions	Positions in Master Proteins	Modifications in Master Proteins	# Missed Cleavages	Theo. MH+ [Da]	Abundance: F1: Sample	Quan Info	Found in Sample: F1: Sample	Confidence (by Search Engine): Sequest HT	XCorr (by Search Engine): Sequest HT	Top Apex RT [min]
	Checked	Confidence	Annotated Sequence	Modifications	Contaminant	Marked as	# Protein Groups	# Proteins	# PSMs	Master Protein Accessions	Positions in Master Proteins	Modifications in Master Proteins	# Missed Cleavages	Theo. MH+ [Da]	Abundance: F1: Sample	Quan Info	Found in Sample: F1: Sample	Confidence (by Search Engine): Sequest HT	XCorr (by Search Engine): Sequest HT	Top Apex RT [min]
FALSE	Master Protein	MMCAP2_0304	MMCAP2_0304	FALSE	Mmc	2	1	1	1	342	39.8	9.41	1.75	1	229951	1	High	1
	Checked	Confidence	Annotated Sequence	Modifications	Contaminant	Marked as	# Protein Groups	# Proteins	# PSMs	Master Protein Accessions	Positions in Master Proteins	Modifications in Master Proteins	# Missed Cleavages	Theo. MH+ [Da]	Abundance: F1: Sample	Quan Info	Found in Sample: F1: Sample	Confidence (by Search Engine): Sequest HT	XCorr (by Search Engine): Sequest HT	Top Apex RT [min]
	FALSE	High	[-].MNTIITK.[D]	1xOxidation [M1]	FALSE	Mmc	1	1	1	MMCAP2_0304	MMCAP2_0304 [1-7]		0	836.455	229951		High	High	1.75	32.28
FALSE	Master Protein	MMCAP2_0327	MMCAP2_0327	FALSE	Mmc	5	1	1	1	278	32.8	4.56	1.75	1			High	1
	Checked	Confidence	Annotated Sequence	Modifications	Contaminant	Marked as	# Protein Groups	# Proteins	# PSMs	Master Protein Accessions	Positions in Master Proteins	Modifications in Master Proteins	# Missed Cleavages	Theo. MH+ [Da]	Abundance: F1: Sample	Quan Info	Found in Sample: F1: Sample	Confidence (by Search Engine): Sequest HT	XCorr (by Search Engine): Sequest HT	Top Apex RT [min]
	FALSE	High	[R].LFNAQEAYLQTFSK.[K]		FALSE	Mmc	1	1	1	MMCAP2_0327	MMCAP2_0327 [110-123]		0	1659.84		No Quan Values	High	High	1.75
FALSE	Master Protein	MMCAP2_0472	MMCAP2_0472	FALSE	Mmc	3	1	1	1	466	53.6	4.96	1.74	1			High	1
	Checked	Confidence	Annotated Sequence	Modifications	Contaminant	Marked as	# Protein Groups	# Proteins	# PSMs	Master Protein Accessions	Positions in Master Proteins	Modifications in Master Proteins	# Missed Cleavages	Theo. MH+ [Da]	Abundance: F1: Sample	Quan Info	Found in Sample: F1: Sample	Confidence (by Search Engine): Sequest HT	XCorr (by Search Engine): Sequest HT	Top Apex RT [min]
	FALSE	High	[K].LEEISDSVTDNSR.[A]		FALSE	Mmc	1	1	1	MMCAP2_0472	MMCAP2_0472 [413-425]		0	1464.68		No Quan Values	High	High	1.74
FALSE	Master Protein	MMCAP2_0582	MMCAP2_0582	FALSE	Mmc	1	1	1	1	861	98.4	8.5	1.69	1	729920	1	High	1
	Checked	Confidence	Annotated Sequence	Modifications	Contaminant	Marked as	# Protein Groups	# Proteins	# PSMs	Master Protein Accessions	Positions in Master Proteins	Modifications in Master Proteins	# Missed Cleavages	Theo. MH+ [Da]	Abundance: F1: Sample	Quan Info	Found in Sample: F1: Sample	Confidence (by Search Engine): Sequest HT	XCorr (by Search Engine): Sequest HT	Top Apex RT [min]
	FALSE	High	[R].KEIEKYNEK.[K]		FALSE	Mmc	1	1	1	MMCAP2_0582	MMCAP2_0582 [404-412]		2	1180.62	729920		High	High	1.69	44.25
FALSE	Master Protein	MMCAP2_0026	MMCAP2_0026	FALSE	Mmc	8	1	1	1	146	16.6	4.93	1.68	1	1.9443e+06	1	High	1
	Checked	Confidence	Annotated Sequence	Modifications	Contaminant	Marked as	# Protein Groups	# Proteins	# PSMs	Master Protein Accessions	Positions in Master Proteins	Modifications in Master Proteins	# Missed Cleavages	Theo. MH+ [Da]	Abundance: F1: Sample	Quan Info	Found in Sample: F1: Sample	Confidence (by Search Engine): Sequest HT	XCorr (by Search Engine): Sequest HT	Top Apex RT [min]
	FALSE	High	[R].DLELRVAKNGSK.[F]		FALSE	Mmc	1	1	1	MMCAP2_0026	MMCAP2_0026 [13-24]		2	1329.75	1.9443e+06		High	High	1.68	45.07
FALSE	Master Protein	MMCAP2_0173	MMCAP2_0173	FALSE	Mmc	2	1	1	1	565	65.2	8.35	1.68	1			High	1
	Checked	Confidence	Annotated Sequence	Modifications	Contaminant	Marked as	# Protein Groups	# Proteins	# PSMs	Master Protein Accessions	Positions in Master Proteins	Modifications in Master Proteins	# Missed Cleavages	Theo. MH+ [Da]	Abundance: F1: Sample	Quan Info	Found in Sample: F1: Sample	Confidence (by Search Engine): Sequest HT	XCorr (by Search Engine): Sequest HT	Top Apex RT [min]
	FALSE	High	[R].YEIEFDSQK.[V]		FALSE	Mmc	1	1	1	MMCAP2_0173	MMCAP2_0173 [201-209]		0	1158.53		No Quan Values	High	High	1.68
FALSE	Master Protein	MMCAP2_0434	MMCAP2_0434	FALSE	Mmc	3	1	1	1	438	49.7	8.78	1.65	1	107221	1	High	1
	Checked	Confidence	Annotated Sequence	Modifications	Contaminant	Marked as	# Protein Groups	# Proteins	# PSMs	Master Protein Accessions	Positions in Master Proteins	Modifications in Master Proteins	# Missed Cleavages	Theo. MH+ [Da]	Abundance: F1: Sample	Quan Info	Found in Sample: F1: Sample	Confidence (by Search Engine): Sequest HT	XCorr (by Search Engine): Sequest HT	Top Apex RT [min]
	FALSE	High	[K].IDGDDALAVDR.[E]		FALSE	Mmc	1	1	1	MMCAP2_0434	MMCAP2_0434 [88-98]		0	1159.56	107221		High	High	1.65	42.79
FALSE	Master Protein	MMCAP2_0665	MMCAP2_0665	FALSE	Mmc	5	1	1	1	233	26.2	10.2	1.63	1	130064	1	High	1
	Checked	Confidence	Annotated Sequence	Modifications	Contaminant	Marked as	# Protein Groups	# Proteins	# PSMs	Master Protein Accessions	Positions in Master Proteins	Modifications in Master Proteins	# Missed Cleavages	Theo. MH+ [Da]	Abundance: F1: Sample	Quan Info	Found in Sample: F1: Sample	Confidence (by Search Engine): Sequest HT	XCorr (by Search Engine): Sequest HT	Top Apex RT [min]
	FALSE	High	[K].SPDADATLVAR.[W]		FALSE	Mmc	1	1	1	MMCAP2_0665	MMCAP2_0665 [111-121]		0	1115.57	130064		High	High	1.63	37.06
FALSE	Master Protein	MMCAP2_0065	MMCAP2_0065	FALSE	Mmc	6	1	1	1	102	11.5	6.54	0	1	552524	1	High	1	Met-loss [N-Term]
	Checked	Confidence	Annotated Sequence	Modifications	Contaminant	Marked as	# Protein Groups	# Proteins	# PSMs	Master Protein Accessions	Positions in Master Proteins	Modifications in Master Proteins	# Missed Cleavages	Theo. MH+ [Da]	Abundance: F1: Sample	Quan Info	Found in Sample: F1: Sample	Confidence (by Search Engine): Sequest HT	XCorr (by Search Engine): Sequest HT	Top Apex RT [min]
	FALSE	High	[-].MADIIK.[I]	1xMet-loss [N-Term]	FALSE	Mmc	1	1	1	MMCAP2_0065	MMCAP2_0065 [1-6]	MMCAP2_0065 1xMet-loss [N-Term]	0	559.345	552524		High	High	1.15	37.34
FALSE	Master Protein	MMCAP2_0458	MMCAP2_0458	FALSE	Mmc	13	1	1	1	269	31.6	9.41	0	1	8.01348e+06	1	High	1
	Checked	Confidence	Annotated Sequence	Modifications	Contaminant	Marked as	# Protein Groups	# Proteins	# PSMs	Master Protein Accessions	Positions in Master Proteins	Modifications in Master Proteins	# Missed Cleavages	Theo. MH+ [Da]	Abundance: F1: Sample	Quan Info	Found in Sample: F1: Sample	Confidence (by Search Engine): Sequest HT	XCorr (by Search Engine): Sequest HT	Top Apex RT [min]
	FALSE	High	[R].EQEASLINVQAAGAMISVLVPLVIYMSFSKKIGR.[F]	2xOxidation [M15; M26]	FALSE	Mmc	1	1	1	MMCAP2_0458	MMCAP2_0458 [234-267]		2	3694.99	8.01348e+06		High	High	1.62	44.15
FALSE	Master Protein	MMCAP2_0771	MMCAP2_0771	FALSE	Mmc	4	1	1	1	720	81.6	6.39	0	1			High	1
	Checked	Confidence	Annotated Sequence	Modifications	Contaminant	Marked as	# Protein Groups	# Proteins	# PSMs	Master Protein Accessions	Positions in Master Proteins	Modifications in Master Proteins	# Missed Cleavages	Theo. MH+ [Da]	Abundance: F1: Sample	Quan Info	Found in Sample: F1: Sample	Confidence (by Search Engine): Sequest HT	XCorr (by Search Engine): Sequest HT	Top Apex RT [min]
	FALSE	High	[K].TFDTTMYLETYTDRVLMNALFLGNGNFTKAK.[N]	1xOxidation [M17]	FALSE	Mmc	1	1	1	MMCAP2_0771	MMCAP2_0771 [116-146]		2	3591.75		No Quan Values	High	High	1.49
	Checked	Confidence	Annotated Sequence	Modifications	Contaminant	Marked as	# Protein Groups	# Proteins	# PSMs	Master Protein Accessions	Positions in Master Proteins	Modifications in Master Proteins	# Missed Cleavages	Theo. MH+ [Da]	Abundance: F1: Sample	Quan Info	Found in Sample: F1: Sample	Confidence (by Search Engine): Sequest HT	XCorr (by Search Engine): Sequest HT	Top Apex RT [min]
	FALSE	High	[K].ILDLIK.[TED]		FALSE	Mmc	1	4	4	MMCAP2_0386	MMCAP2_0386 [262-267]		0	714.476		No Quan Values	High	High	1.14
FALSE	Master Protein	MMCAP2_0733	MMCAP2_0733	FALSE	Mmc	1	1	1	1	558	63.8	6.15	0	1	357955	1	High	1
	Checked	Confidence	Annotated Sequence	Modifications	Contaminant	Marked as	# Protein Groups	# Proteins	# PSMs	Master Protein Accessions	Positions in Master Proteins	Modifications in Master Proteins	# Missed Cleavages	Theo. MH+ [Da]	Abundance: F1: Sample	Quan Info	Found in Sample: F1: Sample	Confidence (by Search Engine): Sequest HT	XCorr (by Search Engine): Sequest HT	Top Apex RT [min]
	Checked	Confidence	Annotated Sequence	Modifications	Contaminant	Marked as	# Protein Groups	# Proteins	# PSMs	Master Protein Accessions	Positions in Master Proteins	Modifications in Master Proteins	# Missed Cleavages	Theo. MH+ [Da]	Abundance: F1: Sample	Quan Info	Found in Sample: F1: Sample	Confidence (by Search Engine): Sequest HT	XCorr (by Search Engine): Sequest HT	Top Apex RT [min]
FALSE	None	MMCAP2_0352	MMCAP2_0352	FALSE	Mmc	3	1	1	1	182	21.5	5.76	0	1			High	1
	Checked	Confidence	Annotated Sequence	Modifications	Contaminant	Marked as	# Protein Groups	# Proteins	# PSMs	Master Protein Accessions	Positions in Master Proteins	Modifications in Master Proteins	# Missed Cleavages	Theo. MH+ [Da]	Abundance: F1: Sample	Quan Info	Found in Sample: F1: Sample	Confidence (by Search Engine): Sequest HT	XCorr (by Search Engine): Sequest HT	Top Apex RT [min]
FALSE	None	MMCAP2_0481	MMCAP2_0481	FALSE	Mmc	4	1	1	1	145	16	8.48	1.88	1	15309489	1	High	1
	FALSE	High	[K].ILDLIK.[TED]		FALSE	Mmc	1	4	4	MMCAP2_0386	MMCAP2_0386 [262-267]		0	714.476		No Quan Values	High	High	1.14
FALSE	Master Protein	MMCAP2_0363	MMCAP2_0363	FALSE	Mmc	4	1	1	1	164	19	9.16	0	1	118933	1	High	1	Met-loss [N-Term]
	Checked	Confidence	Annotated Sequence	Modifications	Contaminant	Marked as	# Protein Groups	# Proteins	# PSMs	Master Protein Accessions	Positions in Master Proteins	Modifications in Master Proteins	# Missed Cleavages	Theo. MH+ [Da]	Abundance: F1: Sample	Quan Info	Found in Sample: F1: Sample	Confidence (by Search Engine): Sequest HT	XCorr (by Search Engine): Sequest HT	Top Apex RT [min]
	Checked	Confidence	Annotated Sequence	Modifications	Contaminant	Marked as	# Protein Groups	# Proteins	# PSMs	Master Protein Accessions	Positions in Master Proteins	Modifications in Master Proteins	# Missed Cleavages	Theo. MH+ [Da]	Abundance: F1: Sample	Quan Info	Found in Sample: F1: Sample	Confidence (by Search Engine): Sequest HT	XCorr (by Search Engine): Sequest HT	Top Apex RT [min]
FALSE	None	MMCAP2_0273	MMCAP2_0273	FALSE	Mmc	1	1	1	1	1046	121.9	9.06	0	1			High	1
	FALSE	High	[R].QALEIAR.[S]		FALSE	Mmc	1	1	1	MMCAP2_0200	MMCAP2_0200 [43-49]		0	800.462	336640		High	High	2.13	35.93
	Checked	Confidence	Annotated Sequence	Modifications	Contaminant	Marked as	# Protein Groups	# Proteins	# PSMs	Master Protein Accessions	Positions in Master Proteins	Modifications in Master Proteins	# Missed Cleavages	Theo. MH+ [Da]	Abundance: F1: Sample	Quan Info	Found in Sample: F1: Sample	Confidence (by Search Engine): Sequest HT	XCorr (by Search Engine): Sequest HT	Top Apex RT [min]
	FALSE	High	[K].NKPGVYTK.[V]		TRUE		1	2	1	P00761	P00761 [209-216]		0	906.504	112770480		High	High	2.55	24.26
	FALSE	High	[-].MNANLIK.[I]	1xMet-loss [N-Term]	FALSE	Mmc	1	1	1	MMCAP2_0363	MMCAP2_0363 [1-7]	MMCAP2_0363 1xMet-loss [N-Term]	0	672.404	118933		High	High	0.99	52.75
	FALSE	High	[K].IYTELK.[T]		FALSE	Mmc	1	1	1	MMCAP2_0733	MMCAP2_0733 [548-553]		0	766.435	357955		High	High	0.95	43.68
	FALSE	High	[-].MAEEVEEERLK.[Y]	1xMet-loss+Acetyl [N-Term]	TRUE		1	1	1	O82803	O82803 [1-11]	O82803 1xMet-loss+Acetyl [N-Term]	1	1273.63	176918		High	High	2.78	38.31
	Checked	Confidence	Annotated Sequence	Modifications	Contaminant	Marked as	# Protein Groups	# Proteins	# PSMs	Master Protein Accessions	Positions in Master Proteins	Modifications in Master Proteins	# Missed Cleavages	Theo. MH+ [Da]	Abundance: F1: Sample	Quan Info	Found in Sample: F1: Sample	Confidence (by Search Engine): Sequest HT	XCorr (by Search Engine): Sequest HT	Top Apex RT [min]
FALSE	Master Protein	MMCAP2_0148	MMCAP2_0148	FALSE	Mmc	7	1	1	1	139	15.5	11.55	2.11	1	42522.8	1	High	1
	Checked	Confidence	Annotated Sequence	Modifications	Contaminant	Marked as	# Protein Groups	# Proteins	# PSMs	Master Protein Accessions	Positions in Master Proteins	Modifications in Master Proteins	# Missed Cleavages	Theo. MH+ [Da]	Abundance: F1: Sample	Quan Info	Found in Sample: F1: Sample	Confidence (by Search Engine): Sequest HT	XCorr (by Search Engine): Sequest HT	Top Apex RT [min]
	Checked	Confidence	Annotated Sequence	Modifications	Contaminant	Marked as	# Protein Groups	# Proteins	# PSMs	Master Protein Accessions	Positions in Master Proteins	Modifications in Master Proteins	# Missed Cleavages	Theo. MH+ [Da]	Abundance: F1: Sample	Quan Info	Found in Sample: F1: Sample	Confidence (by Search Engine): Sequest HT	XCorr (by Search Engine): Sequest HT	Top Apex RT [min]
FALSE	Master Protein	MMCAP2_0052	MMCAP2_0052	FALSE	Mmc	9	1	1	1	106	12.5	10.89	2.84	1	217720	1	High	1
FALSE	None	MMCAP2_0895	MMCAP2_0895	FALSE	Mmc	1	1	1	1	753	88.6	8.65	0	1			High	1
	FALSE	High	[-].MQVNVESTTANMPINDSK.[K]	1xAcetyl [N-Term]	FALSE	Mmc	1	1	1	MMCAP2_0691	MMCAP2_0691 [1-18]	MMCAP2_0691 1xAcetyl [N-Term]	0	2020.93	3365690		High	High	2.2	51.4
FALSE	None	P00760	Cationic trypsin OS=Bos taurus OX=9913 PE=1 SV=3	TRUE		3	1	1	1	246	25.8	8.07	2.55	1	112770480	1	High	1

## Sheet: Eluted_protein_crosslinked_1
Checked	Master	Accession	Description	Coverage [%]	# Peptides	# PSMs	# Unique Peptides	# AAs	MW [kDa]	calc. pI	Score CHIMERY: CHIMERYS	# Peptides (by Search Engine): CHIMERYS	Contaminant	Marked as	Biological Process	Cellular Component	Molecular Function	Pfam IDs	Entrez Gene ID	Gene ID	Gene Symbol	Ensembl Gene ID	Reactome Pathways	WikiPathways	# Protein Pathway Groups	# Razor Peptides	Abundance: F11: Sample	Found in Sample: F11: Sample	# Protein Groups	Modifications
FALSE	Master Protein	MMCAP2_0582	MMCAP2_0582	77	123	191	117	861	98.4	8.5	93.14	123	FALSE	Mmc elution peptide						A0AB38GH85; MMCAP2_0582					0	6	1.27443e+09	High	1
	Checked	Confidence	Annotated Sequence	Contaminant	Marked as	Modifications	Modification Pattern	# Isoforms	# Proteins	# PSMs	Positions in Master Proteins	Modifications in Master Proteins	# Missed Cleavages	Theo. MH+ [Da]	Abundance: F11: Sample	Quan Info	Found in Sample: F11: Sample	q-Value (Best File-Local)	PEP	q-Value
	FALSE	High	[R].FKNPNGADTKK.[E]	FALSE	Mmc elution peptide		-----------	1	1	2	MMCAP2_0582 [62-72]		2	1219.64	7.6218e+06		High	0.000866176	2.08927e-05	0.000747466
	FALSE	High	[R].KEIEKYNEK.[K]	FALSE	Mmc elution peptide		---------	1	1	1	MMCAP2_0582 [404-412]		2	1180.62	7953354		High	0.000866176	0.000890308	0.000747466
	FALSE	High	[K].ITNNYSESDKK.[V]	FALSE	Mmc elution peptide		-----------	1	1	2	MMCAP2_0582 [582-592]		1	1298.62	6.23697e+07		High	0.000866176	0.000162791	0.000747466
	FALSE	High	[K].LNKDSLK.[E]	FALSE	Mmc elution peptide		-------	1	1	1	MMCAP2_0582 [393-399]		1	817.478	57021856		High	0.000866176	0.00145649	0.000747466
	FALSE	High	[R].FKNPNGADTK.[K]	FALSE	Mmc elution peptide		----------	1	1	1	MMCAP2_0582 [62-71]		1	1091.55	49013172		High	0.000866176	0.000260933	0.000747466
	FALSE	High	[K].ITNNYSESDKKVK.[F]	FALSE	Mmc elution peptide		-------------	1	1	1	MMCAP2_0582 [582-594]		2	1525.79	1.20651e+06		High	0.000866176	0.000755997	0.000747466
	FALSE	High	[R].EISQTQPDK.[T]	FALSE	Mmc elution peptide		---------	1	1	1	MMCAP2_0582 [357-365]		0	1045.52	145129792		High	0.000866176	0.000158816	0.000747466
	FALSE	High	[R].GLETKQENIKK.[F]	FALSE	Mmc elution peptide		-----------	1	1	2	MMCAP2_0582 [209-219]		2	1287.73	2.23445e+06		High	0.000866176	0.000613791	0.000747466
	FALSE	High	[K].IESEYQK.[E]	FALSE	Mmc elution peptide		-------	1	1	2	MMCAP2_0582 [379-385]		0	896.436	78436129		High	0.000866176	0.000755997	0.000747466
	FALSE	High	[K].SKIESEYQK.[E]	FALSE	Mmc elution peptide		---------	1	1	1	MMCAP2_0582 [377-385]		1	1111.56	141191968		High	0.000866176	0.000755997	0.000747466
	FALSE	High	[K].ITNNYSESDK.[K]	FALSE	Mmc elution peptide		----------	1	1	2	MMCAP2_0582 [582-591]		0	1170.53	5.40462e+07		High	0.000866176	0.000159048	0.000747466
	FALSE	High	[K].EGSTNSFK.[E]	FALSE	Mmc elution peptide		--------	1	1	2	MMCAP2_0582 [680-687]		0	869.4	5.77114e+07		High	0.000866176	0.000645066	0.000747466
	FALSE	High	[K].LNGHDSNFTK.[F]	FALSE	Mmc elution peptide		----------	1	1	1	MMCAP2_0582 [479-488]		0	1132.54	58770608		High	0.000866176	4.09627e-05	0.000747466
	FALSE	High	[R].SDGYDYK.[N]	FALSE	Mmc elution peptide		-------	1	1	2	MMCAP2_0582 [791-797]		0	847.347	121205046		High	0.000866176	0.000755997	0.000747466
	FALSE	High	[R].GLETKQENIK.[K]	FALSE	Mmc elution peptide		----------	1	1	2	MMCAP2_0582 [209-218]		1	1159.63	9847890		High	0.000866176	0.000755997	0.000747466
	FALSE	High	[K].LLDSEQK.[S]	FALSE	Mmc elution peptide		-------	1	1	2	MMCAP2_0582 [522-528]		0	832.441	756977768		High	0.000866176	0.000564751	0.000747466
	FALSE	High	[K].SRFDYDNER.[Y]	FALSE	Mmc elution peptide		---------	1	1	2	MMCAP2_0582 [178-186]		1	1201.52	350028644		High	0.000866176	0.000358135	0.000747466
	FALSE	High	[K].LINKEGSTNSFK.[E]	FALSE	Mmc elution peptide		------------	1	1	2	MMCAP2_0582 [676-687]		1	1337.71	3.37368e+06		High	0.000866176	0.000553578	0.000747466
	FALSE	High	[K].ELSTISK.[L]	FALSE	Mmc elution peptide		-------	1	1	2	MMCAP2_0582 [386-392]		0	777.435	342996103		High	0.000866176	0.000765114	0.000747466
	FALSE	High	[K].EIEEAEDNIK.[L]	FALSE	Mmc elution peptide		----------	1	1	1	MMCAP2_0582 [313-322]		0	1189.56	269706944		High	0.000866176	0.000918991	0.000747466
	FALSE	High	[R].FDYDNER.[Y]	FALSE	Mmc elution peptide		-------	1	1	2	MMCAP2_0582 [180-186]		0	958.39	2.29609e+08		High	0.000866176	0.00231134	0.000747466
	FALSE	High	[K].LYSLKDK.[N]	FALSE	Mmc elution peptide		-------	1	1	2	MMCAP2_0582 [726-732]		1	866.498	1.36091e+07		High	0.000866176	0.00144279	0.000747466
	FALSE	High	[K].EGSTNSFKEYETGK.[G]	FALSE	Mmc elution peptide		--------------	1	1	2	MMCAP2_0582 [680-693]		1	1576.71	61910159		High	0.000866176	3.99589e-06	0.000747466
	FALSE	High	[K].LNKDSLKEWQR.[K]	FALSE	Mmc elution peptide		-----------	1	1	2	MMCAP2_0582 [393-403]		2	1416.76	3.74974e+06		High	0.000866176	0.000768913	0.000747466
	FALSE	High	[K].LINKEGSTNSFKEYETGK.[G]	FALSE	Mmc elution peptide		------------------	1	1	1	MMCAP2_0582 [676-693]		2	2045.02	1.06149e+06		High	0.000866176	0.000755997	0.000747466
	FALSE	High	[K].DSLKEWQR.[K]	FALSE	Mmc elution peptide		--------	1	1	1	MMCAP2_0582 [396-403]		1	1061.54	87592256		High	0.000866176	0.000755997	0.000747466
	FALSE	High	[K].PINDDEFNK.[L]	FALSE	Mmc elution peptide		---------	1	1	1	MMCAP2_0582 [35-43]		0	1091.5	42758796		High	0.000866176	0.000755997	0.000747466
	FALSE	High	[K].IYEGAEIGK.[G]	FALSE	Mmc elution peptide		---------	1	1	2	MMCAP2_0582 [256-264]		0	979.509	702881034		High	0.000866176	0.000755997	0.000747466
	FALSE	High	[K].VVAKPINDDEFNK.[L]	FALSE	Mmc elution peptide		-------------	1	1	2	MMCAP2_0582 [31-43]		1	1488.77	488292740		High	0.000866176	0.000293794	0.000747466
	FALSE	High	[K].TENDLLK.[Y]	FALSE	Mmc elution peptide		-------	1	1	2	MMCAP2_0582 [50-56]		0	832.441	594648186		High	0.000866176	0.000755997	0.000747466
	FALSE	High	[R].FYAPAGGASGSSVR.[T]	FALSE	Mmc elution peptide		--------------	1	2	2	MMCAP2_0582 [751-764]; MMCAP2_0584 [749-762]		0	1326.64	611929272	Shared	High	0.000866176	0.000755997	0.000747466
	FALSE	High	[R].LNSEVKVGQTFK.[L]	FALSE	Mmc elution peptide		------------	1	1	2	MMCAP2_0582 [467-478]		1	1349.74	4.61287e+06		High	0.000866176	0.000755997	0.000747466
	FALSE	High	[K].FYNKLINK.[E]	FALSE	Mmc elution peptide		--------	1	1	1	MMCAP2_0582 [672-679]		1	1039.59	2.10916e+06		High	0.000866176	0.00124344	0.000747466
	FALSE	High	[K].LLAVYHASNETAR.[T]	FALSE	Mmc elution peptide		-------------	1	1	2	MMCAP2_0582 [770-782]		0	1444.75	1275345872		High	0.000866176	0.000252936	0.000747466
	FALSE	High	[K].DNKLLAVYHASNETAR.[T]	FALSE	Mmc elution peptide		----------------	1	1	2	MMCAP2_0582 [767-782]		1	1801.92	4.80877e+07		High	0.000866176	0.000755997	0.000747466
	FALSE	High	[K].NPTKFYFGTNSHVAK.[G]	FALSE	Mmc elution peptide		---------------	1	1	2	MMCAP2_0582 [439-453]		1	1710.86	2.57454e+06		High	0.000866176	0.00219004	0.000747466
	FALSE	High	[K].NPNGADTKKEDIIPSQLK.[S]	FALSE	Mmc elution peptide		------------------	1	1	1	MMCAP2_0582 [64-81]		2	1968.04	5223647		High	0.000866176	0.000108558	0.000747466
	FALSE	High	[R].LKSQFGNSSNSINLK.[E]	FALSE	Mmc elution peptide		---------------	1	1	2	MMCAP2_0582 [191-205]		1	1636.87	2.69275e+07		High	0.000866176	1.14398e-05	0.000747466
	FALSE	High	[K].TTILSNLNQKK.[S]	FALSE	Mmc elution peptide		-----------	1	1	2	MMCAP2_0582 [366-376]		1	1259.73	1.81781e+07		High	0.000866176	7.05127e-05	0.000747466
	FALSE	High	[K].SQFGNSSNSINLK.[E]	FALSE	Mmc elution peptide		-------------	1	1	2	MMCAP2_0582 [193-205]		0	1395.69	6.908e+08		High	0.000866176	0.000755997	0.000747466
	FALSE	High	[K].SQFGNSSNSINLKEYR.[G]	FALSE	Mmc elution peptide		----------------	1	1	2	MMCAP2_0582 [193-208]		1	1843.89	4381708		High	0.000866176	0.000755997	0.000747466
	FALSE	High	[K].TNTSKPISITIK.[G]	FALSE	Mmc elution peptide		------------	1	1	2	MMCAP2_0582 [129-140]		1	1302.76	385405312		High	0.000866176	0.000253647	0.000747466
	FALSE	High	[K].SENISITFKGK.[Y]	FALSE	Mmc elution peptide		-----------	1	1	1	MMCAP2_0582 [82-92]		1	1223.66	3.94146e+06		High	0.000866176	0.000755997	0.000747466
	FALSE	High	[K].FYFGTNSHVAK.[GA]	FALSE	Mmc elution peptide		-----------	1	4	2	MMCAP2_0582 [443-453]; MMCAP2_0588 [442-452]; MMCAP2_0586 [440-450]; MMCAP2_0584 [440-450]		0	1270.62	945759840	Shared	High	0.000866176	0.000358446	0.000747466
	FALSE	High	[K].GPSVVDSLGR.[N]	FALSE	Mmc elution peptide		----------	1	1	1	MMCAP2_0582 [265-274]		0	986.527	256821648		High	0.000866176	0.000416988	0.000747466
	FALSE	High	[K].LGQYDLIYGGGKDQQKEK.[S]	FALSE	Mmc elution peptide		------------------	1	1	1	MMCAP2_0582 [805-822]		2	2040.04	693029		High	0.000866176	0.00100406	0.000747466
	FALSE	High	[K].KEDIIPSQLK.[S]	FALSE	Mmc elution peptide		----------	1	1	2	MMCAP2_0582 [72-81]		1	1170.67	413650888		High	0.000866176	3.70706e-05	0.000747466
	FALSE	High	[R].EISQTQPDKTTILSNLNQKK.[S]	FALSE	Mmc elution peptide		--------------------	1	1	1	MMCAP2_0582 [357-376]		2	2286.23	1.93702e+06		High	0.000866176	9.63199e-05	0.000747466
	FALSE	High	[K].FDRPLDFDPKK.[E]	FALSE	Mmc elution peptide		-----------	1	1	2	MMCAP2_0582 [609-619]		2	1377.72	2.0457e+07		High	0.000866176	0.000753666	0.000747466
	FALSE	High	[K].SKIESEYQKELSTISK.[L]	FALSE	Mmc elution peptide		----------------	1	1	1	MMCAP2_0582 [377-392]		2	1869.98	948790		High	0.000866176	0.00109161	0.000747466
	FALSE	High	[K].LGQYDLIYGGGKDQQK.[E]	FALSE	Mmc elution peptide		----------------	1	1	2	MMCAP2_0582 [805-820]		1	1782.9	145562780		High	0.000866176	7.93194e-05	0.000747466
	FALSE	High	[R].PLDFDPK.[K]	FALSE	Mmc elution peptide		-------	1	1	1	MMCAP2_0582 [612-618]		0	831.425	3.21514e+06		High	0.000866176	0.00211826	0.000747466
	FALSE	High	[K].TNTSKPISITIKGLNQK.[G]	FALSE	Mmc elution peptide		-----------------	1	1	2	MMCAP2_0582 [129-145]		2	1843.06	1.56736e+06		High	0.000866176	0.000818301	0.000747466
	FALSE	High	[K].TTILSNLNQK.[K]	FALSE	Mmc elution peptide		----------	1	1	1	MMCAP2_0582 [366-375]		0	1131.64	783754944		High	0.000866176	0.000660743	0.000747466
	FALSE	High	[R].EISQTQPDKTTILSNLNQK.[K]	FALSE	Mmc elution peptide		-------------------	1	1	1	MMCAP2_0582 [357-375]		1	2158.14	43689576		High	0.000866176	4.31944e-05	0.000747466
	FALSE	High	[K].GKYQGQISAVVTNVDVDR.[T]	FALSE	Mmc elution peptide		------------------	1	1	2	MMCAP2_0582 [91-108]		1	1949.01	74546006		High	0.000866176	1.16443e-05	0.000747466
	FALSE	High	[R].LNYEDEVSQIDR.[E]	FALSE	Mmc elution peptide		------------	1	1	2	MMCAP2_0582 [345-356]		0	1480.69	699801739		High	0.000866176	0.000581737	0.000747466
	FALSE	High	[K].VSGLKIYEGAEIGK.[G]	FALSE	Mmc elution peptide		--------------	1	1	1	MMCAP2_0582 [251-264]		1	1463.81	2.8508e+06		High	0.000866176	0.000755997	0.000747466
	FALSE	High	[K].IPSEFKFNNGTQN.[-]	FALSE	Mmc elution peptide		-------------	1	1	1	MMCAP2_0582 [849-861]		1	1495.72	465446		High	0.000866176	0.000862926	0.000747466
	FALSE	High	[K].FDRPLDFDPK.[K]	FALSE	Mmc elution peptide		----------	1	1	2	MMCAP2_0582 [609-618]		1	1249.62	714668160		High	0.000866176	0.00197554	0.000747466
	FALSE	High	[K].GIKDGMVSFSLTR.[L]	FALSE	Mmc elution peptide		-------------	1	1	2	MMCAP2_0582 [454-466]		1	1410.74	2.6539e+07		High	0.000866176	0.000379682	0.000747466
	FALSE	High	[K].GIKDGMVSFSLTR.[L]	FALSE	Mmc elution peptide	1xOxidation [M6(100)]	-----*-------	1	1	2	MMCAP2_0582 [454-466]		1	1426.74	50686833		High	0.000866176	0.000516433	0.000747466
	FALSE	High	[K].NLFGDYK.[L]	FALSE	Mmc elution peptide		-------	1	1	2	MMCAP2_0582 [798-804]		0	856.42	347528912		High	0.000866176	0.000755997	0.000747466
	FALSE	High	[K].PISITIK.[G]	FALSE	Mmc elution peptide		-------	1	1	2	MMCAP2_0582 [134-140]		0	771.497	2.28977e+07		High	0.000866176	0.000805378	0.000747466
	FALSE	High	[K].EDIIPSQLK.[S]	FALSE	Mmc elution peptide		---------	1	1	1	MMCAP2_0582 [73-81]		0	1042.58	190338032		High	0.000866176	0.00125647	0.000747466
	FALSE	High	[K].LIDSIKTENDLLK.[Y]	FALSE	Mmc elution peptide		-------------	1	1	2	MMCAP2_0582 [44-56]		1	1501.85	47108198		High	0.000866176	0.000250108	0.000747466
	FALSE	High	[K].YQGQISAVVTNVDVDR.[T]	FALSE	Mmc elution peptide		----------------	1	1	2	MMCAP2_0582 [93-108]		0	1763.89	138400854		High	0.000866176	0.000418383	0.000747466
	FALSE	High	[K].SENISITFK.[G]	FALSE	Mmc elution peptide		---------	1	1	1	MMCAP2_0582 [82-90]		0	1038.55	313197408		High	0.000866176	0.000680766	0.000747466
	FALSE	High	[K].IYEGAEIGKGPSVVDSLGR.[N]	FALSE	Mmc elution peptide		-------------------	1	1	2	MMCAP2_0582 [256-274]		1	1947.02	159381541		High	0.000866176	0.000139098	0.000747466
	FALSE	High	[K].DYEKEIEEAEDNIK.[L]	FALSE	Mmc elution peptide		--------------	1	1	2	MMCAP2_0582 [309-322]		1	1724.79	202806936		High	0.000866176	1.63427e-05	0.000747466
	FALSE	High	[K].DGMVSFSLTR.[L]	FALSE	Mmc elution peptide		----------	1	1	1	MMCAP2_0582 [457-466]		0	1112.54	186843456		High	0.000866176	0.000755997	0.000747466
	FALSE	High	[K].DGMVSFSLTR.[L]	FALSE	Mmc elution peptide	1xOxidation [M3(100)]	--*-------	1	1	1	MMCAP2_0582 [457-466]		0	1128.54	228807792		High	0.000866176	0.000755997	0.000747466
	FALSE	High	[K].DFYLDQYEDEKQLK.[N]	FALSE	Mmc elution peptide		--------------	1	1	2	MMCAP2_0582 [643-656]		1	1833.85	45655471		High	0.000866176	1.75949e-05	0.000747466
	FALSE	High	[R].TGLAVAFR.[S]	FALSE	Mmc elution peptide		--------	1	1	2	MMCAP2_0582 [783-790]		0	834.483	1.34978e+09		High	0.000866176	0.000755997	0.000747466
	FALSE	High	[K].GKYSYSVWSASNDITNQYETEQNK.[L]	FALSE	Mmc elution peptide		------------------------	1	1	1	MMCAP2_0582 [554-577]		1	2812.27	4.60989e+06		High	0.000866176	6.17878e-06	0.000747466
	FALSE	High	[K].SALFQNGFTDDK.[I]	FALSE	Mmc elution peptide		------------	1	1	1	MMCAP2_0582 [837-848]		0	1342.63	8942825		High	0.000866176	0.000346196	0.000747466
	FALSE	High	[K].DFYLDQYEDEK.[Q]	FALSE	Mmc elution peptide		-----------	1	1	1	MMCAP2_0582 [643-653]		0	1464.62	315359616		High	0.000866176	0.000373565	0.000747466
	FALSE	High	[K].FTFSPINGNK.[L]	FALSE	Mmc elution peptide		----------	1	1	1	MMCAP2_0582 [489-498]		0	1124.57	190355056		High	0.000866176	0.000327942	0.000747466
	FALSE	High	[K].LGQYDLIYGGGK.[D]	FALSE	Mmc elution peptide		------------	1	2	1	MMCAP2_0582 [805-816]; MMCAP2_0588 [804-815]		0	1283.66	434109344	Shared	High	0.000866176	0.000659407	0.000747466
	FALSE	High	[K].TENDLLKYADIR.[F]	FALSE	Mmc elution peptide		------------	1	1	2	MMCAP2_0582 [50-61]		1	1450.75	1.7473e+06		High	0.000866176	0.000756248	0.000747466
	FALSE	High	[R].SDGYDYKNLFGDYK.[L]	FALSE	Mmc elution peptide		--------------	1	1	2	MMCAP2_0582 [791-804]		1	1684.75	3.69176e+06		High	0.000866176	0.000755997	0.000747466
	FALSE	High	[K].YSYSVWSASNDITNQYETEQNK.[L]	FALSE	Mmc elution peptide		----------------------	1	1	1	MMCAP2_0582 [556-577]		0	2627.15	46079940		High	0.000866176	0.000226005	0.000747466
	FALSE	High	[K].KSALFQNGFTDDKIPSEFK.[F]	FALSE	Mmc elution peptide		-------------------	1	1	2	MMCAP2_0582 [836-854]		2	2172.1	1.08922e+07		High	0.000866176	2.90382e-06	0.000747466
	FALSE	High	[K].EYETGKGNFFSYQIGYR.[S]	FALSE	Mmc elution peptide		-----------------	1	1	1	MMCAP2_0582 [688-704]		1	2058.96	7994620		High	0.000866176	0.000830733	0.000747466
	FALSE	High	[K].GFTLPVYGSDGKVSGLK.[I]	FALSE	Mmc elution peptide		-----------------	1	1	2	MMCAP2_0582 [239-255]		1	1724.92	2.2818e+06		High	0.000866176	0.000755997	0.000747466
	FALSE	High	[K].GFTLPVYGSDGK.[V]	FALSE	Mmc elution peptide		------------	1	1	2	MMCAP2_0582 [239-250]		0	1240.62	1198149766		High	0.000866176	0.000755997	0.000747466
	FALSE	High	[K].VKFFSDSLLNEQTYAK.[F]	FALSE	Mmc elution peptide		----------------	1	1	2	MMCAP2_0582 [593-608]		1	1889.96	4.14482e+06		High	0.000866176	0.000147495	0.000747466
	FALSE	High	[K].FFSDSLLNEQTYAK.[F]	FALSE	Mmc elution peptide		--------------	1	1	2	MMCAP2_0582 [595-608]		0	1662.8	3.62868e+08		High	0.000866176	0.000367516	0.000747466
	FALSE	High	[R].LNYEDEVSQIDREISQTQPDK.[T]	FALSE	Mmc elution peptide		---------------------	1	1	1	MMCAP2_0582 [345-365]		1	2507.19	53262388		High	0.000866176	9.74585e-05	0.000747466
	FALSE	High	[K].PGLTDAFITVNK.[V]	FALSE	Mmc elution peptide		------------	1	1	1	MMCAP2_0582 [710-721]		0	1275.69	2.66997e+06		High	0.000866176	0.00015371	0.000747466
	FALSE	High	[R].SFIDKPGLTDAFITVNKVGK.[K]	FALSE	Mmc elution peptide		--------------------	1	1	1	MMCAP2_0582 [705-724]		2	2150.19	843095		High	0.000866176	0.000774202	0.000747466
	FALSE	High	[K].SALFQNGFTDDKIPSEFK.[F]	FALSE	Mmc elution peptide		------------------	1	1	1	MMCAP2_0582 [837-854]		1	2044	32685972		High	0.000866176	1.37327e-05	0.000747466
	FALSE	High	[K].KFDDQAAISNFDTYYNAALK.[G]	FALSE	Mmc elution peptide		--------------------	1	1	1	MMCAP2_0582 [219-238]		1	2295.09	76243472		High	0.000866176	0.000207995	0.000747466
	FALSE	High	[K].GNFFSYQIGYR.[S]	FALSE	Mmc elution peptide		-----------	1	2	2	MMCAP2_0582 [694-704]; MMCAP2_0586 [692-702]		0	1351.64	576606351	Shared	High	0.000866176	0.000420264	0.000747466
	FALSE	High	[R].SFIDKPGLTDAFITVNK.[V]	FALSE	Mmc elution peptide		-----------------	1	1	2	MMCAP2_0582 [705-721]		1	1866	470414620		High	0.000866176	2.07261e-05	0.000747466
	FALSE	High	[K].TSAIQTFQTNFTIYKDYEK.[E]	FALSE	Mmc elution peptide		-------------------	1	1	1	MMCAP2_0582 [294-312]		1	2298.13	49318796		High	0.000866176	7.96425e-05	0.000747466
	FALSE	High	[K].TSAIQTFQTNFTIYK.[D]	FALSE	Mmc elution peptide		---------------	1	1	2	MMCAP2_0582 [294-308]		0	1762.9	7.29229e+07		High	0.000866176	0.000704579	0.000747466
	FALSE	High	[K].KYFNYGLEILPR.[F]	FALSE	Mmc elution peptide		------------	1	3	2	MMCAP2_0582 [739-750]; MMCAP2_0586 [735-746]; MMCAP2_0584 [737-748]		1	1512.82	48761933	Shared	High	0.000866176	2.1556e-05	0.000747466
	FALSE	High	[K].VVAKPINDDEFNKLIDSIK.[T]	FALSE	Mmc elution peptide		-------------------	1	1	2	MMCAP2_0582 [31-49]		2	2158.18	59163172		High	0.000866176	0.000363654	0.000747466
	FALSE	High	[R].TLPNEEYKTSAIQTFQTNFTIYK.[D]	FALSE	Mmc elution peptide		-----------------------	1	1	2	MMCAP2_0582 [286-308]		1	2737.37	3.34697e+06		High	0.000866176	0.000720265	0.000747466
	FALSE	High	[K].KYNDLDSLYIVGYPTAYK.[D]	FALSE	Mmc elution peptide		------------------	1	1	1	MMCAP2_0582 [625-642]		1	2123.07	14867894		High	0.000866176	0.00074742	0.000747466
	FALSE	High	[K].SALFQNGFTDDKIPSEFKFNNGTQN.[-]	FALSE	Mmc elution peptide		-------------------------	1	1	1	MMCAP2_0582 [837-861]		2	2819.33	1.46971e+06		High	0.000866176	0.000755997	0.000747466
	FALSE	High	[K].KYDFSLWINSEYK.[F]	FALSE	Mmc elution peptide		-------------	1	1	2	MMCAP2_0582 [659-671]		1	1692.83	4.50539e+06		High	0.000866176	0.000380576	0.000747466
	FALSE	High	[K].FDDQAAISNFDTYYNAALK.[G]	FALSE	Mmc elution peptide		-------------------	1	1	1	MMCAP2_0582 [220-238]		0	2167	17734744		High	0.000866176	5.84687e-06	0.000747466
	FALSE	High	[K].PINDDEFNKLIDSIK.[T]	FALSE	Mmc elution peptide		---------------	1	1	2	MMCAP2_0582 [35-49]		1	1760.91	2.59909e+06		High	0.000866176	7.81342e-05	0.000747466
	FALSE	High	[K].YNDLDSLYIVGYPTAYK.[D]	FALSE	Mmc elution peptide		-----------------	1	1	1	MMCAP2_0582 [626-642]		0	1994.97	9112278		High	0.000866176	6.19222e-05	0.000747466
	FALSE	High	[KR].YFNYGLEILPR.[F]	FALSE	Mmc elution peptide		-----------	1	4	2	MMCAP2_0582 [740-750]; MMCAP2_0588 [739-749]; MMCAP2_0586 [736-746]; MMCAP2_0584 [738-748]		0	1384.73	6.17877e+07	Shared	High	0.000866176	2.12644e-05	0.000747466
	FALSE	High	[K].KYNDLDSLYIVGYPTAYKDFYLDQYEDEK.[Q]	FALSE	Mmc elution peptide		-----------------------------	1	1	1	MMCAP2_0582 [625-653]		2	3568.67	1.26543e+06		High	0.000866176	0.000365082	0.000747466
	FALSE	High	[K].YDFSLWINSEYK.[F]	FALSE	Mmc elution peptide		------------	1	1	1	MMCAP2_0582 [660-671]		0	1564.73	7675138		High	0.000866176	4.7815e-06	0.000747466
	FALSE	High	[K].TSAIQTFQTNFTIYKDYEKEIEEAEDNIK.[L]	FALSE	Mmc elution peptide		-----------------------------	1	1	1	MMCAP2_0582 [294-322]		2	3468.67	575836		High	0.000866176	0.00100673	0.000747466
	FALSE	High	[K].LLDSEQKSK.[Y]	FALSE	Mmc elution peptide		---------	1	1	1	MMCAP2_0582 [522-530]		1	1047.57	1.60667e+06		High	0.00119474	0.00351944	0.00108558
	FALSE	High	[K].LISKITNNYSESDKK.[V]	FALSE	Mmc elution peptide		---------------	1	1	1	MMCAP2_0582 [578-592]		2	1739.92	244972		High	0.00119474	0.00268019	0.00108558
	FALSE	High	[K].FYFGTNSHVAKGIK.[D]	FALSE	Mmc elution peptide		--------------	1	1	2	MMCAP2_0582 [443-456]		1	1568.82	3.24999e+06		High	0.00119474	0.00258832	0.00108558
	FALSE	High	[R].TKDNKLLAVYHASNETAR.[T]	FALSE	Mmc elution peptide		------------------	1	1	1	MMCAP2_0582 [765-782]		2	2031.06	942804		High	0.00153257	0.00441212	0.00142755
	FALSE	High	[K].EIEKYNEK.[K]	FALSE	Mmc elution peptide		--------	1	1	1	MMCAP2_0582 [405-412]		1	1052.53	5821241		High	0.0020555	0.00718683	0.00196227
	FALSE	High	[K].LISKITNNYSESDK.[K]	FALSE	Mmc elution peptide		--------------	1	1	2	MMCAP2_0582 [578-591]		1	1611.82	661563		High	0.0020555	0.00652782	0.00196227
	FALSE	High	[K].KEDIIPSQLKSENISITFK.[G]	FALSE	Mmc elution peptide		-------------------	1	1	2	MMCAP2_0582 [72-90]		2	2190.2	1.53539e+06		High	0.0020555	0.00638355	0.00196227
	FALSE	High	[K].QENIKKFDDQAAISNFDTYYNAALK.[G]	FALSE	Mmc elution peptide		-------------------------	1	1	1	MMCAP2_0582 [214-238]		2	2907.42	925446		High	0.00218682	0.00957191	0.00210184
	FALSE	High	[R].TNPFAVQNEATIFVQFKNLK.[T]	FALSE	Mmc elution peptide		--------------------	1	1	1	MMCAP2_0582 [109-128]		1	2309.23	122040		High	0.00218682	0.00887928	0.00210184
	FALSE	High	[K].GPSVVDSLGRNEK.[A]	FALSE	Mmc elution peptide		-------------	1	1	1	MMCAP2_0582 [265-277]		1	1357.71	462869		High	0.00303859	0.0166913	0.0029562
	FALSE	High	[K].NLFGDYKLGQYDLIYGGGK.[D]	FALSE	Mmc elution peptide		-------------------	1	1	1	MMCAP2_0582 [798-816]		1	2121.07	224375		High	0.00303859	0.0164644	0.0029562
	FALSE	High	[R].TLPNEEYK.[T]	FALSE	Mmc elution peptide		--------	1	1	1	MMCAP2_0582 [286-293]		0	993.489	748203072		High	0.00357356	0.0190546	0.00349297
	FALSE	High	[R].TGLAVAFRSDGYDYK.[N]	FALSE	Mmc elution peptide		---------------	1	1	1	MMCAP2_0582 [783-797]		1	1662.81	253790		High	0.00370265	0.0254117	0.00362561
	FALSE	High	[K].EGSTNSFKEYETGKGNFFSYQIGYR.[S]	FALSE	Mmc elution peptide		-------------------------	1	1	1	MMCAP2_0582 [680-704]		2	2909.34	202026		High	0.00370265	0.0291195	0.00362561
	FALSE	High	[K].VGQTFKLNGHDSNFTK.[F]	FALSE	Mmc elution peptide		----------------	1	1	1	MMCAP2_0582 [473-488]		1	1792.9	370184		High	0.00446678	0.0354533	0.00439148
FALSE	Master Protein	0577_ALFA96	0577_ALFA96	75	124	210	124	782	88.8	9.13	90.86	124	FALSE	Mmc elution peptide						0577_ALFA96					0	0	4300512468	High	1
	Checked	Confidence	Annotated Sequence	Contaminant	Marked as	Modifications	Modification Pattern	# Isoforms	# Proteins	# PSMs	Positions in Master Proteins	Modifications in Master Proteins	# Missed Cleavages	Theo. MH+ [Da]	Abundance: F11: Sample	Quan Info	Found in Sample: F11: Sample	q-Value (Best File-Local)	PEP	q-Value
	FALSE	High	[K].ISPTDHDR.[D]	FALSE	Mmc elution peptide		--------	1	2	2	0577_ALFA96 [223-230]		0	940.448	2.49859e+07	Shared	High	0.000866176	0.000886889	0.000747466
	FALSE	High	[K].IDDTVKK.[V]	FALSE	Mmc elution peptide		-------	1	2	2	0577_ALFA96 [125-131]		1	818.462	1.51587e+08	Shared	High	0.000866176	0.000755997	0.000747466
	FALSE	High	[K].ISPTDHDRDYTK.[I]	FALSE	Mmc elution peptide		------------	1	2	2	0577_ALFA96 [223-234]		1	1447.68	2088920608	Shared	High	0.000866176	0.000205981	0.000747466
	FALSE	High	[K].DQVKDVER.[T]	FALSE	Mmc elution peptide		--------	1	2	1	0577_ALFA96 [454-461]		1	988.506	23988574	Shared	High	0.000866176	0.000755997	0.000747466
	FALSE	High	[K].QQDNVITSHR.[F]	FALSE	Mmc elution peptide		----------	1	2	2	0577_ALFA96 [250-259]		0	1197.6	2752377920	Shared	High	0.000866176	0.000137602	0.000747466
	FALSE	High	[K].TKIDDTVK.[K]	FALSE	Mmc elution peptide		--------	1	2	2	0577_ALFA96 [123-130]		1	919.509	359347585	Shared	High	0.000866176	0.000844748	0.000747466
	FALSE	High	[K].AQTSANQIGK.[A]	FALSE	Mmc elution peptide		----------	1	2	1	0577_ALFA96 [645-654]		0	1017.53	2043428992	Shared	High	0.000866176	0.000755997	0.000747466
	FALSE	High	[K].IIESERKDGVEK.[N]	FALSE	Mmc elution peptide		------------	1	2	2	0577_ALFA96 [235-246]		2	1402.75	3.04808e+07	Shared	High	0.000866176	0.000755997	0.000747466
	FALSE	High	[K].AIQKLEENNREK.[K]	FALSE	Mmc elution peptide		------------	1	2	2	0577_ALFA96 [705-716]		2	1471.79	5276981	Shared	High	0.000866176	0.000276905	0.000747466
	FALSE	High	[K].NNKQQDNVITSHR.[F]	FALSE	Mmc elution peptide		-------------	1	2	2	0577_ALFA96 [247-259]		1	1553.78	101944315	Shared	High	0.000866176	4.33293e-05	0.000747466
	FALSE	High	[K].SSFNQSTEEK.[Q]	FALSE	Mmc elution peptide		----------	1	2	1	0577_ALFA96 [412-421]		0	1156.51	1764154112	Shared	High	0.000866176	0.00067805	0.000747466
	FALSE	High	[K].IKDQVKDVER.[T]	FALSE	Mmc elution peptide		----------	1	2	2	0577_ALFA96 [452-461]		2	1229.68	2.32544e+07	Shared	High	0.000866176	0.0002219	0.000747466
	FALSE	High	[K].DGVEKNNKQQDNVITSHR.[F]	FALSE	Mmc elution peptide		------------------	1	2	1	0577_ALFA96 [242-259]		2	2082.03	10408055	Shared	High	0.000866176	0.000755997	0.000747466
	FALSE	High	[K].KPLDPTER.[R]	FALSE	Mmc elution peptide		--------	1	2	2	0577_ALFA96 [372-379]		1	955.521	2336609526	Shared	High	0.000866176	0.0010828	0.000747466
	FALSE	High	[K].AIQKLEENNR.[E]	FALSE	Mmc elution peptide		----------	1	2	2	0577_ALFA96 [705-714]		1	1214.65	1.37757e+07	Shared	High	0.000866176	0.000530917	0.000747466
	FALSE	High	[K].PEISPSR.[L]	FALSE	Mmc elution peptide		-------	1	1	1	0577_ALFA96 [93-99]		0	785.415	7468613		High	0.000866176	0.00243572	0.000747466
	FALSE	High	[K].VLTDTSDIKSDDKK.[L]	FALSE	Mmc elution peptide		--------------	1	2	3	0577_ALFA96 [681-694]		2	1564.81	184449056	Shared	High	0.000866176	0.000110754	0.000747466
	FALSE	High	[K].WQYADHNK.[E]	FALSE	Mmc elution peptide		--------	1	2	1	0577_ALFA96 [400-407]		0	1061.48	328137184	Shared	High	0.000866176	0.000755997	0.000747466
	FALSE	High	[R].LEEELRR.[R]	FALSE	Mmc elution peptide		-------	1	2	1	0577_ALFA96 [100-106]		1	944.516	297956480	Shared	High	0.000866176	0.000115268	0.000747466
	FALSE	High	[K].PTPPNQPDLNKK.[P]	FALSE	Mmc elution peptide		------------	1	2	2	0577_ALFA96 [361-372]		1	1348.72	8.54935e+06	Shared	High	0.000866176	0.000248572	0.000747466
	FALSE	High	[K].FNGKTYNNIK.[I]	FALSE	Mmc elution peptide		----------	1	2	2	0577_ALFA96 [213-222]		1	1198.62	1.42653e+07	Shared	High	0.000866176	0.000755997	0.000747466
	FALSE	High	[R].VSNQAFAR.[L]	FALSE	Mmc elution peptide		--------	1	2	2	0577_ALFA96 [566-573]		0	892.464	4500447236	Shared	High	0.000866176	0.000296102	0.000747466
	FALSE	High	[K].VLTDTSDIKSDDK.[K]	FALSE	Mmc elution peptide		-------------	1	2	2	0577_ALFA96 [681-693]		1	1436.71	1218897120	Shared	High	0.000866176	0.000755997	0.000747466
	FALSE	High	[K].KVDTAIVK.[F]	FALSE	Mmc elution peptide		--------	1	2	2	0577_ALFA96 [205-212]		1	873.54	1672981556	Shared	High	0.000866176	0.000774067	0.000747466
	FALSE	High	[K].ESIKSSFNQSTEEK.[Q]	FALSE	Mmc elution peptide		--------------	1	2	2	0577_ALFA96 [408-421]		1	1613.77	5.56267e+06	Shared	High	0.000866176	0.000192944	0.000747466
	FALSE	High	[K].WQYADHNKESIK.[S]	FALSE	Mmc elution peptide		------------	1	2	2	0577_ALFA96 [400-411]		1	1518.73	781044552	Shared	High	0.000866176	0.000555391	0.000747466
	FALSE	High	[K].DTSEHSALLK.[V]	FALSE	Mmc elution peptide		----------	1	2	1	0577_ALFA96 [671-680]		0	1100.56	2133614848	Shared	High	0.000866176	0.000197807	0.000747466
	FALSE	High	[K].YHVTSLNGDGTATVK.[I]	FALSE	Mmc elution peptide		---------------	1	2	2	0577_ALFA96 [437-451]		0	1562.78	2062632768	Shared	High	0.000866176	0.000586018	0.000747466
	FALSE	High	[K].HFGKEDEFIKEPSK.[Y]	FALSE	Mmc elution peptide		--------------	1	2	3	0577_ALFA96 [176-189]		2	1690.84	517106360	Shared	High	0.000866176	0.000357733	0.000747466
	FALSE	High	[K].TYNNIKISPTDHDR.[D]	FALSE	Mmc elution peptide		--------------	1	2	3	0577_ALFA96 [217-230]		1	1673.82	6.47104e+06	Shared	High	0.000866176	0.000708952	0.000747466
	FALSE	High	[K].KHFGKEDEFIK.[E]	FALSE	Mmc elution peptide		-----------	1	2	2	0577_ALFA96 [175-185]		2	1377.72	1.01727e+07	Shared	High	0.000866176	0.000755997	0.000747466
	FALSE	High	[K].TYNNIKISPTDHDRDYTK.[I]	FALSE	Mmc elution peptide		------------------	1	2	1	0577_ALFA96 [217-234]		2	2181.06	4152837	Shared	High	0.000866176	0.000669372	0.000747466
	FALSE	High	[K].EDEFIKEPSK.[Y]	FALSE	Mmc elution peptide		----------	1	2	2	0577_ALFA96 [180-189]		1	1221.6	521849632	Shared	High	0.000866176	0.000755997	0.000747466
	FALSE	High	[K].VDTAIVK.[F]	FALSE	Mmc elution peptide		-------	1	2	1	0577_ALFA96 [206-212]		0	745.445	131597944	Shared	High	0.000866176	0.000755997	0.000747466
	FALSE	High	[K].EFGTFKDK.[V]	FALSE	Mmc elution peptide		--------	1	2	2	0577_ALFA96 [113-120]		1	971.483	126518722	Shared	High	0.000866176	0.000755997	0.000747466
	FALSE	High	[K].EFGTFKDKVK.[T]	FALSE	Mmc elution peptide		----------	1	2	2	0577_ALFA96 [113-122]		2	1198.65	4922828	Shared	High	0.000866176	0.000977825	0.000747466
	FALSE	High	[K].SDDKKLEEFQQTYQK.[A]	FALSE	Mmc elution peptide		---------------	1	2	3	0577_ALFA96 [690-704]		2	1886.91	695244912	Shared	High	0.000866176	0.000282906	0.000747466
	FALSE	High	[K].STEKPADYFK.[N]	FALSE	Mmc elution peptide		----------	1	2	2	0577_ALFA96 [153-162]		1	1185.58	1163422688	Shared	High	0.000866176	0.000470801	0.000747466
	FALSE	High	[K].KLEEFQQTYQK.[A]	FALSE	Mmc elution peptide		-----------	1	2	2	0577_ALFA96 [694-704]		1	1441.73	933176864	Shared	High	0.000866176	2.70518e-05	0.000747466
	FALSE	High	[K].RVYLTELKK.[H]	FALSE	Mmc elution peptide		---------	1	2	1	0577_ALFA96 [167-175]		2	1149.7	1512231040	Shared	High	0.000866176	0.000755997	0.000747466
	FALSE	High	[K].VLTDTSDIK.[S]	FALSE	Mmc elution peptide		---------	1	2	1	0577_ALFA96 [681-689]		0	991.531	3879512064	Shared	High	0.000866176	0.000755997	0.000747466
	FALSE	High	[K].LDKSTEKPADYFK.[N]	FALSE	Mmc elution peptide		-------------	1	2	2	0577_ALFA96 [150-162]		2	1541.78	15218639	Shared	High	0.000866176	0.000252349	0.000747466
	FALSE	High	[K].LEEFQQTYQK.[A]	FALSE	Mmc elution peptide		----------	1	2	1	0577_ALFA96 [695-704]		0	1313.64	665101056	Shared	High	0.000866176	0.000430444	0.000747466
	FALSE	High	[K].PTPPNQPDLNKKPLDPTER.[R]	FALSE	Mmc elution peptide		-------------------	1	2	2	0577_ALFA96 [361-379]		2	2157.13	20822809	Shared	High	0.000866176	0.000833341	0.000747466
	FALSE	High	[R].RDQNSVEYAEQLPR.[L]	FALSE	Mmc elution peptide		--------------	1	2	3	0577_ALFA96 [380-393]		1	1704.83	2979307977	Shared	High	0.000866176	0.000101045	0.000747466
	FALSE	High	[K].HFGKEDEFIK.[E]	FALSE	Mmc elution peptide		----------	1	2	2	0577_ALFA96 [176-185]		1	1249.62	138408456	Shared	High	0.000866176	0.000236864	0.000747466
	FALSE	High	[K].LKDIIYK.[E]	FALSE	Mmc elution peptide		-------	1	2	2	0577_ALFA96 [275-281]		1	892.55	518177994	Shared	High	0.000866176	0.000788875	0.000747466
	FALSE	High	[R].VYLTELKK.[H]	FALSE	Mmc elution peptide		--------	1	2	1	0577_ALFA96 [168-175]		1	993.598	973091072	Shared	High	0.000866176	0.00128498	0.000747466
	FALSE	High	[K].KVDTAIVKFNGK.[T]	FALSE	Mmc elution peptide		------------	1	2	2	0577_ALFA96 [205-216]		2	1319.77	3.86565e+06	Shared	High	0.000866176	0.000332447	0.000747466
	FALSE	High	[K].TWKDYIKTK.[I]	FALSE	Mmc elution peptide		---------	1	2	1	0577_ALFA96 [325-333]		2	1182.65	2.63006e+06	Shared	High	0.000866176	0.000755997	0.000747466
	FALSE	High	[K].YHVTSLNGDGTATVKIK.[D]	FALSE	Mmc elution peptide		-----------------	1	2	2	0577_ALFA96 [437-453]		1	1803.96	1.56356e+06	Shared	High	0.000866176	0.000755997	0.000747466
	FALSE	High	[R].FKYHVTSLNGDGTATVK.[I]	FALSE	Mmc elution peptide		-----------------	1	2	3	0577_ALFA96 [435-451]		1	1837.94	5.53406e+07	Shared	High	0.000866176	5.93505e-05	0.000747466
	FALSE	High	[R].LTEPKEFGTFKDK.[V]	FALSE	Mmc elution peptide		-------------	1	1	1	0577_ALFA96 [108-120]		2	1539.81	1.42598e+06		High	0.000866176	0.00133165	0.000747466
	FALSE	High	[K].ISPTDHDRDYTKIIESER.[K]	FALSE	Mmc elution peptide		------------------	1	2	1	0577_ALFA96 [223-240]		2	2175.07	2.63722e+06	Shared	High	0.000866176	0.000755997	0.000747466
	FALSE	High	[R].RLTEPKEFGTFK.[D]	FALSE	Mmc elution peptide		------------	1	1	1	0577_ALFA96 [107-118]		2	1452.78	3.40505e+06		High	0.000866176	0.00103777	0.000747466
	FALSE	High	[K].TWKDYIK.[T]	FALSE	Mmc elution peptide		-------	1	2	2	0577_ALFA96 [325-331]		1	953.509	636146749	Shared	High	0.000866176	0.00211712	0.000747466
	FALSE	High	[K].VDTAIVKFNGK.[T]	FALSE	Mmc elution peptide		-----------	1	2	2	0577_ALFA96 [206-216]		1	1191.67	20198773	Shared	High	0.000866176	0.000110694	0.000747466
	FALSE	High	[K].RVYLTELK.[K]	FALSE	Mmc elution peptide		--------	1	2	1	0577_ALFA96 [167-174]		1	1021.6	326917856	Shared	High	0.000866176	0.000755997	0.000747466
	FALSE	High	[R].DQNSVEYAEQLPR.[L]	FALSE	Mmc elution peptide		-------------	1	2	2	0577_ALFA96 [381-393]		0	1548.73	2927062048	Shared	High	0.000866176	6.6802e-05	0.000747466
	FALSE	High	[R].TYYSSDITYGADPR.[F]	FALSE	Mmc elution peptide		--------------	1	2	2	0577_ALFA96 [462-475]		0	1608.72	4431887128	Shared	High	0.000866176	0.000741698	0.000747466
	FALSE	High	[K].LEEFQQTYQKAIQK.[L]	FALSE	Mmc elution peptide		--------------	1	2	2	0577_ALFA96 [695-708]		1	1753.91	2.4375e+06	Shared	High	0.000866176	0.000613532	0.000747466
	FALSE	High	[K].STEKPADYFKNLQK.[R]	FALSE	Mmc elution peptide		--------------	1	2	2	0577_ALFA96 [153-166]		2	1668.86	2.49317e+06	Shared	High	0.000866176	0.000755997	0.000747466
	FALSE	High	[K].PNGTNGSENTTTVDGYNIELKK.[E]	FALSE	Mmc elution peptide		----------------------	1	2	1	0577_ALFA96 [300-321]		1	2352.13	2.81651e+06	Shared	High	0.000866176	0.000284794	0.000747466
	FALSE	High	[K].DQVKDVERTYYSSDITYGADPR.[F]	FALSE	Mmc elution peptide		----------------------	1	2	1	0577_ALFA96 [454-475]		2	2578.21	1.54104e+06	Shared	High	0.000866176	0.00182843	0.000747466
	FALSE	High	[K].DVERTYYSSDITYGADPR.[F]	FALSE	Mmc elution peptide		------------------	1	2	1	0577_ALFA96 [458-475]		1	2107.96	9045740	Shared	High	0.000866176	0.00224808	0.000747466
	FALSE	High	[R].LTEPKEFGTFK.[D]	FALSE	Mmc elution peptide		-----------	1	1	1	0577_ALFA96 [108-118]		1	1296.68	2448953		High	0.000866176	0.000755997	0.000747466
	FALSE	High	[K].EDQDLPEFGK.[D]	FALSE	Mmc elution peptide		----------	1	2	1	0577_ALFA96 [282-291]		0	1177.54	322764192	Shared	High	0.000866176	0.000635486	0.000747466
	FALSE	High	[K].ALLLDEK.[I]	FALSE	Mmc elution peptide		-------	1	2	2	0577_ALFA96 [497-503]		0	801.472	3608508064	Shared	High	0.000866176	0.000755997	0.000747466
	FALSE	High	[K].RISSILDDELNK.[L]	FALSE	Mmc elution peptide		------------	1	2	2	0577_ALFA96 [135-146]		1	1402.75	15534585	Shared	High	0.000866176	0.000755997	0.000747466
	FALSE	High	[R].VYLTELK.[K]	FALSE	Mmc elution peptide		-------	1	2	2	0577_ALFA96 [168-174]		0	865.503	1678427408	Shared	High	0.000866176	0.000714058	0.000747466
	FALSE	High	[R].ISSILDDELNK.[L]	FALSE	Mmc elution peptide		-----------	1	2	1	0577_ALFA96 [136-146]		0	1246.65	1065739456	Shared	High	0.000866176	0.000755997	0.000747466
	FALSE	High	[R].LQPILKWQYADHNK.[E]	FALSE	Mmc elution peptide		--------------	1	2	3	0577_ALFA96 [394-407]		1	1753.94	1.31401e+07	Shared	High	0.000866176	8.70886e-05	0.000747466
	FALSE	High	[K].LKDIIYKEDQDLPEFGK.[D]	FALSE	Mmc elution peptide		-----------------	1	2	2	0577_ALFA96 [275-291]		2	2051.07	726095440	Shared	High	0.000866176	0.000755997	0.000747466
	FALSE	High	[K].KIEAKFLQLYK.[A]	FALSE	Mmc elution peptide		-----------	1	2	2	0577_ALFA96 [486-496]		2	1380.82	1.50161e+07	Shared	High	0.000866176	0.000248661	0.000747466
	FALSE	High	[K].DIFFSQQK.[P]	FALSE	Mmc elution peptide		--------	1	2	1	0577_ALFA96 [292-299]		0	1012.51	194974656	Shared	High	0.000866176	0.000755997	0.000747466
	FALSE	High	[K].DIIYKEDQDLPEFGK.[D]	FALSE	Mmc elution peptide		---------------	1	2	3	0577_ALFA96 [277-291]		1	1809.89	4.4125e+08	Shared	High	0.000866176	0.000268819	0.000747466
	FALSE	High	[K].DIFFSQQKPNGTNGSENTTTVDGYNIELKK.[E]	FALSE	Mmc elution peptide		------------------------------	1	2	1	0577_ALFA96 [292-321]		2	3345.62	79102488	Shared	High	0.000866176	0.000755997	0.000747466
	FALSE	High	[K].IEAKFLQLYK.[A]	FALSE	Mmc elution peptide		----------	1	2	2	0577_ALFA96 [487-496]		1	1252.73	9.57091e+06	Shared	High	0.000866176	0.000755997	0.000747466
	FALSE	High	[K].DTSEHSALLKVLTDTSDIKSDDK.[K]	FALSE	Mmc elution peptide		-----------------------	1	2	1	0577_ALFA96 [671-693]		2	2518.25	2.02076e+06	Shared	High	0.000866176	0.000728252	0.000747466
	FALSE	High	[R].ISSILDDELNKLPK.[L]	FALSE	Mmc elution peptide		--------------	1	2	3	0577_ALFA96 [136-149]		1	1584.88	1.17843e+09	Shared	High	0.000866176	0.000231941	0.000747466
	FALSE	High	[K].SVQEIYQELAR.[V]	FALSE	Mmc elution peptide		-----------	1	2	2	0577_ALFA96 [599-609]		0	1335.69	3969203040	Shared	High	0.000866176	0.000332588	0.000747466
	FALSE	High	[K].RISSILDDELNKLPK.[L]	FALSE	Mmc elution peptide		---------------	1	2	3	0577_ALFA96 [135-149]		2	1740.99	3.12033e+07	Shared	High	0.000866176	0.000139706	0.000747466
	FALSE	High	[K].YQSLSDISSDDDYAGWINR.[V]	FALSE	Mmc elution peptide		-------------------	1	2	1	0577_ALFA96 [547-565]		0	2204.97	85145896	Shared	High	0.000866176	0.000740142	0.000747466
	FALSE	High	[K].DIFFSQQKPNGTNGSENTTTVDGYNIELK.[K]	FALSE	Mmc elution peptide		-----------------------------	1	2	1	0577_ALFA96 [292-320]		1	3217.53	3.25392e+06	Shared	High	0.000866176	0.00216987	0.000747466
	FALSE	High	[K].DTSEHSALLKVLTDTSDIK.[S]	FALSE	Mmc elution peptide		-------------------	1	2	2	0577_ALFA96 [671-689]		1	2073.07	1.23754e+07	Shared	High	0.000866176	7.0168e-06	0.000747466
	FALSE	High	[K].EPSKYGFDVTFPNVLANDKK.[V]	FALSE	Mmc elution peptide		--------------------	1	2	1	0577_ALFA96 [186-205]		2	2269.15	821862	Shared	High	0.000866176	0.00131499	0.000747466
	FALSE	High	[R].FVDFDLNQNQSFQFNTQSSNSSK.[P]	FALSE	Mmc elution peptide		-----------------------	1	2	1	0577_ALFA96 [338-360]		0	2682.21	11716649	Shared	High	0.000866176	8.23458e-05	0.000747466
	FALSE	High	[R].ISSILDDELNKLPKLDK.[S]	FALSE	Mmc elution peptide		-----------------	1	2	2	0577_ALFA96 [136-152]		2	1941.09	4.26715e+06	Shared	High	0.000866176	0.000410677	0.000747466
	FALSE	High	[K].YGFDVTFPNVLANDKK.[V]	FALSE	Mmc elution peptide		----------------	1	2	2	0577_ALFA96 [190-205]		1	1827.93	111997542	Shared	High	0.000866176	2.66833e-05	0.000747466
	FALSE	High	[K].EDQDLPEFGKDIFFSQQK.[P]	FALSE	Mmc elution peptide		------------------	1	2	1	0577_ALFA96 [282-299]		1	2171.03	1.9462e+06	Shared	High	0.000866176	0.000755997	0.000747466
	FALSE	High	[K].EPSKYGFDVTFPNVLANDK.[K]	FALSE	Mmc elution peptide		-------------------	1	2	1	0577_ALFA96 [186-204]		1	2141.05	1.87533e+06	Shared	High	0.000866176	0.000594448	0.000747466
	FALSE	High	[R].FTFILENLTKK.[I]	FALSE	Mmc elution peptide		-----------	1	2	2	0577_ALFA96 [476-486]		1	1353.78	11398182	Shared	High	0.000866176	2.2246e-05	0.000747466
	FALSE	High	[K].DIIYKEDQDLPEFGKDIFFSQQK.[P]	FALSE	Mmc elution peptide		-----------------------	1	2	2	0577_ALFA96 [277-299]		2	2803.38	3.15868e+06	Shared	High	0.000866176	3.01747e-05	0.000747466
	FALSE	High	[K].ALNILSWYDNFTNHVKDTSEHSALLK.[V]	FALSE	Mmc elution peptide		--------------------------	1	2	1	0577_ALFA96 [655-680]		1	3016.52	455685	Shared	High	0.000866176	0.0022412	0.000747466
	FALSE	High	[K].YGFDVTFPNVLANDKKVDTAIVK.[F]	FALSE	Mmc elution peptide		-----------------------	1	2	2	0577_ALFA96 [190-212]		2	2554.36	3.79368e+06	Shared	High	0.000866176	4.79368e-06	0.000747466
	FALSE	High	[K].EDEFIKEPSKYGFDVTFPNVLANDK.[K]	FALSE	Mmc elution peptide		-------------------------	1	2	2	0577_ALFA96 [180-204]		2	2902.41	695891	Shared	High	0.000866176	0.00165816	0.000747466
	FALSE	High	[R].LLHAISASQLNNQNNPWSVLTGGFK.[S]	FALSE	Mmc elution peptide		-------------------------	1	2	2	0577_ALFA96 [574-598]		0	2709.41	6.45304e+06	Shared	High	0.000866176	9.37364e-05	0.000747466
	FALSE	High	[K].YLTDVLYNIAASK.[Y]	FALSE	Mmc elution peptide		-------------	1	2	2	0577_ALFA96 [534-546]		0	1470.78	266480755	Shared	High	0.000866176	0.000478791	0.000747466
	FALSE	High	[K].YGFDVTFPNVLANDK.[K]	FALSE	Mmc elution peptide		---------------	1	2	2	0577_ALFA96 [190-204]		0	1699.83	7.75882e+06	Shared	High	0.000866176	0.000755997	0.000747466
	FALSE	High	[K].SSFNQSTEEKQPIFFFINPVNTR.[F]	FALSE	Mmc elution peptide		-----------------------	1	2	2	0577_ALFA96 [412-434]		1	2730.35	9.65171e+06	Shared	High	0.000866176	0.000669741	0.000747466
	FALSE	High	[R].FTFILENLTKKIEAK.[F]	FALSE	Mmc elution peptide		---------------	1	2	1	0577_ALFA96 [476-490]		2	1795.04	196959	Shared	High	0.000866176	0.00164339	0.000747466
	FALSE	High	[R].FDALLDSYSQAWLGK.[L]	FALSE	Mmc elution peptide		---------------	1	2	2	0577_ALFA96 [260-274]		0	1713.85	222822365	Shared	High	0.000866176	6.84134e-05	0.000747466
	FALSE	High	[R].FTFILENLTK.[K]	FALSE	Mmc elution peptide		----------	1	2	1	0577_ALFA96 [476-485]		0	1225.68	3879172	Shared	High	0.000866176	0.000616945	0.000747466
	FALSE	High	[R].IVSDSKYLTDVLYNIAASK.[Y]	FALSE	Mmc elution peptide		-------------------	1	2	2	0577_ALFA96 [528-546]		1	2100.12	4.90968e+06	Shared	High	0.000866176	0.000627319	0.000747466
	FALSE	High	[K].KANDYNVDLSHLDQIYDYLDTSILK.[A]	FALSE	Mmc elution peptide		-------------------------	1	2	1	0577_ALFA96 [620-644]		1	2956.46	772246	Shared	High	0.000866176	0.00127823	0.000747466
	FALSE	High	[K].QQDNVITSHRFDALLDSYSQAWLGK.[L]	FALSE	Mmc elution peptide		-------------------------	1	2	2	0577_ALFA96 [250-274]		1	2892.43	3.26762e+06	Shared	High	0.000866176	1.52452e-05	0.000747466
	FALSE	High	[K].FLQLYKALLLDEK.[I]	FALSE	Mmc elution peptide		-------------	1	2	2	0577_ALFA96 [491-503]		1	1593.93	800284	Shared	High	0.000866176	0.000686801	0.000747466
	FALSE	High	[K].PLDPTER.[R]	FALSE	Mmc elution peptide		-------	1	2	2	0577_ALFA96 [373-379]		0	827.426	4.28649e+07	Shared	High	0.00119474	0.00347014	0.00108558
	FALSE	High	[K].YHVTSLNGDGTATVKIKDQVK.[D]	FALSE	Mmc elution peptide		---------------------	1	2	2	0577_ALFA96 [437-457]		2	2274.21	2.47485e+06	Shared	High	0.00119474	0.00276761	0.00108558
	FALSE	High	[K].KLEEFQQTYQKAIQK.[L]	FALSE	Mmc elution peptide		---------------	1	2	2	0577_ALFA96 [694-708]		2	1882.01	1.18469e+06	Shared	High	0.00119474	0.00334603	0.00108558
	FALSE	High	[R].DYTKIIESER.[K]	FALSE	Mmc elution peptide		----------	1	2	2	0577_ALFA96 [231-240]		1	1253.64	2.62579e+06	Shared	High	0.00119474	0.00264494	0.00108558
	FALSE	High	[K].PTPPNQPDLNK.[K]	FALSE	Mmc elution peptide		-----------	1	2	2	0577_ALFA96 [361-371]		0	1220.63	2.73425e+08	Shared	High	0.0020555	0.00538183	0.00196227
	FALSE	High	[K].ALNILSWYDNFTNHVK.[D]	FALSE	Mmc elution peptide		----------------	1	2	2	0577_ALFA96 [655-670]		0	1934.98	165034	Shared	High	0.0020555	0.00657259	0.00196227
	FALSE	High	[K].IIESERK.[D]	FALSE	Mmc elution peptide		-------	1	2	1	0577_ALFA96 [235-241]		1	874.499	362389312	Shared	High	0.00218682	0.0125759	0.00210184
	FALSE	High	[K].VKTKIDDTVK.[K]	FALSE	Mmc elution peptide		----------	1	2	1	0577_ALFA96 [121-130]		2	1146.67	336621	Shared	High	0.00218682	0.00875293	0.00210184
	FALSE	High	[K].LYQDGSR.[S]	FALSE	Mmc elution peptide		-------	1	2	1	0577_ALFA96 [44-50]		0	838.405	813006	Shared	High	0.00218682	0.0101333	0.00210184
	FALSE	High	[K].PLDPTERR.[D]	FALSE	Mmc elution peptide		--------	1	2	1	0577_ALFA96 [373-380]		1	983.527	5.38134e+06	Shared	High	0.00218682	0.00780538	0.00210184
	FALSE	High	[K].PLDPTERRDQNSVEYAEQLPR.[L]	FALSE	Mmc elution peptide		---------------------	1	2	1	0577_ALFA96 [373-393]		2	2513.24	1.46809e+06	Shared	High	0.00218682	0.010808	0.00210184
	FALSE	High	[K].PEISPSRLEEELRR.[R]	FALSE	Mmc elution peptide		--------------	1	1	1	0577_ALFA96 [93-106]		2	1710.91	174208		High	0.00218682	0.0121473	0.00210184
	FALSE	High	[K].AQTSANQIGKALNILSWYDNFTNHVK.[D]	FALSE	Mmc elution peptide		--------------------------	1	2	1	0577_ALFA96 [645-670]		1	2933.49	381648	Shared	High	0.00218682	0.0109679	0.00210184
	FALSE	High	[K].WQYADHNKESIKSSFNQSTEEK.[Q]	FALSE	Mmc elution peptide		----------------------	1	2	1	0577_ALFA96 [400-421]		2	2656.23	496233	Shared	High	0.00329736	0.0173005	0.00321616
	FALSE	High	[R].DQNSVEYAEQLPRLQPILK.[W]	FALSE	Mmc elution peptide		-------------------	1	2	1	0577_ALFA96 [381-399]		1	2241.19	226265	Shared	High	0.00357356	0.0188619	0.00349297
	FALSE	High	[K].VDTAIVKFNGKTYNNIK.[I]	FALSE	Mmc elution peptide		-----------------	1	2	1	0577_ALFA96 [206-222]		2	1925.05	723539	Shared	High	0.00370265	0.0263902	0.00362561
	FALSE	High	[K].PEISPSRLEEELR.[R]	FALSE	Mmc elution peptide		-------------	1	1	2	0577_ALFA96 [93-105]		1	1554.81	1.06905e+06		High	0.00370265	0.0224275	0.00362561
FALSE	None	MMCAP2_0577	MMCAP2_0577	74	117	202	117	767	86.9	9.13	87.68	117	FALSE	Mmc elution peptide						MMCAP2_0577					0	0	4300512468	High	1
	Checked	Confidence	Annotated Sequence	Contaminant	Marked as	Modifications	Modification Pattern	# Isoforms	# Proteins	# PSMs	Positions in Master Proteins	Modifications in Master Proteins	# Missed Cleavages	Theo. MH+ [Da]	Abundance: F11: Sample	Quan Info	Found in Sample: F11: Sample	q-Value (Best File-Local)	PEP	q-Value
	FALSE	High	[K].ISPTDHDR.[D]	FALSE	Mmc elution peptide		--------	1	2	2	0577_ALFA96 [223-230]		0	940.448	2.49859e+07	Shared	High	0.000866176	0.000886889	0.000747466
	FALSE	High	[K].IDDTVKK.[V]	FALSE	Mmc elution peptide		-------	1	2	2	0577_ALFA96 [125-131]		1	818.462	1.51587e+08	Shared	High	0.000866176	0.000755997	0.000747466
	FALSE	High	[K].ISPTDHDRDYTK.[I]	FALSE	Mmc elution peptide		------------	1	2	2	0577_ALFA96 [223-234]		1	1447.68	2088920608	Shared	High	0.000866176	0.000205981	0.000747466
	FALSE	High	[K].DQVKDVER.[T]	FALSE	Mmc elution peptide		--------	1	2	1	0577_ALFA96 [454-461]		1	988.506	23988574	Shared	High	0.000866176	0.000755997	0.000747466
	FALSE	High	[K].QQDNVITSHR.[F]	FALSE	Mmc elution peptide		----------	1	2	2	0577_ALFA96 [250-259]		0	1197.6	2752377920	Shared	High	0.000866176	0.000137602	0.000747466
	FALSE	High	[K].TKIDDTVK.[K]	FALSE	Mmc elution peptide		--------	1	2	2	0577_ALFA96 [123-130]		1	919.509	359347585	Shared	High	0.000866176	0.000844748	0.000747466
	FALSE	High	[K].AQTSANQIGK.[A]	FALSE	Mmc elution peptide		----------	1	2	1	0577_ALFA96 [645-654]		0	1017.53	2043428992	Shared	High	0.000866176	0.000755997	0.000747466
	FALSE	High	[K].IIESERKDGVEK.[N]	FALSE	Mmc elution peptide		------------	1	2	2	0577_ALFA96 [235-246]		2	1402.75	3.04808e+07	Shared	High	0.000866176	0.000755997	0.000747466
	FALSE	High	[K].AIQKLEENNREK.[K]	FALSE	Mmc elution peptide		------------	1	2	2	0577_ALFA96 [705-716]		2	1471.79	5276981	Shared	High	0.000866176	0.000276905	0.000747466
	FALSE	High	[K].NNKQQDNVITSHR.[F]	FALSE	Mmc elution peptide		-------------	1	2	2	0577_ALFA96 [247-259]		1	1553.78	101944315	Shared	High	0.000866176	4.33293e-05	0.000747466
	FALSE	High	[K].SSFNQSTEEK.[Q]	FALSE	Mmc elution peptide		----------	1	2	1	0577_ALFA96 [412-421]		0	1156.51	1764154112	Shared	High	0.000866176	0.00067805	0.000747466
	FALSE	High	[K].IKDQVKDVER.[T]	FALSE	Mmc elution peptide		----------	1	2	2	0577_ALFA96 [452-461]		2	1229.68	2.32544e+07	Shared	High	0.000866176	0.0002219	0.000747466
	FALSE	High	[K].DGVEKNNKQQDNVITSHR.[F]	FALSE	Mmc elution peptide		------------------	1	2	1	0577_ALFA96 [242-259]		2	2082.03	10408055	Shared	High	0.000866176	0.000755997	0.000747466
	FALSE	High	[K].KPLDPTER.[R]	FALSE	Mmc elution peptide		--------	1	2	2	0577_ALFA96 [372-379]		1	955.521	2336609526	Shared	High	0.000866176	0.0010828	0.000747466
	FALSE	High	[K].AIQKLEENNR.[E]	FALSE	Mmc elution peptide		----------	1	2	2	0577_ALFA96 [705-714]		1	1214.65	1.37757e+07	Shared	High	0.000866176	0.000530917	0.000747466
	FALSE	High	[K].VLTDTSDIKSDDKK.[L]	FALSE	Mmc elution peptide		--------------	1	2	3	0577_ALFA96 [681-694]		2	1564.81	184449056	Shared	High	0.000866176	0.000110754	0.000747466
	FALSE	High	[K].WQYADHNK.[E]	FALSE	Mmc elution peptide		--------	1	2	1	0577_ALFA96 [400-407]		0	1061.48	328137184	Shared	High	0.000866176	0.000755997	0.000747466
	FALSE	High	[K].PTPPNQPDLNKK.[P]	FALSE	Mmc elution peptide		------------	1	2	2	0577_ALFA96 [361-372]		1	1348.72	8.54935e+06	Shared	High	0.000866176	0.000248572	0.000747466
	FALSE	High	[K].FNGKTYNNIK.[I]	FALSE	Mmc elution peptide		----------	1	2	2	0577_ALFA96 [213-222]		1	1198.62	1.42653e+07	Shared	High	0.000866176	0.000755997	0.000747466
	FALSE	High	[R].VSNQAFAR.[L]	FALSE	Mmc elution peptide		--------	1	2	2	0577_ALFA96 [566-573]		0	892.464	4500447236	Shared	High	0.000866176	0.000296102	0.000747466
	FALSE	High	[K].VLTDTSDIKSDDK.[K]	FALSE	Mmc elution peptide		-------------	1	2	2	0577_ALFA96 [681-693]		1	1436.71	1218897120	Shared	High	0.000866176	0.000755997	0.000747466
	FALSE	High	[K].KVDTAIVK.[F]	FALSE	Mmc elution peptide		--------	1	2	2	0577_ALFA96 [205-212]		1	873.54	1672981556	Shared	High	0.000866176	0.000774067	0.000747466
	FALSE	High	[K].ESIKSSFNQSTEEK.[Q]	FALSE	Mmc elution peptide		--------------	1	2	2	0577_ALFA96 [408-421]		1	1613.77	5.56267e+06	Shared	High	0.000866176	0.000192944	0.000747466
	FALSE	High	[K].WQYADHNKESIK.[S]	FALSE	Mmc elution peptide		------------	1	2	2	0577_ALFA96 [400-411]		1	1518.73	781044552	Shared	High	0.000866176	0.000555391	0.000747466
	FALSE	High	[K].DTSEHSALLK.[V]	FALSE	Mmc elution peptide		----------	1	2	1	0577_ALFA96 [671-680]		0	1100.56	2133614848	Shared	High	0.000866176	0.000197807	0.000747466
	FALSE	High	[K].YHVTSLNGDGTATVK.[I]	FALSE	Mmc elution peptide		---------------	1	2	2	0577_ALFA96 [437-451]		0	1562.78	2062632768	Shared	High	0.000866176	0.000586018	0.000747466
	FALSE	High	[K].HFGKEDEFIKEPSK.[Y]	FALSE	Mmc elution peptide		--------------	1	2	3	0577_ALFA96 [176-189]		2	1690.84	517106360	Shared	High	0.000866176	0.000357733	0.000747466
	FALSE	High	[K].TYNNIKISPTDHDR.[D]	FALSE	Mmc elution peptide		--------------	1	2	3	0577_ALFA96 [217-230]		1	1673.82	6.47104e+06	Shared	High	0.000866176	0.000708952	0.000747466
	FALSE	High	[K].KHFGKEDEFIK.[E]	FALSE	Mmc elution peptide		-----------	1	2	2	0577_ALFA96 [175-185]		2	1377.72	1.01727e+07	Shared	High	0.000866176	0.000755997	0.000747466
	FALSE	High	[K].TYNNIKISPTDHDRDYTK.[I]	FALSE	Mmc elution peptide		------------------	1	2	1	0577_ALFA96 [217-234]		2	2181.06	4152837	Shared	High	0.000866176	0.000669372	0.000747466
	FALSE	High	[K].EDEFIKEPSK.[Y]	FALSE	Mmc elution peptide		----------	1	2	2	0577_ALFA96 [180-189]		1	1221.6	521849632	Shared	High	0.000866176	0.000755997	0.000747466
	FALSE	High	[K].VDTAIVK.[F]	FALSE	Mmc elution peptide		-------	1	2	1	0577_ALFA96 [206-212]		0	745.445	131597944	Shared	High	0.000866176	0.000755997	0.000747466
	FALSE	High	[K].EFGTFKDK.[V]	FALSE	Mmc elution peptide		--------	1	2	2	0577_ALFA96 [113-120]		1	971.483	126518722	Shared	High	0.000866176	0.000755997	0.000747466
	FALSE	High	[K].EFGTFKDKVK.[T]	FALSE	Mmc elution peptide		----------	1	2	2	0577_ALFA96 [113-122]		2	1198.65	4922828	Shared	High	0.000866176	0.000977825	0.000747466
	FALSE	High	[K].SDDKKLEEFQQTYQK.[A]	FALSE	Mmc elution peptide		---------------	1	2	3	0577_ALFA96 [690-704]		2	1886.91	695244912	Shared	High	0.000866176	0.000282906	0.000747466
	FALSE	High	[K].STEKPADYFK.[N]	FALSE	Mmc elution peptide		----------	1	2	2	0577_ALFA96 [153-162]		1	1185.58	1163422688	Shared	High	0.000866176	0.000470801	0.000747466
	FALSE	High	[K].KLEEFQQTYQK.[A]	FALSE	Mmc elution peptide		-----------	1	2	2	0577_ALFA96 [694-704]		1	1441.73	933176864	Shared	High	0.000866176	2.70518e-05	0.000747466
	FALSE	High	[K].RVYLTELKK.[H]	FALSE	Mmc elution peptide		---------	1	2	1	0577_ALFA96 [167-175]		2	1149.7	1512231040	Shared	High	0.000866176	0.000755997	0.000747466
	FALSE	High	[K].VLTDTSDIK.[S]	FALSE	Mmc elution peptide		---------	1	2	1	0577_ALFA96 [681-689]		0	991.531	3879512064	Shared	High	0.000866176	0.000755997	0.000747466
	FALSE	High	[K].LDKSTEKPADYFK.[N]	FALSE	Mmc elution peptide		-------------	1	2	2	0577_ALFA96 [150-162]		2	1541.78	15218639	Shared	High	0.000866176	0.000252349	0.000747466
	FALSE	High	[K].LEEFQQTYQK.[A]	FALSE	Mmc elution peptide		----------	1	2	1	0577_ALFA96 [695-704]		0	1313.64	665101056	Shared	High	0.000866176	0.000430444	0.000747466
	FALSE	High	[K].PTPPNQPDLNKKPLDPTER.[R]	FALSE	Mmc elution peptide		-------------------	1	2	2	0577_ALFA96 [361-379]		2	2157.13	20822809	Shared	High	0.000866176	0.000833341	0.000747466
	FALSE	High	[R].RDQNSVEYAEQLPR.[L]	FALSE	Mmc elution peptide		--------------	1	2	3	0577_ALFA96 [380-393]		1	1704.83	2979307977	Shared	High	0.000866176	0.000101045	0.000747466
	FALSE	High	[K].HFGKEDEFIK.[E]	FALSE	Mmc elution peptide		----------	1	2	2	0577_ALFA96 [176-185]		1	1249.62	138408456	Shared	High	0.000866176	0.000236864	0.000747466
	FALSE	High	[K].LKDIIYK.[E]	FALSE	Mmc elution peptide		-------	1	2	2	0577_ALFA96 [275-281]		1	892.55	518177994	Shared	High	0.000866176	0.000788875	0.000747466
	FALSE	High	[R].VYLTELKK.[H]	FALSE	Mmc elution peptide		--------	1	2	1	0577_ALFA96 [168-175]		1	993.598	973091072	Shared	High	0.000866176	0.00128498	0.000747466
	FALSE	High	[K].KVDTAIVKFNGK.[T]	FALSE	Mmc elution peptide		------------	1	2	2	0577_ALFA96 [205-216]		2	1319.77	3.86565e+06	Shared	High	0.000866176	0.000332447	0.000747466
	FALSE	High	[K].TWKDYIKTK.[I]	FALSE	Mmc elution peptide		---------	1	2	1	0577_ALFA96 [325-333]		2	1182.65	2.63006e+06	Shared	High	0.000866176	0.000755997	0.000747466
	FALSE	High	[K].YHVTSLNGDGTATVKIK.[D]	FALSE	Mmc elution peptide		-----------------	1	2	2	0577_ALFA96 [437-453]		1	1803.96	1.56356e+06	Shared	High	0.000866176	0.000755997	0.000747466
	FALSE	High	[R].FKYHVTSLNGDGTATVK.[I]	FALSE	Mmc elution peptide		-----------------	1	2	3	0577_ALFA96 [435-451]		1	1837.94	5.53406e+07	Shared	High	0.000866176	5.93505e-05	0.000747466
	FALSE	High	[K].ISPTDHDRDYTKIIESER.[K]	FALSE	Mmc elution peptide		------------------	1	2	1	0577_ALFA96 [223-240]		2	2175.07	2.63722e+06	Shared	High	0.000866176	0.000755997	0.000747466
	FALSE	High	[K].TWKDYIK.[T]	FALSE	Mmc elution peptide		-------	1	2	2	0577_ALFA96 [325-331]		1	953.509	636146749	Shared	High	0.000866176	0.00211712	0.000747466
	FALSE	High	[K].VDTAIVKFNGK.[T]	FALSE	Mmc elution peptide		-----------	1	2	2	0577_ALFA96 [206-216]		1	1191.67	20198773	Shared	High	0.000866176	0.000110694	0.000747466
	FALSE	High	[K].RVYLTELK.[K]	FALSE	Mmc elution peptide		--------	1	2	1	0577_ALFA96 [167-174]		1	1021.6	326917856	Shared	High	0.000866176	0.000755997	0.000747466
	FALSE	High	[R].DQNSVEYAEQLPR.[L]	FALSE	Mmc elution peptide		-------------	1	2	2	0577_ALFA96 [381-393]		0	1548.73	2927062048	Shared	High	0.000866176	6.6802e-05	0.000747466
	FALSE	High	[R].TYYSSDITYGADPR.[F]	FALSE	Mmc elution peptide		--------------	1	2	2	0577_ALFA96 [462-475]		0	1608.72	4431887128	Shared	High	0.000866176	0.000741698	0.000747466
	FALSE	High	[K].LEEFQQTYQKAIQK.[L]	FALSE	Mmc elution peptide		--------------	1	2	2	0577_ALFA96 [695-708]		1	1753.91	2.4375e+06	Shared	High	0.000866176	0.000613532	0.000747466
	FALSE	High	[K].STEKPADYFKNLQK.[R]	FALSE	Mmc elution peptide		--------------	1	2	2	0577_ALFA96 [153-166]		2	1668.86	2.49317e+06	Shared	High	0.000866176	0.000755997	0.000747466
	FALSE	High	[K].PNGTNGSENTTTVDGYNIELKK.[E]	FALSE	Mmc elution peptide		----------------------	1	2	1	0577_ALFA96 [300-321]		1	2352.13	2.81651e+06	Shared	High	0.000866176	0.000284794	0.000747466
	FALSE	High	[K].DQVKDVERTYYSSDITYGADPR.[F]	FALSE	Mmc elution peptide		----------------------	1	2	1	0577_ALFA96 [454-475]		2	2578.21	1.54104e+06	Shared	High	0.000866176	0.00182843	0.000747466
	FALSE	High	[K].DVERTYYSSDITYGADPR.[F]	FALSE	Mmc elution peptide		------------------	1	2	1	0577_ALFA96 [458-475]		1	2107.96	9045740	Shared	High	0.000866176	0.00224808	0.000747466
	FALSE	High	[K].EDQDLPEFGK.[D]	FALSE	Mmc elution peptide		----------	1	2	1	0577_ALFA96 [282-291]		0	1177.54	322764192	Shared	High	0.000866176	0.000635486	0.000747466
	FALSE	High	[K].ALLLDEK.[I]	FALSE	Mmc elution peptide		-------	1	2	2	0577_ALFA96 [497-503]		0	801.472	3608508064	Shared	High	0.000866176	0.000755997	0.000747466
	FALSE	High	[K].RISSILDDELNK.[L]	FALSE	Mmc elution peptide		------------	1	2	2	0577_ALFA96 [135-146]		1	1402.75	15534585	Shared	High	0.000866176	0.000755997	0.000747466
	FALSE	High	[R].VYLTELK.[K]	FALSE	Mmc elution peptide		-------	1	2	2	0577_ALFA96 [168-174]		0	865.503	1678427408	Shared	High	0.000866176	0.000714058	0.000747466
	FALSE	High	[R].ISSILDDELNK.[L]	FALSE	Mmc elution peptide		-----------	1	2	1	0577_ALFA96 [136-146]		0	1246.65	1065739456	Shared	High	0.000866176	0.000755997	0.000747466
	FALSE	High	[R].LQPILKWQYADHNK.[E]	FALSE	Mmc elution peptide		--------------	1	2	3	0577_ALFA96 [394-407]		1	1753.94	1.31401e+07	Shared	High	0.000866176	8.70886e-05	0.000747466
	FALSE	High	[K].LKDIIYKEDQDLPEFGK.[D]	FALSE	Mmc elution peptide		-----------------	1	2	2	0577_ALFA96 [275-291]		2	2051.07	726095440	Shared	High	0.000866176	0.000755997	0.000747466
	FALSE	High	[K].KIEAKFLQLYK.[A]	FALSE	Mmc elution peptide		-----------	1	2	2	0577_ALFA96 [486-496]		2	1380.82	1.50161e+07	Shared	High	0.000866176	0.000248661	0.000747466
	FALSE	High	[K].DIFFSQQK.[P]	FALSE	Mmc elution peptide		--------	1	2	1	0577_ALFA96 [292-299]		0	1012.51	194974656	Shared	High	0.000866176	0.000755997	0.000747466
	FALSE	High	[K].DIIYKEDQDLPEFGK.[D]	FALSE	Mmc elution peptide		---------------	1	2	3	0577_ALFA96 [277-291]		1	1809.89	4.4125e+08	Shared	High	0.000866176	0.000268819	0.000747466
	FALSE	High	[K].DIFFSQQKPNGTNGSENTTTVDGYNIELKK.[E]	FALSE	Mmc elution peptide		------------------------------	1	2	1	0577_ALFA96 [292-321]		2	3345.62	79102488	Shared	High	0.000866176	0.000755997	0.000747466
	FALSE	High	[K].IEAKFLQLYK.[A]	FALSE	Mmc elution peptide		----------	1	2	2	0577_ALFA96 [487-496]		1	1252.73	9.57091e+06	Shared	High	0.000866176	0.000755997	0.000747466
	FALSE	High	[K].DTSEHSALLKVLTDTSDIKSDDK.[K]	FALSE	Mmc elution peptide		-----------------------	1	2	1	0577_ALFA96 [671-693]		2	2518.25	2.02076e+06	Shared	High	0.000866176	0.000728252	0.000747466
	FALSE	High	[R].ISSILDDELNKLPK.[L]	FALSE	Mmc elution peptide		--------------	1	2	3	0577_ALFA96 [136-149]		1	1584.88	1.17843e+09	Shared	High	0.000866176	0.000231941	0.000747466
	FALSE	High	[K].SVQEIYQELAR.[V]	FALSE	Mmc elution peptide		-----------	1	2	2	0577_ALFA96 [599-609]		0	1335.69	3969203040	Shared	High	0.000866176	0.000332588	0.000747466
	FALSE	High	[K].RISSILDDELNKLPK.[L]	FALSE	Mmc elution peptide		---------------	1	2	3	0577_ALFA96 [135-149]		2	1740.99	3.12033e+07	Shared	High	0.000866176	0.000139706	0.000747466
	FALSE	High	[K].YQSLSDISSDDDYAGWINR.[V]	FALSE	Mmc elution peptide		-------------------	1	2	1	0577_ALFA96 [547-565]		0	2204.97	85145896	Shared	High	0.000866176	0.000740142	0.000747466
	FALSE	High	[K].DIFFSQQKPNGTNGSENTTTVDGYNIELK.[K]	FALSE	Mmc elution peptide		-----------------------------	1	2	1	0577_ALFA96 [292-320]		1	3217.53	3.25392e+06	Shared	High	0.000866176	0.00216987	0.000747466
	FALSE	High	[K].DTSEHSALLKVLTDTSDIK.[S]	FALSE	Mmc elution peptide		-------------------	1	2	2	0577_ALFA96 [671-689]		1	2073.07	1.23754e+07	Shared	High	0.000866176	7.0168e-06	0.000747466
	FALSE	High	[K].EPSKYGFDVTFPNVLANDKK.[V]	FALSE	Mmc elution peptide		--------------------	1	2	1	0577_ALFA96 [186-205]		2	2269.15	821862	Shared	High	0.000866176	0.00131499	0.000747466
	FALSE	High	[R].FVDFDLNQNQSFQFNTQSSNSSK.[P]	FALSE	Mmc elution peptide		-----------------------	1	2	1	0577_ALFA96 [338-360]		0	2682.21	11716649	Shared	High	0.000866176	8.23458e-05	0.000747466
	FALSE	High	[R].ISSILDDELNKLPKLDK.[S]	FALSE	Mmc elution peptide		-----------------	1	2	2	0577_ALFA96 [136-152]		2	1941.09	4.26715e+06	Shared	High	0.000866176	0.000410677	0.000747466
	FALSE	High	[K].YGFDVTFPNVLANDKK.[V]	FALSE	Mmc elution peptide		----------------	1	2	2	0577_ALFA96 [190-205]		1	1827.93	111997542	Shared	High	0.000866176	2.66833e-05	0.000747466
	FALSE	High	[K].EDQDLPEFGKDIFFSQQK.[P]	FALSE	Mmc elution peptide		------------------	1	2	1	0577_ALFA96 [282-299]		1	2171.03	1.9462e+06	Shared	High	0.000866176	0.000755997	0.000747466
	FALSE	High	[K].EPSKYGFDVTFPNVLANDK.[K]	FALSE	Mmc elution peptide		-------------------	1	2	1	0577_ALFA96 [186-204]		1	2141.05	1.87533e+06	Shared	High	0.000866176	0.000594448	0.000747466
	FALSE	High	[R].FTFILENLTKK.[I]	FALSE	Mmc elution peptide		-----------	1	2	2	0577_ALFA96 [476-486]		1	1353.78	11398182	Shared	High	0.000866176	2.2246e-05	0.000747466
	FALSE	High	[K].DIIYKEDQDLPEFGKDIFFSQQK.[P]	FALSE	Mmc elution peptide		-----------------------	1	2	2	0577_ALFA96 [277-299]		2	2803.38	3.15868e+06	Shared	High	0.000866176	3.01747e-05	0.000747466
	FALSE	High	[K].ALNILSWYDNFTNHVKDTSEHSALLK.[V]	FALSE	Mmc elution peptide		--------------------------	1	2	1	0577_ALFA96 [655-680]		1	3016.52	455685	Shared	High	0.000866176	0.0022412	0.000747466
	FALSE	High	[K].YGFDVTFPNVLANDKKVDTAIVK.[F]	FALSE	Mmc elution peptide		-----------------------	1	2	2	0577_ALFA96 [190-212]		2	2554.36	3.79368e+06	Shared	High	0.000866176	4.79368e-06	0.000747466
	FALSE	High	[K].EDEFIKEPSKYGFDVTFPNVLANDK.[K]	FALSE	Mmc elution peptide		-------------------------	1	2	2	0577_ALFA96 [180-204]		2	2902.41	695891	Shared	High	0.000866176	0.00165816	0.000747466
	FALSE	High	[R].LLHAISASQLNNQNNPWSVLTGGFK.[S]	FALSE	Mmc elution peptide		-------------------------	1	2	2	0577_ALFA96 [574-598]		0	2709.41	6.45304e+06	Shared	High	0.000866176	9.37364e-05	0.000747466
	FALSE	High	[K].YLTDVLYNIAASK.[Y]	FALSE	Mmc elution peptide		-------------	1	2	2	0577_ALFA96 [534-546]		0	1470.78	266480755	Shared	High	0.000866176	0.000478791	0.000747466
	FALSE	High	[K].YGFDVTFPNVLANDK.[K]	FALSE	Mmc elution peptide		---------------	1	2	2	0577_ALFA96 [190-204]		0	1699.83	7.75882e+06	Shared	High	0.000866176	0.000755997	0.000747466
	FALSE	High	[K].SSFNQSTEEKQPIFFFINPVNTR.[F]	FALSE	Mmc elution peptide		-----------------------	1	2	2	0577_ALFA96 [412-434]		1	2730.35	9.65171e+06	Shared	High	0.000866176	0.000669741	0.000747466
	FALSE	High	[R].FTFILENLTKKIEAK.[F]	FALSE	Mmc elution peptide		---------------	1	2	1	0577_ALFA96 [476-490]		2	1795.04	196959	Shared	High	0.000866176	0.00164339	0.000747466
	FALSE	High	[R].FDALLDSYSQAWLGK.[L]	FALSE	Mmc elution peptide		---------------	1	2	2	0577_ALFA96 [260-274]		0	1713.85	222822365	Shared	High	0.000866176	6.84134e-05	0.000747466
	FALSE	High	[R].FTFILENLTK.[K]	FALSE	Mmc elution peptide		----------	1	2	1	0577_ALFA96 [476-485]		0	1225.68	3879172	Shared	High	0.000866176	0.000616945	0.000747466
	FALSE	High	[R].IVSDSKYLTDVLYNIAASK.[Y]	FALSE	Mmc elution peptide		-------------------	1	2	2	0577_ALFA96 [528-546]		1	2100.12	4.90968e+06	Shared	High	0.000866176	0.000627319	0.000747466
	FALSE	High	[K].KANDYNVDLSHLDQIYDYLDTSILK.[A]	FALSE	Mmc elution peptide		-------------------------	1	2	1	0577_ALFA96 [620-644]		1	2956.46	772246	Shared	High	0.000866176	0.00127823	0.000747466
	FALSE	High	[K].QQDNVITSHRFDALLDSYSQAWLGK.[L]	FALSE	Mmc elution peptide		-------------------------	1	2	2	0577_ALFA96 [250-274]		1	2892.43	3.26762e+06	Shared	High	0.000866176	1.52452e-05	0.000747466
	FALSE	High	[K].FLQLYKALLLDEK.[I]	FALSE	Mmc elution peptide		-------------	1	2	2	0577_ALFA96 [491-503]		1	1593.93	800284	Shared	High	0.000866176	0.000686801	0.000747466
	FALSE	High	[K].PLDPTER.[R]	FALSE	Mmc elution peptide		-------	1	2	2	0577_ALFA96 [373-379]		0	827.426	4.28649e+07	Shared	High	0.00119474	0.00347014	0.00108558
	FALSE	High	[K].YHVTSLNGDGTATVKIKDQVK.[D]	FALSE	Mmc elution peptide		---------------------	1	2	2	0577_ALFA96 [437-457]		2	2274.21	2.47485e+06	Shared	High	0.00119474	0.00276761	0.00108558
	FALSE	High	[K].KLEEFQQTYQKAIQK.[L]	FALSE	Mmc elution peptide		---------------	1	2	2	0577_ALFA96 [694-708]		2	1882.01	1.18469e+06	Shared	High	0.00119474	0.00334603	0.00108558
	FALSE	High	[R].DYTKIIESER.[K]	FALSE	Mmc elution peptide		----------	1	2	2	0577_ALFA96 [231-240]		1	1253.64	2.62579e+06	Shared	High	0.00119474	0.00264494	0.00108558
	FALSE	High	[K].PTPPNQPDLNK.[K]	FALSE	Mmc elution peptide		-----------	1	2	2	0577_ALFA96 [361-371]		0	1220.63	2.73425e+08	Shared	High	0.0020555	0.00538183	0.00196227
	FALSE	High	[K].ALNILSWYDNFTNHVK.[D]	FALSE	Mmc elution peptide		----------------	1	2	2	0577_ALFA96 [655-670]		0	1934.98	165034	Shared	High	0.0020555	0.00657259	0.00196227
	FALSE	High	[K].IIESERK.[D]	FALSE	Mmc elution peptide		-------	1	2	1	0577_ALFA96 [235-241]		1	874.499	362389312	Shared	High	0.00218682	0.0125759	0.00210184
	FALSE	High	[K].VKTKIDDTVK.[K]	FALSE	Mmc elution peptide		----------	1	2	1	0577_ALFA96 [121-130]		2	1146.67	336621	Shared	High	0.00218682	0.00875293	0.00210184
	FALSE	High	[K].LYQDGSR.[S]	FALSE	Mmc elution peptide		-------	1	2	1	0577_ALFA96 [44-50]		0	838.405	813006	Shared	High	0.00218682	0.0101333	0.00210184
	FALSE	High	[K].PLDPTERR.[D]	FALSE	Mmc elution peptide		--------	1	2	1	0577_ALFA96 [373-380]		1	983.527	5.38134e+06	Shared	High	0.00218682	0.00780538	0.00210184
	FALSE	High	[K].PLDPTERRDQNSVEYAEQLPR.[L]	FALSE	Mmc elution peptide		---------------------	1	2	1	0577_ALFA96 [373-393]		2	2513.24	1.46809e+06	Shared	High	0.00218682	0.010808	0.00210184
	FALSE	High	[K].AQTSANQIGKALNILSWYDNFTNHVK.[D]	FALSE	Mmc elution peptide		--------------------------	1	2	1	0577_ALFA96 [645-670]		1	2933.49	381648	Shared	High	0.00218682	0.0109679	0.00210184
	FALSE	High	[K].WQYADHNKESIKSSFNQSTEEK.[Q]	FALSE	Mmc elution peptide		----------------------	1	2	1	0577_ALFA96 [400-421]		2	2656.23	496233	Shared	High	0.00329736	0.0173005	0.00321616
	FALSE	High	[R].DQNSVEYAEQLPRLQPILK.[W]	FALSE	Mmc elution peptide		-------------------	1	2	1	0577_ALFA96 [381-399]		1	2241.19	226265	Shared	High	0.00357356	0.0188619	0.00349297
	FALSE	High	[K].VDTAIVKFNGKTYNNIK.[I]	FALSE	Mmc elution peptide		-----------------	1	2	1	0577_ALFA96 [206-222]		2	1925.05	723539	Shared	High	0.00370265	0.0263902	0.00362561
FALSE	Master Protein	MMCAP2_0583	MMCAP2_0583	76	91	141	88	750	84.8	8.35	66.57	91	FALSE	Mmc elution peptide						MMCAP2_0583					0	3	8.31069e+08	High	1
	Checked	Confidence	Annotated Sequence	Contaminant	Marked as	Modifications	Modification Pattern	# Isoforms	# Proteins	# PSMs	Positions in Master Proteins	Modifications in Master Proteins	# Missed Cleavages	Theo. MH+ [Da]	Abundance: F11: Sample	Quan Info	Found in Sample: F11: Sample	q-Value (Best File-Local)	PEP	q-Value
	FALSE	High	[K].LKPSEEK.[I]	FALSE	Mmc elution peptide		-------	1	1	1	MMCAP2_0583 [72-78]		1	830.462	13280485		High	0.000866176	0.00149816	0.000747466
	FALSE	High	[K].PYQNHTVNK.[I]	FALSE	Mmc elution peptide		---------	1	1	1	MMCAP2_0583 [166-174]		0	1100.55	877266		High	0.000866176	0.000495143	0.000747466
	FALSE	High	[R].IKNMGEK.[ND]	FALSE	Mmc elution peptide		-------	1	2	1	MMCAP2_0583 [451-457]		1	819.439	695558	Shared	High	0.000866176	0.000755997	0.000747466
	FALSE	High	[K].SEAQKEYPK.[L]	FALSE	Mmc elution peptide		---------	1	1	1	MMCAP2_0583 [264-272]		1	1079.54	17931168		High	0.000866176	2.42416e-05	0.000747466
	FALSE	High	[K].IIKETEK.[K]	FALSE	Mmc elution peptide		-------	1	1	2	MMCAP2_0583 [79-85]		1	860.509	5.30016e+06		High	0.000866176	0.000821723	0.000747466
	FALSE	High	[K].LKEQVAK.[D]	FALSE	Mmc elution peptide		-------	1	1	2	MMCAP2_0583 [184-190]		1	815.499	4.68741e+07		High	0.000866176	0.00170818	0.000747466
	FALSE	High	[R].INPNPAKGK.[L]	FALSE	Mmc elution peptide		---------	1	1	1	MMCAP2_0583 [404-412]		1	938.542	1.46585e+06		High	0.000866176	0.000758337	0.000747466
	FALSE	High	[K].EEFNSGK.[E]	FALSE	Mmc elution peptide		-------	1	1	2	MMCAP2_0583 [216-222]		0	810.363	9.70036e+06		High	0.000866176	0.000787546	0.000747466
	FALSE	High	[K].NSDQAFK.[D]	FALSE	Mmc elution peptide		-------	1	1	2	MMCAP2_0583 [458-464]		0	809.379	23738554		High	0.000866176	0.000663168	0.000747466
	FALSE	High	[R].KISNPTKPYQNHTVNK.[I]	FALSE	Mmc elution peptide		----------------	1	1	3	MMCAP2_0583 [159-174]		2	1869	4.1343e+07		High	0.000866176	4.48064e-05	0.000747466
	FALSE	High	[K].EDVSEPYSKK.[Y]	FALSE	Mmc elution peptide		----------	1	1	2	MMCAP2_0583 [378-387]		1	1181.57	2.29e+07		High	0.000866176	0.000106932	0.000747466
	FALSE	High	[K].VTDKLKEQVAK.[D]	FALSE	Mmc elution peptide		-----------	1	1	2	MMCAP2_0583 [180-190]		2	1258.74	1.00895e+07		High	0.000866176	0.00035909	0.000747466
	FALSE	High	[RK].SKELIEK.[LF]	FALSE	Mmc elution peptide		-------	1	2	2	MMCAP2_0583 [432-438]; MMCAP2_0587 [433-439]		1	846.493	2.52774e+08	Shared	High	0.000866176	0.000755997	0.000747466
	FALSE	High	[K].ISNPTKPYQNHTVNK.[I]	FALSE	Mmc elution peptide		---------------	1	1	3	MMCAP2_0583 [160-174]		1	1740.9	134944709		High	0.000866176	3.92193e-05	0.000747466
	FALSE	High	[K].FTKIASTSEK.[Y]	FALSE	Mmc elution peptide		----------	1	3	1	MMCAP2_0583 [296-305]; MMCAP2_0587 [297-306]		1	1111.6	2.32789e+06	Shared	High	0.000866176	0.000755997	0.000747466
	FALSE	High	[K].EDVSEPYSK.[K]	FALSE	Mmc elution peptide		---------	1	1	1	MMCAP2_0583 [378-386]		0	1053.47	280235232		High	0.000866176	0.000375032	0.000747466
	FALSE	High	[K].IEAAKPIPK.[P]	FALSE	Mmc elution peptide		---------	1	1	2	MMCAP2_0583 [102-110]		1	966.598	1.75808e+08		High	0.000866176	0.000755997	0.000747466
	FALSE	High	[R].VTGIKSLK.[G]	FALSE	Mmc elution peptide		--------	1	2	1	MMCAP2_0583 [614-621]		1	845.545	5.54399e+06	Shared	High	0.000866176	0.00183018	0.000747466
	FALSE	High	[K].TLLSDEGRR.[N]	FALSE	Mmc elution peptide		---------	1	1	1	MMCAP2_0583 [694-702]		1	1046.56	68213392		High	0.000866176	0.000659581	0.000747466
	FALSE	High	[K].IASTSEKYLEK.[G]	FALSE	Mmc elution peptide		-----------	1	1	2	MMCAP2_0583 [299-309]		1	1268.67	3389594		High	0.000866176	0.000395053	0.000747466
	FALSE	High	[K].LQKDGEQITSYR.[I]	FALSE	Mmc elution peptide		------------	1	1	2	MMCAP2_0583 [439-450]		1	1437.73	2.13925e+07		High	0.000866176	0.000625929	0.000747466
	FALSE	High	[K].KYNFKASDGIR.[F]	FALSE	Mmc elution peptide		-----------	1	1	1	MMCAP2_0583 [387-397]		2	1298.69	1.99228e+06		High	0.000866176	0.00101024	0.000747466
	FALSE	High	[R].FDDDLDTSNEPRK.[I]	FALSE	Mmc elution peptide		-------------	1	1	2	MMCAP2_0583 [625-637]		1	1551.69	1.05161e+07		High	0.000866176	0.000296059	0.000747466
	FALSE	High	[K].DGEQITSYR.[I]	FALSE	Mmc elution peptide		---------	1	1	1	MMCAP2_0583 [442-450]		0	1068.5	532421664		High	0.000866176	0.00016237	0.000747466
	FALSE	High	[R].ISGKTLLSDEGRR.[N]	FALSE	Mmc elution peptide		-------------	1	1	1	MMCAP2_0583 [690-702]		2	1431.79	2.90541e+06		High	0.000866176	0.00100593	0.000747466
	FALSE	High	[K].IHFSNGNNTTSIR.[I]	FALSE	Mmc elution peptide		-------------	1	1	2	MMCAP2_0583 [677-689]		0	1460.72	438926484		High	0.000866176	0.000304521	0.000747466
	FALSE	High	[K].IEAAKPIPKPVVR.[K]	FALSE	Mmc elution peptide		-------------	1	1	2	MMCAP2_0583 [102-114]		2	1417.89	367763178		High	0.000866176	0.00033205	0.000747466
	FALSE	High	[K].TLLSDEGR.[R]	FALSE	Mmc elution peptide		--------	1	1	2	MMCAP2_0583 [694-701]		0	890.458	3.40299e+08		High	0.000866176	0.000755997	0.000747466
	FALSE	High	[K].IIIPPAKK.[E]	FALSE	Mmc elution peptide		--------	1	1	1	MMCAP2_0583 [91-98]		1	879.603	28012004		High	0.000866176	0.00146543	0.000747466
	FALSE	High	[R].FDDDLDTSNEPR.[K]	FALSE	Mmc elution peptide		------------	1	1	2	MMCAP2_0583 [625-636]		0	1423.6	530817466		High	0.000866176	0.000104826	0.000747466
	FALSE	High	[R].NSGKQIQIPNGSDELKK.[Q]	FALSE	Mmc elution peptide		-----------------	1	1	2	MMCAP2_0583 [716-732]		2	1855.99	1.7057e+06		High	0.000866176	0.00188045	0.000747466
	FALSE	High	[R].ISGKTLLSDEGR.[R]	FALSE	Mmc elution peptide		------------	1	1	1	MMCAP2_0583 [690-701]		1	1275.69	2.44e+06		High	0.000866176	0.000756071	0.000747466
	FALSE	High	[R].QNSGAFQNTLER.[Y]	FALSE	Mmc elution peptide		------------	1	1	2	MMCAP2_0583 [237-248]		0	1364.66	4.31067e+08		High	0.000866176	1.72195e-05	0.000747466
	FALSE	High	[K].QLEGWGYKVSTASDR.[S]	FALSE	Mmc elution peptide		---------------	1	1	2	MMCAP2_0583 [733-747]		1	1696.83	1.08031e+06		High	0.000866176	0.00235145	0.000747466
	FALSE	High	[K].QIQIPNGSDELKK.[Q]	FALSE	Mmc elution peptide		-------------	1	1	2	MMCAP2_0583 [720-732]		1	1469.8	297917356		High	0.000866176	0.000394899	0.000747466
	FALSE	High	[K].GLRFDDDLDTSNEPRK.[I]	FALSE	Mmc elution peptide		----------------	1	1	2	MMCAP2_0583 [622-637]		2	1877.9	1.80435e+06		High	0.000866176	0.000834719	0.000747466
	FALSE	High	[K].ELSLYTSGNSLKK.[A]	FALSE	Mmc elution peptide		-------------	1	1	2	MMCAP2_0583 [501-513]		1	1439.77	303246256		High	0.000866176	0.000347665	0.000747466
	FALSE	High	[K].YLEKGLTISPR.[S]	FALSE	Mmc elution peptide		-----------	1	1	1	MMCAP2_0583 [306-316]		1	1276.73	1.00594e+06		High	0.000866176	0.000900995	0.000747466
	FALSE	High	[K].QLEGWGYK.[V]	FALSE	Mmc elution peptide		--------	1	1	2	MMCAP2_0583 [733-740]		0	980.484	1.64496e+08		High	0.000866176	0.000980598	0.000747466
	FALSE	High	[R].NNEPFFQGGHGPGLEPDKK.[L]	FALSE	Mmc elution peptide		-------------------	1	1	2	MMCAP2_0583 [581-599]		1	2067.99	522347216		High	0.000866176	6.29646e-05	0.000747466
	FALSE	High	[R].VFDYDEYYSR.[S]	FALSE	Mmc elution peptide		----------	1	1	2	MMCAP2_0583 [353-362]		0	1356.57	1.05572e+09		High	0.000866176	0.00229758	0.000747466
	FALSE	High	[R].IANGTYPGWVKEDVSEPYSKK.[Y]	FALSE	Mmc elution peptide		---------------------	1	1	2	MMCAP2_0583 [367-387]		2	2368.18	3.59533e+06		High	0.000866176	0.000755997	0.000747466
	FALSE	High	[K].GLRFDDDLDTSNEPR.[K]	FALSE	Mmc elution peptide		---------------	1	1	2	MMCAP2_0583 [622-636]		1	1749.8	135670631		High	0.000866176	8.48496e-05	0.000747466
	FALSE	High	[K].YFEYNESLR.[N]	FALSE	Mmc elution peptide		---------	1	1	1	MMCAP2_0583 [707-715]		0	1220.56	225282480		High	0.000866176	0.0022958	0.000747466
	FALSE	High	[K].QIQIPNGSDELK.[K]	FALSE	Mmc elution peptide		------------	1	1	1	MMCAP2_0583 [720-731]		0	1341.7	26942784		High	0.000866176	0.00074007	0.000747466
	FALSE	High	[R].NNEPFFQGGHGPGLEPDK.[K]	FALSE	Mmc elution peptide		------------------	1	1	2	MMCAP2_0583 [581-598]		0	1939.89	61704338		High	0.000866176	0.000138479	0.000747466
	FALSE	High	[R].IANGTYPGWVK.[E]	FALSE	Mmc elution peptide		-----------	1	1	1	MMCAP2_0583 [367-377]		0	1205.63	100943952		High	0.000866176	0.000591726	0.000747466
	FALSE	High	[K].KLGQNSYPTGLDFSR.[V]	FALSE	Mmc elution peptide		---------------	1	1	2	MMCAP2_0583 [599-613]		1	1682.85	1.8941e+07		High	0.000866176	0.000615983	0.000747466
	FALSE	High	[K].ATNTASLIALENKNIK.[E]	FALSE	Mmc elution peptide		----------------	1	1	2	MMCAP2_0583 [485-500]		1	1700.95	1.1179e+07		High	0.000866176	0.000540794	0.000747466
	FALSE	High	[R].IANGTYPGWVKEDVSEPYSK.[K]	FALSE	Mmc elution peptide		--------------------	1	1	1	MMCAP2_0583 [367-386]		1	2240.09	27474198		High	0.000866176	0.000288458	0.000747466
	FALSE	High	[K].ELSLYTSGNSLK.[K]	FALSE	Mmc elution peptide		------------	1	1	2	MMCAP2_0583 [501-512]		0	1311.68	6.31295e+08		High	0.000866176	0.000233795	0.000747466
	FALSE	High	[K].NIKELSLYTSGNSLK.[K]	FALSE	Mmc elution peptide		---------------	1	1	2	MMCAP2_0583 [498-512]		1	1666.9	3.60116e+06		High	0.000866176	0.000755997	0.000747466
	FALSE	High	[K].ATNTASLIALENK.[NK]	FALSE	Mmc elution peptide		-------------	1	4	2	MMCAP2_0583 [485-497]; MMCAP2_0587 [486-498]		0	1345.73	806191859	Shared	High	0.000866176	2.88482e-06	0.000747466
	FALSE	High	[R].NLDKYFEYNESLR.[N]	FALSE	Mmc elution peptide		-------------	1	1	2	MMCAP2_0583 [703-715]		1	1690.81	124181760		High	0.000866176	4.67352e-05	0.000747466
	FALSE	High	[K].LGQNSYPTGLDFSR.[V]	FALSE	Mmc elution peptide		--------------	1	1	2	MMCAP2_0583 [600-613]		0	1554.75	421839860		High	0.000866176	0.000755997	0.000747466
	FALSE	High	[K].KAWSYNPLALR.[N]	FALSE	Mmc elution peptide		-----------	1	1	2	MMCAP2_0583 [513-523]		1	1318.73	41484778		High	0.000866176	0.000109428	0.000747466
	FALSE	High	[K].GKLNSGLVLDLDVSNDEAYRR.[S]	FALSE	Mmc elution peptide		---------------------	1	1	2	MMCAP2_0583 [411-431]		2	2334.2	4.59912e+06		High	0.000866176	0.000756408	0.000747466
	FALSE	High	[R].NTTWINTIDYNVSAEYSSHDK.[I]	FALSE	Mmc elution peptide		---------------------	1	1	1	MMCAP2_0583 [524-544]		0	2458.12	100833496		High	0.000866176	0.00046145	0.000747466
	FALSE	High	[K].DILGALPK.[D]	FALSE	Mmc elution peptide		--------	1	1	2	MMCAP2_0583 [465-472]		0	826.503	587226672		High	0.000866176	0.00112383	0.000747466
	FALSE	High	[K].KMLDSNNVINFLK.[S]	FALSE	Mmc elution peptide		-------------	1	1	1	MMCAP2_0583 [251-263]		1	1535.83	1.81793e+06		High	0.000866176	0.000755997	0.000747466
	FALSE	High	[K].KMLDSNNVINFLK.[S]	FALSE	Mmc elution peptide	1xOxidation [M2(100)]	-*-----------	1	1	2	MMCAP2_0583 [251-263]		1	1551.82	3.58748e+06		High	0.000866176	0.000755997	0.000747466
	FALSE	High	[K].LNSGLVLDLDVSNDEAYRR.[S]	FALSE	Mmc elution peptide		-------------------	1	1	1	MMCAP2_0583 [413-431]		1	2149.09	65225888		High	0.000866176	0.000540374	0.000747466
	FALSE	High	[R].NTTWINTIDYNVSAEYSSHDKITTR.[I]	FALSE	Mmc elution peptide		-------------------------	1	1	2	MMCAP2_0583 [524-548]		1	2929.4	2.38426e+07		High	0.000866176	0.000104782	0.000747466
	FALSE	High	[R].SAFINEAGEIDSNGWGPPDEYNTVTSR.[L]	FALSE	Mmc elution peptide		---------------------------	1	1	1	MMCAP2_0583 [317-343]		0	2926.31	37313156		High	0.000866176	0.000755997	0.000747466
	FALSE	High	[K].GKLNSGLVLDLDVSNDEAYR.[R]	FALSE	Mmc elution peptide		--------------------	1	1	1	MMCAP2_0583 [411-430]		1	2178.1	2.01735e+06		High	0.000866176	0.000755997	0.000747466
	FALSE	High	[K].AWSYNPLALR.[N]	FALSE	Mmc elution peptide		----------	1	1	2	MMCAP2_0583 [514-523]		0	1190.63	3.20649e+08		High	0.000866176	0.000466685	0.000747466
	FALSE	High	[K].MLDSNNVINFLK.[S]	FALSE	Mmc elution peptide		------------	1	1	1	MMCAP2_0583 [252-263]		0	1407.73	31274620		High	0.000866176	1.72214e-05	0.000747466
	FALSE	High	[K].MLDSNNVINFLK.[S]	FALSE	Mmc elution peptide	1xOxidation [M1(100)]	*-----------	1	1	1	MMCAP2_0583 [252-263]		0	1423.72	63589208		High	0.000866176	0.000126446	0.000747466
	FALSE	High	[R].ITFNTLAFDQEDFSNGSYER.[I]	FALSE	Mmc elution peptide		--------------------	1	1	2	MMCAP2_0583 [549-568]		0	2354.06	2.0447e+07		High	0.000866176	3.01418e-06	0.000747466
	FALSE	High	[K].NSDQAFKDILGALPK.[D]	FALSE	Mmc elution peptide		---------------	1	1	2	MMCAP2_0583 [458-472]		1	1616.86	10856704		High	0.000866176	1.10936e-05	0.000747466
	FALSE	High	[K].DIQQLELFFSDK.[A]	FALSE	Mmc elution peptide		------------	1	1	1	MMCAP2_0583 [473-484]		0	1482.75	2.32301e+06		High	0.000866176	0.000755997	0.000747466
	FALSE	High	[K].ELNDILSSLESVAR.[Q]	FALSE	Mmc elution peptide		--------------	1	1	1	MMCAP2_0583 [223-236]		0	1545.81	1.04569e+06		High	0.000866176	0.000280267	0.000747466
	FALSE	High	[R].DNKLKPSEEK.[I]	FALSE	Mmc elution peptide		----------	1	1	2	MMCAP2_0583 [69-78]		2	1187.63	724164		High	0.00119474	0.00311828	0.00108558
	FALSE	High	[R].INPNPAK.[G]	FALSE	Mmc elution peptide		-------	1	1	1	MMCAP2_0583 [404-410]		0	753.425	39169756		High	0.00119474	0.0027286	0.00108558
	FALSE	High	[K].GLTISPR.[S]	FALSE	Mmc elution peptide		-------	1	1	1	MMCAP2_0583 [310-316]		0	743.441	2.64439e+06		High	0.00153257	0.00450807	0.00142755
	FALSE	High	[K].EEKIEAAK.[P]	FALSE	Mmc elution peptide		--------	1	1	1	MMCAP2_0583 [99-106]		1	917.494	274870		High	0.0020555	0.00550444	0.00196227
	FALSE	High	[K].YNFKASDGIR.[F]	FALSE	Mmc elution peptide		----------	1	1	1	MMCAP2_0583 [388-397]		1	1170.59	1.56818e+06		High	0.0020555	0.00574504	0.00196227
	FALSE	High	[K].VSTASDRSFT.[-]	FALSE	Mmc elution peptide		----------	1	1	1	MMCAP2_0583 [741-750]		1	1070.51	532601		High	0.00218682	0.0110008	0.00210184
	FALSE	High	[K].IIIPPAKKEEK.[I]	FALSE	Mmc elution peptide		-----------	1	1	2	MMCAP2_0583 [91-101]		2	1265.78	1.66585e+06		High	0.00218682	0.00894618	0.00210184
	FALSE	High	[K].ELIEKLQK.[D]	FALSE	Mmc elution peptide		--------	1	1	1	MMCAP2_0583 [434-441]		1	1000.6	835309		High	0.00218682	0.00931457	0.00210184
	FALSE	High	[R].VFDYDEYYSRSSDR.[I]	FALSE	Mmc elution peptide		--------------	1	1	1	MMCAP2_0583 [353-366]		1	1801.77	213917		High	0.00218682	0.0120907	0.00210184
	FALSE	High	[K].SLKGLRFDDDLDTSNEPR.[K]	FALSE	Mmc elution peptide		------------------	1	1	1	MMCAP2_0583 [619-636]		2	2078.01	573344		High	0.00275061	0.0153001	0.00266766
	FALSE	High	[K].EEKIEAAKPIPK.[P]	FALSE	Mmc elution peptide		------------	1	1	1	MMCAP2_0583 [99-110]		2	1352.78	294313		High	0.00370265	0.0253956	0.00362561
	FALSE	High	[K].ITSPKITR.[R]	FALSE	Mmc elution peptide		--------	1	1	1	MMCAP2_0583 [120-127]		1	915.562	1.12783e+06		High	0.00446678	0.0324719	0.00439148
	FALSE	High	[R].KPETKITSPK.[I]	FALSE	Mmc elution peptide		----------	1	1	1	MMCAP2_0583 [115-124]		2	1128.66	95945.7		High	0.00548095	0.0416874	0.00540732
	FALSE	High	[K].NQEYIWLIANLDQSK.[F]	FALSE	Mmc elution peptide		---------------	1	1	1	MMCAP2_0583 [281-295]		0	1834.93	130836		High	0.00572519	0.0444082	0.005652
	FALSE	High	[K].KQLEGWGYK.[V]	FALSE	Mmc elution peptide		---------	1	1	1	MMCAP2_0583 [732-740]		1	1108.58	3.39491e+06		High	0.00609594	0.0533312	0.00602489
	FALSE	High	[K].NIKELSLYTSGNSLKK.[A]	FALSE	Mmc elution peptide		----------------	1	1	1	MMCAP2_0583 [498-513]		2	1795	812849		High	0.00609594	0.0476803	0.00602489
	FALSE	High	[K].QTITIAGIEVEAEIEGPPGFVTHQR.[D]	FALSE	Mmc elution peptide		-------------------------	1	1	1	MMCAP2_0583 [130-154]		0	2692.39	86358.6		High	0.00609594	0.052183	0.00602489
	FALSE	High	[K].NQEYIWLIANLDQSKFTK.[I]	FALSE	Mmc elution peptide		------------------	1	1	1	MMCAP2_0583 [281-298]		1	2211.14	137910		High	0.00609594	0.0481559	0.00602489
	FALSE	High	[R].VTGIKSLKGLR.[F]	FALSE	Mmc elution peptide		-----------	1	1	1	MMCAP2_0583 [614-624]		2	1171.75	277689		High	0.00657722	0.0632978	0.00650682
	FALSE	High	[K].IIIPPAK.[K]	FALSE	Mmc elution peptide		-------	1	1	1	MMCAP2_0583 [91-97]		0	751.508	2.59092e+06		High	0.00657722	0.062851	0.00650682
	FALSE	High	[K].FQTKNQEYIWLIANLDQSK.[F]	FALSE	Mmc elution peptide		-------------------	1	1	1	MMCAP2_0583 [277-295]		1	2339.2	108228		High	0.00830953	0.0752514	0.00823651
FALSE	Master Protein	MMCAP2_0440	MMCAP2_0440	68	77	112	77	978	108.3	8.66	54.53	79	FALSE	Mmc elution peptide						MMCAP2_0440					0	0	7.41672e+07	High	1
	Checked	Confidence	Annotated Sequence	Contaminant	Marked as	Modifications	Modification Pattern	# Isoforms	# Proteins	# PSMs	Positions in Master Proteins	Modifications in Master Proteins	# Missed Cleavages	Theo. MH+ [Da]	Abundance: F11: Sample	Quan Info	Found in Sample: F11: Sample	q-Value (Best File-Local)	PEP	q-Value
	FALSE	High	[K].ANTSINNK.[A]	FALSE	Mmc elution peptide		--------	1	1	1	MMCAP2_0440 [487-494]		0	861.442	279743		High	0.000866176	0.000755997	0.000747466
	FALSE	High	[K].KAQGNTTSNLGSGSGANGGER.[R]	FALSE	Mmc elution peptide		---------------------	1	1	1	MMCAP2_0440 [954-974]		1	1962.92	5851174		High	0.000866176	9.6991e-06	0.000747466
	FALSE	High	[K].AQGNTTSNLGSGSGANGGER.[R]	FALSE	Mmc elution peptide		--------------------	1	1	2	MMCAP2_0440 [955-974]		0	1834.83	3.39251e+06		High	0.000866176	2.36247e-05	0.000747466
	FALSE	High	[K].LDSTNFKK.[A]	FALSE	Mmc elution peptide		--------	1	1	1	MMCAP2_0440 [560-567]		1	952.51	12704779		High	0.000866176	0.0022095	0.000747466
	FALSE	High	[K].AESNWNDAK.[I]	FALSE	Mmc elution peptide		---------	1	1	1	MMCAP2_0440 [240-248]		0	1034.45	15556374		High	0.000866176	0.00156155	0.000747466
	FALSE	High	[K].SLNDLKDNK.[Y]	FALSE	Mmc elution peptide		---------	1	1	1	MMCAP2_0440 [128-136]		1	1046.55	7562890		High	0.000866176	0.000569246	0.000747466
	FALSE	High	[R].ISSDAIK.[G]	FALSE	Mmc elution peptide		-------	1	1	1	MMCAP2_0440 [315-321]		0	733.409	3.99245e+06		High	0.000866176	0.00221331	0.000747466
	FALSE	High	[K].NSSLSSMPSEHQETNSEIK.[Q]	FALSE	Mmc elution peptide		-------------------	1	1	1	MMCAP2_0440 [686-704]		0	2104.95	4519307		High	0.000866176	0.000755997	0.000747466
	FALSE	High	[K].NSSLSSMPSEHQETNSEIK.[Q]	FALSE	Mmc elution peptide	1xOxidation [M7(100)]	------*------------	1	1	1	MMCAP2_0440 [686-704]		0	2120.94	26486654		High	0.000866176	0.000610608	0.000747466
	FALSE	High	[K].YSKDPSLDPK.[F]	FALSE	Mmc elution peptide		----------	1	1	2	MMCAP2_0440 [911-920]		1	1149.58	1.44332e+07		High	0.000866176	0.000782422	0.000747466
	FALSE	High	[K].GEYGAISNSQK.[Y]	FALSE	Mmc elution peptide		-----------	1	1	1	MMCAP2_0440 [377-387]		0	1153.55	4802598		High	0.000866176	7.60955e-05	0.000747466
	FALSE	High	[K].DPSLDPK.[F]	FALSE	Mmc elution peptide		-------	1	1	1	MMCAP2_0440 [914-920]		0	771.388	38832908		High	0.000866176	0.00104149	0.000747466
	FALSE	High	[K].NSVSAMSLAR.[T]	FALSE	Mmc elution peptide		----------	1	1	1	MMCAP2_0440 [738-747]		0	1035.53	39373264		High	0.000866176	0.000755997	0.000747466
	FALSE	High	[K].NSVSAMSLAR.[T]	FALSE	Mmc elution peptide	1xOxidation [M6(100)]	-----*----	1	1	1	MMCAP2_0440 [738-747]		0	1051.52	21099568		High	0.000866176	0.00065685	0.000747466
	FALSE	High	[K].KDQESYTAGLTR.[F]	FALSE	Mmc elution peptide		------------	1	1	2	MMCAP2_0440 [462-473]		1	1368.68	1.60175e+07		High	0.000866176	0.000244553	0.000747466
	FALSE	High	[K].VDSAIEQNINNDSAK.[D]	FALSE	Mmc elution peptide		---------------	1	1	2	MMCAP2_0440 [582-596]		0	1617.77	2.67522e+07		High	0.000866176	7.56252e-05	0.000747466
	FALSE	High	[K].ALTDGGLSSDEATK.[V]	FALSE	Mmc elution peptide		--------------	1	1	1	MMCAP2_0440 [568-581]		0	1364.65	14956572		High	0.000866176	0.000498077	0.000747466
	FALSE	High	[K].TDPIKGEYGAISNSQK.[Y]	FALSE	Mmc elution peptide		----------------	1	1	2	MMCAP2_0440 [372-387]		1	1707.85	2.89074e+07		High	0.000866176	0.000353804	0.000747466
	FALSE	High	[K].NHITTNNGNSENWIK.[E]	FALSE	Mmc elution peptide		---------------	1	1	2	MMCAP2_0440 [295-309]		0	1741.83	7.25704e+06		High	0.000866176	0.000710719	0.000747466
	FALSE	High	[R].DNKLQLPSDTK.[D]	FALSE	Mmc elution peptide		-----------	1	1	2	MMCAP2_0440 [85-95]		1	1258.66	4.90808e+06		High	0.000866176	0.000765611	0.000747466
	FALSE	High	[K].DQESYTAGLTR.[F]	FALSE	Mmc elution peptide		-----------	1	1	1	MMCAP2_0440 [463-473]		0	1240.58	26125442		High	0.000866176	0.000755997	0.000747466
	FALSE	High	[K].LQLPSDTK.[D]	FALSE	Mmc elution peptide		--------	1	1	2	MMCAP2_0440 [88-95]		0	901.499	4.23855e+07		High	0.000866176	0.000755997	0.000747466
	FALSE	High	[R].TAASTTSSTSSTDNKWNWTNK.[D]	FALSE	Mmc elution peptide		---------------------	1	1	1	MMCAP2_0440 [748-768]		1	2288.04	7.4512e+06		High	0.000866176	9.148e-05	0.000747466
	FALSE	High	[K].NSLEELAK.[A]	FALSE	Mmc elution peptide		--------	1	1	2	MMCAP2_0440 [224-231]		0	903.478	3.78887e+07		High	0.000866176	0.000737987	0.000747466
	FALSE	High	[R].KNLADLENAYK.[S]	FALSE	Mmc elution peptide		-----------	1	1	2	MMCAP2_0440 [157-167]		1	1278.67	8.02285e+06		High	0.000866176	9.72268e-05	0.000747466
	FALSE	High	[K].HLEEMFPGVR.[K]	FALSE	Mmc elution peptide		----------	1	1	2	MMCAP2_0440 [147-156]		0	1214.6	4472504		High	0.000866176	0.000755997	0.000747466
	FALSE	High	[K].HLEEMFPGVR.[K]	FALSE	Mmc elution peptide	1xOxidation [M5(100)]	----*-----	1	1	1	MMCAP2_0440 [147-156]		0	1230.59	6733229		High	0.000866176	0.00144145	0.000747466
	FALSE	High	[K].TLTNNFANAYPNK.[N]	FALSE	Mmc elution peptide		-------------	1	1	1	MMCAP2_0440 [211-223]		0	1467.72	28276698		High	0.000866176	0.000116635	0.000747466
	FALSE	High	[K].DLEYATSIK.[H]	FALSE	Mmc elution peptide		---------	1	1	1	MMCAP2_0440 [769-777]		0	1039.53	18304760		High	0.000866176	0.00126709	0.000747466
	FALSE	High	[K].WNGISSNNQELINK.[T]	FALSE	Mmc elution peptide		--------------	1	1	1	MMCAP2_0440 [57-70]		0	1616.8	8.22415e+06		High	0.000866176	2.96211e-06	0.000747466
	FALSE	High	[K].AEFKDWTEWDTKNDNHK.[I]	FALSE	Mmc elution peptide		-----------------	1	1	2	MMCAP2_0440 [495-511]		2	2163.97	2.61965e+06		High	0.000866176	0.00055665	0.000747466
	FALSE	High	[K].DGWDPSVNSQIK.[N]	FALSE	Mmc elution peptide		------------	1	1	1	MMCAP2_0440 [96-107]		0	1345.64	17915900		High	0.000866176	0.000755997	0.000747466
	FALSE	High	[K].ALIPTDSSGQDLTTK.[L]	FALSE	Mmc elution peptide		---------------	1	1	1	MMCAP2_0440 [426-440]		0	1546.8	38838876		High	0.000866176	0.000817536	0.000747466
	FALSE	High	[K].LLQSDIFNSEKK.[A]	FALSE	Mmc elution peptide		------------	1	1	1	MMCAP2_0440 [943-954]		1	1421.76	4.63303e+06		High	0.000866176	0.000120046	0.000747466
	FALSE	High	[K].NIYTVLNK.[E]	FALSE	Mmc elution peptide		--------	1	1	2	MMCAP2_0440 [651-658]		0	964.546	1.64159e+07		High	0.000866176	0.00139631	0.000747466
	FALSE	High	[K].NSTDTATLYGLANK.[S]	FALSE	Mmc elution peptide		--------------	1	1	2	MMCAP2_0440 [114-127]		0	1468.73	2.72654e+07		High	0.000866176	3.76618e-05	0.000747466
	FALSE	High	[K].GIQTTNLDWK.[T]	FALSE	Mmc elution peptide		----------	1	1	1	MMCAP2_0440 [201-210]		0	1175.61	55902188		High	0.000866176	0.000509707	0.000747466
	FALSE	High	[K].NLADLENAYK.[S]	FALSE	Mmc elution peptide		----------	1	1	1	MMCAP2_0440 [158-167]		0	1150.57	38222368		High	0.000866176	0.000944839	0.000747466
	FALSE	High	[K].HLGVDINSLNSNIKNDYER.[F]	FALSE	Mmc elution peptide		-------------------	1	1	2	MMCAP2_0440 [778-796]		1	2201.09	2.99383e+06		High	0.000866176	0.000556386	0.000747466
	FALSE	High	[K].IFLYQAK.[N]	FALSE	Mmc elution peptide		-------	1	1	2	MMCAP2_0440 [877-883]		0	882.508	6.6645e+07		High	0.000866176	0.000641474	0.000747466
	FALSE	High	[K].KALTDGGLSSDEATKVDSAIEQNINNDSAK.[D]	FALSE	Mmc elution peptide		------------------------------	1	1	1	MMCAP2_0440 [567-596]		2	3091.5	1.11663e+06		High	0.000866176	0.00145342	0.000747466
	FALSE	High	[K].HLGVDINSLNSNIK.[N]	FALSE	Mmc elution peptide		--------------	1	1	2	MMCAP2_0440 [778-791]		0	1523.82	26951027		High	0.000866176	4.86647e-05	0.000747466
	FALSE	High	[K].YAINNYFK.[S]	FALSE	Mmc elution peptide		--------	1	1	1	MMCAP2_0440 [388-395]		0	1032.51	62253144		High	0.000866176	0.000756037	0.000747466
	FALSE	High	[K].DWTEWDTK.[N]	FALSE	Mmc elution peptide		--------	1	1	1	MMCAP2_0440 [499-506]		0	1080.46	3.00528e+06		High	0.000866176	0.000817681	0.000747466
	FALSE	High	[K].LLTLSDSTYSDTVK.[F]	FALSE	Mmc elution peptide		--------------	1	1	1	MMCAP2_0440 [518-531]		0	1542.79	93603528		High	0.000866176	0.00063176	0.000747466
	FALSE	High	[K].LLQSDIFNSEK.[K]	FALSE	Mmc elution peptide		-----------	1	1	1	MMCAP2_0440 [943-953]		0	1293.67	35670132		High	0.000866176	0.000888429	0.000747466
	FALSE	High	[K].LQLPSDTKDGWDPSVNSQIK.[N]	FALSE	Mmc elution peptide		--------------------	1	1	1	MMCAP2_0440 [88-107]		1	2228.12	2.00952e+06		High	0.000866176	0.000755997	0.000747466
	FALSE	High	[K].SLLEWNQK.[W]	FALSE	Mmc elution peptide		--------	1	1	1	MMCAP2_0440 [49-56]		0	1017.54	27178196		High	0.000866176	0.00153247	0.000747466
	FALSE	High	[K].AEFKDWTEWDTK.[N]	FALSE	Mmc elution peptide		------------	1	1	2	MMCAP2_0440 [495-506]		1	1555.71	1.45102e+07		High	0.000866176	0.000755997	0.000747466
	FALSE	High	[K].ALTDGGLSSDEATKVDSAIEQNINNDSAK.[D]	FALSE	Mmc elution peptide		-----------------------------	1	1	1	MMCAP2_0440 [568-596]		1	2963.41	561318		High	0.000866176	0.0025403	0.000747466
	FALSE	High	[K].NLLGDKNSTDTATLYGLANK.[S]	FALSE	Mmc elution peptide		--------------------	1	1	1	MMCAP2_0440 [108-127]		1	2109.08	16930608		High	0.000866176	6.70506e-05	0.000747466
	FALSE	High	[K].WNWTNKDLEYATSIK.[H]	FALSE	Mmc elution peptide		---------------	1	1	2	MMCAP2_0440 [763-777]		1	1868.92	1.59397e+06		High	0.000866176	0.000766399	0.000747466
	FALSE	High	[K].FIPDQVIDLNSATTDQKK.[R]	FALSE	Mmc elution peptide		------------------	1	1	1	MMCAP2_0440 [921-938]		1	2033.05	17969776		High	0.000866176	0.000190929	0.000747466
	FALSE	High	[K].NFINYNNQKPSSWTEIVK.[E]	FALSE	Mmc elution peptide		------------------	1	1	1	MMCAP2_0440 [343-360]		1	2182.09	19836740		High	0.000866176	0.000755997	0.000747466
	FALSE	High	[K].SNFILNDSSNSAFIK.[L]	FALSE	Mmc elution peptide		---------------	1	1	1	MMCAP2_0440 [168-182]		0	1656.82	32618986		High	0.000866176	0.000233787	0.000747466
	FALSE	High	[K].GTIAFSQWNPTYNYDSQK.[G]	FALSE	Mmc elution peptide		------------------	1	1	1	MMCAP2_0440 [322-339]		0	2119.97	2798759		High	0.000866176	0.000227131	0.000747466
	FALSE	High	[K].EIPLLENGDLKTDPIK.[G]	FALSE	Mmc elution peptide		----------------	1	1	2	MMCAP2_0440 [361-376]		1	1794.98	2.64671e+06		High	0.000866176	0.000757098	0.000747466
	FALSE	High	[K].FIPDQVIDLNSATTDQK.[K]	FALSE	Mmc elution peptide		-----------------	1	1	2	MMCAP2_0440 [921-937]		0	1904.96	1.5777e+07		High	0.000866176	3.57264e-05	0.000747466
	FALSE	High	[K].EIPLLENGDLK.[T]	FALSE	Mmc elution peptide		-----------	1	1	1	MMCAP2_0440 [361-371]		0	1240.68	16637767		High	0.000866176	0.00193784	0.000747466
	FALSE	High	[K].NLLMFNSTVADSMWQK.[G]	FALSE	Mmc elution peptide	1xOxidation [M13(100)]	------------*---	2	1	1	MMCAP2_0440 [185-200]		0	1900.89	844695		High	0.000866176	2.17988e-05	0.000747466
	FALSE	High	[K].NLLMFNSTVADSMWQK.[G]	FALSE	Mmc elution peptide	1xOxidation [M4(99.2)]	---*------------	2	1	1	MMCAP2_0440 [185-200]		0	1900.89	316131		High	0.000866176	0.00038162	0.000747466
	FALSE	High	[K].NLLMFNSTVADSMWQK.[G]	FALSE	Mmc elution peptide	2xOxidation [M4(100); M13(100)]	---*--------*---	1	1	1	MMCAP2_0440 [185-200]		0	1916.89	2.50879e+06		High	0.000866176	0.000481563	0.000747466
	FALSE	High	[K].TEQVKNENSLFLTNFGDIK.[I]	FALSE	Mmc elution peptide		-------------------	1	1	1	MMCAP2_0440 [26-44]		1	2197.11	511423		High	0.000866176	0.00158912	0.000747466
	FALSE	High	[R].FLINTSLIDNSK.[T]	FALSE	Mmc elution peptide		------------	1	1	1	MMCAP2_0440 [797-808]		0	1364.74	36184328		High	0.000866176	0.000404359	0.000747466
	FALSE	High	[K].TKPFYNIDILSEVSK.[S]	FALSE	Mmc elution peptide		---------------	1	1	2	MMCAP2_0440 [809-823]		1	1753.94	11512714		High	0.000866176	9.57489e-06	0.000747466
	FALSE	High	[R].FQGIQSVLETYVGNDAKK.[D]	FALSE	Mmc elution peptide		------------------	1	1	1	MMCAP2_0440 [445-462]		1	1997.03	4299913		High	0.000866176	1.65742e-05	0.000747466
	FALSE	High	[K].NENSLFLTNFGDIK.[I]	FALSE	Mmc elution peptide		--------------	1	1	2	MMCAP2_0440 [31-44]		0	1611.8	7.41276e+06		High	0.000866176	1.25964e-05	0.000747466
	FALSE	High	[K].SEKPVIFSDLIFK.[F]	FALSE	Mmc elution peptide		-------------	1	1	2	MMCAP2_0440 [396-408]		1	1522.85	8.33136e+06		High	0.000866176	0.000266718	0.000747466
	FALSE	High	[R].FQGIQSVLETYVGNDAK.[K]	FALSE	Mmc elution peptide		-----------------	1	1	2	MMCAP2_0440 [445-461]		0	1868.94	8.44465e+06		High	0.000866176	6.72445e-05	0.000747466
	FALSE	High	[K].GKQPIDLLNIIIATDNKK.[D]	FALSE	Mmc elution peptide		------------------	1	1	1	MMCAP2_0440 [851-868]		2	1994.16	1012147		High	0.000866176	0.000828648	0.000747466
	FALSE	High	[R].LTIYNLSELFKK.[I]	FALSE	Mmc elution peptide		------------	1	1	1	MMCAP2_0440 [601-612]		1	1468.84	196319		High	0.000866176	0.00197558	0.000747466
	FALSE	High	[K].TSSDIEK.[N]	FALSE	Mmc elution peptide		-------	1	1	1	MMCAP2_0440 [414-420]		0	779.378	334886		High	0.00119474	0.00360662	0.00108558
	FALSE	High	[K].DWTEWDTKNDNHK.[I]	FALSE	Mmc elution peptide		-------------	1	1	1	MMCAP2_0440 [499-511]		1	1688.73	1621785		High	0.00153257	0.0042314	0.00142755
	FALSE	High	[K].TLTNNFANAYPNKNSLEELAK.[A]	FALSE	Mmc elution peptide		---------------------	1	1	1	MMCAP2_0440 [211-231]		1	2352.18	604885		High	0.00189036	0.00464157	0.00178741
	FALSE	High	[K].PSSWTEIVK.[E]	FALSE	Mmc elution peptide		---------	1	1	1	MMCAP2_0440 [352-360]		0	1046.55	629929		High	0.0020555	0.00500073	0.00196227
	FALSE	High	[K].NLLMFNSTVADSMWQK.[G]	FALSE	Mmc elution peptide		----------------	1	1	1	MMCAP2_0440 [185-200]		0	1884.9	99938.7		High	0.0020555	0.00605514	0.00196227
	FALSE	High	[K].SLNDLKDNKYK.[N]	FALSE	Mmc elution peptide		-----------	1	1	1	MMCAP2_0440 [128-138]		2	1337.71	2103060		High	0.00218682	0.0134864	0.00210184
	FALSE	High	[K].KALTDGGLSSDEATK.[V]	FALSE	Mmc elution peptide		---------------	1	1	1	MMCAP2_0440 [567-581]		1	1492.75	306662		High	0.00218682	0.011912	0.00210184
	FALSE	High	[K].LDSTNFK.[K]	FALSE	Mmc elution peptide		-------	1	1	2	MMCAP2_0440 [560-566]		0	824.415	17527728		High	0.00218682	0.0113896	0.00210184
	FALSE	High	[K].VDSAIEQNINNDSAKDSAR.[L]	FALSE	Mmc elution peptide		-------------------	1	1	1	MMCAP2_0440 [582-600]		1	2046.97	173962		High	0.00218682	0.0109549	0.00210184
	FALSE	High	[K].DNNDEIEK.[I]	FALSE	Mmc elution peptide		--------	1	1	2	MMCAP2_0440 [869-876]		0	976.422	1.11615e+06		High	0.00370265	0.027667	0.00362561
	FALSE	High	[K].NFINYNNQK.[P]	FALSE	Mmc elution peptide		---------	1	1	1	MMCAP2_0440 [343-351]		0	1154.56	2.04137e+06		High	0.00609594	0.0588831	0.00602489
	FALSE	High	[K].EEGIIAFIDGDGLHITK.[I]	FALSE	Mmc elution peptide		-----------------	1	1	1	MMCAP2_0440 [659-675]		0	1827.95	117559		High	0.00942915	0.0922774	0.00935032
FALSE	Master Protein	MMCAP2_0169	MMCAP2_0169	49	70	106	70	1033	118.2	9.06	53.37	70	FALSE	Mmc elution peptide	transport	other cell component	transporter activity			A0AB38GE74; MMCAP2_0169					0	0	59078540	High	1
	Checked	Confidence	Annotated Sequence	Contaminant	Marked as	Modifications	Modification Pattern	# Isoforms	# Proteins	# PSMs	Positions in Master Proteins	Modifications in Master Proteins	# Missed Cleavages	Theo. MH+ [Da]	Abundance: F11: Sample	Quan Info	Found in Sample: F11: Sample	q-Value (Best File-Local)	PEP	q-Value
	FALSE	High	[K].YVSTYNDKEHK.[V]	FALSE	Mmc elution peptide		-----------	1	1	2	MMCAP2_0169 [520-530]		1	1383.65	1.74014e+07		High	0.000866176	1.81501e-05	0.000747466
	FALSE	High	[K].QQVKEDLK.[N]	FALSE	Mmc elution peptide		--------	1	1	1	MMCAP2_0169 [733-740]		1	987.547	2646895		High	0.000866176	0.00220242	0.000747466
	FALSE	High	[K].ENVHIEK.[I]	FALSE	Mmc elution peptide		-------	1	1	2	MMCAP2_0169 [361-367]		0	868.452	1.07573e+07		High	0.000866176	0.000925256	0.000747466
	FALSE	High	[K].DGNNHPVSSQLR.[N]	FALSE	Mmc elution peptide		------------	1	1	2	MMCAP2_0169 [502-513]		0	1323.64	30129848		High	0.000866176	7.7186e-06	0.000747466
	FALSE	High	[K].HSLYDESR.[L]	FALSE	Mmc elution peptide		--------	1	1	1	MMCAP2_0169 [609-616]		0	1006.46	15429384		High	0.000866176	0.000755997	0.000747466
	FALSE	High	[K].KLNNTNSVSSTPVR.[T]	FALSE	Mmc elution peptide		--------------	1	1	1	MMCAP2_0169 [563-576]		1	1516.81	1.71026e+06		High	0.000866176	0.000850296	0.000747466
	FALSE	High	[R].DPNKVEFK.[N]	FALSE	Mmc elution peptide		--------	1	1	1	MMCAP2_0169 [682-689]		1	976.51	11063085		High	0.000866176	0.0011687	0.000747466
	FALSE	High	[K].LNNTNSVSSTPVR.[T]	FALSE	Mmc elution peptide		-------------	1	1	1	MMCAP2_0169 [564-576]		0	1388.71	50472712		High	0.000866176	0.00022458	0.000747466
	FALSE	High	[K].SNIYAGTNYGK.[P]	FALSE	Mmc elution peptide		-----------	1	1	1	MMCAP2_0169 [311-321]		0	1187.57	8854856		High	0.000866176	0.000755997	0.000747466
	FALSE	High	[K].QKENFDKETLNGYR.[S]	FALSE	Mmc elution peptide		--------------	1	1	2	MMCAP2_0169 [979-992]		2	1741.85	8.43714e+06		High	0.000866176	0.000742377	0.000747466
	FALSE	High	[K].NGGQDGTFDLKR.[D]	FALSE	Mmc elution peptide		------------	1	1	2	MMCAP2_0169 [670-681]		1	1307.63	16353070		High	0.000866176	2.65805e-05	0.000747466
	FALSE	High	[R].INANDLAGYKK.[Y]	FALSE	Mmc elution peptide		-----------	1	1	2	MMCAP2_0169 [395-405]		1	1206.65	14827761		High	0.000866176	0.000672386	0.000747466
	FALSE	High	[K].LDQEGSLVPTKR.[R]	FALSE	Mmc elution peptide		------------	1	1	2	MMCAP2_0169 [449-460]		1	1342.73	4.31954e+06		High	0.000866176	0.000472751	0.000747466
	FALSE	High	[K].NEFYYNK.[E]	FALSE	Mmc elution peptide		-------	1	1	2	MMCAP2_0169 [354-360]		0	977.436	2.76951e+07		High	0.000866176	0.000763186	0.000747466
	FALSE	High	[K].FFSEAKDGNNHPVSSQLR.[N]	FALSE	Mmc elution peptide		------------------	1	1	1	MMCAP2_0169 [496-513]		1	2032.98	1.24378e+06		High	0.000866176	0.000755997	0.000747466
	FALSE	High	[K].ENFDKETLNGYR.[S]	FALSE	Mmc elution peptide		------------	1	1	2	MMCAP2_0169 [981-992]		1	1485.7	2.66614e+06		High	0.000866176	0.000755997	0.000747466
	FALSE	High	[K].NEFYYNKENVHIEK.[I]	FALSE	Mmc elution peptide		--------------	1	1	3	MMCAP2_0169 [354-367]		1	1826.87	6.64905e+06		High	0.000866176	4.81685e-05	0.000747466
	FALSE	High	[R].DPNKVEFKNPELAK.[E]	FALSE	Mmc elution peptide		--------------	1	1	3	MMCAP2_0169 [682-695]		2	1628.86	1.08523e+07		High	0.000866176	0.000755997	0.000747466
	FALSE	High	[K].DYYDITKYDDNNKK.[L]	FALSE	Mmc elution peptide		--------------	1	1	3	MMCAP2_0169 [550-563]		2	1794.82	7.80315e+06		High	0.000866176	0.000755997	0.000747466
	FALSE	High	[K].VEFKNPELAK.[E]	FALSE	Mmc elution peptide		----------	1	1	2	MMCAP2_0169 [686-695]		1	1174.65	2.95267e+06		High	0.000866176	0.00113811	0.000747466
	FALSE	High	[K].SNIYAGTNYGKPLAR.[K]	FALSE	Mmc elution peptide		---------------	1	1	2	MMCAP2_0169 [311-325]		1	1624.84	50742208		High	0.000866176	0.000153069	0.000747466
	FALSE	High	[R].VRTPEEDSILNR.[A]	FALSE	Mmc elution peptide		------------	1	1	1	MMCAP2_0169 [462-473]		1	1428.74	10481845		High	0.000866176	0.000755997	0.000747466
	FALSE	High	[K].DYYDITK.[Y]	FALSE	Mmc elution peptide		-------	1	1	2	MMCAP2_0169 [550-556]		0	917.425	2.83398e+07		High	0.000866176	0.000991157	0.000747466
	FALSE	High	[R].FNKDLPGDLR.[T]	FALSE	Mmc elution peptide		----------	1	1	1	MMCAP2_0169 [190-199]		1	1174.62	5320581		High	0.000866176	0.000854428	0.000747466
	FALSE	High	[R].TPEEDSILNR.[A]	FALSE	Mmc elution peptide		----------	1	1	1	MMCAP2_0169 [464-473]		0	1173.57	54705420		High	0.000866176	0.000755997	0.000747466
	FALSE	High	[K].LDQEGSLVPTK.[R]	FALSE	Mmc elution peptide		-----------	1	1	1	MMCAP2_0169 [449-459]		0	1186.63	5319798		High	0.000866176	0.000755997	0.000747466
	FALSE	High	[K].NGGQDGTFDLK.[R]	FALSE	Mmc elution peptide		-----------	1	1	1	MMCAP2_0169 [670-680]		0	1151.53	5.7279e+06		High	0.000866176	0.000612996	0.000747466
	FALSE	High	[R].INANDLAGYK.[K]	FALSE	Mmc elution peptide		----------	1	1	1	MMCAP2_0169 [395-404]		0	1078.55	24472746		High	0.000866176	0.00034926	0.000747466
	FALSE	High	[K].DYYDITKYDDNNK.[K]	FALSE	Mmc elution peptide		-------------	1	1	2	MMCAP2_0169 [550-562]		1	1666.72	4.35542e+06		High	0.000866176	1.20343e-05	0.000747466
	FALSE	High	[K].LFNGSELK.[T]	FALSE	Mmc elution peptide		--------	1	1	2	MMCAP2_0169 [850-857]		0	907.488	3.2018e+07		High	0.000866176	0.000755997	0.000747466
	FALSE	High	[K].ETSIYDDIK.[L]	FALSE	Mmc elution peptide		---------	1	1	1	MMCAP2_0169 [440-448]		0	1083.52	8931642		High	0.000866176	0.000755997	0.000747466
	FALSE	High	[K].LIGVYDKDFDPKK.[D]	FALSE	Mmc elution peptide		-------------	1	1	2	MMCAP2_0169 [700-712]		2	1537.83	1.10175e+07		High	0.000866176	0.000840756	0.000747466
	FALSE	High	[R].SSYWIDR.[A]	FALSE	Mmc elution peptide		-------	1	1	1	MMCAP2_0169 [205-211]		0	926.437	38985780		High	0.000866176	0.000967828	0.000747466
	FALSE	High	[K].YGGVYEHIQGWK.[K]	FALSE	Mmc elution peptide		------------	1	1	2	MMCAP2_0169 [837-848]		0	1436.7	1.2811e+07		High	0.000866176	8.12671e-05	0.000747466
	FALSE	High	[K].LIGVYDKDFDPK.[K]	FALSE	Mmc elution peptide		------------	1	1	2	MMCAP2_0169 [700-711]		1	1409.73	20991978		High	0.000866176	0.000915345	0.000747466
	FALSE	High	[K].NLALDLSMSTK.[Q]	FALSE	Mmc elution peptide		-----------	1	1	1	MMCAP2_0169 [228-238]		0	1192.62	11804766		High	0.000866176	0.000755997	0.000747466
	FALSE	High	[K].NLALDLSMSTK.[Q]	FALSE	Mmc elution peptide	1xOxidation [M8(100)]	-------*---	1	1	1	MMCAP2_0169 [228-238]		0	1208.62	34615400		High	0.000866176	0.000755997	0.000747466
	FALSE	High	[R].RATPSGTSESSSASTEQQSWSDWMIK.[V]	FALSE	Mmc elution peptide		--------------------------	1	1	1	MMCAP2_0169 [579-604]		1	2844.27	1.00401e+06		High	0.000866176	0.000755997	0.000747466
	FALSE	High	[R].RATPSGTSESSSASTEQQSWSDWMIK.[V]	FALSE	Mmc elution peptide	1xOxidation [M24(100)]	-----------------------*--	1	1	1	MMCAP2_0169 [579-604]		1	2860.27	989017		High	0.000866176	0.000755997	0.000747466
	FALSE	High	[R].RFLFETGDVSSTR.[I]	FALSE	Mmc elution peptide		-------------	1	1	1	MMCAP2_0169 [382-394]		1	1514.76	7.40599e+06		High	0.000866176	6.70317e-05	0.000747466
	FALSE	High	[K].KYVGSDESNPVFEGTNVLK.[Q]	FALSE	Mmc elution peptide		-------------------	1	1	1	MMCAP2_0169 [405-423]		1	2083.03	2327557		High	0.000866176	0.000810832	0.000747466
	FALSE	High	[K].ETSIYDDIKLDQEGSLVPTKR.[R]	FALSE	Mmc elution peptide		---------------------	1	1	2	MMCAP2_0169 [440-460]		2	2407.24	16534342		High	0.000866176	1.59079e-05	0.000747466
	FALSE	High	[K].KSQNTVADYADFLAK.[D]	FALSE	Mmc elution peptide		---------------	1	1	1	MMCAP2_0169 [535-549]		1	1670.84	2.24747e+06		High	0.000866176	0.000755997	0.000747466
	FALSE	High	[R].ATPSGTSESSSASTEQQSWSDWMIK.[V]	FALSE	Mmc elution peptide		-------------------------	1	1	1	MMCAP2_0169 [580-604]		0	2688.17	1.13048e+06		High	0.000866176	0.00216721	0.000747466
	FALSE	High	[R].ATPSGTSESSSASTEQQSWSDWMIK.[V]	FALSE	Mmc elution peptide	1xOxidation [M23(100)]	----------------------*--	1	1	1	MMCAP2_0169 [580-604]		0	2704.17	1.47476e+06		High	0.000866176	0.000337191	0.000747466
	FALSE	High	[K].YVGSDESNPVFEGTNVLK.[Q]	FALSE	Mmc elution peptide		------------------	1	1	2	MMCAP2_0169 [406-423]		0	1954.94	3.16717e+07		High	0.000866176	0.000663196	0.000747466
	FALSE	High	[R].FLFETGDVSSTR.[I]	FALSE	Mmc elution peptide		------------	1	1	1	MMCAP2_0169 [383-394]		0	1358.66	71787992		High	0.000866176	0.000633602	0.000747466
	FALSE	High	[K].ETSIYDDIKLDQEGSLVPTK.[R]	FALSE	Mmc elution peptide		--------------------	1	1	1	MMCAP2_0169 [440-459]		1	2251.13	11552101		High	0.000866176	0.000406435	0.000747466
	FALSE	High	[K].SQNTVADYADFLAK.[D]	FALSE	Mmc elution peptide		--------------	1	1	2	MMCAP2_0169 [536-549]		0	1542.74	4.85375e+07		High	0.000866176	0.000755997	0.000747466
	FALSE	High	[R].AILAFNIEPTNEEK.[A]	FALSE	Mmc elution peptide		--------------	1	1	2	MMCAP2_0169 [212-225]		0	1588.82	2.83085e+07		High	0.000866176	0.00016939	0.000747466
	FALSE	High	[K].YVPQLMDFIDK.[L]	FALSE	Mmc elution peptide		-----------	1	1	1	MMCAP2_0169 [157-167]		0	1368.69	2.05472e+06		High	0.000866176	0.000807348	0.000747466
	FALSE	High	[K].QKPTTTWAFGFNFNTK.[E]	FALSE	Mmc elution peptide		----------------	1	1	2	MMCAP2_0169 [424-439]		1	1887.94	2.29152e+06		High	0.000866176	0.000126185	0.000747466
	FALSE	High	[R].NKGNGDIDSPFVFDIDKPIDQSAYLK.[Q]	FALSE	Mmc elution peptide		--------------------------	1	1	1	MMCAP2_0169 [782-807]		2	2896.44	1.72792e+06		High	0.000866176	3.71042e-05	0.000747466
	FALSE	High	[K].NNLALTTEHFLTNFK.[Y]	FALSE	Mmc elution peptide		---------------	1	1	2	MMCAP2_0169 [142-156]		0	1762.91	8.59308e+06		High	0.000866176	1.7801e-06	0.000747466
	FALSE	High	[K].EKNDNSNGLDSSIFDIGFHLSK.[K]	FALSE	Mmc elution peptide		----------------------	1	1	1	MMCAP2_0169 [258-279]		1	2437.16	407047		High	0.000866176	0.000755997	0.000747466
	FALSE	High	[K].GNGDIDSPFVFDIDKPIDQSAYLK.[Q]	FALSE	Mmc elution peptide		------------------------	1	1	1	MMCAP2_0169 [784-807]		1	2654.3	3.03434e+06		High	0.000866176	2.17938e-06	0.000747466
	FALSE	High	[K].GDLITGQDLFNTFR.[Y]	FALSE	Mmc elution peptide		--------------	1	1	1	MMCAP2_0169 [123-136]		0	1596.8	13358743		High	0.000866176	3.46295e-05	0.000747466
	FALSE	High	[K].NDNSNGLDSSIFDIGFHLSK.[K]	FALSE	Mmc elution peptide		--------------------	1	1	1	MMCAP2_0169 [260-279]		0	2180.03	1.10612e+06		High	0.000866176	1.88118e-05	0.000747466
	FALSE	High	[R].LFGAFNYLVR.[N]	FALSE	Mmc elution peptide		----------	1	1	1	MMCAP2_0169 [772-781]		0	1199.66	431861		High	0.000866176	0.000755997	0.000747466
	FALSE	High	[K].YGGVYEHIQGWKK.[L]	FALSE	Mmc elution peptide		-------------	1	1	1	MMCAP2_0169 [837-849]		1	1564.79	968762		High	0.00119474	0.00273958	0.00108558
	FALSE	High	[K].LIGVYDK.[D]	FALSE	Mmc elution peptide		-------	1	1	2	MMCAP2_0169 [700-706]		0	807.461	4.87696e+06		High	0.00119474	0.00353591	0.00108558
	FALSE	High	[K].YVPQLMDFIDK.[L]	FALSE	Mmc elution peptide	1xOxidation [M6(100)]	-----*-----	1	1	1	MMCAP2_0169 [157-167]		0	1384.68	6625647		High	0.00119474	0.00370398	0.00108558
	FALSE	High	[K].GNWREEWK.[K]	FALSE	Mmc elution peptide		--------	1	1	1	MMCAP2_0169 [1014-1021]		1	1104.52	1.60642e+06		High	0.0020555	0.00656516	0.00196227
	FALSE	High	[K].ILYSYVNK.[A]	FALSE	Mmc elution peptide		--------	1	1	1	MMCAP2_0169 [368-375]		0	999.551	8646395		High	0.0020555	0.00652972	0.00196227
	FALSE	High	[K].NIYFDQFK.[G]	FALSE	Mmc elution peptide		--------	1	1	1	MMCAP2_0169 [1006-1013]		0	1074.53	39107220		High	0.0020555	0.00559908	0.00196227
	FALSE	High	[R].KNAYWTK.[I]	FALSE	Mmc elution peptide		-------	1	1	1	MMCAP2_0169 [108-114]		1	910.478	3988254		High	0.00218682	0.0111203	0.00210184
	FALSE	High	[K].PTWPTGSHAR.[R]	FALSE	Mmc elution peptide		----------	1	1	1	MMCAP2_0169 [950-959]		0	1109.55	326659		High	0.00218682	0.0107852	0.00210184
	FALSE	High	[R].LTSWANR.[F]	FALSE	Mmc elution peptide		-------	1	1	2	MMCAP2_0169 [617-623]		0	847.442	3.65937e+07		High	0.00247678	0.0138493	0.00239266
	FALSE	High	[K].GNWREEWKK.[E]	FALSE	Mmc elution peptide		---------	1	1	1	MMCAP2_0169 [1014-1022]		2	1232.62	533105		High	0.00446678	0.0339166	0.00439148
	FALSE	High	[K].LSDPKYDK.[S]	FALSE	Mmc elution peptide		--------	1	1	1	MMCAP2_0169 [168-175]		1	965.494	230211		High	0.00548095	0.0411764	0.00540732
	FALSE	High	[K].ETLNGYR.[S]	FALSE	Mmc elution peptide		-------	1	1	1	MMCAP2_0169 [986-992]		0	852.421	1.07831e+06		High	0.00598802	0.044884	0.00591503
	FALSE	High	[K].DLPGDLR.[T]	FALSE	Mmc elution peptide		-------	1	1	2	MMCAP2_0169 [193-199]		0	785.415	2.94446e+07		High	0.00598802	0.0449074	0.00591503
	FALSE	High	[K].KLFNGSELK.[T]	FALSE	Mmc elution peptide		---------	1	1	1	MMCAP2_0169 [849-857]		1	1035.58	1.09293e+06		High	0.00942915	0.0898028	0.00935032
	FALSE	High	[K].YVPQLMDFIDKLSDPK.[Y]	FALSE	Mmc elution peptide	1xOxidation [M6(100)]	-----*----------	1	1	1	MMCAP2_0169 [157-172]		1	1924.97	75679.6		High	0.00942915	0.0888251	0.00935032
FALSE	Master Protein	P04264	Keratin, type II cytoskeletal 1 OS=Homo sapiens OX=9606 GN=KRT1 PE=1 SV=6	58	61	96	56	644	66	8.12	42.99	61	TRUE		cell organization and biogenesis;protein metabolism;other metabolic processes;stress response;other biological processes	non-structural extracellular;plasma membrane;other membranes;cytosol;cytoskeleton;other cell component	bone, tooth or skin structural activity;other molecular function	Pf00038, Pf16208, Pf16210	3848	B2RA01; hsa:3848; P04264; P85925; P86104; Q14720; Q6GSJ0; Q9H298	KRT1	ENSG00000167768	Formation of the cornified envelope; Neutrophil degranulation; Differentiation of Keratinocytes in Interfollicular Epidermis in Mammalian Skin	Corticotropin-releasing hormone signaling	5	5	4.1696e+08	High	1
	Checked	Confidence	Annotated Sequence	Contaminant	Marked as	Modifications	Modification Pattern	# Isoforms	# Proteins	# PSMs	Positions in Master Proteins	Modifications in Master Proteins	# Missed Cleavages	Theo. MH+ [Da]	Abundance: F11: Sample	Quan Info	Found in Sample: F11: Sample	q-Value (Best File-Local)	PEP	q-Value
	FALSE	High	[R].GSGGGSSGGSIGGR.[G]	TRUE			--------------	1	1	1	P04264 [603-616]		0	1092.5	3.9199e+06		High	0.000866176	1.36674e-05	0.000747466
	FALSE	High	[R].GENALKDAK.[N]	TRUE			---------	1	1	2	P04264 [433-441]		1	945.5	936217		High	0.000866176	0.000838593	0.000747466
	FALSE	High	[R].GSGGGSSGGSIGGRGSSSGGVK.[S]	TRUE			----------------------	1	1	1	P04264 [603-624]		1	1751.83	452302		High	0.000866176	0.00243009	0.000747466
	FALSE	High	[K].KDVDGAYMTK.[V]	TRUE		1xOxidation [M8(100)]	-------*--	1	1	1	P04264 [289-298]		1	1143.54	782749		High	0.000866176	0.000926044	0.000747466
	FALSE	High	[R].SEIDNVKK.[Q]	TRUE			--------	1	1	2	P04264 [410-417]		1	932.505	2.76459e+06		High	0.000866176	0.00164828	0.000747466
	FALSE	High	[K].YEDEINKR.[T]	TRUE			--------	1	2	1	P35908 [268-275]; P04264 [270-277]		1	1066.52	13002767	Shared	High	0.000866176	0.000755997	0.000747466
	FALSE	High	[R].NKYEDEINKR.[T]	TRUE			----------	1	1	2	P04264 [268-277]		2	1308.65	58523904		High	0.000866176	0.000755997	0.000747466
	FALSE	High	[R].LRSEIDNVKK.[Q]	TRUE			----------	1	1	1	P04264 [408-417]		2	1201.69	55312060		High	0.000866176	0.00240765	0.000747466
	FALSE	High	[R].NKYEDEINK.[R]	TRUE			---------	1	1	2	P04264 [268-276]		1	1152.55	8.59727e+06		High	0.000866176	0.000755997	0.000747466
	FALSE	High	[K].DVDGAYMTK.[V]	TRUE		1xOxidation [M7(100)]	------*--	1	1	1	P04264 [290-298]		0	1015.44	34014184		High	0.000866176	0.000755997	0.000747466
	FALSE	High	[R].SEIDNVK.[K]	TRUE			-------	1	1	2	P04264 [410-416]		0	804.41	7.25986e+06		High	0.000866176	0.00233916	0.000747466
	FALSE	High	[K].AQYEDIAQKSK.[A]	TRUE			-----------	1	1	2	P04264 [356-366]		1	1280.65	1.34895e+06		High	0.000866176	0.000639338	0.000747466
	FALSE	High	[K].SKAEAESLYQSK.[Y]	TRUE			------------	1	1	2	P04264 [365-376]		1	1340.67	157358536		High	0.000866176	0.000755997	0.000747466
	FALSE	High	[K].NMQDMVEDYR.[N]	TRUE			----------	1	1	1	P04264 [258-267]		0	1300.53	23112546		High	0.000866176	0.00075098	0.000747466
	FALSE	High	[K].NMQDMVEDYR.[N]	TRUE		1xOxidation [M2(100)]	-*--------	2	1	1	P04264 [258-267]		0	1316.52	3.18689e+06		High	0.000866176	0.000603059	0.000747466
	FALSE	High	[K].NMQDMVEDYR.[N]	TRUE		1xOxidation [M5(100)]	----*-----	2	1	1	P04264 [258-267]		0	1316.52	27440570		High	0.000866176	0.000136684	0.000747466
	FALSE	High	[K].NMQDMVEDYR.[N]	TRUE		2xOxidation [M2(100); M5(100)]	-*--*-----	1	1	1	P04264 [258-267]		0	1332.52	10188488		High	0.000866176	5.60346e-05	0.000747466
	FALSE	High	[R].LRSEIDNVK.[K]	TRUE			---------	1	1	1	P04264 [408-416]		1	1073.59	6.5505e+06		High	0.000866176	0.000755997	0.000747466
	FALSE	High	[K].AQYEDIAQK.[S]	TRUE			---------	1	1	1	P04264 [356-364]		0	1065.52	380519968		High	0.000866176	0.00144656	0.000747466
	FALSE	High	[R].DYQELMNTK.[L]	TRUE			---------	1	1	1	P04264 [464-472]		0	1141.52	23993490		High	0.000866176	0.000734728	0.000747466
	FALSE	High	[R].DYQELMNTK.[L]	TRUE		1xOxidation [M6(100)]	-----*---	1	1	1	P04264 [464-472]		0	1157.51	18593864		High	0.000866176	0.000690149	0.000747466
	FALSE	High	[K].AEAESLYQSK.[Y]	TRUE			----------	1	1	1	P04264 [367-376]		0	1125.54	79324808		High	0.000866176	0.000755997	0.000747466
	FALSE	High	[K].RTNAENEFVTIKK.[D]	TRUE			-------------	1	1	1	P04264 [277-289]		2	1549.83	1.94478e+06		High	0.000866176	0.00154928	0.000747466
	FALSE	High	[R].TLLEGEESR.[M]	TRUE			---------	1	1	1	P04264 [484-492]		0	1033.52	470823456		High	0.000866176	0.00075954	0.000747466
	FALSE	High	[R].LDSELKNMQDMVEDYR.[N]	TRUE		2xOxidation [M8(100); M11(100)]	-------*--*-----	1	1	1	P04264 [252-267]		1	2017.88	13685958		High	0.000866176	0.000755997	0.000747466
	FALSE	High	[R].TNAENEFVTIKK.[D]	TRUE			------------	1	1	2	P04264 [278-289]		1	1393.73	123032278		High	0.000866176	2.51973e-05	0.000747466
	FALSE	High	[R].NSKIEISELNR.[V]	TRUE			-----------	1	1	2	P04264 [393-403]		1	1302.7	2524607		High	0.000866176	0.0019669	0.000747466
	FALSE	High	[R].MSGECAPNVSVSVSTSHTTISGGGSR.[G]	TRUE		1xCarbamidomethyl [C5]	----*---------------------	1	1	1	P04264 [493-518]		0	2565.17	9034481		High	0.000866176	5.83676e-05	0.000747466
	FALSE	High	[R].MSGECAPNVSVSVSTSHTTISGGGSR.[G]	TRUE		1xCarbamidomethyl [C5];1xOxidation [M1(100)]	*---*---------------------	1	1	1	P04264 [493-518]		0	2581.16	4.32166e+06		High	0.000866176	0.000213369	0.000747466
	FALSE	High	[K].KQISNLQQSISDAEQR.[G]	TRUE			----------------	1	1	2	P04264 [417-432]		1	1844.95	2.6162e+06		High	0.000866176	0.000755997	0.000747466
	FALSE	High	[K].SISISVAR.[G]	TRUE			--------	1	1	1	P04264 [75-82]		0	832.489	81661584		High	0.000866176	0.00250129	0.000747466
	FALSE	High	[R].SLVNLGGSK.[S]	TRUE			---------	1	1	2	P04264 [66-74]		0	874.499	3.99537e+08		High	0.000866176	0.000322944	0.000747466
	FALSE	High	[R].FSSCGGGGGSFGAGGGFGSR.[S]	TRUE		1xCarbamidomethyl [C4]	---*----------------	1	1	2	P04264 [46-65]		0	1765.73	2.48451e+07		High	0.000866176	0.000290851	0.000747466
	FALSE	High	[R].FLEQQNQVLQTK.[W]	TRUE			------------	1	2	2	P35908 [198-209]; P04264 [200-211]		0	1475.79	8.95605e+07	Shared	High	0.000866176	2.99763e-08	0.000747466
	FALSE	High	[K].IEISELNR.[V]	TRUE			--------	1	2	2	P35908 [394-401]; P04264 [396-403]		0	973.531	1.73063e+08	Shared	High	0.000866176	0.000755997	0.000747466
	FALSE	High	[K].YEELQITAGR.[H]	TRUE			----------	1	1	1	P04264 [377-386]		0	1179.6	100232824		High	0.000866176	0.000112525	0.000747466
	FALSE	High	[K].QISNLQQSISDAEQR.[G]	TRUE			---------------	1	1	2	P04264 [418-432]		0	1716.85	47752092		High	0.000866176	1.36345e-05	0.000747466
	FALSE	High	[R].TNAENEFVTIK.[K]	TRUE			-----------	1	1	1	P04264 [278-288]		0	1265.64	84135720		High	0.000866176	0.000631127	0.000747466
	FALSE	High	[K].SKAEAESLYQSKYEELQITAGR.[H]	TRUE			----------------------	1	1	2	P04264 [365-386]		2	2501.25	8.51399e+06		High	0.000866176	2.80879e-05	0.000747466
	FALSE	High	[R].SGGGFSSGSAGIINYQR.[R]	TRUE			-----------------	1	1	2	P04264 [13-29]		0	1657.79	3.01766e+07		High	0.000866176	2.66274e-05	0.000747466
	FALSE	High	[R].LLRDYQELMNTK.[L]	TRUE			------------	1	1	2	P04264 [461-472]		1	1523.79	3.21768e+06		High	0.000866176	0.000755997	0.000747466
	FALSE	High	[K].AEAESLYQSKYEELQITAGR.[H]	TRUE			--------------------	1	1	1	P04264 [367-386]		1	2286.12	5743204		High	0.000866176	4.96424e-05	0.000747466
	FALSE	High	[K].LNDLEDALQQAK.[E]	TRUE			------------	1	1	2	P04264 [444-455]		0	1357.7	104536626		High	0.000866176	0.000154052	0.000747466
	FALSE	High	[K].NKLNDLEDALQQAK.[E]	TRUE			--------------	1	1	2	P04264 [442-455]		1	1599.83	1.64222e+07		High	0.000866176	3.26044e-05	0.000747466
	FALSE	High	[R].SLVNLGGSKSISISVAR.[G]	TRUE			-----------------	1	1	1	P04264 [66-82]		1	1687.97	1.93719e+06		High	0.000866176	0.000755997	0.000747466
	FALSE	High	[K].QISNLQQSISDAEQRGENALK.[D]	TRUE			---------------------	1	1	1	P04264 [418-438]		1	2329.17	9719678		High	0.000866176	1.81152e-05	0.000747466
	FALSE	High	[K].WELLQQVDTSTR.[T]	TRUE			------------	1	1	2	P04264 [212-223]		0	1475.75	9.42943e+07		High	0.000866176	8.35008e-05	0.000747466
	FALSE	High	[K].SLNNQFASFIDK.[V]	TRUE			------------	1	1	2	P04264 [186-197]		0	1383.69	1.551e+08		High	0.000866176	5.32148e-05	0.000747466
	FALSE	High	[K].SLNNQFASFIDKVR.[F]	TRUE			--------------	1	1	2	P04264 [186-199]		1	1638.86	1.82335e+07		High	0.000866176	0.000280204	0.000747466
	FALSE	High	[R].FLEQQNQVLQTKWELLQQVDTSTR.[T]	TRUE			------------------------	1	1	2	P04264 [200-223]		1	2932.52	1.80249e+06		High	0.000866176	4.82413e-05	0.000747466
	FALSE	High	[K].NKLNDLEDALQQAKEDLAR.[L]	TRUE			-------------------	1	1	1	P04264 [442-460]		2	2184.13	796194		High	0.000866176	0.000248357	0.000747466
	FALSE	High	[K].LNDLEDALQQAKEDLAR.[L]	TRUE			-----------------	1	1	2	P04264 [444-460]		1	1941.99	5.80629e+06		High	0.000866176	2.39888e-05	0.000747466
	FALSE	High	[K].LALDLEIATYR.[T]	TRUE			-----------	1	1	1	P04264 [473-483]		0	1277.71	3.27136e+06		High	0.000866176	0.000120506	0.000747466
	FALSE	High	[R].SLDLDSIIAEVK.[A]	TRUE			------------	1	1	1	P04264 [344-355]		0	1302.72	422533		High	0.000866176	0.00131573	0.000747466
	FALSE	High	[R].THNLEPYFESFINNLR.[R]	TRUE			----------------	1	1	1	P04264 [224-239]		0	1993.98	5.42982e+06		High	0.000866176	0.000454682	0.000747466
	FALSE	High	[K].DVDGAYMTK.[V]	TRUE			---------	1	1	1	P04264 [290-298]		0	999.445	83431960		High	0.00189036	0.00477322	0.00178741
	FALSE	High	[R].VDQLKSDQSR.[L]	TRUE			----------	1	1	1	P04264 [242-251]		1	1175.6	150044		High	0.0020555	0.00637488	0.00196227
	FALSE	High	[K].YEDEINK.[R]	TRUE			-------	1	2	2	P35908 [268-274]; P04264 [270-276]		0	910.415	1.16628e+06	Shared	High	0.0020555	0.00505798	0.00196227
	FALSE	High	[R].SGGGGGRFSSCGGGGGSFGAGGGFGSR.[S]	TRUE		1xCarbamidomethyl [C11]	----------*----------------	1	1	1	P04264 [39-65]		1	2293.98	412393		High	0.0020555	0.00590813	0.00196227
	FALSE	High	[R].THNLEPYFESFINNLRR.[R]	TRUE			-----------------	1	1	2	P04264 [224-240]		1	2150.08	378238		High	0.0020555	0.00680623	0.00196227
	FALSE	High	[K].KDVDGAYMTK.[V]	TRUE			----------	1	1	1	P04264 [289-298]		1	1127.54	2.04347e+06		High	0.00218682	0.00827585	0.00210184
	FALSE	High	[K].RTNAENEFVTIK.[K]	TRUE			------------	1	1	1	P04264 [277-288]		1	1421.74	709618		High	0.00218682	0.0137133	0.00210184
	FALSE	High	[R].SGGGFSSGSAGIINYQRR.[T]	TRUE			------------------	1	1	1	P04264 [13-30]		1	1813.89	638760		High	0.00218682	0.0113595	0.00210184
	FALSE	High	[K].AQYEDIAQKSKAEAESLYQSK.[Y]	TRUE			---------------------	1	1	1	P04264 [356-376]		2	2387.17	290155		High	0.00275061	0.0162315	0.00266766
	FALSE	High	[R].RVDQLKSDQSR.[L]	TRUE			-----------	1	1	1	P04264 [241-251]		2	1331.7	342321		High	0.00370265	0.0248144	0.00362561
	FALSE	High	[K].KQISNLQQSISDAEQRGENALK.[D]	TRUE			----------------------	1	1	1	P04264 [417-438]		2	2457.27	353757		High	0.00446678	0.0347524	0.00439148
	FALSE	High	[K].IEISELNRVIQR.[L]	TRUE			------------	1	2	1	P35908 [394-405]; P04264 [396-407]		1	1469.84	960828	Shared	High	0.00446678	0.0337343	0.00439148
	FALSE	High	[K].DVDGAYMTKVDLQAK.[L]	TRUE			---------------	1	1	1	P04264 [290-304]		1	1653.82	404557		High	0.00470133	0.0387222	0.0046268
FALSE	Master Protein	MMCAP2_0439	MMCAP2_0439	58	59	87	59	718	80.7	8.05	42.95	59	FALSE	Mmc elution peptide						MMCAP2_0439					0	0	7.95851e+07	High	1
	Checked	Confidence	Annotated Sequence	Contaminant	Marked as	Modifications	Modification Pattern	# Isoforms	# Proteins	# PSMs	Positions in Master Proteins	Modifications in Master Proteins	# Missed Cleavages	Theo. MH+ [Da]	Abundance: F11: Sample	Quan Info	Found in Sample: F11: Sample	q-Value (Best File-Local)	PEP	q-Value
	FALSE	High	[K].KADPNNIK.[T]	FALSE	Mmc elution peptide		--------	1	1	1	MMCAP2_0439 [588-595]		1	899.495	2377312		High	0.000866176	0.000755997	0.000747466
	FALSE	High	[K].NPDVQNAAK.[T]	FALSE	Mmc elution peptide		---------	1	1	2	MMCAP2_0439 [676-684]		0	956.48	2.1977e+07		High	0.000866176	0.000755997	0.000747466
	FALSE	High	[K].NYDNIKDK.[Q]	FALSE	Mmc elution peptide		--------	1	1	1	MMCAP2_0439 [630-637]		1	1009.49	10438872		High	0.000866176	0.00043172	0.000747466
	FALSE	High	[K].KVEVTYSDNSKK.[M]	FALSE	Mmc elution peptide		------------	1	1	2	MMCAP2_0439 [571-582]		2	1397.73	9.1665e+06		High	0.000866176	0.000125273	0.000747466
	FALSE	High	[K].VEVTYSDNSKK.[M]	FALSE	Mmc elution peptide		-----------	1	1	2	MMCAP2_0439 [572-582]		1	1269.63	2.9239e+06		High	0.000866176	0.000755997	0.000747466
	FALSE	High	[K].KVEVTYSDNSK.[K]	FALSE	Mmc elution peptide		-----------	1	1	2	MMCAP2_0439 [571-581]		1	1269.63	15215160		High	0.000866176	7.91288e-05	0.000747466
	FALSE	High	[K].LSNSDFNK.[Q]	FALSE	Mmc elution peptide		--------	1	1	2	MMCAP2_0439 [603-610]		0	924.442	2.82618e+07		High	0.000866176	0.000755997	0.000747466
	FALSE	High	[K].KSNDIQELSAAKK.[Q]	FALSE	Mmc elution peptide		-------------	1	1	1	MMCAP2_0439 [650-662]		2	1431.78	1.29512e+06		High	0.000866176	0.000755997	0.000747466
	FALSE	High	[K].VEVTYSDNSK.[K]	FALSE	Mmc elution peptide		----------	1	1	1	MMCAP2_0439 [572-581]		0	1141.54	2.9153e+06		High	0.000866176	0.000755997	0.000747466
	FALSE	High	[K].DNGEALVANNNDK.[W]	FALSE	Mmc elution peptide		-------------	1	1	1	MMCAP2_0439 [546-558]		0	1373.63	2.93317e+06		High	0.000866176	0.000105774	0.000747466
	FALSE	High	[K].KSNDIQELSAAK.[K]	FALSE	Mmc elution peptide		------------	1	1	2	MMCAP2_0439 [650-661]		1	1303.69	8.73191e+06		High	0.000866176	0.000158513	0.000747466
	FALSE	High	[K].SNDIQELSAAKK.[Q]	FALSE	Mmc elution peptide		------------	1	1	2	MMCAP2_0439 [651-662]		1	1303.69	5.81464e+06		High	0.000866176	0.00014006	0.000747466
	FALSE	High	[K].LSKPTEQDYITK.[T]	FALSE	Mmc elution peptide		------------	1	1	2	MMCAP2_0439 [235-246]		1	1422.75	44735144		High	0.000866176	0.000645164	0.000747466
	FALSE	High	[K].KIILNNVSK.[L]	FALSE	Mmc elution peptide		---------	1	1	1	MMCAP2_0439 [327-335]		1	1028.65	4.29008e+06		High	0.000866176	0.000808577	0.000747466
	FALSE	High	[K].NKYTDNLNNLSK.[K]	FALSE	Mmc elution peptide		------------	1	1	2	MMCAP2_0439 [82-93]		1	1423.72	1.6977e+06		High	0.000866176	0.000814361	0.000747466
	FALSE	High	[K].YTDNLNNLSK.[K]	FALSE	Mmc elution peptide		----------	1	1	1	MMCAP2_0439 [84-93]		0	1181.58	22609412		High	0.000866176	0.000715502	0.000747466
	FALSE	High	[K].NSNDKFETDGQGIMQYR.[F]	FALSE	Mmc elution peptide		-----------------	1	1	1	MMCAP2_0439 [270-286]		1	2002.89	3689414		High	0.000866176	0.000220558	0.000747466
	FALSE	High	[K].NSNDKFETDGQGIMQYR.[F]	FALSE	Mmc elution peptide	1xOxidation [M14(100)]	-------------*---	1	1	1	MMCAP2_0439 [270-286]		1	2018.89	11354019		High	0.000866176	0.00031873	0.000747466
	FALSE	High	[K].DKQNDAYIWNNDPKK.[S]	FALSE	Mmc elution peptide		---------------	1	1	3	MMCAP2_0439 [636-650]		2	1848.89	3.11213e+06		High	0.000866176	0.000239217	0.000747466
	FALSE	High	[K].YIESEKPTLD.[-]	FALSE	Mmc elution peptide		----------	1	1	1	MMCAP2_0439 [709-718]		1	1194.59	64703744		High	0.000866176	0.00150122	0.000747466
	FALSE	High	[K].LFADYTSKR.[A]	FALSE	Mmc elution peptide		---------	1	1	1	MMCAP2_0439 [122-130]		1	1100.57	7172982		High	0.000866176	0.00120873	0.000747466
	FALSE	High	[K].SNDIQELSAAK.[K]	FALSE	Mmc elution peptide		-----------	1	1	1	MMCAP2_0439 [651-661]		0	1175.59	16259000		High	0.000866176	0.000240105	0.000747466
	FALSE	High	[K].IILNNVSK.[L]	FALSE	Mmc elution peptide		--------	1	1	2	MMCAP2_0439 [328-335]		0	900.551	4.45094e+07		High	0.000866176	0.000755997	0.000747466
	FALSE	High	[K].QNDAYIWNNDPKK.[S]	FALSE	Mmc elution peptide		-------------	1	1	2	MMCAP2_0439 [638-650]		1	1605.77	6.27186e+06		High	0.000866176	6.92156e-05	0.000747466
	FALSE	High	[K].NDKFDKPSITDELSQK.[I]	FALSE	Mmc elution peptide		----------------	1	1	3	MMCAP2_0439 [28-43]		2	1864.93	1.71883e+07		High	0.000866176	3.99621e-05	0.000747466
	FALSE	High	[K].ATNNGGNESVEWYK.[N]	FALSE	Mmc elution peptide		--------------	1	1	1	MMCAP2_0439 [256-269]		0	1568.7	7.29693e+06		High	0.000866176	0.000153903	0.000747466
	FALSE	High	[K].LFADYTSK.[R]	FALSE	Mmc elution peptide		--------	1	1	2	MMCAP2_0439 [122-129]		0	944.472	7.16825e+07		High	0.000866176	0.00058364	0.000747466
	FALSE	High	[K].DKQNDAYIWNNDPK.[K]	FALSE	Mmc elution peptide		--------------	1	1	2	MMCAP2_0439 [636-649]		1	1720.79	2979797		High	0.000866176	0.000182613	0.000747466
	FALSE	High	[K].NKDNNIESLSGDLK.[I]	FALSE	Mmc elution peptide		--------------	1	1	2	MMCAP2_0439 [427-440]		1	1546.77	2.26088e+07		High	0.000866176	0.00013287	0.000747466
	FALSE	High	[K].LISDIQSNYSQVDK.[T]	FALSE	Mmc elution peptide		--------------	1	1	1	MMCAP2_0439 [336-349]		0	1609.81	97865280		High	0.000866176	0.000120052	0.000747466
	FALSE	High	[R].YFDNLTIKK.[V]	FALSE	Mmc elution peptide		---------	1	1	2	MMCAP2_0439 [533-541]		1	1141.63	2.65948e+06		High	0.000866176	0.000755997	0.000747466
	FALSE	High	[K].FDKPSITDELSQK.[I]	FALSE	Mmc elution peptide		-------------	1	1	2	MMCAP2_0439 [31-43]		1	1507.76	3.8758e+06		High	0.000866176	0.000240114	0.000747466
	FALSE	High	[K].QNDAYIWNNDPK.[K]	FALSE	Mmc elution peptide		------------	1	1	1	MMCAP2_0439 [638-649]		0	1477.67	3.62815e+06		High	0.000866176	0.000280446	0.000747466
	FALSE	High	[K].TLDFTYK.[L]	FALSE	Mmc elution peptide		-------	1	1	2	MMCAP2_0439 [596-602]		0	887.451	5.00154e+07		High	0.000866176	0.000755997	0.000747466
	FALSE	High	[K].LSDDFNFTTGER.[F]	FALSE	Mmc elution peptide		------------	1	1	1	MMCAP2_0439 [50-61]		0	1401.63	51718128		High	0.000866176	0.000365178	0.000747466
	FALSE	High	[K].DNNIESLSGDLK.[I]	FALSE	Mmc elution peptide		------------	1	1	1	MMCAP2_0439 [429-440]		0	1304.63	11400848		High	0.000866176	0.000755997	0.000747466
	FALSE	High	[K].VSEVNAEINQYVNPDGSLINKDNKK.[T]	FALSE	Mmc elution peptide		-------------------------	1	1	2	MMCAP2_0439 [367-391]		2	2788.41	4.93221e+06		High	0.000866176	0.000244066	0.000747466
	FALSE	High	[R].YFDNLTIK.[K]	FALSE	Mmc elution peptide		--------	1	1	1	MMCAP2_0439 [533-540]		0	1013.53	53544124		High	0.000866176	0.00202739	0.000747466
	FALSE	High	[K].VSEVNAEINQYVNPDGSLINKDNK.[K]	FALSE	Mmc elution peptide		------------------------	1	1	1	MMCAP2_0439 [367-390]		1	2660.32	1.01892e+06		High	0.000866176	0.000755997	0.000747466
	FALSE	High	[K].SLFDEISK.[Y]	FALSE	Mmc elution peptide		--------	1	1	2	MMCAP2_0439 [701-708]		0	938.483	6.56708e+07		High	0.000866176	0.0013692	0.000747466
	FALSE	High	[K].DNGEALVANNNDKWYVSLK.[N]	FALSE	Mmc elution peptide		-------------------	1	1	1	MMCAP2_0439 [546-564]		1	2150.05	7.8298e+06		High	0.000866176	0.000165008	0.000747466
	FALSE	High	[K].VSEVNAEINQYVNPDGSLINK.[D]	FALSE	Mmc elution peptide		---------------------	1	1	1	MMCAP2_0439 [367-387]		0	2303.15	5370952		High	0.000866176	6.9755e-05	0.000747466
	FALSE	High	[K].LKDSFISYDINLK.[N]	FALSE	Mmc elution peptide		-------------	1	1	2	MMCAP2_0439 [617-629]		1	1555.84	8.61748e+06		High	0.000866176	0.000308093	0.000747466
	FALSE	High	[K].DSFISYDINLK.[N]	FALSE	Mmc elution peptide		-----------	1	1	1	MMCAP2_0439 [619-629]		0	1314.66	15482809		High	0.000866176	0.000824796	0.000747466
	FALSE	High	[K].MVWAFSLDK.[Q]	FALSE	Mmc elution peptide		---------	1	1	1	MMCAP2_0439 [356-364]		0	1096.55	3.97546e+06		High	0.000866176	0.000770322	0.000747466
	FALSE	High	[K].MVWAFSLDK.[Q]	FALSE	Mmc elution peptide	1xOxidation [M1(100)]	*--------	1	1	1	MMCAP2_0439 [356-364]		0	1112.54	6699792		High	0.000866176	0.000831692	0.000747466
	FALSE	High	[K].KQVLLDQLEAITAK.[N]	FALSE	Mmc elution peptide		--------------	1	1	2	MMCAP2_0439 [662-675]		1	1569.92	11222535		High	0.000866176	0.00011799	0.000747466
	FALSE	High	[K].SLILDMINETISK.[N]	FALSE	Mmc elution peptide	1xOxidation [M6(100)]	-----*-------	1	1	1	MMCAP2_0439 [69-81]		0	1492.79	11978528		High	0.000866176	0.000138223	0.000747466
	FALSE	High	[K].TELYSAYLYTDGIYYK.[S]	FALSE	Mmc elution peptide		----------------	1	1	1	MMCAP2_0439 [685-700]		0	1962.94	1.51595e+06		High	0.000866176	0.000416053	0.000747466
	FALSE	High	[K].QVLLDQLEAITAK.[N]	FALSE	Mmc elution peptide		-------------	1	1	1	MMCAP2_0439 [663-675]		0	1441.83	11258371		High	0.000866176	8.85047e-06	0.000747466
	FALSE	High	[K].KFGLEIK.[Q]	FALSE	Mmc elution peptide		-------	1	1	1	MMCAP2_0439 [94-100]		1	834.508	7363570		High	0.00119474	0.00367502	0.00108558
	FALSE	High	[K].NYDNIKDKQNDAYIWNNDPK.[K]	FALSE	Mmc elution peptide		--------------------	1	1	1	MMCAP2_0439 [630-649]		2	2468.15	453986		High	0.00153257	0.00445667	0.00142755
	FALSE	High	[K].DKLKDSFISYDINLK.[N]	FALSE	Mmc elution peptide		---------------	1	1	1	MMCAP2_0439 [615-629]		2	1798.96	690415		High	0.00153257	0.00401245	0.00142755
	FALSE	High	[K].LFNDLLGHAYIDSNLFVDKNDNK.[S]	FALSE	Mmc elution peptide		-----------------------	1	1	1	MMCAP2_0439 [299-321]		1	2665.33	369953		High	0.00153257	0.00426418	0.00142755
	FALSE	High	[K].ELGDKKAEEVLK.[N]	FALSE	Mmc elution peptide		------------	1	1	1	MMCAP2_0439 [104-115]		2	1358.75	1.41931e+06		High	0.0020555	0.00614147	0.00196227
	FALSE	High	[K].FETDGQGIMQYR.[F]	FALSE	Mmc elution peptide	1xOxidation [M9(100)]	--------*---	1	1	1	MMCAP2_0439 [275-286]		0	1460.65	370356		High	0.0020555	0.00530279	0.00196227
	FALSE	High	[R].TVYAIYYK.[N]	FALSE	Mmc elution peptide		--------	1	1	1	MMCAP2_0439 [164-171]		0	1020.54	69207688		High	0.0020555	0.00701548	0.00196227
	FALSE	High	[K].FETDGQGIMQYR.[F]	FALSE	Mmc elution peptide		------------	1	1	1	MMCAP2_0439 [275-286]		0	1444.65	282970		High	0.00218682	0.0136873	0.00210184
	FALSE	High	[K].NVFDKIK.[S]	FALSE	Mmc elution peptide		-------	1	1	1	MMCAP2_0439 [395-401]		1	863.499	1.60636e+06		High	0.00218682	0.0120017	0.00210184
	FALSE	High	[K].TASVNDDGKATNNGGNESVEWYK.[N]	FALSE	Mmc elution peptide		-----------------------	1	1	1	MMCAP2_0439 [247-269]		1	2456.1	897802		High	0.00247678	0.0148228	0.00239266
	FALSE	High	[K].ADPNNIK.[T]	FALSE	Mmc elution peptide		-------	1	1	1	MMCAP2_0439 [589-595]		0	771.4	1.34881e+06		High	0.00708847	0.0656518	0.00701767
	FALSE	High	[K].LISDIQSNYSQVDKTISNVK.[M]	FALSE	Mmc elution peptide		--------------------	1	1	1	MMCAP2_0439 [336-355]		1	2252.18	226470		High	0.00898819	0.0838408	0.00891229
FALSE	Master Protein	MMCAP2_0551	MMCAP2_0551	54	58	83	58	834	94.9	7.53	40.59	58	FALSE	Mmc elution peptide						MMCAP2_0551					0	0	7.21755e+07	High	1
	Checked	Confidence	Annotated Sequence	Contaminant	Marked as	Modifications	Modification Pattern	# Isoforms	# Proteins	# PSMs	Positions in Master Proteins	Modifications in Master Proteins	# Missed Cleavages	Theo. MH+ [Da]	Abundance: F11: Sample	Quan Info	Found in Sample: F11: Sample	q-Value (Best File-Local)	PEP	q-Value
	FALSE	High	[K].ANGVDYQNK.[T]	FALSE	Mmc elution peptide		---------	1	1	1	MMCAP2_0551 [690-698]		0	1008.47	8091924		High	0.000866176	2.34512e-05	0.000747466
	FALSE	High	[K].ITDSPAQPTQNK.[E]	FALSE	Mmc elution peptide		------------	1	1	1	MMCAP2_0551 [273-284]		0	1299.65	12635024		High	0.000866176	5.39642e-05	0.000747466
	FALSE	High	[K].IENTNETLQK.[A]	FALSE	Mmc elution peptide		----------	1	1	1	MMCAP2_0551 [256-265]		0	1189.61	42604804		High	0.000866176	0.000208416	0.000747466
	FALSE	High	[R].NIAKPLQNK.[S]	FALSE	Mmc elution peptide		---------	1	1	1	MMCAP2_0551 [634-642]		1	1025.61	8.2218e+06		High	0.000866176	0.000539368	0.000747466
	FALSE	High	[K].YGESFNSK.[D]	FALSE	Mmc elution peptide		--------	1	1	2	MMCAP2_0551 [394-401]		0	931.416	6.5311e+06		High	0.000866176	0.00100057	0.000747466
	FALSE	High	[K].RPSSINLK.[Y]	FALSE	Mmc elution peptide		--------	1	1	1	MMCAP2_0551 [347-354]		1	914.542	9446394		High	0.000866176	0.00105109	0.000747466
	FALSE	High	[K].LDNTDPSIK.[N]	FALSE	Mmc elution peptide		---------	1	1	1	MMCAP2_0551 [84-92]		0	1002.51	17283822		High	0.000866176	0.000755997	0.000747466
	FALSE	High	[K].NAVDELKDEK.[Q]	FALSE	Mmc elution peptide		----------	1	1	2	MMCAP2_0551 [362-371]		1	1160.58	16951753		High	0.000866176	9.84007e-05	0.000747466
	FALSE	High	[K].SLNIQGSEK.[L]	FALSE	Mmc elution peptide		---------	1	1	2	MMCAP2_0551 [654-662]		0	975.511	2.27431e+07		High	0.000866176	0.000755997	0.000747466
	FALSE	High	[K].IDSDSWK.[E]	FALSE	Mmc elution peptide		-------	1	1	2	MMCAP2_0551 [625-631]		0	850.394	6.69198e+06		High	0.000866176	0.00200029	0.000747466
	FALSE	High	[K].DKTIANITEK.[R]	FALSE	Mmc elution peptide		----------	1	1	1	MMCAP2_0551 [337-346]		1	1132.62	2927222		High	0.000866176	0.000755997	0.000747466
	FALSE	High	[K].NFIKDATDEK.[I]	FALSE	Mmc elution peptide		----------	1	1	2	MMCAP2_0551 [436-445]		1	1180.58	1.90517e+06		High	0.000866176	0.0012811	0.000747466
	FALSE	High	[K].TNQNTDKSENAINQLAK.[I]	FALSE	Mmc elution peptide		-----------------	1	1	1	MMCAP2_0551 [744-760]		1	1888.94	17483904		High	0.000866176	2.11519e-06	0.000747466
	FALSE	High	[K].ENTDLLK.[E]	FALSE	Mmc elution peptide		-------	1	1	2	MMCAP2_0551 [496-502]		0	832.441	1.54984e+07		High	0.000866176	0.000755997	0.000747466
	FALSE	High	[K].SENAINQLAK.[I]	FALSE	Mmc elution peptide		----------	1	1	1	MMCAP2_0551 [751-760]		0	1087.57	12617591		High	0.000866176	0.000636632	0.000747466
	FALSE	High	[K].NVLDSNIK.[L]	FALSE	Mmc elution peptide		--------	1	1	2	MMCAP2_0551 [112-119]		0	902.494	9.55077e+06		High	0.000866176	0.000755997	0.000747466
	FALSE	High	[K].QLDGYELQK.[L]	FALSE	Mmc elution peptide		---------	1	1	1	MMCAP2_0551 [372-380]		0	1093.55	15897305		High	0.000866176	0.000734137	0.000747466
	FALSE	High	[K].DSYKNVLDSNIK.[L]	FALSE	Mmc elution peptide		------------	1	1	1	MMCAP2_0551 [108-119]		1	1395.71	641631		High	0.000866176	0.000770267	0.000747466
	FALSE	High	[K].SHTPISANNLFDDKK.[T]	FALSE	Mmc elution peptide		---------------	1	1	2	MMCAP2_0551 [311-325]		1	1686.84	2.28996e+07		High	0.000866176	8.2746e-06	0.000747466
	FALSE	High	[K].NVLDSNIKLDSQK.[K]	FALSE	Mmc elution peptide		-------------	1	1	2	MMCAP2_0551 [112-124]		1	1473.79	1.0733e+06		High	0.000866176	0.000944357	0.000747466
	FALSE	High	[K].NAVDELKDEKQLDGYELQK.[L]	FALSE	Mmc elution peptide		-------------------	1	1	1	MMCAP2_0551 [362-380]		2	2235.11	1.28528e+06		High	0.000866176	0.000755997	0.000747466
	FALSE	High	[K].FENNNSITNTHSTASLFAK.[E]	FALSE	Mmc elution peptide		-------------------	1	1	1	MMCAP2_0551 [31-49]		0	2096	4137304		High	0.000866176	0.000181729	0.000747466
	FALSE	High	[K].SHTPISANNLFDDK.[K]	FALSE	Mmc elution peptide		--------------	1	1	2	MMCAP2_0551 [311-324]		0	1558.75	3479065		High	0.000866176	0.000755997	0.000747466
	FALSE	High	[K].TLLTTPLNK.[I]	FALSE	Mmc elution peptide		---------	1	1	1	MMCAP2_0551 [616-624]		0	1000.6	72153848		High	0.000866176	0.00186491	0.000747466
	FALSE	High	[K].TLFDSITTQK.[E]	FALSE	Mmc elution peptide		----------	1	1	1	MMCAP2_0551 [191-200]		0	1153.61	63352472		High	0.000866176	0.000774449	0.000747466
	FALSE	High	[K].FIDESIPHIYK.[W]	FALSE	Mmc elution peptide		-----------	1	1	2	MMCAP2_0551 [449-459]		0	1361.71	2.67937e+07		High	0.000866176	0.000442469	0.000747466
	FALSE	High	[K].TNQEFLTELYKDK.[T]	FALSE	Mmc elution peptide		-------------	1	1	2	MMCAP2_0551 [326-338]		1	1628.82	1.56902e+07		High	0.000866176	7.19348e-05	0.000747466
	FALSE	High	[K].TQLSDILK.[A]	FALSE	Mmc elution peptide		--------	1	1	2	MMCAP2_0551 [699-706]		0	917.53	2.99371e+07		High	0.000866176	0.000755997	0.000747466
	FALSE	High	[K].DFTAIEIK.[I]	FALSE	Mmc elution peptide		--------	1	1	2	MMCAP2_0551 [248-255]		0	936.504	16524429		High	0.000866176	0.000761507	0.000747466
	FALSE	High	[K].NISSSNELINQYFEKDSYK.[N]	FALSE	Mmc elution peptide		-------------------	1	1	1	MMCAP2_0551 [93-111]		1	2279.08	3038929		High	0.000866176	0.000755997	0.000747466
	FALSE	High	[K].LSLFENVK.[S]	FALSE	Mmc elution peptide		--------	1	1	2	MMCAP2_0551 [303-310]		0	949.535	5.36312e+07		High	0.000866176	0.000999483	0.000747466
	FALSE	High	[K].TNQEFLTELYK.[D]	FALSE	Mmc elution peptide		-----------	1	1	1	MMCAP2_0551 [326-336]		0	1385.69	9383785		High	0.000866176	4.3794e-05	0.000747466
	FALSE	High	[K].SNTTLQSFFK.[N]	FALSE	Mmc elution peptide		----------	1	1	1	MMCAP2_0551 [174-183]		0	1172.59	21052504		High	0.000866176	0.000753798	0.000747466
	FALSE	High	[K].NISSSNELINQYFEK.[D]	FALSE	Mmc elution peptide		---------------	1	1	2	MMCAP2_0551 [93-107]		0	1785.87	1.52651e+07		High	0.000866176	0.000255424	0.000747466
	FALSE	High	[K].KNSSDQLLSETLIASVK.[N]	FALSE	Mmc elution peptide		-----------------	1	1	2	MMCAP2_0551 [788-804]		1	1833	2.03004e+06		High	0.000866176	0.000755997	0.000747466
	FALSE	High	[K].KITEIASLVPNLK.[L]	FALSE	Mmc elution peptide		-------------	1	1	2	MMCAP2_0551 [568-580]		1	1425.87	2.94115e+06		High	0.000866176	0.000755997	0.000747466
	FALSE	High	[K].PYIDIFK.[G]	FALSE	Mmc elution peptide		-------	1	1	1	MMCAP2_0551 [593-599]		0	895.492	2.57404e+06		High	0.000866176	0.0018739	0.000747466
	FALSE	High	[K].DFTAIEIKIENTNETLQK.[A]	FALSE	Mmc elution peptide		------------------	1	1	1	MMCAP2_0551 [248-265]		1	2107.09	494271		High	0.000866176	0.000821692	0.000747466
	FALSE	High	[K].TLYSGDVFLVDK.[V]	FALSE	Mmc elution peptide		------------	1	1	1	MMCAP2_0551 [542-553]		0	1356.7	6332331		High	0.000866176	0.000771582	0.000747466
	FALSE	High	[K].LFGLGTTDLDK.[F]	FALSE	Mmc elution peptide		-----------	1	1	1	MMCAP2_0551 [137-147]		0	1179.63	7.09216e+06		High	0.000866176	0.000755997	0.000747466
	FALSE	High	[K].AHPSINILTAVIK.[D]	FALSE	Mmc elution peptide		-------------	1	1	2	MMCAP2_0551 [415-427]		0	1376.83	3.26017e+06		High	0.000866176	2.53665e-05	0.000747466
	FALSE	High	[K].TLYSGDVFLVDKVDEMFNK.[F]	FALSE	Mmc elution peptide	1xOxidation [M16(100)]	---------------*---	1	1	1	MMCAP2_0551 [542-560]		1	2236.08	3766106		High	0.000866176	0.000738498	0.000747466
	FALSE	High	[K].ITEIASLVPNLK.[L]	FALSE	Mmc elution peptide		------------	1	1	1	MMCAP2_0551 [569-580]		0	1297.77	10504464		High	0.000866176	0.000158249	0.000747466
	FALSE	High	[K].NSSDQLLSETLIASVK.[N]	FALSE	Mmc elution peptide		----------------	1	1	2	MMCAP2_0551 [789-804]		0	1704.9	3.44636e+06		High	0.000866176	8.35682e-05	0.000747466
	FALSE	High	[K].YLLSFIK.[N]	FALSE	Mmc elution peptide		-------	1	1	2	MMCAP2_0551 [355-361]		0	883.529	4.78633e+06		High	0.000866176	0.00218059	0.000747466
	FALSE	High	[K].ELILADQLQVNLQEIK.[N]	FALSE	Mmc elution peptide		----------------	1	1	1	MMCAP2_0551 [50-65]		0	1867.05	171717		High	0.000866176	0.00120874	0.000747466
	FALSE	High	[K].NLDLLLDEYNLK.[L]	FALSE	Mmc elution peptide		------------	1	1	1	MMCAP2_0551 [72-83]		0	1462.78	6.57856e+06		High	0.000866176	0.000242735	0.000747466
	FALSE	High	[K].NLDLLLDEYNLKLDNTDPSIK.[N]	FALSE	Mmc elution peptide		---------------------	1	1	1	MMCAP2_0551 [72-92]		1	2446.27	503612		High	0.000866176	0.000637574	0.000747466
	FALSE	High	[K].ANPDKTLEILGWTFDSK.[K]	FALSE	Mmc elution peptide		-----------------	1	1	2	MMCAP2_0551 [707-723]		1	1934.99	639259		High	0.000866176	0.000755997	0.000747466
	FALSE	High	[K].TIANITEK.[R]	FALSE	Mmc elution peptide		--------	1	1	2	MMCAP2_0551 [339-346]		0	889.499	8.10202e+07		High	0.00119474	0.00262737	0.00108558
	FALSE	High	[K].GIYDQIFK.[N]	FALSE	Mmc elution peptide		--------	1	1	1	MMCAP2_0551 [600-607]		0	983.52	12378973		High	0.00119474	0.00321472	0.00108558
	FALSE	High	[K].VDEMFNK.[F]	FALSE	Mmc elution peptide		-------	1	1	2	MMCAP2_0551 [554-560]		0	882.403	543394		High	0.0020555	0.00651201	0.00196227
	FALSE	High	[K].KFIDESIPHIYK.[W]	FALSE	Mmc elution peptide		------------	1	1	1	MMCAP2_0551 [448-459]		1	1489.8	903663		High	0.0020555	0.00526962	0.00196227
	FALSE	High	[K].DATDEKIK.[K]	FALSE	Mmc elution peptide		--------	1	1	1	MMCAP2_0551 [440-447]		1	919.473	344682		High	0.00218682	0.0107523	0.00210184
	FALSE	High	[K].IDSDSWKER.[N]	FALSE	Mmc elution peptide		---------	1	1	1	MMCAP2_0551 [625-633]		1	1135.54	413881		High	0.00218682	0.00818918	0.00210184
	FALSE	High	[K].YFFTYSR.[D]	FALSE	Mmc elution peptide		-------	1	1	1	MMCAP2_0551 [814-820]		0	983.462	30535876		High	0.00218682	0.0124236	0.00210184
	FALSE	High	[K].VDEMFNK.[F]	FALSE	Mmc elution peptide	1xOxidation [M4(100)]	---*---	1	1	1	MMCAP2_0551 [554-560]		0	898.397	2.71613e+06		High	0.00247678	0.0140335	0.00239266
	FALSE	High	[K].LLAMLFLSTAEVK.[Y]	FALSE	Mmc elution peptide	1xOxidation [M4(100)]	---*---------	1	1	1	MMCAP2_0551 [381-393]		0	1451.82	226712		High	0.00357356	0.0197619	0.00349297
	FALSE	High	[K].TLEILGWTFDSK.[K]	FALSE	Mmc elution peptide		------------	1	1	1	MMCAP2_0551 [712-723]		0	1409.73	476659		High	0.00446678	0.0342598	0.00439148
FALSE	Master Protein	MMCAP2_0701	MMCAP2_0701	53	55	75	54	782	90.7	9.16	38.99	55	FALSE	Mmc elution peptide						MMCAP2_0701					0	1	7.67394e+07	High	1
	Checked	Confidence	Annotated Sequence	Contaminant	Marked as	Modifications	Modification Pattern	# Isoforms	# Proteins	# PSMs	Positions in Master Proteins	Modifications in Master Proteins	# Missed Cleavages	Theo. MH+ [Da]	Abundance: F11: Sample	Quan Info	Found in Sample: F11: Sample	q-Value (Best File-Local)	PEP	q-Value
	FALSE	High	[K].INNSNSNKTEIDK.[L]	FALSE	Mmc elution peptide		-------------	1	1	1	MMCAP2_0701 [314-326]		1	1476.73	1.26861e+06		High	0.000866176	0.000755997	0.000747466
	FALSE	High	[K].ANQGLSEDR.[I]	FALSE	Mmc elution peptide		---------	1	1	1	MMCAP2_0701 [672-680]		0	989.465	9918071		High	0.000866176	0.000510683	0.000747466
	FALSE	High	[K].EGFDSSK.[K]	FALSE	Mmc elution peptide		-------	1	1	1	MMCAP2_0701 [283-289]		0	769.336	625160		High	0.000866176	0.000763531	0.000747466
	FALSE	High	[K].SLTPNTSQK.[V]	FALSE	Mmc elution peptide		---------	1	1	2	MMCAP2_0701 [620-628]		0	975.511	4.10932e+07		High	0.000866176	0.000755997	0.000747466
	FALSE	High	[K].TTQNQQGIYK.[I]	FALSE	Mmc elution peptide		----------	1	1	1	MMCAP2_0701 [30-39]		0	1180.6	16734056		High	0.000866176	0.000755997	0.000747466
	FALSE	High	[K].ANQGLSEDRIK.[Q]	FALSE	Mmc elution peptide		-----------	1	1	2	MMCAP2_0701 [672-682]		1	1230.64	5.19992e+06		High	0.000866176	0.000311906	0.000747466
	FALSE	High	[K].YDNFTAR.[L]	FALSE	Mmc elution peptide		-------	1	1	2	MMCAP2_0701 [199-205]		0	886.405	1.79255e+07		High	0.000866176	0.000755997	0.000747466
	FALSE	High	[K].TNISDELKK.[Q]	FALSE	Mmc elution peptide		---------	1	1	1	MMCAP2_0701 [208-216]		1	1047.57	19567538		High	0.000866176	0.000755997	0.000747466
	FALSE	High	[K].KALPAEAGITK.[L]	FALSE	Mmc elution peptide		-----------	1	1	1	MMCAP2_0701 [344-354]		1	1098.65	1953129		High	0.000866176	0.000616809	0.000747466
	FALSE	High	[R].LTQENLQSVNK.[D]	FALSE	Mmc elution peptide		-----------	1	1	1	MMCAP2_0701 [472-482]		0	1273.67	38047896		High	0.000866176	5.85618e-05	0.000747466
[truncated: 4,122 more rows]

## Sheet: Eluted_protein_crosslinked_2
Checked	Master	Accession	Description	Coverage [%]	# Peptides	# PSMs	# Unique Peptides	# AAs	MW [kDa]	calc. pI	Score CHIMERY: CHIMERYS	# Peptides (by Search Engine): CHIMERYS	Contaminant	Marked as	Biological Process	Cellular Component	Molecular Function	Pfam IDs	Entrez Gene ID	Gene ID	Gene Symbol	Ensembl Gene ID	Reactome Pathways	WikiPathways	# Protein Pathway Groups	# Razor Peptides	Abundance: F12: Sample	Found in Sample: F12: Sample	# Protein Groups	Modifications
[truncated: 5,577 more rows]

[truncated: 2 more sheets: Eluted_protein_crosslinked_3, Eluted_protein_crosslinked_4]
